# Supplementary material for: Tissue-specific transcriptome profiling of the Arabidopsis inflorescence stem reveals local cellular signatures
Source: Plant Cell. 2020 Dec 2;33(2):200–23. doi: 10.1093/plcell/koaa019 (PMC8136906; doi:10.1093/plcell/koaa019)
Supplement: koaa019_Supplementary_Data_Updated [file koaa019_supplementary_data_updated.zip]

Archive with 20 entries (19 files):
- /
- tpc.00825.2020-19-PeerReviewReport.pdf
- tpc.00825.2020-09-SupplementalDataSet8.xlsx
- tpc.00825.2020-05-SupplementalDataSet4.xlsx
- tpc.00825.2020-06-SupplementalDataSet5.xlsx
- tpc.00825.2020-07-SupplementalDataSet6.xlsx
- tpc.00825.2020-10-SupplementalDataSet9.xlsx
- tpc.00825.2020-02-SupplementalDataSet1.xlsx
- tpc.00825.2020-03-SupplementalDataSet2.xlsx
- tpc.00825.2020-08-SupplementalDataSet7.xlsx
- tpc.00825.2020-04-SupplementalDataSet3.xlsx
- tpc.00825.2020-11-SupplementalDataSet10.xlsx
- tpc.00825.2020-17-SupplementalDataSet16.xlsx
- tpc.00825.2020-16-SupplementalDataSet15.xlsx
- tpc.00825.2020-15-SupplementalDataSet14.xlsx
- tpc.00825.2020-12-SupplementalDataSet11.xlsx
- tpc.00825.2020-14-SupplementalDataSet13.xlsx
- tpc.00825.2020-13-SupplementalDataSet12.xlsx
- tpc.00825.2020-18-Author_Revisions_Checklist.pdf
- tpc.00825.2020-01-Supplemental-Figures-Tables.pdf
