# Supplementary material for: Tissue-specific transcriptome profiling of the Arabidopsis inflorescence stem reveals local cellular signatures
Source: Plant Cell. 2020 Dec 2;33(2):200–23. doi: 10.1093/plcell/koaa019 (PMC8136906; doi:10.1093/plcell/koaa019)
Supplement: koaa019_Supplementary_Data_Updated [file koaa019_supplementary_data_updated.zip › tpc.00825.2020-05-SupplementalDataSet4.xlsx]

## Sheet: SDEgenes
Supplemental Data. Shi et al. (2021). Tissue-specific transcriptome profiling of the Arabidopsis Inflorescence stem reveals local cellular signatures. Plant Cell.
Gene ID	baseMean	log2FoldChange	lfcSE	stat	pvalue	padj
AT1G01020	146.944	-1.33753	0.361639	40.2147	4.13333e-07	2.16664e-06
AT1G01050	239.11	-1.27588	0.34022	49.0943	7.139e-09	4.51493e-08
AT1G01060	1170.66	-0.886031	0.29261	28.8632	6.45739e-05	0.000238946
AT1G01070	69.8226	0.639183	0.783225	34.8747	4.55721e-06	2.05712e-05
AT1G01100	640.125	-3.79987	0.291827	277.539	5.28435e-57	2.42872e-55
AT1G01110	123.143	1.05116	0.48257	26.252	0.000199816	0.000670867
AT1G01120	305.83	1.95978	0.32695	92.1831	1.06599e-17	1.24727e-16
AT1G01130	576.639	3.72542	0.281791	290.913	7.23579e-60	3.60438e-58
AT1G01140	499.307	1.45848	0.357797	209.156	2.13039e-42	6.41447e-41
AT1G01160	147.125	-1.36179	0.31428	87.3303	1.08542e-16	1.20112e-15
AT1G01170	86.1009	-3.26205	0.629067	47.0655	1.81569e-08	1.10577e-07
AT1G01180	49.9011	0.193505	0.526674	33.613	7.98947e-06	3.47091e-05
AT1G01200	38.6358	4.51304	0.701084	57.1489	1.70442e-10	1.257e-09
AT1G01230	139.442	-0.819666	0.414104	24.895	0.000357085	0.00113233
AT1G01240	480.904	-1.07822	0.289097	44.8222	5.0768e-08	2.94262e-07
AT1G01260	283.087	1.71092	0.389516	64.8527	4.62322e-12	3.84772e-11
AT1G01300	539.439	1.06289	0.356528	75.4973	3.03215e-14	2.92283e-13
AT1G01340	48.1224	6.39388	1.28406	26.6093	0.000171356	0.000582186
AT1G01355	30.9492	3.08742	1.15262	20.6728	0.00210008	0.00547833
AT1G01370	79.7126	2.19941	0.910884	23.6714	0.000600138	0.00180185
AT1G01420	76.6174	-0.372027	0.498821	28.959	6.19336e-05	0.000229904
AT1G01430	365.229	-1.03454	0.41003	53.0653	1.13827e-09	7.76728e-09
AT1G01453	23.9235	7.43064	1.6565	28.1452	8.82255e-05	0.000318091
AT1G01460	403.733	4.63302	0.343509	409.426	2.6289e-85	2.49436e-83
AT1G01470	2004.38	1.26883	0.2184	527.363	1.06912e-110	1.85714e-108
AT1G01480	231.589	3.90432	0.465301	123.477	3.02948e-24	4.70723e-23
AT1G01490	1364.53	-1.0198	0.245375	64.3885	5.75051e-12	4.75206e-11
AT1G01500	88.655	-0.193838	0.659647	20.5707	0.00219046	0.0056878
AT1G01510	282.317	-0.469613	0.315769	28.6227	7.16966e-05	0.000262947
AT1G01530	7.31525	7.38487	2.34698	21.5777	0.00144372	0.00393459
AT1G01540	233.861	0.910163	0.378719	29.5231	4.8424e-05	0.000183496
AT1G01550	1175.94	-1.60405	0.23665	238.141	1.40005e-48	5.04509e-47
AT1G01560	208.764	1.68753	0.4707	46.4036	2.46028e-08	1.47997e-07
AT1G01590	98.3335	0.133647	0.695485	22.5625	0.000957055	0.00273549
AT1G01610	134.44	1.9576	0.471395	44.6738	5.43315e-08	3.14056e-07
AT1G01620	1255.6	-1.08396	0.260446	372.356	2.44044e-77	1.86602e-75
AT1G01650	922.254	0.826102	0.231861	293.638	1.88718e-60	9.56941e-59
AT1G01660	214.322	1.18345	0.435309	61.4809	2.25014e-11	1.77957e-10
AT1G01680	40.8718	3.47643	0.986375	33.57	8.14344e-06	3.53192e-05
AT1G01700	115.637	0.78549	0.420601	55.1023	4.42017e-10	3.14811e-09
AT1G01710	177.47	-0.876416	0.502003	21.7305	0.00135483	0.00371597
AT1G01720	655.664	0.223396	0.357924	188.622	4.99534e-38	1.30621e-36
AT1G01725	135.158	-1.99846	0.44843	118.531	3.31564e-23	4.91297e-22
AT1G01730	270.023	-2.10501	0.428325	60.0934	4.30854e-11	3.33356e-10
AT1G01740	84.5116	1.49481	0.491879	20.1126	0.00264445	0.00671079
AT1G01780	140.864	-1.26234	0.365806	54.742	5.22624e-10	3.69888e-09
AT1G01800	151.282	-0.29324	0.512328	19.5427	0.00333883	0.00826546
AT1G01820	195.269	-0.956775	0.423041	27.9779	9.48673e-05	0.000339867
AT1G01830	257.339	1.05623	0.355301	37.0202	1.74501e-06	8.41167e-06
AT1G01880	179.411	1.03502	0.56686	23.9806	0.000526556	0.00160497
AT1G01900	131.745	0.433696	0.681213	30.1302	3.71299e-05	0.000143524
AT1G01950	422.358	0.967652	0.387092	21.8866	0.00126954	0.00350788
AT1G02000	180.474	-0.0701772	0.489377	20.846	0.00195518	0.0051443
AT1G02010	326.985	-0.58187	0.451651	37.6958	1.28815e-06	6.32552e-06
AT1G02020	275.767	-1.10089	0.37793	29.6925	4.49675e-05	0.000171414
AT1G02065	47.0746	3.16652	0.732857	36.862	1.87341e-06	8.982e-06
AT1G02110	260.647	0.311566	0.358666	26.2177	0.000202784	0.000679485
AT1G02120	731.298	-1.16264	0.199953	153.621	1.32686e-30	2.67527e-29
AT1G02140	274.689	-1.84484	0.34794	120.393	1.34726e-23	2.03459e-22
AT1G02145	192.46	-1.21501	0.405437	35.0047	4.30054e-06	1.94801e-05
AT1G02150	82.6193	-1.33624	0.521805	27.8851	9.87602e-05	0.000352714
AT1G02160	143.697	-3.16023	0.504213	72.5372	1.23229e-13	1.14454e-12
AT1G02170	184.259	-0.523893	0.464588	35.7128	3.13447e-06	1.45304e-05
AT1G02180	95.17	1.88267	0.491876	23.7977	0.000568945	0.00171947
AT1G02190	110.261	6.39762	0.859565	54.0102	7.34234e-10	5.11427e-09
AT1G02205	1879.74	4.91239	0.260568	798.674	2.97829e-169	1.76989e-166
AT1G02220	171.282	-0.229447	0.475151	49.7278	5.33026e-09	3.41904e-08
AT1G02270	374.077	1.66317	0.471731	128.469	2.69978e-25	4.41572e-24
AT1G02300	134.312	-2.15211	0.700044	67.6431	1.24313e-12	1.08026e-11
AT1G02305	496.18	-2.12081	0.25005	220.965	6.47733e-45	2.11171e-43
AT1G02330	330.55	-0.142171	0.343905	342.162	7.42963e-71	4.8772e-69
AT1G02335	392.597	0.922733	0.367721	490.444	9.61659e-103	1.4287e-100
AT1G02360	71.4738	1.77611	0.651335	25.7211	0.000250906	0.00082498
AT1G02400	423.287	3.16338	0.358178	358.091	2.82648e-74	2.01137e-72
AT1G02475	147.734	-0.518019	0.45933	25.6326	0.000260605	0.000852814
AT1G02500	9120.58	-2.50632	0.222634	264.431	3.3704e-54	1.43244e-52
AT1G02510	78.5226	-2.63741	0.567716	96.8828	1.12071e-18	1.3675e-17
AT1G02520	192.937	3.46967	0.87406	35.4277	3.56041e-06	1.63306e-05
AT1G02560	199.879	-1.62557	0.408415	40.3064	3.96517e-07	2.0835e-06
AT1G02575	33.6233	1.60949	0.926167	23.7231	0.000587188	0.00176814
AT1G02610	193.135	-1.05024	0.411103	73.0089	9.8572e-14	9.22101e-13
AT1G02630	71.8956	1.79625	1.04383	19.349	0.00361305	0.00886396
AT1G02640	1046.92	-2.18415	0.341579	252.624	1.12728e-51	4.42462e-50
AT1G02660	1221.11	1.0958	0.25414	462.506	9.97802e-97	1.22016e-94
AT1G02680	219.894	-0.794246	0.44515	42.3907	1.53943e-07	8.47337e-07
AT1G02690	108.976	2.14016	0.583427	22.4065	0.0010217	0.00289664
AT1G02730	121.353	2.47891	0.658937	19.0996	0.00399876	0.00968399
AT1G02770	53.4344	6.12042	0.965608	50.2669	4.15598e-09	2.69375e-08
AT1G02780	1079.35	-2.78034	0.270448	193.986	3.61398e-39	9.89622e-38
AT1G02790	126.023	1.61449	0.644086	26.9924	0.00014528	0.00050128
AT1G02800	96.4875	4.87594	1.02595	48.0595	1.14971e-08	7.13001e-08
AT1G02840	558.087	-2.76636	0.401405	80.8935	2.33558e-15	2.41052e-14
AT1G02850	81.2267	2.13331	0.68804	29.0198	6.03145e-05	0.000224484
AT1G02860	252.574	-0.564421	0.362096	192.477	7.5649e-39	2.03855e-37
AT1G02880	187.273	2.21435	0.545647	75.3674	3.2248e-14	3.10411e-13
AT1G02890	380.371	1.11966	0.351928	26.795	0.000158188	0.000541407
AT1G02900	103.032	-2.08397	0.454681	51.2411	2.64944e-09	1.74804e-08
AT1G02930	159.393	-0.266258	0.415844	139.374	1.35872e-27	2.4377e-26
AT1G02960	219.903	-1.11036	0.334804	36.08	2.65965e-06	1.24693e-05
AT1G02965	39.4441	1.70606	1.16222	20.1633	0.00258998	0.00659033
AT1G02980	85.982	6.89586	0.958094	69.4464	5.31017e-13	4.73969e-12
AT1G03040	335.13	-1.40034	0.279659	91.4192	1.53656e-17	1.78307e-16
AT1G03055	63.023	2.45904	0.64898	27.1489	0.000135795	0.000470999
AT1G03060	898.164	1.26989	0.321352	45.3812	3.93095e-08	2.30888e-07
AT1G03080	2110.77	0.246394	0.260255	131.797	5.37656e-26	9.04271e-25
AT1G03090	419.926	-1.00045	0.383577	290.16	1.04869e-59	5.18575e-58
AT1G03100	158.507	-0.806124	0.477153	326.128	2.04754e-67	1.26794e-65
AT1G03106	15.6499	5.76695	1.70474	33.3164	9.11344e-06	3.919e-05
AT1G03130	310.162	-2.23412	0.290901	141.952	3.8814e-28	7.08377e-27
AT1G03140	215.104	-1.38995	0.455254	29.0474	5.95941e-05	0.000221998
AT1G03160	189.199	-0.353508	0.367928	34.1096	6.40743e-06	2.83304e-05
AT1G03165	38.4654	2.00843	0.783297	28.4608	7.69254e-05	0.000279941
AT1G03210	237.516	-1.76571	0.391051	90.1641	2.80129e-17	3.20459e-16
AT1G03220	239.221	2.85255	0.500304	85.5866	2.49526e-16	2.71339e-15
AT1G03230	62.4548	0.947832	0.620143	24.479	0.000426217	0.00132829
AT1G03260	174.299	1.0921	0.639068	22.3987	0.00102501	0.00290402
AT1G03270	110.757	2.17484	0.690694	21.6667	0.00139128	0.00380765
AT1G03280	303.102	-0.40528	0.341702	28.2302	8.50306e-05	0.000307587
AT1G03290	326.604	-0.978833	0.256253	55.0915	4.44251e-10	3.16336e-09
AT1G03365	303.17	0.722558	0.290265	36.0128	2.74086e-06	1.28198e-05
AT1G03370	360.622	1.21393	0.376139	112.657	5.65857e-22	7.96645e-21
AT1G03380	611.887	-0.173635	0.279149	47.4735	1.50532e-08	9.24226e-08
AT1G03430	126.017	-1.09161	0.585921	19.6126	0.00324497	0.00806196
AT1G03440	152.356	1.31066	0.641698	24.3819	0.000444179	0.00137844
AT1G03445	124.191	3.49295	0.72111	49.6465	5.53392e-09	3.53881e-08
AT1G03457	114.424	2.34315	0.601484	60.0259	4.44672e-11	3.43341e-10
AT1G03510	35.5398	0.862435	0.676984	25.1555	0.000319541	0.0010245
AT1G03520	164.384	-0.577986	0.618183	19.9253	0.00285541	0.00718422
AT1G03550	410.22	-1.73643	0.283018	212.779	3.60154e-43	1.10503e-41
AT1G03590	255.013	1.4258	0.332696	42.0834	1.77037e-07	9.66129e-07
AT1G03600	181.76	-2.27813	0.403985	74.2231	5.54686e-14	5.26447e-13
AT1G03610	303.349	0.00677548	0.323588	37.4026	1.46962e-06	7.16114e-06
AT1G03620	286.449	-1.89627	0.369569	147.564	2.53201e-29	4.82107e-28
AT1G03630	161.737	-3.41674	0.527225	67.7355	1.19016e-12	1.03529e-11
AT1G03650	33.2194	-6.14981	1.49477	45.2927	4.09344e-08	2.39932e-07
AT1G03660	32.93	0.992409	0.865396	25.1741	0.000317019	0.00101758
AT1G03730	749.344	-0.657122	0.219671	268.834	3.85344e-55	1.67343e-53
AT1G03740	313.691	1.81263	0.341245	62.5464	1.36548e-11	1.09838e-10
AT1G03743	32.2325	3.65331	0.932929	38.4262	9.27148e-07	4.64163e-06
AT1G03746	72.3207	3.73856	0.575968	100.101	2.38993e-19	2.99941e-18
AT1G03750	242.989	-0.910817	0.423113	21.4921	0.00149603	0.00406374
AT1G03820	326.849	-0.410961	0.460985	78.1774	8.49738e-15	8.47811e-14
AT1G03850	122.661	-1.40051	0.440353	193.818	3.92348e-39	1.07177e-37
AT1G03870	132.378	0.222575	0.677271	48.8299	8.06395e-09	5.07808e-08
AT1G03890	47.9819	3.27023	1.02738	24.0179	0.000518305	0.00158224
AT1G03900	464.666	-1.1963	0.276029	81.1977	2.02082e-15	2.09523e-14
AT1G03905	139.469	2.15707	0.590571	29.0078	6.06293e-05	0.000225507
AT1G03920	504.359	-2.26755	0.340809	348.39	3.4202e-72	2.31242e-70
AT1G03930	288.165	-0.427336	0.319197	60.5319	3.50933e-11	2.73079e-10
AT1G03960	132.496	1.41176	0.504485	25.3546	0.000293502	0.000949823
AT1G03990	153.004	-0.831208	0.424965	25.3643	0.000292282	0.000946235
AT1G04010	218.617	0.649261	0.342502	28.3365	8.11968e-05	0.000294568
AT1G04030	62.8808	1.86253	0.87278	24.6597	0.000394709	0.00123968
AT1G04037	4.12748	-0.828853	2.46373	19.1601	0.00390164	0.00948336
AT1G04040	126.218	1.37467	0.733402	24.1553	0.000488995	0.00150265
AT1G04080	681.091	-1.85547	0.309374	96.3688	1.43412e-18	1.74302e-17
AT1G04093	13.2918	3.9539	1.40862	30.5797	3.04884e-05	0.000119737
AT1G04103	37.6899	1.2598	0.730617	23.7623	0.000577519	0.00174253
AT1G04110	100.044	0.803316	0.66975	30.7725	2.80138e-05	0.000110738
AT1G04120	568.626	0.760792	0.259577	48.2668	1.04512e-08	6.50639e-08
AT1G04140	576.379	-0.418855	0.215718	19.1477	0.0039213	0.00952274
AT1G04150	64.6756	2.26643	0.679158	66.194	2.46003e-12	2.09053e-11
AT1G04160	332.589	1.79497	0.374584	32.2591	1.45535e-05	6.04279e-05
AT1G04180	39.4908	0.313946	0.746362	46.7474	2.10119e-08	1.27209e-07
AT1G04200	445.489	1.08309	0.375511	81.7361	1.56391e-15	1.62998e-14
AT1G04220	430.129	5.26133	0.405331	492.128	4.1716e-103	6.28021e-101
AT1G04240	98.8275	0.0322524	0.575731	22.7895	0.000870145	0.00251218
AT1G04270	425.339	-2.4858	0.296489	155.904	4.36087e-31	8.96878e-30
AT1G04280	162.229	0.992599	0.400775	32.6716	1.21268e-05	5.09895e-05
AT1G04300	1861	-0.61483	0.249562	156.551	3.18219e-31	6.57258e-30
AT1G04330	29.887	0.971209	0.852341	36.0807	2.65883e-06	1.24679e-05
AT1G04340	86.3718	-1.64304	0.575073	26.7866	0.000158762	0.000543169
AT1G04350	162.432	-2.4554	0.432543	75.9507	2.44538e-14	2.37819e-13
AT1G04370	26.6798	1.48156	0.797127	21.9358	0.00124372	0.00344582
AT1G04390	139.623	-0.255275	0.496361	25.0197	0.000338598	0.00107987
AT1G04400	242.04	0.0510355	0.328283	51.2916	2.58825e-09	1.71e-08
AT1G04410	870.822	-1.47618	0.305675	128.354	2.85525e-25	4.6655e-24
AT1G04430	582.305	1.80946	0.269881	217.589	3.39878e-44	1.081e-42
AT1G04440	419.806	-0.691266	0.330793	67.4921	1.3348e-12	1.15666e-11
AT1G04450	63.8238	0.671705	0.589309	27.3502	0.000124486	0.000435025
AT1G04480	169.853	-2.64026	0.515745	53.2256	1.05672e-09	7.23554e-09
AT1G04490	91.6109	3.10839	0.687775	34.8213	4.66699e-06	2.10387e-05
AT1G04517	12.227	3.25212	1.24595	21.5122	0.00148357	0.00403295
AT1G04520	79.2802	1.64415	0.501562	36.0287	2.72144e-06	1.27395e-05
AT1G04550	163.184	-2.69039	0.525517	30.4769	3.1895e-05	0.000124813
AT1G04555	140.82	-0.774147	0.401811	37.085	1.69497e-06	8.18091e-06
AT1G04580	95.7566	2.26299	0.818112	21.3297	0.0016004	0.00431164
AT1G04593	7.72886	4.40018	1.77353	28.6862	6.97449e-05	0.000256511
AT1G04600	134.005	2.7726	0.836529	21.1392	0.00173191	0.00462584
AT1G04620	106.211	4.03579	0.835626	46.285	2.59793e-08	1.55779e-07
AT1G04625	44.5654	1.82519	0.850929	26.7918	0.000158405	0.000542095
AT1G04650	51.8221	5.3902	1.06937	39.7639	5.06857e-07	2.6264e-06
AT1G04660	28.0174	2.4025	0.877174	19.8316	0.00296717	0.00744165
AT1G04677	26.3115	8.13818	1.69185	42.905	1.21802e-07	6.7725e-07
AT1G04680	2449.75	2.59474	0.250854	355.021	1.28986e-73	9.02716e-72
AT1G04683	17.7152	8.45785	1.74982	29.2146	5.54032e-05	0.000207597
AT1G04710	109.91	0.977229	0.776792	22.6371	0.000927597	0.00265866
AT1G04730	145.826	2.81357	0.686654	24.7856	0.000374114	0.00118069
AT1G04750	219.431	-1.19349	0.354612	97.4567	8.50926e-19	1.04206e-17
AT1G04770	115.676	-2.54271	0.70071	24.054	0.000510454	0.00156081
AT1G04778	33.7467	0.574737	0.96532	22.1353	0.00114437	0.00320067
AT1G04780	867.464	-1.00411	0.255103	59.5176	5.64015e-11	4.32825e-10
AT1G04820	1065.85	-1.16927	0.217553	279.335	2.18092e-57	1.00921e-55
AT1G04850	943.421	0.87407	0.222618	380.872	3.61261e-79	2.91357e-77
AT1G04880	93.514	8.26948	1.60238	27.8267	0.000101291	0.000360896
AT1G04960	188.403	-0.643744	0.337064	38.7606	7.97417e-07	4.02667e-06
AT1G04970	134.047	-1.37922	0.494224	27.9129	9.75801e-05	0.000348702
AT1G04983	18.5864	0.717292	1.02833	77.6329	1.10051e-14	1.09351e-13
AT1G04985	205.961	-1.17625	0.292503	39.168	6.6347e-07	3.38766e-06
AT1G04990	161.772	-0.603238	0.450476	33.0193	1.03965e-05	4.42247e-05
AT1G05000	84.7914	8.81399	1.5418	76.6106	1.78798e-14	1.75447e-13
AT1G05010	202.831	2.14341	0.411085	50.5833	3.59099e-09	2.33828e-08
AT1G05020	65.6181	1.85078	0.870526	25.9477	0.00022769	0.000754872
AT1G05030	85.5359	1.83514	0.645789	21.4578	0.00151752	0.00411488
AT1G05060	83.7723	-1.8864	0.433896	62.7186	1.25956e-11	1.01729e-10
AT1G05120	356.365	-0.332848	0.306659	65.6278	3.21105e-12	2.70769e-11
AT1G05135	65.0548	3.55796	0.642853	47.0525	1.82654e-08	1.11177e-07
AT1G05160	442.658	-1.29603	0.265813	92.1577	1.07899e-17	1.2616e-16
AT1G05170	599.748	-1.43238	0.279551	238.71	1.05839e-48	3.83843e-47
AT1G05183	11.1577	-1.36903	1.144	47.8313	1.27694e-08	7.88585e-08
AT1G05190	171.876	-1.78631	0.379956	44.7965	5.13684e-08	2.9764e-07
AT1G05193	9.22319	6.1025	1.9153	21.737	0.00135113	0.00370821
AT1G05200	241.641	0.414769	0.383296	31.395	2.13052e-05	8.59848e-05
AT1G05220	22.4619	2.18545	0.831077	19.115	0.00397372	0.00963353
AT1G05230	123.779	3.80299	0.779601	33.8611	7.1559e-06	3.13735e-05
AT1G05260	158.364	0.242549	0.438218	37.3485	1.50578e-06	7.32623e-06
AT1G05280	49.302	3.44742	0.925322	27.77	0.000103809	0.00036913
AT1G05283	8.28922	1.89989	1.80968	19.8596	0.00293329	0.0073665
AT1G05291	19.2937	6.29221	1.60179	22.1114	0.00115588	0.00322909
AT1G05310	73.2456	2.94713	0.830914	28.3209	8.1749e-05	0.000296285
AT1G05320	314.589	0.823619	0.375962	45.8733	3.13764e-08	1.86655e-07
AT1G05330	215.742	-0.0268635	0.309553	354.42	1.73584e-73	1.20983e-71
AT1G05340	357.913	0.297058	0.319687	273.336	4.19184e-56	1.88566e-54
AT1G05350	265.53	-0.545118	0.373608	20.9386	0.00188179	0.00497014
AT1G05360	129.456	1.3785	0.616501	26.0869	0.000214499	0.000714777
AT1G05380	657.1	-0.669841	0.267423	67.604	1.26623e-12	1.09921e-11
AT1G05385	101.159	-1.51083	0.531043	19.3196	0.00365652	0.00895764
AT1G05440	71.1988	2.41349	0.637661	29.744	4.39666e-05	0.00016792
AT1G05460	231.498	-0.265334	0.356345	48.3163	1.02156e-08	6.36793e-08
AT1G05470	167.387	1.82563	0.557466	71.2228	2.29455e-13	2.09553e-12
AT1G05490	214.523	-0.0190917	0.475084	73.8559	6.60077e-14	6.22981e-13
AT1G05500	283.095	0.109455	0.2966	25.544	0.000270674	0.000882438
AT1G05540	54.4287	5.74803	1.20782	28.1159	8.93554e-05	0.000321617
AT1G05543	12.0032	5.06895	2.02438	46.3928	2.47251e-08	1.48706e-07
AT1G05547	14.4788	0.876572	1.03252	20.7623	0.00202396	0.0053055
AT1G05550	47.7389	2.75837	0.903198	31.3532	2.17007e-05	8.74985e-05
AT1G05570	1026.19	-1.03006	0.209705	45.5845	3.5814e-08	2.11309e-07
AT1G05575	48.4656	1.23586	0.640943	20.5985	0.00216547	0.00562895
AT1G05580	179.454	0.839038	0.65521	30.6407	2.96839e-05	0.000116903
AT1G05623	6.01738	7.90489	2.10438	28.0803	9.07455e-05	0.000326273
AT1G05647	4.73267	5.73152	2.24936	23.6882	0.000595913	0.00179091
AT1G05670	132.226	2.16233	0.598966	25.8597	0.000236444	0.000781374
AT1G05675	216.297	7.51177	0.74395	143.793	1.58574e-28	2.92878e-27
AT1G05690	95.0043	-0.144952	0.671989	71.7998	1.74667e-13	1.60643e-12
AT1G05700	75.6551	3.13436	0.824888	29.9868	3.95368e-05	0.000152151
AT1G05710	621.089	1.26218	0.35357	71.8633	1.69497e-13	1.55973e-12
AT1G05747	24.0888	0.826785	0.838368	26.8897	0.000151859	0.000521961
AT1G05805	544.349	-2.02133	0.314786	152.018	2.89569e-30	5.76635e-29
AT1G05830	398.745	-0.0386285	0.301822	74.3803	5.14871e-14	4.89756e-13
AT1G05850	4970.92	-0.827011	0.21029	441.703	2.99622e-92	3.32757e-90
AT1G05860	112.436	-0.545984	0.360814	26.9755	0.000146344	0.000504799
AT1G05870	187.831	-1.13892	0.354241	47.131	1.76189e-08	1.07533e-07
AT1G05880	43.2903	6.61807	1.53997	35.8307	2.97347e-06	1.3839e-05
AT1G05890	317.133	-0.975925	0.302215	22.8341	0.000853974	0.00247068
AT1G05930	34.6925	0.452748	0.862312	19.7899	0.00301817	0.00755278
AT1G05940	331.829	-1.5471	0.377085	27.5606	0.000113662	0.000400631
AT1G05993	67.4699	2.67861	0.742906	39.0309	7.0585e-07	3.59052e-06
AT1G06040	797.052	-2.93778	0.273409	186.407	1.47718e-37	3.81376e-36
AT1G06060	128.655	-1.62876	0.396471	44.8931	4.91469e-08	2.855e-07
AT1G06090	60.9398	1.47691	0.793402	31.1411	2.38238e-05	9.53656e-05
AT1G06135	8.17389	7.04465	2.296	28.8022	6.63116e-05	0.000244841
AT1G06148	236.015	2.86236	0.593401	38.0495	1.09861e-06	5.44452e-06
AT1G06160	59.508	0.754317	0.559019	23.453	0.000658125	0.00195327
AT1G06200	196.882	-1.42145	0.2821	72.5139	1.24597e-13	1.15661e-12
AT1G06225	8.87006	3.20067	1.3944	23.5452	0.000633006	0.00188649
AT1G06230	1302.82	-0.514766	0.269889	137.366	3.60306e-27	6.34667e-26
AT1G06280	13.8696	0.00775807	1.19857	27.1839	0.000133761	0.000464374
AT1G06323	13.9638	3.17398	1.18574	21.7298	0.00135519	0.00371636
AT1G06383	13.6701	8.19818	2.3028	26.1073	0.00021262	0.000709355
AT1G06400	431.849	-0.344098	0.29228	97.938	6.75442e-19	8.31671e-18
AT1G06410	1297.57	0.383872	0.209096	338.499	4.53874e-70	2.95088e-68
AT1G06420	303.109	1.72416	0.388553	114.485	2.34131e-22	3.33504e-21
AT1G06440	48.4493	1.12872	0.851633	19.0941	0.00400761	0.00970195
AT1G06460	330.358	-1.77926	0.330063	47.8772	1.25028e-08	7.72684e-08
AT1G06470	663.769	-2.84568	0.326078	432.545	2.79874e-90	2.94415e-88
AT1G06490	288.838	2.45505	0.520422	67.9015	1.10058e-12	9.60573e-12
AT1G06520	53.9937	-0.485506	0.651314	21.2514	0.00165321	0.0044391
AT1G06540	200.723	-3.37354	0.37745	471.679	1.05713e-98	1.39331e-96
AT1G06550	683.775	-2.16908	0.3192	145.987	5.45333e-29	1.02509e-27
AT1G06553	21.3725	1.51088	0.8782	24.8643	0.000361775	0.00114549
AT1G06577	17.4272	3.63405	1.16516	24.1972	0.000480382	0.00147819
AT1G06620	276.809	1.22721	0.410484	291.551	5.28131e-60	2.65028e-58
AT1G06630	300.47	-0.577675	0.346108	79.9948	3.58179e-15	3.6522e-14
AT1G06640	1003.14	-1.34311	0.244707	200.217	1.70623e-40	4.84858e-39
AT1G06670	860.814	-1.20628	0.271675	61.8984	1.8503e-11	1.47367e-10
AT1G06680	1379.9	-3.95061	0.258747	371.85	3.13427e-77	2.3751e-75
AT1G06700	408.672	-1.53487	0.297659	80.6315	2.64579e-15	2.71907e-14
AT1G06743	26.6028	4.68988	1.00267	45.7597	3.3053e-08	1.9594e-07
AT1G06750	85.4095	1.30772	0.65486	24.5043	0.000421663	0.00131543
AT1G06760	163.561	-1.19463	0.503222	34.0313	6.63446e-06	2.92692e-05
AT1G06770	183.362	2.40658	0.441491	52.1275	1.75792e-09	1.18241e-08
AT1G06780	589.327	-0.833377	0.257591	70.9946	2.55589e-13	2.33107e-12
AT1G06797	9.44916	7.39649	2.07647	21.9023	0.00126126	0.00348755
AT1G06800	40.611	9.53135	1.58864	64.2997	5.99554e-12	4.94386e-11
AT1G06810	31.2032	2.77489	0.818615	34.1418	6.31637e-06	2.79423e-05
AT1G06830	29.2375	0.92613	0.844108	19.9544	0.00282163	0.00710606
AT1G06837	20.7427	1.77097	1.23182	29.8442	4.2081e-05	0.000161227
AT1G06840	223.841	0.663521	0.537363	26.237	0.000201112	0.000674615
AT1G06870	161.45	0.568278	0.494082	29.6929	4.49601e-05	0.000171414
AT1G06877	6.18973	7.57322	2.20683	19.5163	0.00337496	0.00834315
AT1G06883	12.0524	8.2954	2.08158	24.3033	0.000459243	0.00142114
AT1G06890	251.753	0.259084	0.322332	40.3976	3.80474e-07	2.00401e-06
AT1G06900	340.981	0.218451	0.396925	19.724	0.00310063	0.00774141
AT1G06910	65.8404	0.532698	0.734858	21.0157	0.00182277	0.00483498
AT1G06923	43.9465	2.68037	1.15218	24.8131	0.000369754	0.00116845
AT1G06925	22.3297	2.7589	0.881193	26.8016	0.000157738	0.00054003
AT1G06960	150.16	-1.26762	0.563102	35.3297	3.71978e-06	1.69926e-05
AT1G06963	39.6349	1.13527	0.853065	19.8527	0.00294155	0.00738561
AT1G06990	78.5048	4.16754	0.804164	42.0877	1.76692e-07	9.64557e-07
AT1G07000	256.776	1.73337	0.302745	146.962	3.3943e-29	6.43398e-28
AT1G07010	128.282	-1.44926	0.373913	74.8358	4.14896e-14	3.97899e-13
AT1G07013	37.1175	1.31052	1.15677	20.6925	0.00208314	0.00543884
AT1G07040	218.667	-1.82252	0.429063	65.4862	3.43224e-12	2.88558e-11
AT1G07050	36.2615	5.02427	1.18054	20.4608	0.00229181	0.00591742
AT1G07080	449.26	-1.69282	0.255128	169.613	5.43271e-34	1.23754e-32
AT1G07090	165.989	-1.52364	0.424811	25.0299	0.000337129	0.00107559
AT1G07110	583.912	-1.65585	0.324844	81.0687	2.14882e-15	2.22455e-14
AT1G07119	169.812	-2.15452	0.3973	296.682	4.20318e-61	2.17698e-59
AT1G07133	14.3431	4.13936	1.703	47.9417	1.21372e-08	7.51599e-08
AT1G07135	1203.87	-2.10622	0.234423	462.767	8.76819e-97	1.07611e-94
AT1G07140	1130.1	-0.451236	0.203364	106.697	1.00125e-20	1.33106e-19
AT1G07143	9.21949	6.72763	1.86653	25.4498	0.000281794	0.000915343
AT1G07160	45.3679	4.09186	1.14355	37.1997	1.60987e-06	7.79574e-06
AT1G07170	93.5746	-1.82464	0.580433	20.104	0.00265373	0.0067313
AT1G07187	170.925	0.406914	0.446224	226.576	4.11733e-46	1.39327e-44
AT1G07230	206.52	-0.393137	0.380247	27.5204	0.000115653	0.000407142
AT1G07260	51.0878	2.27761	0.69636	20.2656	0.0024834	0.00635157
AT1G07280	343.662	-0.850382	0.433762	128.578	2.56098e-25	4.19478e-24
AT1G07310	320.037	-1.35265	0.418957	26.8215	0.000156389	0.000535966
AT1G07320	131.508	-1.42896	0.649117	19.9026	0.00288217	0.00724618
AT1G07323	99.2019	-1.43683	0.526478	40.6673	3.36708e-07	1.78403e-06
AT1G07340	61.1981	2.09038	0.724456	43.0199	1.15589e-07	6.45138e-07
AT1G07350	476	-1.99768	0.259276	190.843	1.68387e-38	4.48763e-37
AT1G07360	184.628	-1.66212	0.428691	39.0024	7.14993e-07	3.63135e-06
AT1G07380	449.329	0.116958	0.295461	224.539	1.1201e-45	3.73068e-44
AT1G07393	51.267	2.28608	0.824328	49.3366	6.38436e-09	4.05889e-08
AT1G07400	48.9182	0.520848	0.860361	41.1738	2.67606e-07	1.43224e-06
AT1G07423	8.69043	7.54386	1.91515	21.1912	0.00169495	0.00454037
AT1G07430	378.588	1.00456	0.370794	76.9316	1.53537e-14	1.51449e-13
AT1G07440	162.176	-2.03175	0.497728	31.5528	1.98753e-05	8.0685e-05
AT1G07460	12.0232	6.31599	1.67035	27.8353	0.000100918	0.000359679
AT1G07467	10.8574	7.99154	2.34177	25.5769	0.000266889	0.00087144
AT1G07480	110.503	-0.559033	0.516619	19.9994	0.00277005	0.00699231
AT1G07510	609.481	-0.207922	0.289195	38.7166	8.13383e-07	4.10179e-06
AT1G07540	48.084	10.6062	1.91174	77.4805	1.18315e-14	1.17321e-13
AT1G07550	54.419	11.129	2.05476	27.7363	0.000105336	0.000374009
AT1G07560	79.914	5.64125	0.73281	74.0667	5.97326e-14	5.6549e-13
AT1G07590	826.908	-3.11369	0.247095	399.486	3.60611e-83	3.21447e-81
AT1G07620	108.106	1.5724	0.604742	42.1428	1.72314e-07	9.42633e-07
AT1G07623	77.8862	0.969547	0.758725	32.8112	1.14003e-05	4.81738e-05
AT1G07630	284.585	1.87029	0.311561	79.6579	4.20417e-15	4.26115e-14
AT1G07640	149.203	1.26952	0.728497	27.8736	9.9257e-05	0.000354319
AT1G07650	710.775	0.458753	0.229888	182.238	1.13587e-36	2.84581e-35
AT1G07657	68.5668	0.532871	0.524737	31.8581	1.73723e-05	7.13276e-05
AT1G07660	107.831	-1.16341	0.362669	46.0913	2.83925e-08	1.69619e-07
AT1G07670	457.392	-0.247141	0.331704	44.9996	4.68111e-08	2.72773e-07
AT1G07690	31.7152	0.783153	0.714608	21.9099	0.00125723	0.00347842
AT1G07700	187.082	-1.26552	0.478895	22.8306	0.000855248	0.0024733
AT1G07720	192.731	2.71071	0.342407	125.666	1.05011e-24	1.66763e-23
AT1G07743	35.6005	-0.965274	0.694388	20.7546	0.0020304	0.00532003
AT1G07750	259.615	-1.02817	0.485456	24.2196	0.000475848	0.00146531
AT1G07770	949.158	-3.1773	0.254369	221.563	4.82899e-45	1.57888e-43
AT1G07800	49.9452	1.09833	0.739346	32.9426	1.07557e-05	4.56151e-05
AT1G07820	96.8842	-2.00411	0.416498	33.9263	6.95155e-06	3.05488e-05
AT1G07870	643.462	-0.0304125	0.209899	160.891	3.83392e-32	8.20382e-31
AT1G07880	85.0887	0.944669	0.71221	49.2713	6.57936e-09	4.17659e-08
AT1G07890	1784.66	-0.493463	0.248676	183.011	7.781e-37	1.96106e-35
AT1G07897	23.8478	3.18868	1.0663	37.5784	1.35799e-06	6.65111e-06
AT1G07910	251.498	1.85805	0.387367	64.514	5.42114e-12	4.49303e-11
AT1G07920	708.701	-3.72759	0.344367	190.142	2.37325e-38	6.2853e-37
AT1G07930	585.923	-2.65769	0.39693	105.928	1.45027e-20	1.91595e-19
AT1G07940	460.771	-3.15081	0.302178	238.538	1.15177e-48	4.17262e-47
AT1G07950	71.6081	-1.89152	0.633496	19.7573	0.00305865	0.00764435
AT1G07960	167.26	-1.60697	0.504125	33.183	9.66905e-06	4.13692e-05
AT1G07977	10.7805	8.11238	2.21593	20.9931	0.00183987	0.0048746
AT1G07990	458.453	-1.14174	0.269173	71.3693	2.14095e-13	1.96002e-12
AT1G08010	249.94	-1.13198	0.431282	27.1327	0.00013675	0.000474119
AT1G08027	11.5613	-1.38105	1.64624	22.2242	0.00110263	0.00310057
AT1G08035	48.5611	-3.60677	0.911663	33.5431	8.24153e-06	3.5708e-05
AT1G08040	307.459	-0.464256	0.371965	58.1115	1.08779e-10	8.15734e-10
AT1G08050	92.9953	2.62079	0.562343	34.8758	4.55492e-06	2.05636e-05
AT1G08070	74.2583	1.05972	0.568865	47.8209	1.28309e-08	7.92094e-08
AT1G08110	393.651	-2.41804	0.30513	106.2	1.27196e-20	1.68367e-19
AT1G08150	114.074	0.0750476	0.517215	42.9869	1.17339e-07	6.54412e-07
AT1G08160	134.537	-0.204918	0.667406	81.1516	2.06562e-15	2.14038e-14
AT1G08200	985.909	-0.0403979	0.278721	185.691	2.0973e-37	5.37788e-36
AT1G08220	80.2959	1.343	0.631732	30.5488	3.09047e-05	0.000121274
AT1G08230	195.563	-0.390498	0.319084	147.738	2.32628e-29	4.43683e-28
AT1G08260	517.888	1.58793	0.374674	33.1446	9.83509e-06	4.20265e-05
AT1G08283	311.303	-2.02608	0.368611	128.26	2.98788e-25	4.87751e-24
AT1G08290	377.371	-2.01952	0.378533	143.07	2.25393e-28	4.15158e-27
AT1G08300	133.678	2.05095	0.486087	24.6403	0.000397976	0.00124902
AT1G08310	36.3042	1.51351	0.85612	25.0158	0.000339159	0.00108136
AT1G08340	2395.8	-3.2935	0.23752	792.927	5.19684e-168	2.9836e-165
AT1G08357	17.9024	1.21115	0.990137	23.8825	0.000548896	0.00166467
AT1G08360	487.78	-2.54388	0.359068	85.5982	2.48145e-16	2.69924e-15
AT1G08370	237.846	-1.92412	0.370655	59.1718	6.62943e-11	5.05421e-10
AT1G08380	608.02	-3.2457	0.306949	243.601	9.55398e-50	3.5446e-48
AT1G08390	52.5574	1.51252	0.70706	22.8322	0.000854673	0.00247206
AT1G08400	90.874	1.08886	0.636353	27.2345	0.000130867	0.0004554
AT1G08430	39.4724	5.0039	1.38101	23.9103	0.000542472	0.00164809
AT1G08450	500.511	0.617328	0.353168	44.4979	5.88821e-08	3.38973e-07
AT1G08460	150.741	-0.745101	0.368928	31.7055	1.85815e-05	7.58891e-05
AT1G08480	163.845	-2.51297	0.50502	30.4847	3.17863e-05	0.000124402
AT1G08510	1053.12	0.644919	0.276589	113.537	3.69989e-22	5.23502e-21
AT1G08520	430.287	0.809053	0.299232	106.817	9.45014e-21	1.25728e-19
AT1G08550	108.302	-1.04812	0.405822	96.2577	1.5126e-18	1.83446e-17
AT1G08570	279.138	-0.748928	0.31657	69.3426	5.57704e-13	4.97527e-12
AT1G08573	71.3298	-1.53528	0.520181	19.9844	0.0027872	0.00703037
AT1G08580	178.389	-1.70987	0.366153	37.7762	1.24238e-06	6.11139e-06
AT1G08600	617.863	-0.12096	0.24064	59.2203	6.48105e-11	4.94555e-10
AT1G08620	832.163	0.219833	0.258126	55.2207	4.18333e-10	2.98446e-09
AT1G08630	245.328	-0.825493	0.33518	24.955	0.000348073	0.00110624
AT1G08640	267.223	-1.71994	0.361464	42.533	1.44285e-07	7.96377e-07
AT1G08650	179.832	-1.83378	0.363529	77.0567	1.44685e-14	1.43008e-13
AT1G08660	325.381	-1.64706	0.359034	98.162	6.06575e-19	7.49052e-18
AT1G08720	536.556	0.464668	0.291958	123.813	2.57531e-24	4.01627e-23
AT1G08730	89.0175	3.33425	1.09276	21.0964	0.00176283	0.00469621
AT1G08780	128.651	-1.16269	0.366721	26.9971	0.00014499	0.000500434
AT1G08790	33.659	4.76707	1.21499	25.1104	0.000325751	0.00104253
AT1G08800	313.047	-0.149681	0.331508	127.019	5.45051e-25	8.77079e-24
AT1G08820	413.535	-0.64737	0.295796	57.5473	1.41539e-10	1.05024e-09
AT1G08830	520.038	-1.11491	0.287449	118.983	2.66443e-23	3.97238e-22
AT1G08840	181.658	2.43048	0.52928	35.1062	4.10999e-06	1.86694e-05
AT1G08843	7.94373	8.06597	1.95983	27.8449	0.000100499	0.000358374
AT1G08860	69.9959	3.49961	0.942126	23.7967	0.000569178	0.00171992
AT1G08890	115.563	1.32964	0.538794	37.6217	1.3318e-06	6.52664e-06
AT1G08900	227.183	0.343213	0.361028	19.0484	0.00408267	0.0098576
AT1G08910	940.43	-2.31184	0.297459	208.33	3.19549e-42	9.57883e-41
AT1G08920	342.049	-0.490786	0.466638	37.3339	1.51567e-06	7.37117e-06
AT1G08930	644.344	2.12061	0.322154	252.15	1.42393e-51	5.58251e-50
AT1G08940	325.814	-0.896064	0.296459	122.097	5.90896e-24	9.06495e-23
AT1G08990	124.563	3.44742	0.683172	54.345	6.2849e-10	4.41494e-09
AT1G09000	126.682	2.39311	0.591883	24.0104	0.000519967	0.0015866
AT1G09060	164.668	1.35521	0.408023	34.4462	5.51598e-06	2.4562e-05
AT1G09070	2834.84	-1.76105	0.277161	182.992	7.85504e-37	1.97824e-35
AT1G09080	120.927	1.25057	0.495685	31.3141	2.20784e-05	8.8883e-05
AT1G09090	101.108	1.94953	0.652869	39.827	4.92586e-07	2.55597e-06
AT1G09130	189.586	-1.21424	0.353466	26.5145	0.000178492	0.000604485
AT1G09140	642.003	-2.32219	0.333197	140.475	7.95596e-28	1.43729e-26
AT1G09157	19.9577	5.14501	1.30148	40.6119	3.45276e-07	1.82759e-06
AT1G09160	287.682	-0.384251	0.247309	86.6383	1.51046e-16	1.65847e-15
AT1G09176	41.031	2.60923	0.579958	49.6568	5.5079e-09	3.52431e-08
AT1G09195	151.882	-0.928674	0.562501	30.0902	3.7787e-05	0.000145898
AT1G09200	73.8235	-2.06148	0.653551	66.6349	1.99887e-12	1.71499e-11
AT1G09210	689.999	-1.14229	0.269629	154.599	8.23676e-31	1.67469e-29
AT1G09270	354.1	-0.774622	0.408413	21.41	0.0015479	0.00418451
AT1G09280	162.115	-1.18843	0.417036	36.3166	2.39232e-06	1.13035e-05
AT1G09310	1257.2	-0.372264	0.272266	136.4	5.75903e-27	1.00814e-25
AT1G09320	139.22	1.77557	0.353979	34.4099	5.60578e-06	2.49487e-05
AT1G09330	152.471	0.544875	0.343966	57.455	1.47771e-10	1.09505e-09
AT1G09340	210.629	-2.40949	0.336866	136.455	5.60697e-27	9.82031e-26
AT1G09380	71.6538	3.39404	1.1516	25.8074	0.000241808	0.00079731
AT1G09400	80.0726	-0.883126	0.659803	22.4278	0.00101263	0.00287517
AT1G09410	39.895	3.19041	0.813817	27.2359	0.00013079	0.00045527
AT1G09415	111.723	-0.768107	0.485856	45.1264	4.41715e-08	2.57969e-07
AT1G09430	599.245	-1.63154	0.193598	312.241	1.9464e-64	1.10621e-62
AT1G09440	483.653	-2.59579	0.350325	199.709	2.18798e-40	6.18128e-39
AT1G09450	53.7954	10.0759	1.79469	33.6607	7.82215e-06	3.40478e-05
AT1G09467	39.5399	3.48403	0.822332	85.8072	2.24595e-16	2.44779e-15
AT1G09470	94.5846	3.38593	0.639082	42.0675	1.78323e-07	9.72364e-07
AT1G09510	28.2191	2.26475	1.02088	19.81	0.00299345	0.00750089
AT1G09540	106.617	0.446867	0.530721	23.0297	0.0007866	0.00229536
AT1G09550	36.138	8.06962	1.47876	41.2163	2.625e-07	1.40713e-06
AT1G09560	254.181	0.238976	0.379717	104.094	3.50588e-20	4.55173e-19
AT1G09570	300.776	-0.0709967	0.385464	22.2654	0.00108383	0.00305225
AT1G09575	230.201	3.12798	0.377916	113.567	3.64753e-22	5.1631e-21
AT1G09587	8.43874	3.99162	1.55115	19.4895	0.00341211	0.0084253
AT1G09590	222.796	-1.60229	0.393011	54.2975	6.42508e-10	4.5078e-09
AT1G09610	101.945	-3.62515	0.600776	104.953	2.31845e-20	3.03098e-19
AT1G09620	414.078	-1.05107	0.309793	61.1829	2.58735e-11	2.03912e-10
AT1G09640	967.692	-2.33107	0.241927	235.118	6.18893e-48	2.19286e-46
AT1G09660	117.756	-0.184454	0.453301	22.1698	0.001128	0.00316296
AT1G09690	429.187	-3.83185	0.326828	234.771	7.34036e-48	2.59541e-46
AT1G09710	103.137	1.54163	0.575702	23.3192	0.000696314	0.00205706
AT1G09720	68.7655	10.5515	1.90177	36.0698	2.67186e-06	1.2523e-05
AT1G09730	354.325	-0.733173	0.251003	80.5556	2.74297e-15	2.81468e-14
AT1G09747	27.8989	2.07217	0.924892	51.4947	2.35617e-09	1.56461e-08
AT1G09770	870.706	-1.37674	0.231444	135.69	8.13146e-27	1.41686e-25
AT1G09803	12.0736	6.54294	1.75842	31.5538	1.98665e-05	8.06627e-05
AT1G09815	56.0178	-1.89943	0.598132	19.8491	0.00294598	0.00739564
AT1G09850	58.2679	2.10522	0.946435	24.8826	0.000358966	0.00113734
AT1G09867	49.3997	2.70944	0.827604	76.8209	1.6182e-14	1.59341e-13
AT1G09870	142.252	0.0323484	0.388233	28.1325	8.87146e-05	0.00031965
AT1G09890	50.471	9.7128	1.96284	30.2823	3.4736e-05	0.000134886
AT1G09932	285.853	0.598553	0.358216	159.109	9.14478e-32	1.93359e-30
AT1G09940	672.572	2.95819	0.363991	447.711	1.52592e-93	1.75808e-91
AT1G09950	359.095	3.80741	0.458403	127.555	4.20536e-25	6.80919e-24
AT1G09960	155.093	2.07496	0.511747	37.9706	1.13832e-06	5.62896e-06
AT1G09970	1084.37	3.01687	0.320928	178.79	6.13025e-36	1.49067e-34
AT1G09980	590.671	-0.704563	0.227964	51.9883	1.87498e-09	1.2569e-08
AT1G10010	65.1458	2.64904	0.869542	22.7472	0.000885712	0.00255269
AT1G10050	348.007	-0.00874702	0.32753	37.5185	1.39506e-06	6.82381e-06
AT1G10060	296.619	-1.45839	0.357093	128.81	2.2886e-25	3.76136e-24
AT1G10070	578.774	-1.54735	0.291657	167.384	1.6131e-33	3.61858e-32
AT1G10090	509.745	0.63358	0.348675	78.8934	6.04675e-15	6.08501e-14
AT1G10095	265.058	-1.10752	0.418754	96.5682	1.30332e-18	1.58575e-17
AT1G10120	237.44	-0.211632	0.399403	86.4741	1.63363e-16	1.79081e-15
AT1G10130	463.755	-0.227865	0.321724	23.6618	0.000602587	0.00180827
AT1G10140	285.801	-0.562196	0.345437	120.853	1.07872e-23	1.63414e-22
AT1G10155	47.8575	0.858806	0.686125	37.4989	1.40737e-06	6.88103e-06
AT1G10160	330.14	-0.97574	0.356725	24.4609	0.000429513	0.00133672
AT1G10200	151.3	-1.57164	0.452887	125.765	1.00073e-24	1.59219e-23
AT1G10240	94.9776	-1.22694	0.553096	28.3511	8.06806e-05	0.000292789
AT1G10290	584.622	-0.700903	0.21934	138.312	2.27535e-27	4.05221e-26
AT1G10300	55.3413	0.902848	0.601878	20.3944	0.00235536	0.00606209
AT1G10320	1172.32	0.359305	0.333513	73.5556	7.60946e-14	7.1539e-13
AT1G10340	140.453	-0.895439	0.405465	152.569	2.21467e-30	4.43365e-29
AT1G10360	211.567	-1.90648	0.368096	222.963	2.42918e-45	7.98096e-44
AT1G10370	71.7087	0.0665601	0.643454	58.0801	1.10388e-10	8.27253e-10
AT1G10380	54.6101	-0.235932	0.942847	30.9888	2.54743e-05	0.000101469
AT1G10400	83.217	2.88816	0.725815	25.2951	0.000301051	0.00097119
AT1G10410	345.819	0.1883	0.337145	105.08	2.18107e-20	2.85579e-19
AT1G10460	226.849	1.45045	0.503222	84.5869	4.02009e-16	4.32706e-15
AT1G10470	638.867	-2.26866	0.300849	97.9413	6.74355e-19	8.30634e-18
AT1G10480	129.663	-2.12656	0.43251	90.7115	2.15587e-17	2.48133e-16
AT1G10490	127.739	0.102463	0.547935	20.5236	0.00223332	0.00578447
AT1G10520	48.4138	4.12706	0.719809	38.3403	9.63734e-07	4.81412e-06
AT1G10560	63.336	3.24724	0.616934	30.7569	2.82066e-05	0.000111461
AT1G10570	226.919	-1.43256	0.33988	91.6412	1.3817e-17	1.60778e-16
AT1G10580	292.783	-0.432757	0.271014	32.9974	1.04979e-05	4.46335e-05
AT1G10590	355.305	-2.23446	0.299033	138.496	2.08108e-27	3.71013e-26
AT1G10620	94.9128	1.58157	0.79118	20.2229	0.00252734	0.00645129
AT1G10630	300.812	-0.950721	0.417006	46.6184	2.2294e-08	1.34659e-07
AT1G10657	33.9161	-1.78918	0.949342	34.3107	5.8589e-06	2.60171e-05
AT1G10670	947.664	-1.72603	0.288642	170.627	3.31159e-34	7.59469e-33
AT1G10680	159.221	1.59727	0.525313	42.7916	1.28262e-07	7.11882e-07
AT1G10682	95.3915	-2.07676	0.460463	38.6938	8.21807e-07	4.1418e-06
AT1G10720	685.6	-1.31109	0.26325	124.797	1.59896e-24	2.52267e-23
AT1G10745	9.03778	7.54822	2.02549	31.4431	2.08589e-05	8.43544e-05
AT1G10750	146.253	1.83044	0.473495	79.8424	3.85101e-15	3.91727e-14
AT1G10760	358.284	0.289122	0.274186	36.0123	2.74151e-06	1.28211e-05
AT1G10770	69.8777	1.70668	0.73111	35.0142	4.28236e-06	1.94055e-05
AT1G10780	54.0842	2.51677	0.978931	26.2669	0.000198537	0.000666837
AT1G10820	172.835	-0.515488	0.397911	33.3308	9.05556e-06	3.89609e-05
AT1G10840	252.701	-1.81105	0.384522	47.6539	1.38552e-08	8.53307e-08
AT1G10865	108.222	-1.59147	0.504032	27.8704	9.93943e-05	0.000354772
AT1G10870	258.628	-1.60863	0.403036	70.9518	2.60813e-13	2.37551e-12
AT1G10890	2812.62	-0.540366	0.264575	285.326	1.13758e-58	5.42721e-57
AT1G10920	214.441	0.917142	0.442857	67.0654	1.63202e-12	1.40808e-11
AT1G10940	1103.16	-1.72739	0.269034	133.675	2.16182e-26	3.70397e-25
AT1G10950	1164.54	-1.19802	0.278344	132.326	4.16007e-26	7.02463e-25
AT1G10960	111.414	-1.39225	0.467578	28.7272	6.85101e-05	0.000252463
AT1G10970	107.946	-1.48614	0.428412	53.3267	1.00831e-09	6.91664e-09
AT1G11000	151.922	2.07828	0.739207	36.5875	2.11881e-06	1.00844e-05
AT1G11040	34.474	9.2351	1.99764	30.0801	3.79539e-05	0.000146425
AT1G11070	187.263	-0.235252	0.52008	20.0632	0.00269862	0.00683595
AT1G11080	194.502	-1.7463	0.490133	36.6052	2.10204e-06	1.00074e-05
AT1G11100	75.9879	3.6956	0.631954	35.4934	3.45746e-06	1.59087e-05
AT1G11110	53.1983	9.88244	1.79748	36.9027	1.83951e-06	8.83701e-06
AT1G11120	59.7314	1.45737	0.683944	37.7665	1.24782e-06	6.13729e-06
AT1G11130	190.069	2.58719	0.641832	26.6019	0.000171906	0.000583874
AT1G11170	82.4008	4.31839	0.820051	43.4011	9.71509e-08	5.46462e-07
AT1G11175	292.226	-2.07936	0.350918	70.9839	2.56876e-13	2.34154e-12
AT1G11185	206.583	0.313264	0.311913	220.272	9.10331e-45	2.94233e-43
AT1G11190	143.645	0.87115	0.565635	113.089	4.5925e-22	6.47634e-21
AT1G11210	124.96	1.283	0.427409	110.668	1.47688e-21	2.04022e-20
AT1G11220	38.1502	2.39669	1.22318	20.3155	0.00243301	0.00623541
AT1G11260	2413.99	-1.67256	0.267491	483.399	3.16551e-101	4.46773e-99
AT1G11280	127.833	-0.483651	0.433937	24.029	0.000515872	0.00157538
AT1G11290	32.1763	0.435647	0.797905	21.4124	0.00154636	0.00418135
AT1G11303	56.38	0.855466	0.799141	21.6623	0.00139384	0.0038137
AT1G11310	226.883	2.2293	0.401539	85.8438	2.20709e-16	2.4062e-15
AT1G11330	177.696	0.560269	0.4804	24.2245	0.000474859	0.00146266
AT1G11350	205.147	1.35514	0.327271	57.5178	1.43505e-10	1.06459e-09
AT1G11360	199.568	-0.366965	0.418188	25.1654	0.00031819	0.00102094
AT1G11380	142.394	-1.79901	0.423637	75.8887	2.51839e-14	2.44656e-13
AT1G11475	84.7449	-1.64353	0.481967	38.2656	9.96736e-07	4.96872e-06
AT1G11480	314.974	-1.26286	0.408583	32.0925	1.56647e-05	6.47085e-05
AT1G11530	79.7419	-0.757195	0.498235	33.9437	6.89804e-06	3.03333e-05
AT1G11540	43.4582	2.77974	1.24626	21.1568	0.00171932	0.00459584
AT1G11545	55.0392	5.62772	0.798386	49.1589	6.92955e-09	4.3882e-08
AT1G11560	23.4308	9.20792	1.78912	47.8247	1.28085e-08	7.90854e-08
AT1G11570	15.3749	0.738161	1.49048	24.9718	0.000345585	0.00109936
AT1G11580	564.28	-1.07092	0.27539	72.8024	1.08693e-13	1.01259e-12
AT1G11590	20.455	7.96177	1.77645	36.3222	2.38633e-06	1.12768e-05
AT1G11650	462.521	-1.53027	0.308484	86.226	1.83899e-16	2.01007e-15
AT1G11670	1090.72	1.44524	0.261785	364.674	1.0904e-75	7.97734e-74
AT1G11680	252.305	-1.49582	0.39902	41.559	2.24675e-07	1.21378e-06
AT1G11700	286.045	-2.52403	0.367356	91.1103	1.78139e-17	2.05732e-16
AT1G11730	48.4017	1.26234	0.54933	31.0513	2.47835e-05	9.89615e-05
AT1G11785	82.4349	1.18978	0.552735	37.2705	1.55945e-06	7.57325e-06
AT1G11806	22.108	2.06842	1.17189	27.2118	0.000132157	0.000459276
AT1G11840	861.081	-1.70012	0.276694	132.593	3.65404e-26	6.20729e-25
AT1G11850	14.4858	5.45373	1.47248	31.9737	1.65082e-05	6.79691e-05
AT1G11860	463.594	-2.6169	0.356279	108.232	4.77936e-21	6.43959e-20
AT1G11870	170.32	0.479511	0.314197	19.9825	0.00278929	0.00703303
AT1G11890	143.627	-0.481374	0.392063	56.7602	2.04298e-10	1.49853e-09
AT1G11910	1624.61	-1.32816	0.213048	258.816	5.35152e-53	2.19458e-51
AT1G11930	227.764	-1.81558	0.45489	39.8722	4.82618e-07	2.50694e-06
AT1G11950	202.973	1.89718	0.330503	66.7887	1.85924e-12	1.59762e-11
AT1G11960	1018.44	3.3324	0.327645	359.89	1.16115e-74	8.35066e-73
AT1G12000	282.289	-0.317151	0.346853	49.7801	5.20324e-09	3.34122e-08
AT1G12010	54.6041	1.42033	0.840722	45.5453	3.64642e-08	2.14996e-07
AT1G12015	25.519	5.72412	1.30149	53.9786	7.45077e-10	5.18234e-09
AT1G12030	32.6544	2.89858	1.10485	29.5294	4.82908e-05	0.000183041
AT1G12080	149.978	0.59086	0.499187	30.1849	3.62508e-05	0.000140393
AT1G12090	86.486	0.580354	0.61043	124.97	1.4704e-24	2.322e-23
AT1G12110	130.613	0.727658	0.545582	25.6801	0.000255349	0.000838044
AT1G12120	323.034	-1.10646	0.295554	35.1642	4.00504e-06	1.82231e-05
AT1G12130	49.4088	2.4522	0.842568	46.309	2.56944e-08	1.54207e-07
AT1G12180	18.9306	7.80335	1.85846	27.8118	0.000101949	0.000363088
AT1G12200	133.077	0.0522986	0.467406	75.698	2.75686e-14	2.67114e-13
AT1G12230	265.633	-0.489799	0.365149	25.5826	0.000266231	0.000869628
AT1G12240	1218.84	-2.23729	0.305514	267.048	9.28673e-55	3.98189e-53
AT1G12250	174.413	-0.419292	0.297126	33.4693	8.51582e-06	3.68023e-05
AT1G12260	125.249	0.0438461	0.713848	49.6466	5.53386e-09	3.53881e-08
AT1G12270	441.162	-0.78588	0.303332	68.0573	1.02263e-12	8.9485e-12
AT1G12280	236.679	-0.215813	0.414834	28.0116	9.34916e-05	0.000335151
AT1G12320	298.614	-1.92341	0.329364	92.6948	8.34307e-18	9.80926e-17
AT1G12360	494.718	-0.136316	0.404766	29.1596	5.67481e-05	0.000212237
AT1G12380	224.087	-0.809165	0.330897	21.1981	0.00169013	0.00452889
AT1G12410	152.856	-1.53337	0.32105	47.026	1.84893e-08	1.1248e-07
AT1G12420	293.266	-0.674006	0.37817	69.5982	4.94301e-13	4.42481e-12
AT1G12430	521.566	0.555574	0.376108	22.9539	0.00081206	0.00236192
AT1G12440	454.276	-2.63816	0.299365	174.815	4.28024e-35	1.01034e-33
AT1G12450	139.462	0.952846	0.584071	22.4171	0.00101715	0.00288584
AT1G12500	418.997	0.674862	0.318102	49.1233	7.04397e-09	4.45732e-08
AT1G12520	268.645	-1.29852	0.311293	53.6615	8.63258e-10	5.95543e-09
AT1G12530	89.2823	-0.400385	0.396656	26.2047	0.00020392	0.000683085
AT1G12540	13.6797	2.94844	2.1452	22.2714	0.0010811	0.00304635
AT1G12560	31.9348	6.82478	1.66485	22.8662	0.000842555	0.00244118
AT1G12570	59.3637	3.22807	0.988691	25.3868	0.000289491	0.000938097
AT1G12580	537.466	0.153775	0.218977	135.912	7.29824e-27	1.27364e-25
AT1G12600	71.0273	2.00658	0.558751	39.5921	5.4779e-07	2.82769e-06
AT1G12610	293.47	1.92307	0.426967	175.592	2.92684e-35	6.96703e-34
AT1G12640	178.923	-0.250933	0.384751	22.9019	0.00083001	0.00240896
AT1G12650	235.542	-1.16962	0.345699	20.7449	0.00203854	0.00533752
AT1G12660	14.3582	1.38408	1.34255	20.4373	0.00231412	0.00596592
AT1G12663	12.9316	7.65608	1.99329	32.1525	1.52549e-05	6.31005e-05
AT1G12665	19.8784	4.81552	1.32008	21.7981	0.00131719	0.00362476
AT1G12680	204.759	0.398301	0.442573	20.7484	0.00203563	0.00533154
AT1G12700	77.3224	4.50862	0.659666	62.128	1.66151e-11	1.32862e-10
AT1G12740	45.7258	10.3338	1.59169	90.6096	2.26355e-17	2.60086e-16
AT1G12760	264.401	-0.499107	0.422112	33.2839	9.24593e-06	3.96942e-05
AT1G12780	1510.95	-2.39832	0.255942	432.822	2.4403e-90	2.58313e-88
AT1G12810	164.406	-3.2081	0.432703	89.7824	3.36221e-17	3.82818e-16
AT1G12840	294.626	-0.905766	0.444388	50.2619	4.16557e-09	2.69894e-08
AT1G12845	25.035	0.116621	0.922523	40.4555	3.70623e-07	1.95578e-06
AT1G12850	291.108	-1.42018	0.351869	44.5184	5.8332e-08	3.3592e-07
AT1G12855	11.5269	7.73326	1.94486	36.4757	2.22766e-06	1.05653e-05
AT1G12880	298.68	1.20595	0.405249	178.739	6.28654e-36	1.52757e-34
AT1G12890	33.6942	2.72913	0.927646	39.6017	5.45427e-07	2.81678e-06
AT1G12900	335.963	-2.30341	0.313251	166.957	1.98756e-33	4.44975e-32
AT1G12920	208.011	-1.13906	0.435691	20.6806	0.00209339	0.00546254
AT1G12930	198.149	0.762833	0.419108	38.5635	8.71508e-07	4.38056e-06
AT1G12940	72.6855	3.4347	0.745118	89.2561	4.32436e-17	4.89879e-16
AT1G12950	58.1369	10.5408	1.56988	123.488	3.01407e-24	4.68544e-23
AT1G12960	9.57534	7.08149	1.88423	34.9845	4.33943e-06	1.96458e-05
AT1G12990	175.21	0.583817	0.345804	60.902	2.95101e-11	2.31227e-10
AT1G13040	36.7762	0.254025	0.953727	20.9496	0.00187325	0.00495219
AT1G13120	300.689	-0.593806	0.345671	32.9393	1.07714e-05	4.56759e-05
AT1G13130	22.6362	8.64354	2.03462	36.3477	2.35918e-06	1.1161e-05
AT1G13160	160.973	0.878432	0.422677	37.405	1.46803e-06	7.15594e-06
AT1G13170	188.871	0.681728	0.455383	26.8712	0.000153079	0.000525777
AT1G13200	24.7953	3.21355	1.21197	21.1497	0.00172435	0.00460819
AT1G13210	482.772	4.59313	0.335682	372.059	2.82621e-77	2.14646e-75
AT1G13220	861.041	-0.661629	0.297666	134.116	1.74506e-26	3.00052e-25
AT1G13230	84.4149	2.75744	0.870814	22.1784	0.00112396	0.00315217
AT1G13245	90.2589	-4.62433	0.642911	103.886	3.87439e-20	5.00905e-19
AT1G13260	762.794	-0.431934	0.356679	23.3851	0.000677243	0.00200457
AT1G13280	136.212	-1.70999	0.392363	35.782	3.03897e-06	1.41245e-05
AT1G13330	34.7027	-2.41753	0.794092	24.2863	0.000462566	0.00142974
AT1G13340	113.965	-1.93018	0.439481	90.0653	2.93681e-17	3.3585e-16
AT1G13350	1061.76	-0.156332	0.255815	155.574	5.12261e-31	1.04972e-29
AT1G13360	355.401	-1.2723	0.353018	44.8098	5.10559e-08	2.95879e-07
AT1G13380	177	0.118046	0.308619	33.3857	8.83783e-06	3.8087e-05
AT1G13390	1661.47	-1.02587	0.255582	148.553	1.56529e-29	3.00063e-28
AT1G13400	43.9083	4.21782	1.03973	35.6998	3.15277e-06	1.46053e-05
AT1G13440	7216.5	-3.42268	0.191163	607.506	5.60494e-128	1.38581e-125
AT1G13450	231.966	-1.28276	0.364757	102.508	7.51599e-20	9.60714e-19
AT1G13470	106.679	-0.795237	0.653658	45.4139	3.87248e-08	2.27611e-07
AT1G13480	16.0543	6.83349	2.10674	36.1101	2.62403e-06	1.23125e-05
AT1G13490	20.7595	8.84029	2.0686	40.8684	3.07373e-07	1.63551e-06
AT1G13520	39.8161	4.977	1.13807	19.5418	0.00334005	0.00826786
AT1G13530	23.1321	9.31915	1.73195	39.4024	5.96824e-07	3.06585e-06
AT1G13550	60.7009	1.91011	0.51264	29.0467	5.96114e-05	0.000222038
AT1G13560	300.639	-0.285848	0.360684	41.0826	2.78923e-07	1.49014e-06
AT1G13600	95.9817	-1.3151	0.666831	25.457	0.00028093	0.000913063
AT1G13608	17.1645	1.70527	1.08242	19.1082	0.00398468	0.00965681
AT1G13610	139.538	2.18413	0.610155	24.1021	0.000500141	0.00153301
AT1G13630	76.3223	-1.4789	0.508522	33.4101	8.74262e-06	3.77247e-05
AT1G13635	2217.82	-3.34228	0.224798	655.38	2.62148e-138	8.62112e-136
AT1G13640	900.826	-2.74138	0.302505	634.074	1.03859e-133	3.03276e-131
AT1G13650	90.6153	-2.17341	0.857252	31.7888	1.79114e-05	7.33455e-05
AT1G13690	95.6917	-1.95678	0.587664	27.4704	0.000118182	0.000415204
AT1G13700	195.423	-2.25871	0.376122	98.3436	5.55933e-19	6.87769e-18
AT1G13770	48.8199	2.49102	0.690041	22.1567	0.00113417	0.00317808
AT1G13790	304.067	0.052363	0.363405	103.074	5.72454e-20	7.3617e-19
AT1G13825	70.4995	-3.01706	0.822978	68.0886	1.00765e-12	8.81963e-12
AT1G13830	142.639	-2.9408	0.538988	82.9232	8.88499e-16	9.39329e-15
AT1G13860	132.241	1.27	0.455426	51.0731	2.86342e-09	1.88335e-08
AT1G13880	170.863	0.49048	0.599603	20.8034	0.00198991	0.00522353
AT1G13890	31.8078	2.31511	0.798758	24.2312	0.000473506	0.00145929
AT1G13900	205.315	0.212492	0.430739	56.9813	1.8429e-10	1.35676e-09
AT1G13920	83.139	1.4194	0.828844	19.4009	0.00353745	0.00869867
AT1G13930	435.569	-1.6616	0.318138	66.6364	1.99745e-12	1.7142e-11
AT1G13950	97.8407	-0.72749	0.713308	20.6353	0.00213284	0.00555571
AT1G13970	90.3552	1.37875	0.678332	20.5566	0.0022032	0.00571387
AT1G13980	358.628	-0.704424	0.301871	26.2783	0.00019757	0.000663982
AT1G13990	155.663	-0.709631	0.463746	31.5391	1.99955e-05	8.11147e-05
AT1G14010	91.5019	1.11987	0.521451	20.5301	0.00222733	0.00577115
AT1G14030	66.8815	0.160608	0.679216	35.6957	3.15854e-06	1.4624e-05
AT1G14040	142.883	4.46941	0.469609	181.762	1.43353e-36	3.57683e-35
AT1G14190	93.9229	-0.782388	0.527088	76.3848	1.99026e-14	1.94563e-13
AT1G14200	217.914	0.225449	0.344399	282.513	4.55317e-58	2.14804e-56
AT1G14210	117.879	0.0552857	0.481283	20.0302	0.00273538	0.00691717
AT1G14230	136.696	-1.32074	0.500126	22.6684	0.000915507	0.00262783
AT1G14320	1004.86	-3.00054	0.281629	220.161	9.61668e-45	3.1053e-43
AT1G14330	196.259	0.197434	0.389047	66.9115	1.75474e-12	1.50973e-11
AT1G14340	202.823	-2.14775	0.445287	31.9272	1.68505e-05	6.92775e-05
AT1G14350	232.33	3.8078	0.463133	103.48	4.70975e-20	6.07515e-19
AT1G14370	268.903	-1.52633	0.359055	68.2411	9.37722e-13	8.23101e-12
AT1G14380	1235.27	-0.05355	0.246993	130.95	8.10769e-26	1.35696e-24
AT1G14400	452.386	-1.39087	0.35323	76.4836	1.89908e-14	1.85971e-13
AT1G14440	113.165	0.849303	0.571577	27.7516	0.00010464	0.000371927
AT1G14460	141.269	0.299791	0.393199	21.5501	0.00146038	0.00397584
AT1G14470	23.5564	5.67619	1.12388	27.7427	0.000105046	0.000373177
AT1G14480	198.208	0.0835203	0.412822	143.751	1.61848e-28	2.98762e-27
AT1G14520	93.1982	3.34771	0.705828	37.9998	1.12344e-06	5.55862e-06
AT1G14530	148.795	1.67444	0.551774	23.827	0.000561946	0.0017003
AT1G14580	113.041	1.60014	0.540539	34.0984	6.43947e-06	2.84646e-05
AT1G14600	121.127	-1.29399	0.545777	27.9721	9.51061e-05	0.000340667
AT1G14610	417.888	-0.198274	0.295809	56.3299	2.49643e-10	1.81501e-09
AT1G14630	61.2121	-1.41296	0.637255	51.2203	2.67502e-09	1.76355e-08
AT1G14640	458.494	0.761	0.236086	194.253	3.16966e-39	8.68657e-38
AT1G14642	20.9751	-3.13496	0.968256	33.6512	7.85532e-06	3.41746e-05
AT1G14650	877.955	-0.590133	0.29494	58.9603	7.31805e-11	5.56668e-10
AT1G14670	455.732	-0.349992	0.308837	122.593	4.64897e-24	7.16771e-23
AT1G14680	41.9049	2.89861	0.753998	22.6675	0.000915824	0.00262851
AT1G14685	419.982	-0.576715	0.296185	109.106	3.13719e-21	4.26429e-20
AT1G14686	59.8604	3.69791	0.992376	20.1397	0.00261516	0.00664391
AT1G14688	41.0318	5.05942	1.2372	33.4829	8.46451e-06	3.66226e-05
AT1G14690	412.353	-1.65426	0.36851	48.7723	8.28084e-09	5.20789e-08
AT1G14710	661.646	-0.627832	0.289769	257.585	9.80675e-53	3.96875e-51
AT1G14720	188.016	-0.597932	0.378465	30.4238	3.26473e-05	0.000127448
AT1G14730	125.876	2.19145	0.63102	75.5548	2.95052e-14	2.85063e-13
AT1G14740	613.563	0.893762	0.215163	224.058	1.41857e-45	4.70629e-44
AT1G14780	116.927	-0.219916	0.553766	24.3714	0.000446154	0.00138396
AT1G14800	21.6122	9.0694	1.83338	29.8161	4.26028e-05	0.000163042
AT1G14830	363.836	-0.902738	0.305121	61.7362	1.99649e-11	1.58414e-10
AT1G14870	322.907	0.603463	0.321127	242.73	1.46575e-49	5.42616e-48
AT1G14890	215.822	-1.92332	0.563608	200.319	1.62266e-40	4.61497e-39
AT1G14910	254.73	-0.412071	0.367634	51.4872	2.36439e-09	1.56945e-08
AT1G14930	18.5183	1.68194	1.45654	23.6723	0.000599913	0.00180135
AT1G14950	18.1447	5.25769	1.86339	25.189	0.000315	0.00101205
AT1G14980	192.863	-2.34917	0.371941	110.151	1.89511e-21	2.60629e-20
AT1G15002	102.219	3.39885	0.699266	86.4358	1.66374e-16	1.82264e-15
AT1G15010	343.513	-1.10585	0.301724	173.688	7.42255e-35	1.74237e-33
AT1G15020	180.964	-1.01105	0.320904	46.147	2.76758e-08	1.65483e-07
AT1G15060	88.9888	-0.951025	0.476799	22.4042	0.00102268	0.00289862
AT1G15080	92.2647	1.70991	0.725759	19.0844	0.00402336	0.00972966
AT1G15100	230.745	-1.63716	0.336458	104.438	2.97069e-20	3.86727e-19
AT1G15120	265.877	-1.03395	0.381692	54.8196	5.04104e-10	3.57677e-09
AT1G15130	751.969	-1.25517	0.305493	92.4757	9.2661e-18	1.08756e-16
AT1G15170	35.7374	5.27534	1.18982	32.8284	1.13137e-05	4.78321e-05
AT1G15175	16.9231	6.44113	1.56547	20.715	0.00206387	0.00539551
AT1G15200	1148.52	-0.474223	0.282787	116.524	8.74615e-23	1.27642e-21
AT1G15215	54.3616	-2.48646	0.690776	20.9336	0.0018857	0.00497812
AT1G15230	155.453	-2.40452	0.452609	60.827	3.0565e-11	2.39106e-10
AT1G15240	638.545	-1.14361	0.26506	130.411	1.05293e-25	1.7578e-24
AT1G15270	289.358	-1.16878	0.369506	39.0461	7.01027e-07	3.56652e-06
AT1G15280	1063.29	0.311025	0.217387	152.763	2.01512e-30	4.03895e-29
AT1G15290	753.058	-1.29853	0.250286	71.7769	1.76573e-13	1.62308e-12
AT1G15310	117.865	0.0473747	0.360594	59.4611	5.79096e-11	4.43995e-10
AT1G15340	545.23	-0.796094	0.252177	31.0994	2.4265e-05	9.70057e-05
AT1G15360	38.7487	2.42089	0.805571	28.3573	8.04669e-05	0.000292139
AT1G15370	181.49	-1.081	0.441336	31.3819	2.14288e-05	8.64426e-05
AT1G15400	248.625	-2.6119	0.310862	122.483	4.90182e-24	7.53696e-23
AT1G15420	215.044	-0.946184	0.313985	63.0656	1.0703e-11	8.68571e-11
AT1G15430	162.455	-0.503566	0.412346	20.9352	0.00188442	0.0049759
AT1G15440	183.56	0.847765	0.325202	47.8062	1.29179e-08	7.97175e-08
AT1G15460	143.645	-0.0940817	0.489755	48.0102	1.17607e-08	7.28813e-08
AT1G15500	157.195	-2.8002	0.529427	38.6625	8.3347e-07	4.1984e-06
AT1G15510	41.1916	1.39343	0.819581	23.4261	0.000665642	0.00197385
AT1G15520	188.529	-0.400223	0.457057	19.2459	0.00376786	0.00919647
AT1G15530	122.759	3.11955	0.57695	73.7253	7.02185e-14	6.61617e-13
AT1G15540	27.3363	0.0303433	0.968564	23.3936	0.000674808	0.00199858
AT1G15550	100.832	1.15396	0.662687	23.9486	0.000533757	0.00162531
AT1G15560	35.9667	8.96893	1.93711	40.5928	3.48272e-07	1.84213e-06
AT1G15690	2962.78	-1.61156	0.245003	352.001	5.74097e-73	3.9445e-71
AT1G15710	150.144	1.61475	0.392454	28.7575	6.76143e-05	0.000249461
AT1G15740	457.722	-1.96084	0.28416	127.49	4.33982e-25	7.02018e-24
AT1G15750	757.422	-1.25084	0.177913	143.145	2.17346e-28	4.00553e-27
AT1G15772	25.6159	2.83541	0.922218	23.0277	0.000787267	0.00229691
AT1G15780	432.287	0.0304927	0.275921	61.9931	1.76996e-11	1.41334e-10
AT1G15800	236.435	-2.16941	0.364444	99.6168	3.01639e-19	3.7647e-18
AT1G15820	713.278	-4.0356	0.248826	487.095	5.06151e-102	7.32685e-100
AT1G15840	23.6985	5.84968	1.57721	19.8054	0.00299905	0.00751271
AT1G15850	19.0121	6.94968	1.68646	28.5622	7.36103e-05	0.000269179
AT1G15870	75.2411	-0.0236212	0.422439	19.2802	0.00371562	0.00908402
AT1G15880	170.406	-1.2244	0.452244	26.0353	0.000219299	0.000729338
AT1G15885	124.291	2.53934	0.350045	178.495	7.08222e-36	1.71477e-34
AT1G15890	105.587	2.32568	0.537779	65.061	4.19192e-12	3.49822e-11
AT1G15920	337.512	-1.03168	0.324652	25.573	0.000267335	0.000872729
AT1G15930	692.518	-3.4759	0.284261	262.183	1.01979e-53	4.29112e-52
AT1G15940	377.634	-0.38214	0.335735	34.7594	4.79762e-06	2.15845e-05
AT1G15950	152.52	-0.900886	0.439361	57.9844	1.15432e-10	8.63712e-10
AT1G15960	405.655	-1.1231	0.312399	101.629	1.14712e-19	1.45475e-18
AT1G15990	37.5344	6.5579	1.14937	39.2873	6.28694e-07	3.21882e-06
AT1G16010	209.086	-0.124161	0.336385	55.0155	4.60218e-10	3.27431e-09
AT1G16030	65.7635	0.0815967	0.812126	35.2673	3.8249e-06	1.74516e-05
AT1G16080	110.274	-0.91104	0.693202	26.7685	0.000160004	0.000546801
AT1G16110	69.0475	2.15401	0.922793	34.6923	4.94313e-06	2.21891e-05
AT1G16120	41.3341	3.06173	1.08801	20.3707	0.00237843	0.00611355
AT1G16130	88.3483	5.05214	0.585097	105.061	2.20068e-20	2.88035e-19
AT1G16140	30.7773	6.4587	1.79337	20.5842	0.00217825	0.00565827
AT1G16150	61.7228	3.38953	1.07785	24.0129	0.000519406	0.00158517
AT1G16170	115.769	-1.33138	0.419311	22.4357	0.00100928	0.00286663
AT1G16180	733.959	-0.593241	0.284473	98.3786	5.46675e-19	6.77058e-18
AT1G16210	158.787	-2.00056	0.445008	38.526	8.86374e-07	4.45066e-06
AT1G16220	83.4212	1.52303	0.501766	55.1476	4.32807e-10	3.08382e-09
AT1G16225	35.1853	5.36201	1.43932	25.6397	0.000259814	0.000850719
AT1G16240	402.781	-2.1756	0.31186	128.739	2.36885e-25	3.88572e-24
AT1G16290	24.2678	4.08015	1.12874	49.3887	6.23267e-09	3.96691e-08
AT1G16300	79.9943	0.577894	0.635728	21.0936	0.00176491	0.00470101
AT1G16320	108.228	-1.29076	0.403931	25.3107	0.00029906	0.000965689
AT1G16350	113.291	-2.26476	0.67251	27.105	0.000138392	0.000479222
AT1G16360	39.9846	2.4297	0.89538	24.1684	0.000486283	0.0014954
AT1G16370	204.333	4.58536	0.515279	180.383	2.81307e-36	6.96542e-35
AT1G16400	79.2559	-2.34499	0.641109	38.4269	9.26879e-07	4.64097e-06
AT1G16410	1037.4	-2.93086	0.203847	759.421	8.99689e-161	4.54853e-158
AT1G16420	132.38	0.258653	0.594211	32.3839	1.37727e-05	5.74042e-05
AT1G16440	34.8439	1.21056	1.1066	30.921	2.62447e-05	0.000104292
AT1G16460	241.012	-1.84687	0.409504	43.628	8.76023e-08	4.95799e-07
AT1G16470	133.148	-0.881669	0.398444	34.6479	5.04203e-06	2.25941e-05
AT1G16480	190.442	-1.26156	0.391987	109.458	2.64658e-21	3.61628e-20
AT1G16489	35.6195	-1.03226	0.767501	33.047	1.02695e-05	4.3734e-05
AT1G16500	99.2788	-0.770213	0.481369	23.2014	0.000731769	0.00215185
AT1G16540	136.567	0.329711	0.417359	23.3927	0.000675068	0.00199883
AT1G16560	150.486	-0.789993	0.417078	21.5275	0.0014742	0.00401024
AT1G16610	344.718	-1.80899	0.310624	56.7479	2.05468e-10	1.50678e-09
AT1G16660	19.6819	9.40337	2.27917	24.0669	0.000507665	0.00155382
AT1G16670	389.547	1.50873	0.313926	284.562	1.65793e-58	7.85442e-57
AT1G16690	139.99	0.797866	0.452767	31.6969	1.86518e-05	7.6147e-05
AT1G16710	753.286	-0.426503	0.228163	23.0633	0.000775558	0.00226626
AT1G16800	557.457	-0.133636	0.266722	43.1039	1.11248e-07	6.22243e-07
AT1G16810	300.771	-1.79533	0.276056	93.9028	4.67766e-18	5.55757e-17
AT1G16820	64.5607	-0.560527	0.600133	24.8271	0.000367562	0.00116207
AT1G16830	30.6807	2.02119	0.938015	21.2662	0.00164312	0.00441514
AT1G16840	305.151	-1.72046	0.455549	101.869	1.0221e-19	1.29912e-18
AT1G16850	97.1128	0.913955	0.556646	34.4853	5.42083e-06	2.41634e-05
AT1G16860	411.645	0.298581	0.343723	77.7475	1.04222e-14	1.0365e-13
AT1G16880	391.243	-1.7368	0.278768	90.5245	2.35766e-17	2.70715e-16
AT1G16890	412.268	-1.67807	0.27439	125.879	9.47179e-25	1.5077e-23
AT1G16916	49.396	-1.95324	0.657383	20.2875	0.0024612	0.00629954
AT1G16930	27.123	-0.666887	0.991163	23.2856	0.000706265	0.00208246
AT1G16980	57.99	2.76937	1.08565	23.5889	0.000621439	0.00185593
AT1G17010	26.8827	4.44402	1.35713	23.2337	0.000721856	0.00212547
AT1G17040	167.005	2.0271	0.612018	36.6512	2.0592e-06	9.81582e-06
AT1G17080	244.395	-0.624827	0.444353	21.2893	0.00162742	0.00437712
AT1G17090	128.718	0.5368	0.422619	23.3203	0.000696008	0.00205634
AT1G17100	130.433	-1.25858	0.424813	27.5703	0.000113185	0.000399033
AT1G17110	369.986	0.0127177	0.315752	36.7634	1.9581e-06	9.36027e-06
AT1G17120	112.934	1.50716	0.646982	25.4928	0.000276664	0.000899974
AT1G17140	150.698	4.39117	0.413623	195.622	1.62163e-39	4.48403e-38
AT1G17145	215.054	-0.330835	0.488383	28.205	8.59655e-05	0.000310637
AT1G17147	26.507	4.33769	1.01174	25.6808	0.000255281	0.0008379
AT1G17170	102.797	2.69562	0.480853	70.3976	3.38883e-13	3.06437e-12
AT1G17180	33.8987	3.92558	1.06824	25.7481	0.00024803	0.000816394
AT1G17255	74.9612	-0.227619	0.562436	30.3873	3.31742e-05	0.00012934
AT1G17275	32.5547	8.98811	1.78938	35.6718	3.19246e-06	1.47689e-05
AT1G17280	287.755	-1.43707	0.394437	27.3692	0.000123467	0.000431912
AT1G17290	650.708	-0.539842	0.322142	156.236	3.71068e-31	7.64548e-30
AT1G17340	261.304	2.15215	0.439881	109.935	2.10297e-21	2.88747e-20
AT1G17350	124.029	2.39229	0.655058	19.279	0.00371749	0.00908794
AT1G17360	688.669	1.36231	0.236577	137.81	2.90379e-27	5.14435e-26
AT1G17370	630.562	-1.01028	0.235764	169.563	5.56716e-34	1.26732e-32
AT1G17380	2044.67	0.880732	0.271348	341.029	1.30054e-70	8.50449e-69
AT1G17400	20.2289	2.06906	1.5461	20.0407	0.00272357	0.00689038
AT1G17420	3907.32	2.4145	0.205331	1046.52	7.75263e-223	1.31302e-219
AT1G17430	113.453	1.2002	0.471937	27.6268	0.000110449	0.000390404
AT1G17450	143.586	2.99627	0.559323	32.9078	1.09231e-05	4.62846e-05
AT1G17470	191.523	-2.3839	0.496199	31.413	2.11369e-05	8.53666e-05
AT1G17495	47.6885	3.89623	0.864734	35.51	3.43198e-06	1.58122e-05
AT1G17500	257.13	0.378062	0.400995	21.0411	0.00180366	0.00479179
AT1G17530	125.916	-1.45097	0.452575	21.5349	0.00146967	0.0039992
AT1G17550	361.784	0.141224	0.293156	72.0971	1.51757e-13	1.39915e-12
AT1G17615	13.0171	9.4006	2.02197	34.8076	4.69565e-06	2.11567e-05
AT1G17620	1887.93	-1.14013	0.255374	269.955	2.21832e-55	9.7333e-54
AT1G17650	70.8206	1.21729	0.562362	31.9425	1.67371e-05	6.88447e-05
AT1G17700	10.3067	2.82205	1.61167	21.7346	0.00135248	0.00371042
AT1G17720	856.924	-0.990485	0.212481	58.0399	1.12476e-10	8.42336e-10
AT1G17730	600.724	-0.815074	0.233991	195.978	1.36195e-39	3.76907e-38
AT1G17745	684.838	-1.23776	0.242511	76.862	1.58694e-14	1.56354e-13
AT1G17750	180.661	2.2001	0.490679	44.6009	5.61746e-08	3.24102e-07
AT1G17760	271.346	0.97693	0.452643	19.1585	0.00390415	0.0094881
AT1G17850	31.6538	3.0767	0.70061	28.087	9.04828e-05	0.000325363
AT1G17880	662.317	-1.59429	0.231594	132.793	3.31652e-26	5.65093e-25
AT1G17890	122.981	-1.67794	0.501753	21.7979	0.00131733	0.00362486
AT1G17920	45.0146	10.5694	1.96017	29.8205	4.25206e-05	0.000162751
AT1G17930	169.991	-0.15574	0.507668	22.3202	0.00105924	0.00299072
AT1G17950	161.167	-2.23946	0.507464	56.9205	1.89587e-10	1.39333e-09
AT1G17980	448.172	0.397793	0.257921	175.58	2.94527e-35	7.00597e-34
AT1G18030	115.091	-0.164394	0.438157	44.4686	5.96747e-08	3.4336e-07
AT1G18050	13.9054	6.42457	2.15067	19.0756	0.00403783	0.00976325
AT1G18060	138.17	-1.42819	0.45411	33.4166	8.71716e-06	3.76244e-05
AT1G18070	682.645	-0.0785682	0.193121	172.165	1.56205e-34	3.62406e-33
AT1G18080	481.353	-2.41742	0.358695	87.2266	1.14053e-16	1.26005e-15
AT1G18140	121.584	1.25247	0.705006	24.3263	0.000454784	0.00140813
AT1G18150	157.492	1.83597	0.528327	28.0255	9.29288e-05	0.000333345
AT1G18160	410.154	-0.373325	0.299086	23.8892	0.000547332	0.00166034
AT1G18190	287.934	0.694414	0.454546	23.4342	0.000663361	0.00196812
AT1G18191	51.1213	1.2261	0.710364	23.8777	0.000550007	0.00166775
AT1G18197	141.787	-0.443124	0.638492	27.6004	0.00011172	0.000394444
AT1G18200	547.442	2.11654	0.320113	192.707	6.75812e-39	1.8255e-37
AT1G18210	3025.88	1.51411	0.187989	375.194	5.99467e-78	4.67874e-76
AT1G18250	90.5552	0.765635	0.74248	19.045	0.00408824	0.00986825
AT1G18270	921.405	-0.341012	0.242201	344.015	2.97253e-71	1.96657e-69
AT1G18300	1118.82	-0.623288	0.287316	166.684	2.27118e-33	5.07131e-32
AT1G18310	57.9871	1.60299	0.549576	31.5105	2.02491e-05	8.20352e-05
AT1G18360	114.651	1.57838	0.489397	29.133	5.74096e-05	0.000214474
AT1G18370	97.8295	1.91552	0.67843	26.4011	0.000187412	0.000632293
AT1G18390	197.535	4.51428	0.433283	150.854	5.10538e-30	9.99044e-29
AT1G18400	77.223	2.64734	0.614744	27.4629	0.000118566	0.000416445
AT1G18460	210.142	1.40163	0.571681	32.3428	1.40248e-05	5.83543e-05
AT1G18470	330.881	-0.0407647	0.322892	38.5332	8.83516e-07	4.43894e-06
AT1G18520	37.067	0.257417	0.806604	26.4322	0.000184928	0.000624593
AT1G18540	320.585	-1.96429	0.330592	109.525	2.56304e-21	3.50354e-20
AT1G18550	76.4402	6.17272	1.17425	28.0961	9.01285e-05	0.000324158
AT1G18560	122.749	0.428601	0.481651	19.4105	0.00352364	0.00866849
AT1G18570	174.779	-0.392222	0.429184	47.8448	1.26904e-08	7.8385e-08
AT1G18590	237.134	-2.70316	0.365243	117.822	4.67155e-23	6.87997e-22
AT1G18650	100.827	1.19105	0.477838	60.2197	4.06145e-11	3.14958e-10
AT1G18670	299.981	0.22453	0.41023	30.0392	3.86404e-05	0.000148972
AT1G18680	57.9513	1.7621	0.561323	24.6543	0.00039562	0.0012422
AT1G18700	1130.82	-1.08628	0.249432	359.042	1.76651e-74	1.26238e-72
AT1G18710	203.84	0.646565	0.49754	29.7818	4.32461e-05	0.00016541
AT1G18720	428.799	0.117188	0.253156	157.412	2.09154e-31	4.35444e-30
AT1G18740	2236.9	0.55236	0.276435	104.055	3.57206e-20	4.63233e-19
AT1G18745	163.33	-1.32159	0.435292	40.0517	4.44989e-07	2.32037e-06
AT1G18750	130.079	1.72721	0.666015	29.6503	4.58043e-05	0.000174349
AT1G18760	11.8444	7.22277	1.95045	21.3526	0.00158527	0.00427598
AT1G18780	17.6028	9.00383	2.01364	39.6679	5.29342e-07	2.73929e-06
AT1G18790	48.4402	9.88719	1.63249	57.5878	1.38892e-10	1.03083e-09
AT1G18810	30.7302	9.36585	1.93196	35.0795	4.15931e-06	1.88757e-05
AT1G18830	136.304	1.87444	0.517173	33.3641	8.92288e-06	3.84242e-05
AT1G18835	44.4269	-1.77089	0.69852	47.9976	1.18292e-08	7.32923e-08
AT1G18840	315.268	-0.425401	0.245874	66.4229	2.20869e-12	1.88783e-11
AT1G18860	59.2285	0.866123	0.825536	22.4625	0.000998021	0.00283869
AT1G18870	103.544	2.10371	0.619899	49.7108	5.37231e-09	3.4426e-08
AT1G18890	246.909	0.36654	0.326986	80.2757	3.13369e-15	3.20204e-14
AT1G18910	163.828	1.95618	0.496589	33.7057	7.66731e-06	3.34512e-05
AT1G18950	418.126	0.0589591	0.280963	81.8103	1.50962e-15	1.57727e-14
AT1G18990	93.1383	-0.104283	0.597017	19.7835	0.00302601	0.00756848
AT1G19000	871.082	-2.14262	0.283778	128.558	2.58549e-25	4.23288e-24
AT1G19020	169.317	3.9139	0.479819	215.708	8.55561e-44	2.68089e-42
AT1G19040	63.2779	0.17801	0.752239	37.3686	1.49228e-06	7.26264e-06
AT1G19050	445.522	-1.12093	0.363322	117.052	6.77703e-23	9.9419e-22
AT1G19080	76.3119	-1.8434	0.56431	33.7203	7.61769e-06	3.32475e-05
AT1G19110	204.417	-0.301114	0.534203	24.823	0.000368199	0.00116398
AT1G19120	116.232	-1.45859	0.523617	25.8884	0.000233552	0.000772344
AT1G19130	253.498	-1.71822	0.361991	74.0792	5.93817e-14	5.62372e-13
AT1G19170	262.164	-2.29322	0.543397	83.8389	5.74274e-16	6.12866e-15
AT1G19180	6318.72	1.23489	0.22477	489.973	1.21462e-102	1.78107e-100
AT1G19200	41.2997	-0.579416	0.675489	33.1954	9.61575e-06	4.11619e-05
AT1G19210	200.191	1.96451	0.348374	150.522	6.00087e-30	1.1736e-28
AT1G19220	1479.47	3.00889	0.2444	667.863	5.299e-141	1.8894e-138
AT1G19230	143.412	0.772063	0.599881	21.4238	0.00153908	0.00416567
AT1G19270	407.658	-0.809271	0.345754	118.949	2.70854e-23	4.03635e-22
AT1G19290	219.375	-1.21353	0.422504	133.571	2.27392e-26	3.89405e-25
AT1G19300	2108.16	-0.68214	0.267083	163.564	1.04078e-32	2.27007e-31
AT1G19310	146.552	-0.655027	0.668116	29.5147	4.86004e-05	0.000184123
AT1G19320	11.1235	7.65442	1.91581	24.6791	0.000391458	0.00123038
AT1G19330	333.392	1.30052	0.291088	43.1663	1.08131e-07	6.0541e-07
AT1G19350	420.295	-1.08893	0.304547	101.308	1.33862e-19	1.69507e-18
AT1G19360	35.7517	3.22555	0.914876	26.7056	0.000164402	0.000560466
AT1G19370	40.4797	1.61781	1.10936	22.321	0.0010589	0.00299001
AT1G19380	606.608	2.21212	0.288088	495.794	6.77215e-104	1.0333e-101
AT1G19400	305.336	-1.46273	0.285503	57.9176	1.19085e-10	8.89668e-10
AT1G19410	29.993	7.35767	1.62161	23.0811	0.000769765	0.00225113
AT1G19430	405.481	-0.548474	0.324887	72.1249	1.49769e-13	1.38195e-12
AT1G19450	485.66	-0.952243	0.33778	195.04	2.15623e-39	5.93803e-38
AT1G19470	9.42893	4.49938	1.36073	19.3873	0.00355723	0.00874222
AT1G19485	402.932	-1.47739	0.310706	80.8761	2.35506e-15	2.42914e-14
AT1G19510	26.3261	0.470176	0.926575	21.6514	0.00140016	0.00382974
AT1G19530	30.4089	-1.38553	0.729651	20.0129	0.0027548	0.00696005
AT1G19540	129.226	-1.50851	0.473539	60.8877	2.97091e-11	2.32733e-10
AT1G19560	52.4346	4.63529	0.743215	69.5067	5.16135e-13	4.61294e-12
AT1G19565	16.8313	-0.83707	1.33834	29.9003	4.10621e-05	0.000157555
AT1G19570	1749.18	-1.92729	0.28759	597.137	9.66931e-126	2.24335e-123
AT1G19580	127.98	0.39338	0.401019	35.3323	3.71543e-06	1.69773e-05
AT1G19600	332.956	-1.22621	0.406239	38.3125	9.75916e-07	4.87138e-06
AT1G19650	162.939	1.42286	0.527013	65.9439	2.76722e-12	2.34453e-11
AT1G19660	325.327	-2.14841	0.398005	40.0133	4.52788e-07	2.35813e-06
AT1G19670	219.567	-0.853124	0.46524	41.2545	2.57987e-07	1.38427e-06
AT1G19690	73.4207	-1.58878	0.489242	23.6321	0.00061019	0.00182636
AT1G19700	269.805	-0.812203	0.426596	30.3961	3.30455e-05	0.000128928
AT1G19715	181.351	-1.53226	0.392161	37.966	1.14068e-06	5.6398e-06
AT1G19720	564.617	-0.495761	0.296249	49.9905	4.72173e-09	3.04183e-08
AT1G19770	2324.3	0.219522	0.292399	51.4255	2.43281e-09	1.61265e-08
AT1G19780	222.953	0.0935261	0.413058	33.4955	8.41731e-06	3.64324e-05
AT1G19790	50.4585	1.83013	1.07666	19.1574	0.00390583	0.00949084
AT1G19810	49.6616	2.72639	0.938565	23.325	0.000694631	0.00205263
AT1G19830	13.3735	2.228	1.48978	26.5733	0.000174034	0.000590392
AT1G19835	1595.63	-2.07552	0.224494	246.011	2.91949e-50	1.10247e-48
AT1G19850	213.309	-0.55812	0.446569	42.172	1.70047e-07	9.31286e-07
AT1G19870	1142.15	-1.50033	0.191966	288.705	2.14992e-59	1.05237e-57
AT1G19880	327.777	-0.608223	0.415558	46.7575	2.09152e-08	1.26647e-07
AT1G19910	807.877	-2.51772	0.222021	215.197	1.09951e-43	3.43576e-42
AT1G19920	291.891	-1.80403	0.387954	31.6432	1.90989e-05	7.77662e-05
AT1G19930	50.7345	-1.30659	0.747651	31.7085	1.85566e-05	7.5807e-05
AT1G19940	576.28	-2.71145	0.41692	127.754	3.81784e-25	6.1906e-24
AT1G19960	75.8371	-0.223378	0.514329	39.615	5.42158e-07	2.80118e-06
AT1G19970	78.2642	-0.0321114	0.662471	25.252	0.000306647	0.000987456
AT1G19990	95.2845	-0.861366	0.486703	28.2472	8.44055e-05	0.000305423
AT1G20010	150.993	-0.293471	0.382835	22.8646	0.00084312	0.0024424
AT1G20020	226.801	-1.95637	0.334709	82.6391	1.01727e-15	1.07179e-14
AT1G20030	85.125	0.887695	0.759191	52.7191	1.3365e-09	9.07969e-09
AT1G20050	133.842	-2.06705	0.606973	33.0786	1.01271e-05	4.31815e-05
AT1G20060	59.9377	3.6099	0.771846	27.7138	0.00010637	0.000377403
AT1G20065	14.724	2.08754	1.25905	23.9006	0.000544698	0.00165387
AT1G20080	71.0789	1.56817	0.80104	25.2992	0.000300531	0.000969975
AT1G20090	642.065	0.0028239	0.289213	195.22	1.97381e-39	5.44009e-38
AT1G20100	3169.17	-0.698375	0.207569	219.416	1.386e-44	4.45427e-43
AT1G20110	587.554	-1.75008	0.288854	103.999	3.66849e-20	4.75374e-19
AT1G20130	53.4704	3.00064	0.858585	20.2022	0.00254895	0.00649763
AT1G20150	80.6096	0.306351	0.727778	40.0241	4.50578e-07	2.34734e-06
AT1G20160	225.612	-0.413591	0.646588	19.0494	0.00408109	0.00985449
AT1G20180	79.4444	3.69128	1.09836	20.5208	0.00223594	0.0057886
AT1G20190	57.5322	2.6201	0.56544	37.7263	1.2706e-06	6.24386e-06
AT1G20200	189.74	-0.464756	0.468334	19.6736	0.00316508	0.00788662
AT1G20230	32.8342	1.35835	0.774608	27.5902	0.000112215	0.000396108
AT1G20260	359.517	-0.465575	0.366176	27.7149	0.000106318	0.000377259
AT1G20300	100.377	2.08319	0.635426	25.6056	0.00026363	0.000861781
AT1G20310	57.4211	6.48972	0.802458	91.3444	1.59257e-17	1.8468e-16
AT1G20330	348.126	0.807374	0.363717	30.2501	3.52303e-05	0.000136665
AT1G20340	802.044	-2.94332	0.332536	238.386	1.24147e-48	4.48796e-47
AT1G20390	353.337	0.0466431	0.419968	45.0544	4.56516e-08	2.66338e-07
AT1G20400	137.155	-0.228709	0.611453	28.5626	7.35961e-05	0.000269156
AT1G20430	111.627	-1.71537	0.504768	23.651	0.000605339	0.00181505
AT1G20440	8562.81	-0.808539	0.250629	377.449	1.96458e-78	1.55482e-76
AT1G20450	19448.1	0.73871	0.244277	276.398	9.27183e-57	4.23839e-55
AT1G20480	68.3727	1.44281	0.652193	20.3569	0.00239197	0.00614371
AT1G20490	32.3298	1.86611	0.851929	20.7863	0.00200405	0.00525819
AT1G20500	37.2278	2.16996	0.888493	19.0557	0.00407062	0.00983201
AT1G20510	2296.93	1.79174	0.303078	327.967	8.25394e-68	5.13001e-66
AT1G20515	31.2379	4.22612	0.822052	38.8713	7.58545e-07	3.84183e-06
AT1G20550	72.2469	1.25208	0.638877	25.528	0.000272532	0.000887641
AT1G20570	221.378	1.81232	0.487315	23.8746	0.000550732	0.00166965
AT1G20575	79.3233	0.276092	0.533184	30.3599	3.35745e-05	0.000130766
AT1G20580	143.523	-1.61491	0.402925	24.7386	0.00038167	0.00120152
AT1G20620	8293.99	-2.62474	0.224498	288.922	1.93114e-59	9.48022e-58
AT1G20630	303.556	0.172665	0.291164	62.4015	1.46154e-11	1.17398e-10
AT1G20670	382.851	-0.357834	0.27773	141.883	4.01281e-28	7.31964e-27
AT1G20680	72.6971	0.587012	0.785672	34.1315	6.34537e-06	2.8067e-05
AT1G20696	252.405	-0.682188	0.344791	26.125	0.000211017	0.000704633
AT1G20720	122.985	11.0281	1.51789	142.825	2.53834e-28	4.66023e-27
AT1G20750	53.8324	9.04429	1.70095	45.0158	4.64651e-08	2.70944e-07
AT1G20770	135.755	-0.773799	0.496482	19.595	0.00326837	0.00811117
AT1G20790	39.2688	5.11821	1.42246	23.6178	0.00061388	0.00183595
AT1G20810	78.312	-1.4747	0.608131	27.6679	0.000108506	0.000384135
AT1G20823	579.586	-0.316924	0.274696	220.585	7.80941e-45	2.53622e-43
AT1G20830	150.836	-1.59388	0.432373	30.1327	3.7089e-05	0.000143399
AT1G20840	316.909	0.451969	0.388349	51.9597	1.89993e-09	1.27262e-08
AT1G20850	1995.28	0.442556	0.306104	887.445	1.94456e-188	1.6467e-185
AT1G20920	14826.1	-0.372933	0.261724	270.177	1.9877e-55	8.74408e-54
AT1G20925	31.4931	5.20049	1.24617	32.7152	1.18954e-05	5.00975e-05
AT1G20950	243.064	-1.76571	0.438203	32.4097	1.36165e-05	5.6802e-05
AT1G20970	2830.55	-0.953682	0.24758	447.664	1.56184e-93	1.79043e-91
AT1G20980	988.242	-1.34442	0.229698	92.4513	9.37529e-18	1.1e-16
AT1G21000	202.563	-0.376827	0.421405	20.3789	0.00237038	0.00609704
AT1G21050	139.818	-0.121951	0.452148	119.124	2.48944e-23	3.71475e-22
AT1G21065	194.606	-0.84386	0.383061	34.3535	5.74837e-06	2.55531e-05
AT1G21070	128.946	0.910991	0.468013	24.5925	0.000406144	0.00127194
AT1G21080	445.14	0.818082	0.299141	108.697	3.81928e-21	5.17276e-20
AT1G21110	29.0213	7.23428	1.27841	66.9479	1.72493e-12	1.48484e-11
AT1G21120	24.7246	2.17549	0.972463	50.8962	3.10746e-09	2.03635e-08
AT1G21130	141.689	3.25618	0.38687	160.168	5.45538e-32	1.1622e-30
AT1G21150	63.7755	0.973588	0.847105	20.3683	0.00238079	0.0061187
AT1G21160	1361.09	-0.326413	0.239545	193.169	5.39067e-39	1.4643e-37
AT1G21190	126.03	-2.2078	0.566838	35.2667	3.82598e-06	1.74542e-05
AT1G21210	219.005	-0.923142	0.36918	60.84	3.03802e-11	2.3777e-10
AT1G21230	29.0929	6.39157	1.5204	25.4131	0.000286256	0.00092859
AT1G21240	72.788	-0.0362021	0.998213	21.771	0.00133218	0.00366006
AT1G21250	316.562	-1.2869	0.353846	141.189	5.62485e-28	1.02106e-26
AT1G21270	190.626	0.406841	0.394379	37.3094	1.5325e-06	7.44661e-06
AT1G21310	244.776	-1.52214	0.372001	59.223	6.47265e-11	4.94025e-10
AT1G21320	91.5417	5.1771	1.26965	22.9076	0.00082804	0.00240427
AT1G21326	61.08	3.60349	0.687289	48.0635	1.14757e-08	7.11805e-08
AT1G21370	155.309	-0.949192	0.445435	27.1741	0.000134325	0.000466187
AT1G21380	320.521	-0.475399	0.297022	92.1552	1.08033e-17	1.26273e-16
AT1G21390	205.95	-0.0737073	0.336667	82.3931	1.14377e-15	1.2017e-14
AT1G21440	468.974	-3.19028	0.335537	258.535	6.14432e-53	2.50453e-51
AT1G21450	333.561	0.254461	0.371301	55.646	3.43235e-10	2.4674e-09
AT1G21460	275.322	0.838534	0.248612	31.7939	1.78708e-05	7.3217e-05
AT1G21475	11.1054	7.28238	2.06606	22.8532	0.000847151	0.00245303
AT1G21490	27.9893	1.75684	1.25318	20.3414	0.00240723	0.00617623
AT1G21500	151.651	-1.94879	0.401864	89.3989	4.039e-17	4.58181e-16
AT1G21520	103.731	0.980273	0.402764	60.8724	2.99226e-11	2.34243e-10
AT1G21530	30.8633	3.37427	1.30988	29.3741	5.16786e-05	0.000194782
AT1G21540	23.1006	3.54978	1.2472	41.1332	2.72582e-07	1.45686e-06
AT1G21550	27.8056	2.21489	0.81421	20.2467	0.00250279	0.00639343
AT1G21580	1238.62	-0.65326	0.252716	65.2622	3.81359e-12	3.19194e-11
AT1G21590	171.638	0.105063	0.457489	39.5646	5.54651e-07	2.86049e-06
AT1G21610	215.166	-0.433342	0.368087	36.744	1.97522e-06	9.4341e-06
AT1G21630	610.39	-0.083407	0.200463	27.4887	0.000117252	0.000412212
AT1G21670	93.8862	2.46519	1.01981	19.6764	0.00316154	0.00787837
AT1G21680	193.487	-1.96686	0.452828	42.0979	1.7587e-07	9.60228e-07
AT1G21700	168.577	0.4439	0.518638	27.1313	0.00013683	0.000474299
AT1G21722	40.8651	4.52465	1.21441	27.7722	0.00010371	0.000368855
AT1G21740	135.849	1.71395	0.511391	30.7056	2.88497e-05	0.000113856
AT1G21750	306.215	0.382438	0.337151	40.1461	4.26372e-07	2.23119e-06
AT1G21810	97.1248	1.20787	0.477374	34.6324	5.07702e-06	2.27388e-05
AT1G21830	1006.51	-2.61913	0.252642	271.138	1.23825e-55	5.48276e-54
AT1G21840	70.014	-0.799045	0.789446	22.0817	0.00117029	0.00326615
AT1G21860	19.0675	7.7312	1.89824	37.2673	1.56173e-06	7.58322e-06
AT1G21870	40.4681	0.476674	0.986254	19.7737	0.0030382	0.00759562
AT1G21880	116.285	1.64711	0.484428	21.8715	0.00127754	0.00352855
AT1G21890	78.6883	0.103609	0.75694	47.1749	1.72669e-08	1.0546e-07
AT1G21910	140.885	2.62632	0.427126	79.8094	3.91196e-15	3.97569e-14
AT1G21920	379.024	-3.9841	0.389269	235.487	5.16308e-48	1.83322e-46
AT1G21940	57.9407	3.14598	0.941936	25.5629	0.00026849	0.000876162
AT1G21960	12.8796	8.1285	2.00349	26.5021	0.000179448	0.000607601
AT1G21970	12.921	7.3381	2.29471	20.4675	0.00228552	0.00590162
AT1G21990	38.951	1.56746	0.563059	37.1602	1.63869e-06	7.9262e-06
AT1G22000	14.7082	8.94553	2.4828	21.166	0.0017128	0.00458167
AT1G22030	383.621	-1.69308	0.370421	93.0608	7.00169e-18	8.25507e-17
AT1G22060	606.084	-0.111445	0.319308	149.357	1.0581e-29	2.04107e-28
AT1G22065	39.6709	-1.00973	0.68597	32.7855	1.15309e-05	4.87138e-05
AT1G22070	179.659	0.770533	0.368714	56.0772	2.80824e-10	2.03386e-09
AT1G22080	77.0777	2.0551	0.753364	21.7354	0.00135205	0.00371007
AT1G22120	42.9207	3.98968	1.05419	19.4082	0.00352697	0.00867542
AT1G22140	134.342	-3.1803	0.578487	42.1575	1.71168e-07	9.36972e-07
AT1G22150	55.6745	4.19996	1.19393	29.4317	5.03949e-05	0.000190325
AT1G22160	258.314	-2.0899	0.320759	115.158	1.6919e-22	2.42941e-21
AT1G22190	1387.58	-1.02509	0.264918	156.674	2.99674e-31	6.2009e-30
AT1G22200	302.653	0.259425	0.340576	36.7353	1.98299e-06	9.46585e-06
AT1G22240	36.542	3.59675	1.19661	50.8674	3.14914e-09	2.06167e-08
AT1G22260	19.705	9.37378	1.88552	25.9391	0.000228529	0.000757063
AT1G22280	401.325	1.61247	0.283186	214.244	1.75499e-43	5.43388e-42
AT1G22300	719.332	-0.895513	0.256193	107.09	8.28571e-21	1.10497e-19
AT1G22310	128.653	-0.473801	0.556397	38.1767	1.03743e-06	5.16247e-06
AT1G22330	117.625	1.56896	0.477416	65.9363	2.77716e-12	2.35235e-11
AT1G22360	121.385	1.65496	0.41017	26.9016	0.000151087	0.000519622
AT1G22370	67.7807	1.93729	0.689765	56.6272	2.17359e-10	1.58745e-09
AT1G22380	35.1612	8.232	1.78581	35.2495	3.85539e-06	1.75742e-05
AT1G22400	108.535	2.3083	0.830814	22.123	0.00115029	0.00321483
AT1G22410	1858.4	-2.09997	0.255101	165.126	4.85755e-33	1.07122e-31
AT1G22450	264.312	-0.841571	0.385613	20.5727	0.00218857	0.00568333
AT1G22470	424.385	-3.90018	0.262752	947.879	1.67101e-201	1.9518e-198
AT1G22480	2581.88	-4.15558	0.229682	651.378	1.9159e-137	6.12237e-135
AT1G22510	130.382	-0.269459	0.452728	39.7271	5.15363e-07	2.66884e-06
AT1G22530	1039.91	-0.550526	0.300902	134.89	1.19873e-26	2.07271e-25
AT1G22550	128.452	1.10814	0.538479	31.4927	2.0408e-05	8.26298e-05
AT1G22560	49.0546	4.04253	1.32913	21.828	0.00130088	0.00358511
AT1G22590	36.9446	1.40016	1.10026	19.2544	0.00375485	0.00916803
AT1G22630	64.2277	-2.85866	0.610534	42.2494	1.64159e-07	9.00991e-07
AT1G22640	179.695	-3.61158	0.449343	118.364	3.59368e-23	5.31334e-22
AT1G22710	1024.62	-0.686101	0.253459	180.464	2.70461e-36	6.70176e-35
AT1G22750	172.481	-1.24134	0.422887	37.1894	1.61735e-06	7.82747e-06
AT1G22760	30.0619	0.953244	0.953104	28.3211	8.17414e-05	0.000296285
AT1G22770	239.779	1.05225	0.339172	38.8332	7.71722e-07	3.90449e-06
AT1G22780	333.619	-1.78576	0.373414	40.2152	4.1324e-07	2.16649e-06
AT1G22790	154.968	-1.69271	0.34408	37.6972	1.28731e-06	6.32324e-06
AT1G22840	210.716	-1.69408	0.41837	80.5931	2.69454e-15	2.76834e-14
AT1G22850	131.313	-1.21937	0.464581	20.0582	0.00270406	0.00684819
AT1G22860	190.226	0.929883	0.317571	25.9001	0.000232388	0.000768718
AT1G22870	239.158	1.41412	0.381986	52.0287	1.84022e-09	1.23433e-08
AT1G22882	360.401	1.01284	0.429032	35.9211	2.85571e-06	1.33202e-05
AT1G22885	91.7487	-0.550224	0.496219	26.0397	0.000218887	0.000728184
AT1G22890	170.519	0.16235	0.326867	129.679	1.50165e-25	2.49217e-24
AT1G22910	288.543	0.0965455	0.302584	36.0679	2.67412e-06	1.25302e-05
AT1G22930	1585.71	0.0592392	0.280143	114	2.95901e-22	4.20253e-21
AT1G22980	46.7255	3.5695	1.26657	24.7429	0.000380976	0.00120011
AT1G22990	44.9414	2.06688	0.71892	23.5924	0.000620518	0.00185367
AT1G23020	167.971	-1.68047	0.539978	35.4341	3.55026e-06	1.62929e-05
AT1G23037	13.4495	4.56264	1.59854	34.0485	6.58389e-06	2.90726e-05
AT1G23040	221.377	-2.14063	0.417212	43.9091	7.70545e-08	4.38814e-07
AT1G23060	48.2504	0.465861	0.789203	19.5768	0.00329267	0.00816551
AT1G23080	139.836	2.81458	0.500703	52.8678	1.24747e-09	8.49697e-09
AT1G23090	282.301	2.99914	0.301724	142.354	3.19241e-28	5.84206e-27
AT1G23100	23.4137	1.60995	0.935611	25.6983	0.000253373	0.000832282
AT1G23110	20.1149	4.44723	1.04318	47.0001	1.87102e-08	1.13742e-07
AT1G23120	46.6723	-1.61302	0.647267	46.1725	2.73548e-08	1.63621e-07
AT1G23190	614.991	-1.76839	0.340634	75.109	3.64499e-14	3.50558e-13
AT1G23201	53.0247	9.9889	1.65636	54.7667	5.16646e-10	3.66116e-09
AT1G23205	17.8723	3.0821	1.40234	19.1922	0.0038511	0.00937465
AT1G23230	223.867	1.12365	0.450924	32.1403	1.53376e-05	6.34268e-05
AT1G23260	243.452	-0.918853	0.376955	59.8327	4.86743e-11	3.75226e-10
AT1G23270	9.00265	6.58826	2.12318	27.193	0.000133234	0.000462685
AT1G23300	66.3055	2.7915	0.821812	21.3188	0.00160765	0.0043291
AT1G23310	1368.72	-3.57398	0.247798	431.35	5.06104e-90	5.30751e-88
AT1G23340	144.41	0.833779	0.509928	82.3096	1.19017e-15	1.24968e-14
AT1G23350	58.24	1.80137	0.687876	34.7856	4.74192e-06	2.13566e-05
AT1G23380	687.645	-0.627792	0.199611	135.104	1.08034e-26	1.87472e-25
AT1G23390	459.752	-3.17122	0.389677	151.842	3.15535e-30	6.25769e-29
AT1G23440	249.056	-1.31669	0.316022	56.0975	2.78181e-10	2.01601e-09
AT1G23460	304.429	0.750212	0.450276	116.54	8.67817e-23	1.26705e-21
AT1G23490	1467.56	-1.05715	0.283792	234.108	1.01689e-47	3.57687e-46
AT1G23520	42.7974	4.64316	1.33103	19.2456	0.00376836	0.0091965
AT1G23530	70.1485	3.09855	0.900131	29.7394	4.40546e-05	0.000168218
AT1G23550	139.39	-0.612273	0.518458	28.1254	8.89873e-05	0.000320496
AT1G23580	36.0362	2.99503	0.851886	28.667	7.03279e-05	0.000258403
AT1G23620	59.5153	3.29816	0.851222	25.2072	0.000312564	0.00100546
AT1G23645	39.0784	2.17766	0.97524	29.3051	5.32577e-05	0.000200333
AT1G23700	87.644	0.866285	0.753934	28.5892	7.27485e-05	0.000266401
AT1G23710	2362.03	0.701388	0.245745	196.763	9.27013e-40	2.57172e-38
AT1G23720	21.2046	9.02777	1.84404	45.8689	3.1439e-08	1.86962e-07
AT1G23800	137.696	-1.44611	0.555926	25.8608	0.000236339	0.000781103
AT1G23850	288.823	-0.894234	0.316074	56.7254	2.07635e-10	1.52103e-09
AT1G23860	330.79	-0.784661	0.308879	42.2999	1.6043e-07	8.81899e-07
AT1G23870	151.555	1.64499	0.42086	38.3202	9.72523e-07	4.85588e-06
AT1G23880	107.603	2.98406	0.695693	24.2513	0.000469485	0.00144822
AT1G23900	341.549	0.0641132	0.329094	21.3214	0.00160593	0.00432552
AT1G23935	168.939	0.0626612	0.359841	31.2223	2.29878e-05	9.22588e-05
AT1G23990	25.8158	8.32618	1.91717	22.5123	0.000977408	0.00278544
AT1G24040	68.2583	0.638424	0.620917	30.8798	2.67242e-05	0.000106036
AT1G24050	210.258	-1.53087	0.384086	38.2959	9.83238e-07	4.90576e-06
AT1G24070	210.985	-1.05717	0.378689	25.3232	0.000297461	0.000961075
AT1G24090	113.135	2.83791	0.512157	41.2127	2.6293e-07	1.40921e-06
AT1G24100	561.63	-2.27098	0.354555	119.622	1.95666e-23	2.92877e-22
AT1G24120	532.573	-2.21666	0.30209	302.89	1.96525e-62	1.06001e-60
AT1G24145	28.8766	-1.41328	0.814643	49.5953	5.66639e-09	3.61874e-08
AT1G24147	37.808	-1.59604	0.804045	21.9134	0.00125541	0.00347395
AT1G24148	52.7127	-2.30872	0.70027	29.1212	5.7706e-05	0.000215486
AT1G24150	209.958	4.37437	0.782605	68.7202	7.48058e-13	6.60901e-12
AT1G24160	431.566	1.07427	0.28252	49.2647	6.59948e-09	4.18857e-08
AT1G24170	243.327	0.140811	0.581602	44.038	7.26495e-08	4.14634e-07
AT1G24180	364.559	0.126617	0.25818	37.1547	1.64273e-06	7.94463e-06
AT1G24190	445.403	0.705947	0.23857	22.059	0.00118141	0.00329447
AT1G24210	32.0992	3.99803	1.00289	24.3602	0.000448286	0.00138978
AT1G24300	477.969	-0.672394	0.308288	24.4682	0.000428187	0.00133333
AT1G24330	872.968	1.38438	0.257027	91.5378	1.45176e-17	1.68699e-16
AT1G24350	77.1217	-0.96644	0.605157	19.4027	0.00353491	0.00869305
AT1G24420	12.0832	4.16374	1.27904	29.8466	4.20375e-05	0.000161079
AT1G24440	141.957	-0.884593	0.477566	20.3496	0.00239916	0.00615797
AT1G24460	656.499	-0.381603	0.261987	45.0473	4.58007e-08	2.67161e-07
AT1G24470	65.7918	3.46266	0.579543	39.8735	4.82351e-07	2.50593e-06
AT1G24510	283.656	-1.46618	0.345226	51.1229	2.79831e-09	1.84232e-08
AT1G24520	116.473	0.538093	0.545307	31.3039	2.21769e-05	8.92371e-05
AT1G24530	93.7349	-2.77008	0.730134	21.631	0.00141206	0.00385825
AT1G24570	92.7827	2.22548	0.741962	25.9504	0.000227425	0.000754291
AT1G24575	73.0601	0.942343	0.855334	69.2251	5.895e-13	5.24648e-12
AT1G24600	61.0048	-1.82311	0.634697	26.4018	0.00018736	0.000632241
AT1G24610	131.561	-0.581466	0.455498	25.5887	0.000265538	0.000867616
AT1G24625	80.8919	-1.2894	0.7404	20.9508	0.00187233	0.00495055
AT1G24640	58.4321	9.68819	1.66932	61.6521	2.07676e-11	1.64629e-10
AT1G24686	26.0364	1.56335	1.11355	20.3189	0.00242965	0.00622822
AT1G24706	608.815	0.42825	0.234285	25.6657	0.000256931	0.000843072
AT1G24735	82.6775	2.53067	0.994934	19.0849	0.00402258	0.00972859
AT1G24764	275.844	0.84372	0.264816	69.6693	4.77999e-13	4.28454e-12
AT1G25220	311.885	1.99147	0.331107	300.687	5.8275e-62	3.1037e-60
AT1G25230	198.701	-0.725471	0.418399	111.899	8.15774e-22	1.14091e-20
AT1G25240	49.3206	3.17613	0.820608	19.0655	0.00405436	0.00979974
AT1G25250	251.665	-1.03853	0.600465	53.357	9.9425e-10	6.82436e-09
AT1G25260	165.67	-1.94478	0.521605	43.3204	1.00793e-07	5.65729e-07
AT1G25275	262.621	1.05889	0.287353	190.517	1.97522e-38	5.24348e-37
AT1G25300	17.7276	7.16138	1.90563	30.0834	3.78995e-05	0.000146232
AT1G25320	61.7781	3.62107	0.912886	20.7275	0.00205327	0.0053711
AT1G25330	20.8392	9.20797	1.85783	37.0417	1.72823e-06	8.33314e-06
AT1G25350	421.624	-0.774347	0.3461	40.1277	4.29939e-07	2.24743e-06
AT1G25360	77.031	0.776223	0.584918	28.0455	9.21256e-05	0.000330744
AT1G25370	78.4079	2.53196	0.626687	33.3264	9.0731e-06	3.90314e-05
AT1G25380	351.55	-0.426343	0.26673	120.387	1.35156e-23	2.04017e-22
AT1G25390	296.917	1.01677	0.334591	59.43	5.87571e-11	4.49883e-10
AT1G25400	918.574	-0.570014	0.233791	205.594	1.22211e-41	3.59971e-40
AT1G25420	272.783	-1.92268	0.286795	86.962	1.29416e-16	1.4256e-15
AT1G25430	82.6503	2.04134	0.707647	20.0719	0.00268896	0.00681402
AT1G25440	260.841	-2.15938	0.34667	81.2663	1.95589e-15	2.02915e-14
AT1G25450	57.727	1.34203	0.587467	51.437	2.41988e-09	1.60471e-08
AT1G25480	182.015	-2.35321	0.595216	28.8968	6.36358e-05	0.000235784
AT1G25490	225.649	-0.334897	0.479072	22.905	0.000828937	0.00240646
AT1G25530	664.804	-2.45065	0.214542	166.298	2.74118e-33	6.08866e-32
AT1G25540	350.307	-1.02617	0.38351	54.6326	5.49877e-10	3.88042e-09
AT1G25550	261.81	-0.832735	0.329793	182.012	1.26814e-36	3.17486e-35
AT1G25570	232.799	0.823758	0.302986	25.208	0.000312456	0.00100521
AT1G25580	98.2609	1.54874	0.417791	52.067	1.80789e-09	1.21361e-08
AT1G25682	315.147	0.557197	0.310933	106.651	1.02377e-20	1.35992e-19
AT1G25886	23.4886	2.0713	0.710884	20.0883	0.00267092	0.0067712
AT1G26110	497.511	-1.63726	0.338946	46.4869	2.36803e-08	1.42676e-07
AT1G26150	749.663	-1.29233	0.243393	138.075	2.55278e-27	4.53437e-26
AT1G26190	159.716	0.23342	0.563338	23.7371	0.0005837	0.00175905
AT1G26230	142.752	-0.22549	0.345715	30.184	3.62649e-05	0.000140421
AT1G26270	878.798	-1.7123	0.258307	168.16	1.1046e-33	2.49276e-32
AT1G26300	185.378	-0.512953	0.375302	74.7657	4.28916e-14	4.10415e-13
AT1G26310	52.1048	2.93146	1.21333	33.2373	9.43891e-06	4.04356e-05
AT1G26320	26.969	6.59104	1.62111	32.6718	1.21256e-05	5.09895e-05
AT1G26330	123.352	5.69332	0.823026	46.5036	2.34996e-08	1.41663e-07
AT1G26350	12.0942	7.87323	1.86777	24.0855	0.000503686	0.00154248
AT1G26360	31.1321	4.67397	1.21632	24.3623	0.000447884	0.00138879
AT1G26390	13.1427	0.0204285	1.49762	19.413	0.00352008	0.00866098
AT1G26400	54.8992	3.07048	1.13429	21.0644	0.00178638	0.00475298
AT1G26410	55.2438	-0.864647	0.743556	40.21	4.14222e-07	2.17069e-06
AT1G26440	358.028	-1.9458	0.293854	147.104	3.16818e-29	6.01208e-28
AT1G26470	79.5177	-2.47018	0.615358	22.5516	0.000961462	0.00274577
AT1G26480	34.8788	-0.362158	0.834278	21.0097	0.0018273	0.0048451
AT1G26550	260.69	-1.2713	0.408853	21.579	0.00144294	0.00393279
AT1G26558	20.8652	6.1421	1.63066	19.0382	0.00409959	0.00989137
AT1G26560	325.833	0.965073	0.389607	65.3488	3.66127e-12	3.07051e-11
AT1G26570	175.138	-0.188876	0.485924	22.185	0.00112085	0.00314527
AT1G26580	2062.13	-1.5085	0.252562	251.954	1.56815e-51	6.11957e-50
AT1G26600	25.99	7.28308	2.10183	21.8256	0.00130221	0.00358821
AT1G26620	215.911	1.08263	0.396317	21.195	0.00169228	0.00453393
AT1G26630	1237.48	-2.40518	0.223044	290.819	7.57712e-60	3.76334e-58
AT1G26670	593.787	-1.87522	0.329236	68.1915	9.5992e-13	8.41278e-12
AT1G26690	133.72	-1.01736	0.427613	21.1675	0.00171172	0.00457951
AT1G26700	135.688	2.49667	0.639679	53.8508	7.90637e-10	5.48122e-09
AT1G26730	1290.78	2.24902	0.270007	504.275	1.00876e-105	1.60421e-103
AT1G26740	87.2965	0.0265129	0.603273	34.4891	5.41151e-06	2.41349e-05
AT1G26760	24.4951	-1.46074	0.949896	22.2825	0.0010761	0.00303378
AT1G26770	84.486	0.126792	0.912939	19.799	0.00300691	0.00753016
AT1G26780	22.2526	8.10416	1.83103	56.5257	2.27879e-10	1.66176e-09
AT1G26790	24.6801	2.86163	1.3759	34.5529	5.25994e-06	2.35022e-05
AT1G26799	18.2083	0.825863	1.06991	20.4808	0.00227309	0.00587354
AT1G26800	397.981	-0.998866	0.287376	213.738	2.24965e-43	6.94645e-42
AT1G26810	235.146	-0.464414	0.309575	151.977	2.95455e-30	5.86977e-29
AT1G26820	59.2652	1.55852	0.775973	22.9062	0.000828528	0.00240548
AT1G26830	415.245	-0.286856	0.330003	30.0279	3.8831e-05	0.000149622
AT1G26850	986.217	-0.0763626	0.241082	189.567	3.14478e-38	8.27686e-37
AT1G26880	211.961	-3.31483	0.399364	110.563	1.55405e-21	2.14509e-20
AT1G26910	237.508	-1.59562	0.520192	285.178	1.22371e-58	5.82991e-57
AT1G26911	128.326	1.93762	0.535747	124.54	1.81092e-24	2.84647e-23
AT1G26950	44.4514	1.04258	0.732464	24.747	0.000380307	0.00119823
AT1G26960	94.511	1.09662	0.577704	25.0989	0.000327352	0.00104687
AT1G26976	9.42913	3.44743	1.33417	23.3683	0.000682054	0.00201775
AT1G27008	19.8103	3.61834	1.12124	28.5556	7.38223e-05	0.000269866
AT1G27060	40.9671	2.02132	0.7094	21.9603	0.00123109	0.00341558
AT1G27080	113.762	0.537588	0.549501	32.8811	1.10529e-05	4.67761e-05
AT1G27090	294.343	-0.677816	0.296972	19.116	0.00397209	0.00963111
AT1G27100	1786.74	0.818001	0.233658	156.672	3.00014e-31	6.20413e-30
AT1G27110	54.5882	3.26263	0.826309	57.3162	1.5765e-10	1.16545e-09
AT1G27120	82.8671	0.601255	0.629672	21.0488	0.00179795	0.00477963
AT1G27130	420.562	0.675251	0.342085	99.8597	2.68424e-19	3.35883e-18
AT1G27160	8.0436	1.23788	1.8605	22.2798	0.00107729	0.00303687
AT1G27170	140.168	1.45727	0.613883	28.0044	9.37831e-05	0.00033616
AT1G27200	434.061	0.683414	0.282925	144.251	1.26891e-28	2.3513e-27
AT1G27210	355.213	-1.8275	0.292515	104.745	2.56239e-20	3.34215e-19
AT1G27270	16.8461	9.43325	2.20745	32.6217	1.23979e-05	5.20388e-05
AT1G27290	559.814	-0.453947	0.260709	184.937	3.03241e-37	7.74053e-36
AT1G27300	160.358	-1.42273	0.419935	61.8146	1.92448e-11	1.52987e-10
AT1G27310	262.827	-2.0444	0.411177	61.5078	2.22196e-11	1.75893e-10
AT1G27320	686.243	-0.428236	0.223414	46.189	2.71484e-08	1.62416e-07
AT1G27330	163.771	0.217156	0.336756	42.1194	1.74157e-07	9.52103e-07
AT1G27340	89.5604	-1.12927	0.55793	20.4007	0.00234926	0.00604777
AT1G27350	137.984	-0.681945	0.436358	25.5718	0.000267464	0.000873066
AT1G27360	171.353	0.961201	0.456099	29.564	4.75656e-05	0.000180465
AT1G27370	1486.87	-4.34311	0.249266	806.128	7.30204e-171	4.41682e-168
AT1G27380	2132.62	-4.68984	0.29643	743.311	2.71475e-157	1.33271e-154
AT1G27400	220.992	-2.09275	0.36374	87.5286	9.8734e-17	1.09581e-15
AT1G27430	345.436	-0.556378	0.235673	75.8525	2.56198e-14	2.48802e-13
AT1G27435	133.174	-2.10755	0.491545	30.0066	3.9195e-05	0.000150955
AT1G27440	1300.03	-1.92061	0.250888	336.746	1.07961e-69	6.95242e-68
AT1G27450	331.044	-1.31165	0.31719	55.955	2.97253e-10	2.14688e-09
AT1G27490	6.36017	6.53348	2.21121	19.2992	0.0036871	0.00902471
AT1G27500	154.303	-0.285392	0.416059	21.4879	0.00149861	0.00407012
AT1G27510	161.591	-0.655277	0.501078	24.7722	0.000376253	0.00118689
AT1G27520	430.915	-2.20707	0.405995	56.8609	1.94928e-10	1.43197e-09
AT1G27530	134.758	-1.46154	0.397482	20.9873	0.00184427	0.00488398
AT1G27560	18.6655	-0.512733	1.20482	35.468	3.49691e-06	1.60677e-05
AT1G27570	69.1143	10.2711	1.89438	39.22	6.48083e-07	3.31259e-06
AT1G27580	11.6617	8.58299	1.88089	48.1238	1.11621e-08	6.92988e-08
AT1G27595	388.665	0.699624	0.323516	43.2743	1.02933e-07	5.77453e-07
AT1G27620	71.6584	3.34405	0.767622	26.9311	0.000149172	0.000513716
AT1G27630	132.46	-2.56684	0.622663	33.8713	7.12339e-06	3.12431e-05
AT1G27650	277.117	-1.18013	0.276738	61.7617	1.97279e-11	1.56681e-10
AT1G27660	205.462	-0.795965	0.275906	134.957	1.16034e-26	2.00839e-25
AT1G27670	39.2734	6.04373	1.04917	45.3693	3.9523e-08	2.31981e-07
AT1G27671	20.4833	8.46007	1.93708	26.8629	0.000153625	0.000527334
AT1G27680	92.8247	0.769505	0.452246	31.2697	2.25138e-05	9.05068e-05
AT1G27690	103.524	-0.352176	0.450854	40.8204	3.14144e-07	1.66972e-06
AT1G27720	116.066	1.09325	0.409858	23.1036	0.000762526	0.00223227
AT1G27730	1340.37	-1.05023	0.30841	164.022	8.32451e-33	1.82391e-31
AT1G27740	15.126	7.84066	2.05019	27.2131	0.000132084	0.00045907
AT1G27752	318.408	0.223254	0.244316	59.4312	5.87251e-11	4.49739e-10
AT1G27760	553.978	2.38881	0.280993	290.164	1.04702e-59	5.18502e-58
AT1G27770	2526.68	1.97604	0.258803	333.509	5.34326e-69	3.40211e-67
AT1G27850	437.584	-0.0463896	0.29694	85.6865	2.37908e-16	2.59038e-15
AT1G27890	16.5894	3.94998	1.16058	25.3208	0.000297762	0.000961954
AT1G27910	216.994	0.666565	0.570701	35.4919	3.45973e-06	1.59157e-05
AT1G27921	194.227	-3.25172	0.425294	264.168	3.83539e-54	1.62802e-52
AT1G27930	140.038	0.550065	0.445849	55.9635	2.96078e-10	2.13931e-09
AT1G27940	124.691	1.99817	0.833839	39.0131	7.11556e-07	3.6152e-06
AT1G27950	125.105	3.78507	0.404387	123.452	3.06655e-24	4.76265e-23
AT1G27970	196.814	-1.4986	0.401126	26.9612	0.000147254	0.000507472
AT1G27980	269.368	-1.22725	0.254833	57.6228	1.36641e-10	1.01523e-09
AT1G28010	42.3618	1.20216	0.655158	39.126	6.76187e-07	3.44688e-06
AT1G28050	95.4387	0.853446	0.510188	25.255	0.000306259	0.000986393
AT1G28060	837.032	-1.14918	0.287381	71.8613	1.69663e-13	1.56083e-12
AT1G28080	89.3514	-2.32537	0.388123	149.689	9.00295e-30	1.7466e-28
AT1G28100	149.308	-0.845158	0.46137	69.038	6.43899e-13	5.71711e-12
AT1G28110	409.081	-1.40562	0.370081	211.828	5.74385e-43	1.75756e-41
AT1G28140	267.077	-1.44028	0.525563	41.9544	1.87725e-07	1.02215e-06
AT1G28170	31.8656	8.78487	1.80807	44.8233	5.0743e-08	2.94167e-07
AT1G28180	19.7256	8.91098	2.19287	25.2009	0.000313413	0.00100752
AT1G28190	274.882	-0.479735	0.540223	87.6182	9.45945e-17	1.0509e-15
AT1G28210	199.458	-1.17998	0.589797	20.7485	0.00203557	0.00533154
AT1G28240	383.903	0.279856	0.347638	42.5741	1.41613e-07	7.82267e-07
AT1G28250	94.5778	-0.100295	0.471778	40.8932	3.0394e-07	1.61775e-06
AT1G28280	891.994	0.0559902	0.217763	128.384	2.81314e-25	4.59892e-24
AT1G28290	629.145	-0.736617	0.336056	110.734	1.43056e-21	1.97947e-20
AT1G28300	77.1853	2.53001	0.553146	39.0269	7.07135e-07	3.59543e-06
AT1G28306	8.7981	5.35923	2.04557	19.6371	0.00321266	0.00799225
AT1G28327	41.3504	2.41692	0.845334	31.7282	1.83961e-05	7.5221e-05
AT1G28330	1128.92	-2.9326	0.23592	448.377	1.09729e-93	1.26855e-91
AT1G28360	51.4509	0.770275	0.819411	28.5162	7.50967e-05	0.0002742
AT1G28370	420.218	0.678154	0.378091	118.586	3.229e-23	4.78878e-22
AT1G28380	755.163	1.99907	0.311519	472.965	5.5864e-99	7.42072e-97
AT1G28390	203.633	1.07369	0.310211	48.1807	1.08735e-08	6.75688e-08
AT1G28400	650.927	-0.500224	0.289156	121.037	9.86833e-24	1.49762e-22
AT1G28420	1556.63	-0.226131	0.257779	135.186	1.03813e-26	1.80331e-25
AT1G28430	32.4372	8.85608	1.67271	49.715	5.36197e-09	3.43675e-08
AT1G28440	329.393	0.212925	0.274324	79.9294	3.69484e-15	3.76407e-14
AT1G28470	272.912	-2.53813	0.303383	172.937	1.07159e-34	2.49813e-33
AT1G28480	177.463	-0.825009	0.432372	168.711	8.44244e-34	1.91029e-32
AT1G28490	157.926	-1.41338	0.484404	33.5249	8.30812e-06	3.59873e-05
AT1G28520	259.15	-1.1901	0.334375	31.4006	2.12529e-05	8.57941e-05
AT1G28530	79.4599	1.93842	0.596535	30.3557	3.3637e-05	0.000130979
AT1G28560	124.963	1.95044	0.543638	25.2525	0.000306583	0.000987343
AT1G28570	135.319	0.353572	0.444677	20.9122	0.00190245	0.00501922
AT1G28580	542.324	-1.9135	0.290336	210.897	9.06994e-43	2.75786e-41
AT1G28590	99.8293	2.41084	0.678008	28.1111	8.95438e-05	0.000322261
AT1G28600	277.974	1.07231	0.42385	72.0344	1.56321e-13	1.43966e-12
AT1G28610	257.866	-0.954219	0.384523	49.541	5.81001e-09	3.70626e-08
AT1G28620	144.722	-1.8701	0.480438	53.2272	1.05598e-09	7.23194e-09
AT1G28670	79.5052	-0.287682	0.611049	19.2975	0.00368964	0.00902899
AT1G28680	62.4266	-2.06976	0.521603	44.7407	5.26945e-08	3.05063e-07
AT1G28715	107.728	2.02003	0.572083	22.2094	0.00110951	0.00311757
AT1G28765	266.77	-2.79251	0.403176	154.912	7.07267e-31	1.43974e-29
AT1G29010	28.387	1.8778	0.808705	21.4242	0.00153881	0.00416528
AT1G29020	44.6711	3.82851	1.01306	33.3118	9.1323e-06	3.92611e-05
AT1G29030	191.853	-0.985237	0.468572	29.5514	4.78288e-05	0.000181382
AT1G29040	144.672	-2.45246	0.375997	95.409	2.27245e-18	2.73931e-17
AT1G29050	476.26	-2.70466	0.357133	172.146	1.57679e-34	3.65576e-33
AT1G29060	179.831	0.0366666	0.438947	23.9183	0.000540642	0.00164347
AT1G29070	176.359	-2.06694	0.445077	34.738	4.84347e-06	2.17706e-05
AT1G29071	15.2004	1.28812	0.916239	23.7119	0.000589958	0.0017752
AT1G29080	8.28334	-0.541629	1.33354	37.2554	1.57013e-06	7.6207e-06
AT1G29090	48.8843	-0.161989	0.796973	29.8385	4.21874e-05	0.00016158
AT1G29140	47.9698	2.03409	0.763311	22.7457	0.000886283	0.0025539
AT1G29200	170.42	-1.51021	0.667351	47.8089	1.2902e-08	7.96334e-08
AT1G29220	208.965	0.552066	0.41973	29.8432	4.20998e-05	0.000161263
AT1G29240	179.65	-0.508899	0.435892	24.0517	0.000510936	0.001562
AT1G29290	30.5313	3.29194	0.869283	22.8815	0.00083715	0.00242697
AT1G29300	154.792	2.39255	0.356436	77.0925	1.42245e-14	1.40639e-13
AT1G29310	128.042	-0.0589653	0.438483	50.2791	4.13272e-09	2.6797e-08
AT1G29320	186.222	0.699847	0.338463	33.6684	7.79551e-06	3.394e-05
AT1G29330	105.987	1.06528	0.561296	24.2874	0.000462347	0.00142919
AT1G29340	929.18	1.57084	0.260543	250.26	3.60944e-51	1.39889e-49
AT1G29350	85.9664	1.56312	0.447155	69.3552	5.54373e-13	4.94686e-12
AT1G29360	36.5982	8.82641	1.55515	120.065	1.57948e-23	2.37468e-22
AT1G29380	294.15	1.45314	0.453518	24.4372	0.000433865	0.00134866
AT1G29395	148.847	-0.0980761	0.443626	48.3132	1.02301e-08	6.37464e-08
AT1G29400	351.652	-0.890921	0.307043	19.3349	0.00363392	0.00890861
AT1G29418	227.608	-2.4959	0.338699	216.481	5.85451e-44	1.83961e-42
AT1G29430	12.7094	1.82503	1.04695	22.953	0.000812386	0.00236246
AT1G29470	1193.98	0.175208	0.235771	160.7	4.20942e-32	8.99594e-31
AT1G29500	29.5755	0.695844	0.751846	34.2193	6.10208e-06	2.70296e-05
AT1G29520	96.3835	-1.99991	0.836522	84.3354	4.53232e-16	4.86449e-15
AT1G29530	46.9242	0.0191266	0.76143	20.6033	0.00216115	0.00562
AT1G29560	299.1	-0.652845	0.271857	154.874	7.2047e-31	1.46573e-29
AT1G29570	41.2492	9.86117	1.96821	26.9659	0.000146953	0.000506641
AT1G29580	13.4204	7.668	2.11339	19.362	0.00359402	0.00882241
AT1G29650	77.6003	-0.445923	0.717147	22.0243	0.00119866	0.00333791
AT1G29660	107.505	4.53681	0.560805	71.3297	2.18142e-13	1.99598e-12
AT1G29670	211.691	4.06572	0.380123	179.098	5.27535e-36	1.29019e-34
AT1G29690	306.248	2.01052	0.384094	113.241	4.26833e-22	6.03427e-21
AT1G29700	161.144	-1.64052	0.467569	27.8775	9.90873e-05	0.000353788
AT1G29720	342.471	2.21974	0.326473	210.019	1.39522e-42	4.22722e-41
AT1G29730	56.4331	0.777849	0.819353	23.0464	0.000781099	0.00228127
AT1G29750	297.504	0.698265	0.369326	26.7514	0.000161187	0.00055067
AT1G29770	51.2288	-0.440868	0.643611	19.0329	0.00410846	0.00990857
AT1G29830	89.7751	1.42238	0.530408	66.7536	1.89018e-12	1.62297e-11
AT1G29850	325.667	-0.199368	0.29141	25.0423	0.000335346	0.00107051
AT1G29870	41.8793	3.53469	1.50364	19.8283	0.00297111	0.00745056
AT1G29890	610.046	-1.07031	0.313319	182.609	9.46935e-37	2.38126e-35
AT1G29900	529.388	-1.86556	0.302585	192.089	9.14722e-39	2.45713e-37
AT1G29910	968.918	-3.98152	0.252165	562.387	3.01504e-118	6.1896e-116
AT1G29920	1970.55	-4.52156	0.242856	775.724	2.70583e-164	1.41007e-161
AT1G29930	6348.47	-4.10955	0.22836	740.826	9.34272e-157	4.46081e-154
AT1G29950	384.936	-0.425278	0.245313	32.3211	1.41602e-05	5.88813e-05
AT1G29970	203.504	0.055458	0.365491	39.6343	5.37446e-07	2.77852e-06
AT1G29980	162.768	1.48293	0.452895	27.8654	9.96101e-05	0.000355504
AT1G30000	187.163	0.0151256	0.428876	23.1285	0.000754549	0.0022127
AT1G30010	125.36	1.70156	0.324748	38.1382	1.05561e-06	5.24677e-06
AT1G30030	55.935	2.76189	0.983805	28.6871	6.97177e-05	0.000256439
AT1G30060	20.884	9.20475	1.87751	28.3251	8.15988e-05	0.000295868
AT1G30110	54.696	0.413222	0.593284	24.1433	0.000491495	0.00150937
AT1G30120	411.192	-1.26107	0.342884	36.7312	1.98662e-06	9.48187e-06
AT1G30130	185.659	0.428443	0.562588	26.8018	0.000157724	0.00054003
AT1G30135	613.15	2.29785	0.291062	722.841	7.15211e-153	3.23018e-150
AT1G30150	27.3832	4.83438	1.30795	38.6424	8.41082e-07	4.23516e-06
AT1G30160	67.5456	0.733943	0.681194	22.8768	0.000838815	0.00243139
AT1G30170	13.4876	7.54339	1.90578	22.1252	0.00114923	0.00321239
AT1G30180	151.692	1.45777	0.765381	25.2045	0.000312935	0.00100646
AT1G30200	257.824	-0.536662	0.496491	36.2817	2.43003e-06	1.14721e-05
AT1G30210	88.782	1.05995	0.54222	34.7714	4.77199e-06	2.14863e-05
AT1G30230	1298.92	-2.89471	0.239927	252.099	1.45971e-51	5.71614e-50
AT1G30240	128.04	0.948197	0.445473	21.1275	0.00174027	0.00464379
AT1G30270	311.954	-1.53577	0.386734	30.5658	3.06754e-05	0.00012043
AT1G30320	290.685	0.841585	0.367171	122.752	4.30362e-24	6.64433e-23
AT1G30360	1482.99	1.48734	0.310868	228.615	1.51197e-46	5.17844e-45
AT1G30380	464.637	-3.00264	0.277992	301.385	4.13056e-62	2.21034e-60
AT1G30390	54.4957	1.33915	0.718337	25.3008	0.000300328	0.000969411
AT1G30400	616.527	-0.487907	0.210829	49.8692	4.99357e-09	3.20841e-08
AT1G30410	260.791	1.86175	0.47474	53.7013	8.47444e-10	5.85468e-09
AT1G30420	227.417	1.82052	0.492568	19.4133	0.00351969	0.00866065
AT1G30450	227.913	0.18729	0.323812	62.7257	1.25538e-11	1.01439e-10
AT1G30455	70.1258	-0.307497	0.448616	63.2097	1.0003e-11	8.12939e-11
AT1G30473	31.1497	2.11172	0.961662	25.5993	0.000264343	0.000863878
AT1G30500	169.472	-0.934781	0.453838	41.2738	2.55737e-07	1.37305e-06
AT1G30530	261.352	-1.76402	0.425502	42.3655	1.55712e-07	8.56795e-07
AT1G30580	305.449	-2.07008	0.400358	49.315	6.44836e-09	4.09727e-08
AT1G30590	402.356	-1.44267	0.31698	54.2548	6.55399e-10	4.59064e-09
AT1G30630	262.142	-1.0988	0.360447	51.7459	2.09763e-09	1.40006e-08
AT1G30640	419.719	1.23952	0.364354	180.081	3.26201e-36	8.0535e-35
AT1G30650	74	3.18659	0.776413	21.7823	0.00132589	0.00364543
AT1G30670	16.4963	5.60913	1.80805	29.529	4.82987e-05	0.000183041
AT1G30680	102.026	1.03931	0.583705	23.513	0.00064167	0.00190996
AT1G30690	404.525	1.99995	0.289361	81.2544	1.96698e-15	2.04003e-14
AT1G30700	47.6402	7.03653	1.53754	22.4449	0.00100538	0.00285651
AT1G30710	82.456	3.92239	1.02507	19.0881	0.0040174	0.0097208
AT1G30720	70.9364	1.28531	0.87039	23.1017	0.000763109	0.00223354
AT1G30730	105.834	2.53517	0.685246	47.8504	1.26582e-08	7.82001e-08
AT1G30750	21.9834	7.44383	1.6442	29.7247	4.43395e-05	0.000169229
AT1G30755	245.639	1.97664	0.379023	116.932	7.18169e-23	1.05219e-21
AT1G30760	157.6	-0.564832	0.378829	52.1914	1.70666e-09	1.14953e-08
AT1G30780	53.7484	5.20397	1.19301	25.6568	0.000257911	0.000845879
AT1G30810	443.46	1.4709	0.299568	141.716	4.35289e-28	7.93143e-27
AT1G30820	618.355	-0.405736	0.262501	316.844	2.00572e-65	1.17746e-63
AT1G30825	60.3623	0.954908	0.626275	22.3289	0.0010554	0.00298137
AT1G30835	981.27	-1.94508	0.22395	463.994	4.7711e-97	5.89823e-95
AT1G30840	244.151	-1.72685	0.419962	46.5589	2.29117e-08	1.38266e-07
AT1G30850	25.7292	7.76613	1.67835	49.3484	6.34961e-09	4.03755e-08
AT1G30860	58.65	3.75875	1.02089	24.3225	0.000455504	0.00141023
AT1G30880	256.171	-3.45392	0.3319	180.037	3.33192e-36	8.21412e-35
AT1G30890	261.012	-2.59016	0.42341	88.8723	5.1953e-17	5.85625e-16
AT1G30900	355.534	-1.35416	0.370809	107.046	8.46314e-21	1.12819e-19
AT1G30930	13.753	8.38543	1.99836	48.9497	7.63094e-09	4.81436e-08
AT1G30970	204.586	-0.654004	0.448518	27.6696	0.000108425	0.000383892
AT1G31000	101.22	1.56459	1.04143	27.4288	0.000120327	0.000422016
AT1G31050	117.697	1.28367	0.659344	25.043	0.000335253	0.00107031
AT1G31070	368.883	-0.663126	0.478933	40.3201	3.94076e-07	2.07211e-06
AT1G31080	11.9455	8.21688	2.39546	25.335	0.000295964	0.000956692
AT1G31090	8.73161	5.28605	2.25327	22.0135	0.00120406	0.00335047
AT1G31130	769.699	0.0542793	0.25918	36.8285	1.90179e-06	9.10909e-06
AT1G31150	153.342	0.149531	0.502732	31.5848	1.95966e-05	7.96585e-05
AT1G31163	8.0858	1.99564	2.55174	32.3716	1.38476e-05	5.76808e-05
AT1G31250	11.3986	8.53559	1.97241	36.2953	2.41527e-06	1.14104e-05
AT1G31260	95.4075	-0.352684	0.539178	43.5207	9.19957e-08	5.19189e-07
AT1G31280	153.292	-0.0832185	0.420865	31.2523	2.26867e-05	9.11272e-05
AT1G31300	317.392	-0.12522	0.318033	30.1402	3.69678e-05	0.000142987
AT1G31310	27.2241	4.10058	1.48354	19.5004	0.00339688	0.00839259
AT1G31320	106.491	-0.171618	0.439005	35.5095	3.43277e-06	1.58137e-05
AT1G31330	1072.94	-2.93584	0.287263	207.708	4.33523e-42	1.29381e-40
AT1G31350	109.686	0.986593	0.464004	23.482	0.000650125	0.00193274
AT1G31400	45.6111	4.36145	1.08476	25.2979	0.000300687	0.000970387
AT1G31420	505.024	-0.656567	0.310825	35.017	4.277e-06	1.93838e-05
AT1G31490	8.61198	-3.7845	1.81003	25.441	0.000282858	0.000918271
AT1G31510	5.64254	7.73094	2.75338	21.3395	0.00159389	0.00429549
AT1G31540	1813.98	1.46175	0.211528	416.793	6.84587e-87	6.66351e-85
AT1G31550	202.452	0.372008	0.459476	96.3453	1.4504e-18	1.76217e-17
AT1G31580	1368.5	-2.79397	0.25958	287.233	4.44121e-59	2.15526e-57
AT1G31600	412.628	-0.195792	0.29691	39.5951	5.47043e-07	2.82469e-06
AT1G31620	18.1212	8.97121	2.05898	24.0887	0.000502993	0.00154064
AT1G31630	15.4685	7.54523	1.9928	22.7946	0.000868255	0.00250728
AT1G31640	22.7474	6.62498	1.77561	29.1249	5.76134e-05	0.000215164
AT1G31690	49.188	6.67957	1.34526	30.6209	2.99427e-05	0.000117785
AT1G31710	187.817	0.0390165	0.390233	72.476	1.26851e-13	1.17657e-12
AT1G31720	349.953	-3.43789	0.406783	263.443	5.48338e-54	2.32173e-52
AT1G31730	517.986	-1.07179	0.293602	66.2831	2.35893e-12	2.00814e-11
AT1G31750	33.3647	1.37059	0.84722	24.5813	0.000408087	0.0012772
AT1G31800	114.94	-0.0924835	0.54081	25.8554	0.000236884	0.000782599
AT1G31812	793.24	-1.51751	0.233609	133.39	2.48308e-26	4.24366e-25
AT1G31820	80.2947	-0.626842	0.618927	25.4503	0.000281732	0.000915231
AT1G31835	32.3583	-1.25595	0.949649	19.463	0.00344916	0.00850749
AT1G31850	378.182	-0.762902	0.325234	27.2972	0.000127371	0.000444282
AT1G31870	236.833	0.357147	0.337921	33.1496	9.81337e-06	4.1942e-05
AT1G31880	111.579	2.41748	0.844328	25.174	0.000317023	0.00101758
AT1G31910	487.218	-2.26011	0.28662	111.473	1.00192e-21	1.39376e-20
AT1G31930	421.138	0.422523	0.294623	30.0892	3.78037e-05	0.000145929
AT1G31935	122.048	-2.81259	0.433316	116.47	8.97814e-23	1.30859e-21
AT1G31950	107.498	0.470184	0.555606	21.4846	0.00150073	0.00407553
AT1G31970	807.838	-1.34125	0.219255	85.1005	3.14661e-16	3.39984e-15
AT1G31993	78.0676	1.1799	0.695585	24.1055	0.000499436	0.00153112
AT1G32010	96.5438	2.18871	0.566273	33.5229	8.31562e-06	3.60152e-05
AT1G32040	43.8849	2.90444	0.799297	28.803	6.62868e-05	0.000244776
AT1G32050	715.602	-0.880097	0.274205	94.9155	2.87895e-18	3.45689e-17
AT1G32060	293.517	-2.26389	0.348195	88.72	5.58755e-17	6.28168e-16
AT1G32080	124.036	-0.599572	0.579517	33.2455	9.4049e-06	4.03154e-05
AT1G32090	103.063	1.83	0.528237	23.7283	0.000585879	0.00176451
AT1G32100	1010.05	-3.19404	0.322379	342.902	5.15359e-71	3.39626e-69
AT1G32120	85.0501	0.516682	0.495292	28.6256	7.16086e-05	0.000262681
AT1G32130	974.941	-0.758989	0.196104	211.1	8.21006e-43	2.50315e-41
AT1G32140	47.6413	0.415563	0.778863	25.6543	0.000258186	0.000846436
AT1G32150	317.228	-0.287873	0.405219	58.3015	9.95466e-11	7.48821e-10
AT1G32160	173.155	-1.86279	0.452182	45.9487	3.03104e-08	1.80535e-07
AT1G32170	398.782	-2.22711	0.368118	156.933	2.64199e-31	5.48023e-30
AT1G32180	109.288	0.771734	0.863243	24.4737	0.000427191	0.00133109
AT1G32190	192.905	-0.00880659	0.504751	52.4027	1.54753e-09	1.04588e-08
AT1G32230	1788.81	-0.57045	0.181157	169.385	6.07261e-34	1.38052e-32
AT1G32240	218.948	0.155754	0.39367	107.587	6.52214e-21	8.73219e-20
AT1G32350	37.7871	2.34946	0.794703	34.7952	4.72167e-06	2.12711e-05
AT1G32370	178.507	-1.36052	0.348068	41.2693	2.56264e-07	1.37566e-06
AT1G32380	78.5809	2.43631	0.64574	55.3466	3.94548e-10	2.8213e-09
AT1G32400	331.572	-1.01075	0.380064	33.3626	8.92859e-06	3.84439e-05
AT1G32440	123.281	0.934328	0.473611	22.6819	0.000910315	0.00261425
AT1G32450	277.15	0.766587	0.368418	87.2493	1.1282e-16	1.24724e-15
AT1G32470	222.215	-0.900245	0.365597	29.7768	4.33406e-05	0.000165697
AT1G32490	418.378	0.838802	0.341614	34.7693	4.77654e-06	2.1504e-05
AT1G32505	15.2962	-0.71513	1.29291	29.0532	5.94438e-05	0.000221536
AT1G32510	15.4162	4.16476	1.25482	24.6227	0.000400964	0.00125758
AT1G32520	78.094	-1.89253	0.613784	22.8984	0.000831221	0.00241226
AT1G32530	339.918	0.775414	0.499225	23.9311	0.000537713	0.00163545
AT1G32540	258.212	-0.551549	0.428401	86.338	1.74332e-16	1.90673e-15
AT1G32560	36.8756	0.132875	0.777693	36.5351	2.16922e-06	1.03113e-05
AT1G32570	9.86968	7.39763	1.85896	49.3123	6.4562e-09	4.10148e-08
AT1G32583	33.7281	1.98799	0.790393	26.4853	0.000180752	0.00061171
AT1G32585	37.7111	1.30418	0.928855	20.8857	0.00192338	0.0050693
AT1G32630	202.748	1.18203	0.406654	38.0348	1.10589e-06	5.47976e-06
AT1G32690	38.0525	0.746036	1.01047	21.0518	0.00179572	0.00477408
AT1G32700	855.934	-1.04347	0.232176	121.758	6.96266e-24	1.06477e-22
AT1G32730	107.825	1.06885	0.497576	19.9971	0.00277273	0.00699803
AT1G32740	387.809	-3.05617	0.341032	313.061	1.29828e-64	7.44108e-63
AT1G32750	1853.35	-1.01857	0.182875	229.545	9.57302e-47	3.2954e-45
AT1G32770	445.011	-2.78651	0.28034	132.485	3.85038e-26	6.53099e-25
AT1G32830	15.5739	2.10078	1.04841	23.3359	0.000691431	0.00204341
AT1G32840	16.148	3.49828	1.30003	19.8416	0.00295502	0.00741447
AT1G32860	181.168	-0.210965	0.498457	91.1189	1.77402e-17	2.05021e-16
AT1G32890	51.3959	4.93174	1.19062	33.6185	7.9702e-06	3.46432e-05
AT1G32900	351.494	-0.585981	0.375259	130.04	1.26094e-25	2.10092e-24
AT1G32910	134.974	1.4878	0.936783	53.1714	1.08363e-09	7.41084e-09
AT1G32920	2467.27	-2.30095	0.256989	242.107	1.9915e-49	7.35637e-48
AT1G32928	324.038	-0.421563	0.284783	187.508	8.61905e-38	2.23547e-36
AT1G32930	535.904	0.304521	0.292214	88.7492	5.5101e-17	6.19873e-16
AT1G32975	18.7346	2.08379	0.960715	19.4804	0.00342481	0.00845359
AT1G32980	34.6043	5.97278	1.11644	47.3179	1.61686e-08	9.89839e-08
AT1G33020	52.2746	4.57584	0.94841	36.2832	2.42832e-06	1.14673e-05
AT1G33030	44.8443	5.64426	0.987967	45.6248	3.51602e-08	2.07777e-07
AT1G33040	137.5	-1.51124	0.505449	19.107	0.00398673	0.00966039
AT1G33050	383.422	-1.92842	0.336136	151.981	2.94856e-30	5.8613e-29
AT1G33055	312.732	-3.41058	0.362024	551.954	5.3528e-116	1.02438e-113
AT1G33060	279.745	-1.24697	0.388733	24.3165	0.000456673	0.00141346
AT1G33080	58.9295	0.970836	0.622659	30.9905	2.54553e-05	0.000101405
AT1G33090	78.1736	3.70045	0.97334	19.445	0.00347451	0.00856191
AT1G33100	102.158	0.732774	0.625775	21.5875	0.00143788	0.00392088
AT1G33102	41.3522	-1.65863	0.837695	19.53	0.00335622	0.00830305
AT1G33110	463.062	-1.63422	0.364419	99.9062	2.62494e-19	3.28704e-18
AT1G33120	208.546	-2.12415	0.367266	72.5152	1.24519e-13	1.1562e-12
AT1G33140	453.927	-2.71552	0.260437	178.102	8.58383e-36	2.0739e-34
AT1G33160	45.2995	-0.204012	0.863166	31.5201	2.01633e-05	8.17169e-05
AT1G33240	302.428	0.533444	0.340288	33.9873	6.76543e-06	2.97811e-05
AT1G33260	185.814	0.106627	0.446875	36.9446	1.8052e-06	8.681e-06
AT1G33320	31.8704	10.1402	2.00115	28.5047	7.5473e-05	0.000275396
AT1G33340	57.4947	-0.281951	0.57838	25.1577	0.000319245	0.00102374
AT1G33360	190.168	0.154648	0.407841	34.0276	6.64534e-06	2.93134e-05
AT1G33410	247.527	1.48084	0.301381	89.9691	3.07512e-17	3.5131e-16
AT1G33415	281.502	-0.111929	0.330872	26.4314	0.000184992	0.000624593
AT1G33440	51.2132	2.58683	0.543855	27.1528	0.000135565	0.00047025
AT1G33470	678.307	-1.09185	0.277279	195.001	2.19724e-39	6.04607e-38
AT1G33475	25.7113	2.37372	1.01563	22.1943	0.00111651	0.00313517
AT1G33480	126.629	-2.18767	0.481195	85.1964	3.00587e-16	3.25193e-15
AT1G33490	168.812	-2.17634	0.396529	151.321	4.06591e-30	8.01656e-29
AT1G33500	31.8657	2.65864	1.08041	22.9735	0.000805403	0.00234517
AT1G33520	393.925	-1.27351	0.350853	28.5819	7.29814e-05	0.000267167
AT1G33530	28.164	9.40111	2.14968	21.4357	0.00153147	0.00414772
AT1G33540	58.0212	8.18816	1.73661	44.0095	7.36008e-08	4.19781e-07
AT1G33560	246.714	1.26421	0.333109	46.6261	2.22153e-08	1.34207e-07
AT1G33590	782.665	2.71153	0.213319	484.098	2.23782e-101	3.17162e-99
AT1G33600	671.277	4.35299	0.27318	604.066	3.09558e-127	7.33264e-125
AT1G33610	59.1335	3.29112	0.752179	32.8409	1.12514e-05	4.75862e-05
AT1G33615	104.848	1.18351	0.510409	54.1289	6.94867e-10	4.85246e-09
AT1G33660	50.6932	2.53122	0.853349	21.8881	0.00126874	0.00350595
AT1G33670	20.2781	4.22078	1.28058	37.0654	1.70991e-06	8.24834e-06
AT1G33700	906.569	-1.82986	0.246226	293.635	1.88998e-60	9.56941e-59
AT1G33760	90.6706	-0.013044	0.559586	50.9192	3.07459e-09	2.01559e-08
AT1G33770	102.724	0.957867	0.52686	19.6791	0.00315804	0.00787081
AT1G33785	20.1702	3.78892	1.25571	20.5591	0.00220092	0.00571014
AT1G33790	96.2991	3.46375	0.54414	54.728	5.2602e-10	3.72136e-09
AT1G33800	635.781	-2.73106	0.325326	189.536	3.19287e-38	8.3969e-37
AT1G33817	15.4207	0.627954	1.04012	26.9526	0.000147795	0.00050913
AT1G33820	14.1471	4.74511	1.6545	21.5933	0.0014344	0.00391267
AT1G33830	19.0926	4.31311	1.52314	29.2758	5.39433e-05	0.000202619
AT1G33835	5.5601	7.91022	2.43285	21.1278	0.00174009	0.00464366
AT1G33855	17.8184	9.74642	2.34912	33.2204	9.50992e-06	4.07295e-05
AT1G33860	6.42312	6.08389	2.56924	20.3045	0.00244402	0.0062603
AT1G33870	21.6693	7.33632	1.89712	37.4722	1.42437e-06	6.95712e-06
AT1G33900	19.651	4.25892	1.39668	22.4135	0.00101868	0.00288968
AT1G33930	67.0272	1.85762	0.603878	21.8019	0.0013151	0.00362018
AT1G33940	24.2261	9.16055	1.92504	36.0271	2.72337e-06	1.27465e-05
AT1G33970	157.516	-2.17818	0.470605	39.5719	5.52818e-07	2.85147e-06
AT1G33980	309.331	-1.03336	0.316774	60.7253	3.20553e-11	2.50244e-10
AT1G34000	66.1076	-2.11814	0.625274	22.2291	0.00110039	0.00309453
AT1G34015	44.6226	0.984852	0.784757	26.6855	0.000165826	0.000564978
AT1G34030	198.652	-2.34812	0.456049	45.7545	3.31314e-08	1.96371e-07
AT1G34050	63.161	1.03574	0.651086	29.4708	4.9541e-05	0.000187456
AT1G34080	70.0617	0.339922	0.5683	38.7675	7.94914e-07	4.01463e-06
AT1G34090	17.405	0.699443	1.45331	22.8642	0.000843276	0.00244265
AT1G34095	25.6141	1.70432	1.36685	19.1149	0.00397394	0.00963353
AT1G34097	29.9744	9.86225	1.84746	67.9137	1.09426e-12	9.55554e-12
AT1G34160	64.2139	1.0324	0.621107	20.2513	0.00249809	0.00638288
AT1G34170	36.8376	9.22882	1.78428	43.8217	8.01891e-08	4.55822e-07
AT1G34180	96.997	0.865849	0.488776	38.8344	7.71277e-07	3.90282e-06
AT1G34190	267.007	-0.709495	0.378891	20.5525	0.0022069	0.00572259
AT1G34210	267.188	-0.254666	0.321195	21.5551	0.00145736	0.00396826
AT1G34245	10.603	8.26055	2.24409	31.5271	2.01014e-05	8.14855e-05
AT1G34260	1230.77	1.29705	0.218105	231.32	4.00261e-47	1.38489e-45
AT1G34270	169.722	-0.269798	0.420761	42.5394	1.43867e-07	7.94201e-07
AT1G34310	48.3329	3.15547	1.02347	22.4377	0.00100843	0.00286446
AT1G34315	133.26	1.83627	0.62047	36.494	2.20952e-06	1.04813e-05
AT1G34340	342.383	-1.73392	0.349243	67.7408	1.1872e-12	1.03298e-11
AT1G34370	375.599	-1.44737	0.317456	84.874	3.50558e-16	3.78288e-15
AT1G34390	46.333	8.5231	1.70459	45.9524	3.02591e-08	1.80261e-07
AT1G34392	24.008	9.56727	1.81278	50.1317	4.42383e-09	2.85697e-08
AT1G34400	4.65381	5.33876	2.6945	20.7875	0.00200302	0.0052559
AT1G34410	28.3702	9.46854	1.89528	33.9047	7.01837e-06	3.08184e-05
AT1G34418	214.456	-2.22496	0.387037	56.1079	2.76831e-10	2.00708e-09
AT1G34460	1235.26	-0.683603	0.221697	333.431	5.55258e-69	3.52875e-67
AT1G34470	249.362	-0.900635	0.390228	35.429	3.55838e-06	1.63236e-05
AT1G34480	24.5795	4.98324	1.44507	19.21	0.00382328	0.00931363
AT1G34545	22.0174	1.53995	1.08326	19.2952	0.00369305	0.00903668
AT1G34550	501.664	0.471612	0.326413	72.5689	1.21393e-13	1.12841e-12
AT1G34560	35.3476	1.08394	0.631479	47.3141	1.61975e-08	9.91255e-08
AT1G34590	129.365	1.40343	0.503325	44.6385	5.52173e-08	3.1885e-07
AT1G34630	68.5591	0.380266	0.618676	26.7273	0.000162868	0.000555682
AT1G34650	49.4776	8.60497	1.73866	44.3396	6.32998e-08	3.63293e-07
AT1G34750	228.454	0.798541	0.404824	87.0627	1.23337e-16	1.35908e-15
AT1G34844	30.3307	-2.61278	0.777944	28.642	7.10996e-05	0.000261012
AT1G34910	8.21841	6.73121	2.24345	20.684	0.00209042	0.00545606
AT1G35115	973.897	-0.613385	0.283853	23.8208	0.000563417	0.00170414
AT1G35140	185.177	0.473635	0.63976	114.006	2.95019e-22	4.19177e-21
AT1G35146	68.2998	1.30522	0.61305	22.5298	0.000970259	0.0027674
AT1G35160	495.898	-1.11882	0.33033	90.0341	2.98101e-17	3.40674e-16
AT1G35170	28.7644	2.69475	1.12294	22.3521	0.00104519	0.00295525
AT1G35180	34.6081	8.01476	1.4306	42.9641	1.18568e-07	6.60679e-07
AT1G35210	164.776	-0.584747	0.36222	74.9003	4.02411e-14	3.86143e-13
AT1G35215	54.6547	1.65454	0.846876	21.855	0.00128633	0.00354959
AT1G35220	421.244	0.727102	0.306177	66.2063	2.44575e-12	2.07944e-11
AT1G35250	62.3858	-1.07003	0.637759	22.9677	0.000807383	0.00234993
AT1G35270	69.9087	3.32829	1.17713	26.2337	0.000201397	0.000675438
AT1G35280	80.2892	3.23666	0.443208	152.752	2.02591e-30	4.05818e-29
AT1G35290	90.09	1.54666	0.404536	65.5624	3.31132e-12	2.78808e-11
AT1G35310	16.9654	4.59607	1.23479	19.03	0.00411331	0.00991814
AT1G35330	11.8874	8.10685	2.35352	26.256	0.000199473	0.000669915
AT1G35340	116.862	-0.146134	0.475172	36.8251	1.90465e-06	9.12021e-06
AT1G35350	458.862	0.926438	0.304196	279.683	1.83637e-57	8.50936e-56
AT1G35353	7.08292	7.96229	2.51514	22.5557	0.000959798	0.00274218
AT1G35370	53.4149	3.08642	0.717696	55.6586	3.41224e-10	2.45347e-09
AT1G35405	87.2018	1.35732	0.609882	24.5913	0.000406364	0.00127251
AT1G35420	69.3302	-1.424	0.815554	19.6895	0.00314454	0.00784121
AT1G35460	119.964	-0.733014	0.638197	21.065	0.00178592	0.00475211
AT1G35480	17.4261	7.94331	2.08274	19.1267	0.00395492	0.009597
AT1G35500	8.50383	0.87237	1.91597	19.6183	0.0032374	0.00804494
AT1G35520	23.2816	9.29498	2.03207	26.246	0.000200333	0.000672336
AT1G35540	10.4985	6.74778	1.99479	29.2082	5.55592e-05	0.000208135
AT1G35580	664.49	-0.824954	0.260736	151.087	4.55678e-30	8.94275e-29
AT1G35590	18.7092	2.6629	1.04581	22.4932	0.000985279	0.00280457
AT1G35600	10.8464	4.84725	1.43829	25.5043	0.000275305	0.000895984
AT1G35612	268.814	-2.08645	0.422168	107.021	8.5638e-21	1.14071e-19
AT1G35620	239.4	-1.16838	0.321004	65.5097	3.3944e-12	2.85448e-11
AT1G35625	36.7167	2.37918	0.851551	28.5738	7.32398e-05	0.000268026
AT1G35650	35.7093	4.53558	1.18045	32.455	1.33465e-05	5.57442e-05
AT1G35670	141.983	0.619406	0.552155	35.486	3.46898e-06	1.59545e-05
AT1G35690	18.2566	7.22844	1.94218	23.6885	0.000595817	0.00179078
AT1G35710	1545.69	-2.9191	0.266993	684.756	1.19569e-144	4.45072e-142
AT1G35720	913.309	-2.25857	0.281713	248.418	8.93468e-51	3.43134e-49
AT1G35730	87.435	2.00917	0.618149	26.4724	0.000181753	0.000614854
AT1G35735	22.1445	9.55198	2.03879	39.167	6.63772e-07	3.38869e-06
AT1G35740	38.0743	3.54482	0.964677	19.7951	0.00301179	0.00753849
AT1G35780	253.539	-0.211352	0.33586	172.213	1.52611e-34	3.54312e-33
AT1G35790	106.795	2.82377	0.849056	25.3564	0.000293266	0.000949241
AT1G35840	43.7549	8.58379	1.67572	55.6339	3.45173e-10	2.48028e-09
AT1G35870	48.7994	2.24987	1.45084	19.9857	0.00278569	0.00702761
AT1G35890	25.7104	6.90911	1.35971	45.2603	4.15454e-08	2.43346e-07
AT1G35895	88.1426	3.80182	1.09005	30.4413	3.23977e-05	0.000126575
AT1G35990	38.6318	10.0959	1.64728	64.6193	5.15939e-12	4.28449e-11
AT1G35995	78.3019	2.33938	0.728605	20.6695	0.00210299	0.00548466
AT1G36010	50.5254	2.41528	0.957571	24.3971	0.000441319	0.00137032
AT1G36030	11.7335	7.48665	1.92283	29.9759	3.97247e-05	0.00015277
AT1G36050	247.368	0.30053	0.28274	25.1209	0.0003243	0.00103828
AT1G36060	150.196	-0.850114	0.53403	35.4917	3.46008e-06	1.59157e-05
AT1G36078	12.0457	2.6543	1.42987	25.308	0.000299396	0.000966587
AT1G36105	31.3806	2.7686	0.952994	50.5967	3.56878e-09	2.32561e-08
AT1G36110	62.0609	3.57739	0.915871	27.2482	0.000130096	0.000453043
AT1G36120	179.664	0.478546	0.597239	49.7149	5.36216e-09	3.43675e-08
AT1G36140	24.2495	1.33946	0.893498	20.1133	0.00264372	0.00670943
AT1G36160	703.536	1.61666	0.263741	87.0751	1.22609e-16	1.35194e-15
AT1G36180	268.772	2.15863	0.513798	25.5363	0.000271561	0.00088499
AT1G36240	17.015	8.37681	2.09541	20.1352	0.00262004	0.00665532
AT1G36370	145.981	0.0736786	0.626314	39.4913	5.73329e-07	2.95132e-06
AT1G36406	18.8302	5.36451	1.47581	21.83	0.00129979	0.0035827
AT1G36420	13.5792	6.57271	1.9112	22.7987	0.000866795	0.0025037
AT1G36485	17.9309	8.67666	1.65948	82.6623	1.00612e-15	1.06103e-14
AT1G36500	17.9751	7.43102	2.05325	20.0566	0.00270589	0.00685227
AT1G36510	54.5293	-1.0595	0.684723	28.5645	7.35344e-05	0.000268988
AT1G36520	68.7982	1.75527	0.631881	28.7134	6.89243e-05	0.000253907
AT1G36540	16.1515	8.2434	1.94747	33.3921	8.8127e-06	3.79932e-05
AT1G36560	13.0201	7.41877	2.08374	27.1865	0.00013361	0.000463943
AT1G36570	37.7069	6.44338	1.58636	23.2127	0.000728273	0.0021425
AT1G36600	36.1487	0.379419	0.931213	25.1766	0.000316673	0.00101665
AT1G36610	47.0295	0.741588	0.888908	20.6924	0.00208318	0.00543884
AT1G36620	70.3619	2.27924	0.646343	26.9422	0.000148465	0.000511332
AT1G36660	9.37915	3.70351	1.74148	25.0896	0.000328654	0.00105063
AT1G36670	9.97909	5.33601	1.72787	39.8627	4.84707e-07	2.51663e-06
AT1G36675	16.891	1.54483	1.12783	21.1571	0.00171907	0.00459553
AT1G36710	8.6892	1.32625	1.32689	22.1902	0.00111844	0.00314006
AT1G36730	498.601	-1.00238	0.339652	63.7237	7.85821e-12	6.41864e-11
AT1G36795	26.9374	4.99523	1.19444	31.802	1.78075e-05	7.29815e-05
AT1G36800	62.1124	1.12694	0.805785	24.1404	0.000492097	0.00151067
AT1G36810	108.539	1.75027	0.881444	26.1406	0.000209607	0.000700752
AT1G36840	94.4039	1.24933	0.652471	25.8283	0.000239647	0.000790544
AT1G36850	43.8953	1.47289	0.814037	22.5823	0.000949153	0.00271497
AT1G36880	41.8989	1.44633	1.09044	22.7709	0.00087694	0.00252977
AT1G36890	24.2992	5.59664	1.40851	37.1023	1.68182e-06	8.12209e-06
AT1G36910	24.218	7.58732	1.63175	43.87	7.84409e-08	4.4611e-07
AT1G36915	17.0305	8.6404	1.87022	55.9944	2.91858e-10	2.11016e-09
AT1G36936	10.0906	6.73107	2.52705	20.8713	0.00193489	0.00509606
AT1G36980	496.116	-1.5871	0.293871	74.7617	4.29741e-14	4.11088e-13
AT1G37000	23.8093	8.81018	2.0533	26.8607	0.000153769	0.000527775
AT1G37020	29.9268	8.00013	1.88882	40.6822	3.34452e-07	1.77291e-06
AT1G37038	10.6538	7.64047	2.14578	28.8237	6.56922e-05	0.000242766
AT1G37040	47.5231	4.57594	1.34338	25.798	0.000242782	0.000800133
AT1G37045	33.4928	3.65761	1.26992	25.9888	0.000223717	0.00074323
AT1G37050	44.6014	6.82339	1.61623	25.6343	0.000260413	0.000852267
AT1G37057	63.9138	0.905426	0.62883	35.2711	3.81847e-06	1.74246e-05
AT1G37060	53.6671	0.520857	0.843452	36.6422	2.06751e-06	9.85127e-06
AT1G37063	18.944	0.428613	0.969194	28.9872	6.11769e-05	0.000227369
AT1G37070	43.1619	0.891957	0.856129	21.988	0.00121696	0.00338108
AT1G37095	7.93253	5.56068	2.06771	26.7188	0.000163466	0.00055733
AT1G37110	63.1087	1.47025	0.849027	22.7956	0.000867918	0.00250652
AT1G37113	123.951	1.86188	0.872151	25.0308	0.000337004	0.00107529
AT1G37120	35.4163	3.09487	1.22919	20.5585	0.00220146	0.00571067
AT1G37130	671.189	-3.55576	0.322228	188.571	5.12037e-38	1.33726e-36
AT1G37180	22.0797	0.561157	1.18315	24.1298	0.000494307	0.00151705
AT1G37200	107.698	1.70567	0.832242	21.7435	0.00134753	0.00369863
AT1G37210	73.618	-0.543381	0.689935	21.8946	0.00126528	0.00349793
AT1G37405	17.0798	1.19208	1.14125	39.3262	6.17737e-07	3.16704e-06
AT1G37603	43.9208	1.37605	1.16229	20.1868	0.00256512	0.00653197
AT1G38140	34.6621	6.79673	1.60668	33.9278	6.94698e-06	3.05326e-05
AT1G38360	62.6797	5.01406	1.24806	31.8981	1.70681e-05	7.01127e-05
AT1G38380	8.43261	8.47038	2.28981	28.6386	7.12046e-05	0.000261312
AT1G38400	24.8554	1.05617	0.890854	19.405	0.00353156	0.00868607
AT1G38450	56.2055	2.98762	1.29594	26.3121	0.00019472	0.00065512
AT1G39070	17.2533	3.4509	1.28355	22.3628	0.00104056	0.00294385
AT1G39270	168.485	3.83008	0.875763	34.1946	6.16961e-06	2.73216e-05
AT1G40083	12.6613	1.49111	1.7303	21.724	0.00135847	0.00372473
AT1G40087	13.2887	7.30155	2.14853	19.1113	0.00397981	0.00964637
AT1G40097	38.3356	5.59833	1.52956	25.3857	0.000289628	0.000938363
AT1G40101	129.378	1.63471	0.722027	28.2995	8.25123e-05	0.000298956
AT1G40104	141.521	2.34363	0.620194	60.0341	4.42985e-11	3.42194e-10
AT1G40113	91.2144	1.37416	0.935148	20.3135	0.00243497	0.00623948
AT1G40230	19.1427	4.23413	1.48753	22.3272	0.00105618	0.00298331
AT1G40390	35.8757	4.1017	1.29819	22.5011	0.000982017	0.00279621
AT1G40470	34.9855	2.48552	1.20255	30.43	3.25584e-05	0.00012714
AT1G41700	8.99603	7.79123	2.23265	28.3732	7.99102e-05	0.00029018
AT1G41710	22.713	3.30579	1.25568	19.4153	0.00351688	0.00865499
AT1G41743	67.6704	1.35975	0.658887	51.1085	2.81704e-09	1.85357e-08
AT1G41775	73.2275	3.22222	1.28958	20.9449	0.00187692	0.00495959
AT1G41795	41.4227	7.06643	1.6989	32.4683	1.32684e-05	5.54452e-05
AT1G41825	51.4864	5.66163	1.06544	45.5908	3.57115e-08	2.10778e-07
AT1G41830	775.318	0.381651	0.223745	166.457	2.53668e-33	5.64553e-32
AT1G41850	59.2672	10.1102	1.66951	64.5647	5.29342e-12	4.39059e-11
AT1G41880	200.875	-1.33187	0.356755	28.5447	7.41716e-05	0.000271026
AT1G41896	131.004	0.881486	0.707452	23.5021	0.00064462	0.00191772
AT1G41910	17.3013	9.64423	1.88656	63.5877	8.37653e-12	6.83707e-11
AT1G41920	18.4356	7.54541	2.14243	19.2338	0.00378645	0.00923718
AT1G42140	78.4013	1.80176	0.801143	19.9912	0.00277944	0.00701289
AT1G42170	36.134	1.01013	0.861282	40.2314	4.10225e-07	2.15135e-06
AT1G42180	22.0254	0.140846	1.0045	21.651	0.00140041	0.00383013
AT1G42240	30.2497	9.77508	1.99443	38.9157	7.4351e-07	3.76963e-06
AT1G42290	36.6051	2.35142	0.797661	44.0314	7.28687e-08	4.15816e-07
AT1G42310	28.1636	1.17366	1.02184	30.9858	2.55076e-05	0.000101578
AT1G42320	95.9313	0.0784364	0.738935	51.488	2.36351e-09	1.56917e-08
AT1G42390	25.7005	2.58446	1.63749	20.1718	0.00258097	0.00656839
AT1G42430	164.94	1.44937	0.363544	36.9424	1.80704e-06	8.68776e-06
AT1G42450	127.115	1.41882	0.755527	24.8321	0.000366781	0.00115993
AT1G42460	53.9942	6.83202	1.2349	35.4107	3.58754e-06	1.64373e-05
AT1G42470	503.357	0.727407	0.322652	58.3856	9.57164e-11	7.22254e-10
AT1G42490	34.9649	2.3483	1.04938	21.043	0.0018023	0.0047893
AT1G42515	8.93233	7.33814	2.27164	25.5774	0.000266834	0.000871345
AT1G42550	616.399	-2.15384	0.279851	131.122	7.45944e-26	1.25086e-24
AT1G42600	26.2423	0.992536	1.10133	27.2581	0.000129538	0.000451284
AT1G42602	13.8408	5.43972	1.93752	53.8099	8.05771e-10	5.57929e-09
AT1G42605	52.8932	0.694272	0.805259	30.6408	2.96816e-05	0.000116903
AT1G42615	10.8107	8.42225	2.36899	28.1859	8.66818e-05	0.000313025
AT1G42697	34.0527	2.66841	0.750682	24.5688	0.000410255	0.00128327
AT1G42703	32.665	2.85531	0.831222	20.7847	0.00200533	0.00526072
AT1G42745	18.1593	9.07816	1.87464	42.8083	1.27289e-07	7.06831e-07
AT1G42888	54.4283	10.4356	1.9433	42.9834	1.17528e-07	6.55312e-07
AT1G42960	175.43	-0.721403	0.337282	23.9	0.000544844	0.00165402
AT1G42970	407.602	-2.75429	0.331177	163.322	1.17148e-32	2.54859e-31
AT1G42980	593.803	4.5392	0.329281	403.935	3.98443e-84	3.67751e-82
AT1G42990	1681.15	4.18077	0.279151	440.779	4.73471e-92	5.22406e-90
AT1G43000	33.7418	3.5165	0.785096	33.8757	7.10949e-06	3.11902e-05
AT1G43005	18.0791	9.10596	1.86677	39.6873	5.24711e-07	2.71642e-06
AT1G43010	24.7311	9.08051	1.81087	46.81	2.04174e-08	1.23809e-07
AT1G43020	71.2546	2.71923	0.939328	25.7969	0.000242892	0.000800339
AT1G43110	12.8924	8.68754	2.19734	19.778	0.00303286	0.00758394
AT1G43140	45.4005	2.79015	0.918472	33.6408	7.89155e-06	3.43234e-05
AT1G43145	39.7407	4.66954	1.27545	20.8048	0.00198879	0.00522097
AT1G43160	250.23	0.793206	0.472814	239.948	5.7599e-49	2.1047e-47
AT1G43170	1153.03	-3.12733	0.246537	293.806	1.73722e-60	8.83556e-59
AT1G43180	34.1305	1.9208	0.95551	20.5591	0.0022009	0.00571014
AT1G43195	10.8736	7.63195	2.4359	21.9999	0.00121091	0.0033673
AT1G43245	31.9228	0.36919	0.730172	23.537	0.000635188	0.00189199
AT1G43250	183.029	-0.0424807	0.570798	27.4345	0.000120033	0.00042103
AT1G43300	36.2765	2.08535	1.16313	22.2493	0.00109116	0.00307111
AT1G43502	80.1767	0.216806	0.862326	40.8468	3.10404e-07	1.6506e-06
AT1G43620	148.216	1.19726	0.575471	25.3747	0.000290989	0.000942412
AT1G43650	61.1229	-1.48945	0.611608	26.4795	0.000181203	0.000613054
AT1G43660	6.34711	7.32261	2.17707	20.8759	0.0019312	0.00508674
AT1G43670	275.215	-0.603487	0.363879	80.3291	3.05517e-15	3.12652e-14
AT1G43675	83.2819	0.14692	0.662374	260.101	2.84184e-53	1.17679e-51
AT1G43700	219.138	-1.5203	0.368801	36.2044	2.51558e-06	1.18463e-05
AT1G43710	283.948	-1.77114	0.427523	36.8974	1.84384e-06	8.85529e-06
AT1G43730	22.2293	4.86071	1.92055	31.8438	1.74818e-05	7.1751e-05
AT1G43740	49.6003	3.14003	0.523693	91.4607	1.50639e-17	1.74866e-16
AT1G43750	62.7524	2.40948	0.548551	78.5725	7.0429e-15	7.05394e-14
AT1G43770	211.172	-0.922447	0.382702	22.8465	0.000849544	0.00245914
AT1G43775	19.1572	3.95553	1.35525	26.5335	0.000177039	0.000600043
AT1G43777	19.9156	2.96908	0.977488	31.9476	1.66991e-05	6.86966e-05
AT1G43780	34.078	7.94206	2.05357	21.7817	0.00132621	0.00364603
AT1G43790	127.272	-1.27208	0.594673	37.9211	1.16396e-06	5.74654e-06
AT1G43800	53.5527	1.60731	0.815145	20.2916	0.00245707	0.0062904
AT1G43815	50.5223	2.27256	0.794842	23.3656	0.00068283	0.00201969
AT1G43860	137.948	-0.729618	0.461822	21.2982	0.00162145	0.0043628
AT1G43880	38.2409	5.20097	1.10801	30.1401	3.69699e-05	0.000142987
AT1G43883	160.554	2.24296	0.554837	54.8518	4.96617e-10	3.52661e-09
AT1G43886	326.02	0.805131	0.292703	42.606	1.39572e-07	7.72128e-07
AT1G43890	252.173	-1.61904	0.436725	27.6092	0.000111297	0.000393073
AT1G43910	90.8031	-0.93213	0.578978	26.5842	0.000173216	0.000587852
AT1G43920	14.0329	8.32637	2.05258	22.4573	0.00100018	0.00284367
AT1G43997	17.8339	9.04493	1.96709	28.4847	7.61322e-05	0.000277383
AT1G44030	24.2971	9.08568	2.11617	39.4474	5.84806e-07	3.00731e-06
AT1G44050	36.545	1.32511	1.22783	21.4101	0.00154786	0.00418451
AT1G44100	442.272	0.866924	0.348005	121.228	8.99695e-24	1.36661e-22
AT1G44286	6.1831	8.24721	2.43973	29.479	4.93638e-05	0.000186931
AT1G44350	2189.27	0.0553017	0.24135	783.683	5.16121e-166	2.86599e-163
AT1G44446	159.328	-1.90627	0.523058	59.5595	5.53077e-11	4.24719e-10
AT1G44510	136.387	2.7319	0.782061	23.4533	0.000658031	0.00195327
AT1G44575	295.428	-1.08618	0.307023	101.795	1.05907e-19	1.34561e-18
AT1G44760	232.068	0.701262	0.325816	105.274	1.98619e-20	2.60667e-19
AT1G44770	179.512	-2.23172	0.568175	45.1651	4.33972e-08	2.53753e-07
AT1G44780	222.492	0.609228	0.315526	70.3566	3.45511e-13	3.1226e-12
AT1G44790	189.533	-0.78701	0.393842	21.1838	0.00170015	0.00455072
AT1G44800	400.16	-1.65485	0.349784	88.3955	6.52497e-17	7.31129e-16
AT1G44810	167.518	-1.86686	0.482975	25.7365	0.000249267	0.000820307
AT1G44820	118.345	0.369478	0.478831	21.6301	0.00141264	0.00385952
AT1G44850	23.2949	3.57076	1.06114	32.1602	1.5203e-05	6.28934e-05
AT1G44910	1099.57	-0.121863	0.240746	91.2147	1.69455e-17	1.96104e-16
AT1G44935	30.0552	-0.247919	1.00777	36.753	1.96731e-06	9.4016e-06
AT1G44970	32.9264	3.63492	1.10129	23.7766	0.000574054	0.00173291
AT1G45010	144.39	2.11256	0.42713	71.3055	2.20657e-13	2.0179e-12
AT1G45020	72.3323	5.56489	0.799773	50.211	4.26476e-09	2.76109e-08
AT1G45035	10.6894	7.417	1.86183	20.699	0.00207758	0.00542756
AT1G45130	380.169	0.970867	0.32688	113.031	4.72388e-22	6.65607e-21
AT1G45140	276.531	2.11735	0.36167	175.068	3.78266e-35	8.95388e-34
AT1G45145	1013.35	-0.285312	0.284248	441.315	3.631e-92	4.01938e-90
AT1G45180	153.022	1.24368	0.356516	45.8884	3.11587e-08	1.85425e-07
AT1G45191	89.7186	3.61525	0.696876	49.8111	5.12939e-09	3.29442e-08
AT1G45201	601.169	-0.274375	0.460564	93.6789	5.20724e-18	6.16946e-17
AT1G45223	9.81253	5.30046	1.30955	21.8805	0.00127274	0.00351587
AT1G45229	175.677	-1.18216	0.403216	24.9595	0.000347404	0.00110432
AT1G45231	93.7492	1.1833	0.696556	20.0324	0.00273288	0.00691249
AT1G45243	11.3751	4.56559	1.61581	29.78	4.3281e-05	0.000165507
AT1G45248	101.818	1.10142	0.494283	20.4096	0.00234067	0.00602748
AT1G45249	345.549	-1.47247	0.292288	67.9894	1.05591e-12	9.22776e-12
AT1G45332	112.932	0.958297	0.368016	65.4654	3.46595e-12	2.91176e-11
AT1G45403	14.6442	3.87177	1.91626	19.447	0.00347174	0.00855633
AT1G45545	101.221	1.58088	0.723128	23.2329	0.000722118	0.00212587
AT1G45688	578.433	-0.0736254	0.268755	88.4321	6.41191e-17	7.18936e-16
AT1G45976	152.043	-2.42234	0.409622	78.4471	7.47527e-15	7.48034e-14
AT1G46480	186.595	-0.798065	0.416902	95.9996	1.71197e-18	2.0718e-17
AT1G46624	109.193	0.206102	0.809067	29.516	4.85742e-05	0.000184044
AT1G47128	964.945	-1.40574	0.242038	200.013	1.8854e-40	5.35323e-39
AT1G47130	137.442	1.56602	0.517121	65.2408	3.85208e-12	3.22256e-11
AT1G47200	100.915	-0.580834	0.514469	19.9014	0.00288352	0.00724859
AT1G47210	81.6102	2.1884	0.743531	25.6906	0.000254206	0.000834856
AT1G47278	115.797	-1.78474	0.471642	31.6695	1.88787e-05	7.70084e-05
AT1G47290	48.5671	2.75956	0.741348	23.0373	0.000784097	0.00228943
AT1G47310	173.693	-1.2122	0.493285	26.1228	0.000211216	0.000705228
AT1G47380	240.116	1.2461	0.511234	32.5999	1.25181e-05	5.25044e-05
AT1G47389	9.72237	2.47309	1.57286	30.032	3.87616e-05	0.000149371
AT1G47395	79.4845	-0.569839	0.558021	79.4624	4.61374e-15	4.66511e-14
AT1G47410	214.414	-3.59622	0.537038	193.666	4.2253e-39	1.15236e-37
AT1G47420	285.659	-1.98027	0.43081	81.0243	2.19462e-15	2.26987e-14
AT1G47480	55.5617	4.05183	0.938666	34.5379	5.29535e-06	2.36573e-05
AT1G47490	202.38	-2.09219	0.480011	21.466	0.00151234	0.00410247
AT1G47510	92.7226	3.66166	0.678579	36.7398	1.97895e-06	9.45059e-06
AT1G47520	113.098	0.665754	0.450331	29.0115	6.05334e-05	0.000225198
AT1G47530	357.185	-0.975043	0.404786	71.9125	1.65602e-13	1.52472e-12
AT1G47606	18.8053	4.61319	1.19211	43.487	9.342e-08	5.26788e-07
AT1G47670	333.642	-0.933	0.327512	47.2361	1.67879e-08	1.02609e-07
AT1G47710	199.155	0.918476	0.514464	48.9764	7.53758e-09	4.75812e-08
AT1G47786	19.8621	8.63674	1.91085	22.1896	0.00111871	0.00314039
AT1G47800	21.1356	0.728157	1.16869	21.0073	0.00182906	0.00484862
AT1G47810	9.65584	6.7623	2.0589	27.3684	0.00012351	0.000432018
AT1G47860	107.944	0.23274	0.437568	41.0823	2.78954e-07	1.49014e-06
[truncated: 12,065 more rows]

## Sheet: All genes
Gene ID	baseMean	log2FoldChange	lfcSE	stat	pvalue	padj
AT1G01010	55.3901	0.681145	0.822205	7.93643	0.242797	0.32026
AT1G01020	146.944	-1.33753	0.361639	40.2147	4.13333e-07	2.16664e-06
AT1G01030	37.4155	1.11729	0.877858	14.0131	0.0294899	0.0546002
AT1G01040	617.7	-0.153383	0.261416	9.39567	0.152518	0.217617
AT1G01050	239.11	-1.27588	0.34022	49.0943	7.139e-09	4.51493e-08
AT1G01060	1170.66	-0.886031	0.29261	28.8632	6.45739e-05	0.000238946
AT1G01070	69.8226	0.639183	0.783225	34.8747	4.55721e-06	2.05712e-05
AT1G01080	161.134	-0.126301	0.396522	13.567	0.0348649	0.0630091
AT1G01090	448.779	-0.639362	0.324134	13.4128	0.0369299	0.0661662
AT1G01100	640.125	-3.79987	0.291827	277.539	5.28435e-57	2.42872e-55
AT1G01110	123.143	1.05116	0.48257	26.252	0.000199816	0.000670867
AT1G01120	305.83	1.95978	0.32695	92.1831	1.06599e-17	1.24727e-16
AT1G01130	576.639	3.72542	0.281791	290.913	7.23579e-60	3.60438e-58
AT1G01140	499.307	1.45848	0.357797	209.156	2.13039e-42	6.41447e-41
AT1G01150	41.8451	2.21339	1.57421	5.3506	0.499694	0.573145
AT1G01160	147.125	-1.36179	0.31428	87.3303	1.08542e-16	1.20112e-15
AT1G01170	86.1009	-3.26205	0.629067	47.0655	1.81569e-08	1.10577e-07
AT1G01180	49.9011	0.193505	0.526674	33.613	7.98947e-06	3.47091e-05
AT1G01190	62.5444	2.21897	1.27991	8.09058	NA	NA
AT1G01200	38.6358	4.51304	0.701084	57.1489	1.70442e-10	1.257e-09
AT1G01210	58.9403	-0.157814	0.813792	5.50129	0.481301	0.556439
AT1G01220	227.217	-0.542907	0.452374	10.8797	0.0921672	0.143072
AT1G01225	45.242	0.347872	0.635253	5.12023	0.528488	0.599192
AT1G01230	139.442	-0.819666	0.414104	24.895	0.000357085	0.00113233
AT1G01240	480.904	-1.07822	0.289097	44.8222	5.0768e-08	2.94262e-07
AT1G01250	25.152	8.49954	2.07991	17.4855	0.00765511	0.0170537
AT1G01260	283.087	1.71092	0.389516	64.8527	4.62322e-12	3.84772e-11
AT1G01270	1.30447	-1.30813	4.02942	2.77456	0.836563	0.864985
AT1G01280	32.2038	1.02074	1.53912	7.50498	0.276657	0.356645
AT1G01290	196.416	0.00786559	0.46735	12.5967	0.0499075	0.0851946
AT1G01300	539.439	1.06289	0.356528	75.4973	3.03215e-14	2.92283e-13
AT1G01305	26.8881	1.98181	1.10174	11.6679	0.0698013	0.11295
AT1G01310	56.2546	0.642267	0.733665	3.77238	0.707447	0.75771
AT1G01320	884.164	-0.202812	0.189197	14.9926	0.0203146	0.0395743
AT1G01335	3.11633	4.02925	2.30586	12.7833	0.0466089	0.0805009
AT1G01340	48.1224	6.39388	1.28406	26.6093	0.000171356	0.000582186
AT1G01350	92.7692	0.301205	0.557276	13.0927	0.0415871	0.0731934
AT1G01355	30.9492	3.08742	1.15262	20.6728	0.00210008	0.00547833
AT1G01360	105.567	-0.212618	0.396596	12.2089	0.0574678	0.0959062
AT1G01370	79.7126	2.19941	0.910884	23.6714	0.000600138	0.00180185
AT1G01380	9.51189	0.559841	1.13335	6.94716	0.325762	0.406773
AT1G01390	17.3331	1.24543	1.85876	5.14085	0.525879	0.596789
AT1G01400	49.8259	4.05179	1.33463	10.6537	0.0996883	0.152745
AT1G01410	19.5655	0.533094	1.35914	3.057	0.80166	0.836067
AT1G01420	76.6174	-0.372027	0.498821	28.959	6.19336e-05	0.000229904
AT1G01430	365.229	-1.03454	0.41003	53.0653	1.13827e-09	7.76728e-09
AT1G01440	178.982	1.60473	0.560663	10.4575	0.106661	0.161652
AT1G01448	110.579	0.243572	0.679374	4.12082	0.66033	0.716673
AT1G01450	0	NA	NA	NA	NA	NA
AT1G01453	23.9235	7.43064	1.6565	28.1452	8.82255e-05	0.000318091
AT1G01460	403.733	4.63302	0.343509	409.426	2.6289e-85	2.49436e-83
AT1G01470	2004.38	1.26883	0.2184	527.363	1.06912e-110	1.85714e-108
AT1G01480	231.589	3.90432	0.465301	123.477	3.02948e-24	4.70723e-23
AT1G01490	1364.53	-1.0198	0.245375	64.3885	5.75051e-12	4.75206e-11
AT1G01500	88.655	-0.193838	0.659647	20.5707	0.00219046	0.0056878
AT1G01510	282.317	-0.469613	0.315769	28.6227	7.16966e-05	0.000262947
AT1G01520	32.1029	1.39679	1.34901	15.3911	0.0174233	0.0346558
AT1G01530	7.31525	7.38487	2.34698	21.5777	0.00144372	0.00393459
AT1G01540	233.861	0.910163	0.378719	29.5231	4.8424e-05	0.000183496
AT1G01550	1175.94	-1.60405	0.23665	238.141	1.40005e-48	5.04509e-47
AT1G01560	208.764	1.68753	0.4707	46.4036	2.46028e-08	1.47997e-07
AT1G01570	135.434	0.151758	0.758486	4.69867	0.583	0.647877
AT1G01580	99.0066	0.545605	0.908822	16.6632	0.0106041	0.022642
AT1G01590	98.3335	0.133647	0.695485	22.5625	0.000957055	0.00273549
AT1G01600	109.976	1.48224	1.10452	8.94339	0.176787	0.246248
AT1G01610	134.44	1.9576	0.471395	44.6738	5.43315e-08	3.14056e-07
AT1G01620	1255.6	-1.08396	0.260446	372.356	2.44044e-77	1.86602e-75
AT1G01630	150.231	0.420216	0.613757	2.75538	0.838863	0.866833
AT1G01640	98.5297	-0.327617	0.509365	6.16216	0.405272	0.485132
AT1G01650	922.254	0.826102	0.231861	293.638	1.88718e-60	9.56941e-59
AT1G01660	214.322	1.18345	0.435309	61.4809	2.25014e-11	1.77957e-10
AT1G01670	89.5708	1.54081	0.550199	16.0013	0.0137472	0.0283057
AT1G01680	40.8718	3.47643	0.986375	33.57	8.14344e-06	3.53192e-05
AT1G01690	99.9869	1.81826	1.09124	8.86165	0.18151	0.25169
AT1G01695	47.5853	0.581647	0.825743	12.9389	0.0440168	0.0768151
AT1G01700	115.637	0.78549	0.420601	55.1023	4.42017e-10	3.14811e-09
AT1G01710	177.47	-0.876416	0.502003	21.7305	0.00135483	0.00371597
AT1G01715	144.403	-0.408865	0.42887	8.57674	0.198818	0.27138
AT1G01720	655.664	0.223396	0.357924	188.622	4.99534e-38	1.30621e-36
AT1G01725	135.158	-1.99846	0.44843	118.531	3.31564e-23	4.91297e-22
AT1G01730	270.023	-2.10501	0.428325	60.0934	4.30854e-11	3.33356e-10
AT1G01740	84.5116	1.49481	0.491879	20.1126	0.00264445	0.00671079
AT1G01750	8.5441	1.90995	1.22843	5.44565	0.488049	0.562532
AT1G01760	78.6091	-0.0185622	0.666281	7.91818	0.244159	0.321768
AT1G01770	283.519	-0.569443	0.519869	6.96463	0.324131	0.405035
AT1G01780	140.864	-1.26234	0.365806	54.742	5.22624e-10	3.69888e-09
AT1G01790	500.67	-0.267212	0.265264	14.2121	0.0273546	0.0511416
AT1G01800	151.282	-0.29324	0.512328	19.5427	0.00333883	0.00826546
AT1G01810	48.1909	0.00954053	0.496358	10.6187	0.100899	0.154335
AT1G01820	195.269	-0.956775	0.423041	27.9779	9.48673e-05	0.000339867
AT1G01830	257.339	1.05623	0.355301	37.0202	1.74501e-06	8.41167e-06
AT1G01840	3.65319	-1.41345	2.35561	1.96839	0.922583	0.935067
AT1G01860	41.0033	-0.459572	0.865939	5.64302	0.464342	0.540647
AT1G01870	0.654631	1.9954	5.60899	1.41782	0.964766	NA
AT1G01880	179.411	1.03502	0.56686	23.9806	0.000526556	0.00160497
AT1G01890	0	NA	NA	NA	NA	NA
AT1G01900	131.745	0.433696	0.681213	30.1302	3.71299e-05	0.000143524
AT1G01910	140.173	-1.87262	0.608506	10.9424	0.0901729	0.140498
AT1G01920	184.764	-0.301428	0.453146	3.83635	0.698811	0.750335
AT1G01930	76.2219	0.823996	0.61051	9.55216	0.144823	0.208633
AT1G01940	52.4365	0.724289	0.786479	4.1934	0.650522	0.708025
AT1G01950	422.358	0.967652	0.387092	21.8866	0.00126954	0.00350788
AT1G01960	460.068	0.204619	0.353897	5.99728	0.423495	0.502858
AT1G01970	83.8555	0.856708	0.623162	15.0275	0.0200441	0.0391328
AT1G01980	70.0333	1.18543	0.794922	12.919	0.0443407	0.0772609
AT1G01990	135.813	-1.00946	0.518607	15.2024	0.0187393	0.0368851
AT1G02000	180.474	-0.0701772	0.489377	20.846	0.00195518	0.0051443
AT1G02010	326.985	-0.58187	0.451651	37.6958	1.28815e-06	6.32552e-06
AT1G02020	275.767	-1.10089	0.37793	29.6925	4.49675e-05	0.000171414
AT1G02030	143.865	-0.0907618	0.484135	13.49	0.0358825	0.0645687
AT1G02040	31.2642	2.61895	1.28025	7.58338	0.270242	0.349867
AT1G02050	73.2136	-1.81886	0.836996	12.2515	0.0565882	0.0947088
AT1G02060	22.5138	3.02238	1.41586	10.4668	0.106321	0.161274
AT1G02065	47.0746	3.16652	0.732857	36.862	1.87341e-06	8.982e-06
AT1G02067	0	NA	NA	NA	NA	NA
AT1G02070	27.7553	-0.966757	1.11241	13.6716	0.0335278	0.0609241
AT1G02080	893.166	0.0093136	0.267267	6.63013	0.35641	0.437289
AT1G02090	179.393	-0.168904	0.375519	9.55753	0.144565	0.208314
AT1G02100	319.816	-0.151798	0.298309	12.5046	0.0516133	0.0876383
AT1G02110	260.647	0.311566	0.358666	26.2177	0.000202784	0.000679485
AT1G02120	731.298	-1.16264	0.199953	153.621	1.32686e-30	2.67527e-29
AT1G02130	163.026	-0.0989434	0.544373	7.58646	0.269992	0.349637
AT1G02136	10.6801	0.328604	1.95381	2.39385	0.880153	0.900735
AT1G02140	274.689	-1.84484	0.34794	120.393	1.34726e-23	2.03459e-22
AT1G02145	192.46	-1.21501	0.405437	35.0047	4.30054e-06	1.94801e-05
AT1G02150	82.6193	-1.33624	0.521805	27.8851	9.87602e-05	0.000352714
AT1G02160	143.697	-3.16023	0.504213	72.5372	1.23229e-13	1.14454e-12
AT1G02170	184.259	-0.523893	0.464588	35.7128	3.13447e-06	1.45304e-05
AT1G02180	95.17	1.88267	0.491876	23.7977	0.000568945	0.00171947
AT1G02190	110.261	6.39762	0.859565	54.0102	7.34234e-10	5.11427e-09
AT1G02205	1879.74	4.91239	0.260568	798.674	2.97829e-169	1.76989e-166
AT1G02210	0.943395	5.59185	6.15899	1.98976	0.920638	NA
AT1G02220	171.282	-0.229447	0.475151	49.7278	5.33026e-09	3.41904e-08
AT1G02228	7.63805	0.664931	1.82965	6.72227	0.347297	0.428404
AT1G02230	68.1374	1.20983	0.935388	6.11984	0.4099	0.489737
AT1G02250	56.8744	0.221423	0.873456	8.30954	0.216291	0.29109
AT1G02260	100.524	1.01453	0.557769	10.2003	0.116468	0.173954
AT1G02270	374.077	1.66317	0.471731	128.469	2.69978e-25	4.41572e-24
AT1G02280	154.744	-0.276059	0.44753	14.8896	0.0211329	0.0409493
AT1G02290	72.7881	0.934258	0.726211	3.77362	0.70728	0.757556
AT1G02300	134.312	-2.15211	0.700044	67.6431	1.24313e-12	1.08026e-11
AT1G02305	496.18	-2.12081	0.25005	220.965	6.47733e-45	2.11171e-43
AT1G02310	31.2406	1.16557	1.15455	2.36567	0.883188	0.903131
AT1G02320	0	NA	NA	NA	NA	NA
AT1G02330	330.55	-0.142171	0.343905	342.162	7.42963e-71	4.8772e-69
AT1G02335	392.597	0.922733	0.367721	490.444	9.61659e-103	1.4287e-100
AT1G02340	26.8811	1.75374	1.54909	3.84343	0.697854	0.749498
AT1G02350	47.4802	0.471253	0.736872	9.99473	0.124874	0.184372
AT1G02360	71.4738	1.77611	0.651335	25.7211	0.000250906	0.00082498
AT1G02370	82.4082	-0.774679	0.86121	2.71511	0.84366	0.870914
AT1G02380	61.1747	4.47044	1.15378	15.5594	0.016325	0.0327652
AT1G02390	83.62	1.77852	1.02085	8.53191	0.201664	0.274484
AT1G02400	423.287	3.16338	0.358178	358.091	2.82648e-74	2.01137e-72
AT1G02405	14.7298	3.44143	1.61672	6.33586	0.386637	0.467183
AT1G02410	122.018	-0.191688	0.474548	6.75002	0.344585	0.425726
AT1G02420	6.08541	2.09153	1.85573	6.39201	0.380738	0.461421
AT1G02430	14.0625	1.70455	1.29963	3.34987	0.763824	0.804609
AT1G02440	38.5483	0.486498	0.693738	6.17164	0.40424	0.484154
AT1G02450	51.5202	-1.02014	0.611168	18.0693	0.00606132	0.0139093
AT1G02460	18.2894	3.11152	1.50379	18.5286	0.00503838	0.0118271
AT1G02470	47.0473	0.371541	1.00111	10.3469	0.110783	0.166758
AT1G02475	147.734	-0.518019	0.45933	25.6326	0.000260605	0.000852814
AT1G02480	2.01507	4.80049	3.02766	4.75932	0.575032	0.640746
AT1G02490	6.70025	1.94089	2.16406	2.83699	0.829011	0.859038
AT1G02500	9120.58	-2.50632	0.222634	264.431	3.3704e-54	1.43244e-52
AT1G02510	78.5226	-2.63741	0.567716	96.8828	1.12071e-18	1.3675e-17
AT1G02520	192.937	3.46967	0.87406	35.4277	3.56041e-06	1.63306e-05
AT1G02530	93.6601	1.53332	1.09284	12.8089	0.0461733	0.079891
AT1G02540	19.5874	8.51902	2.37459	13.5073	0.0356505	0.064196
AT1G02550	34.4319	1.54189	0.971779	6.68181	0.351278	0.432198
AT1G02560	199.879	-1.62557	0.408415	40.3064	3.96517e-07	2.0835e-06
AT1G02570	24.571	-2.32815	1.3058	15.3491	0.0177088	0.0351324
AT1G02575	33.6233	1.60949	0.926167	23.7231	0.000587188	0.00176814
AT1G02580	139.679	1.65585	0.844355	8.3902	0.210887	0.28529
AT1G02590	11.2504	3.65994	2.01443	5.43717	0.489083	0.56336
AT1G02600	0	NA	NA	NA	NA	NA
AT1G02610	193.135	-1.05024	0.411103	73.0089	9.8572e-14	9.22101e-13
AT1G02620	67.5715	1.20182	0.85399	5.06813	0.535105	0.605014
AT1G02630	71.8956	1.79625	1.04383	19.349	0.00361305	0.00886396
AT1G02640	1046.92	-2.18415	0.341579	252.624	1.12728e-51	4.42462e-50
AT1G02650	109.347	-0.325134	0.693134	16.5567	0.0110583	0.0234657
AT1G02660	1221.11	1.0958	0.25414	462.506	9.97802e-97	1.22016e-94
AT1G02670	177.624	0.684845	0.522794	17.7928	0.00677147	0.0153281
AT1G02680	219.894	-0.794246	0.44515	42.3907	1.53943e-07	8.47337e-07
AT1G02681	9.52903	4.40486	1.43637	11.2598	0.0806714	0.127762
AT1G02690	108.976	2.14016	0.583427	22.4065	0.0010217	0.00289664
AT1G02700	34.4265	0.88079	0.966623	7.70064	0.260865	0.33987
AT1G02705	9.78385	-0.240849	1.6007	5.1713	0.522039	0.59333
AT1G02710	0	NA	NA	NA	NA	NA
AT1G02720	98.818	0.144722	0.699651	8.76707	0.187108	0.258152
AT1G02730	121.353	2.47891	0.658937	19.0996	0.00399876	0.00968399
AT1G02740	101.277	2.14351	0.577329	16.8953	0.00967572	0.0208888
AT1G02750	85.9651	0.338653	0.535152	9.71945	0.136975	0.199097
AT1G02760	2.29089	3.00099	2.47728	6.27964	0.392605	0.472997
AT1G02770	53.4344	6.12042	0.965608	50.2669	4.15598e-09	2.69375e-08
AT1G02780	1079.35	-2.78034	0.270448	193.986	3.61398e-39	9.89622e-38
AT1G02790	126.023	1.61449	0.644086	26.9924	0.00014528	0.00050128
AT1G02800	96.4875	4.87594	1.02595	48.0595	1.14971e-08	7.13001e-08
AT1G02810	47.5971	2.41568	1.1674	9.32337	0.156192	0.221897
AT1G02813	6.77676	8.13842	2.49346	12.5934	0.0499678	0.0852846
AT1G02816	43.3281	-0.0392948	0.650805	7.19394	0.303284	0.383913
AT1G02820	15.0947	-3.74179	1.23371	18.8832	0.00436559	0.0104528
AT1G02830	16.0187	0.111871	1.69128	1.68761	0.946074	0.954755
AT1G02840	558.087	-2.76636	0.401405	80.8935	2.33558e-15	2.41052e-14
AT1G02850	81.2267	2.13331	0.68804	29.0198	6.03145e-05	0.000224484
AT1G02860	252.574	-0.564421	0.362096	192.477	7.5649e-39	2.03855e-37
AT1G02870	62.9886	-1.80551	0.612812	13.7326	0.0327696	0.0597644
AT1G02880	187.273	2.21435	0.545647	75.3674	3.2248e-14	3.10411e-13
AT1G02890	380.371	1.11966	0.351928	26.795	0.000158188	0.000541407
AT1G02900	103.032	-2.08397	0.454681	51.2411	2.64944e-09	1.74804e-08
AT1G02910	226.961	0.288088	0.370812	6.04819	0.417813	0.497542
AT1G02920	104.071	0.596148	0.504674	10.864	0.0926731	0.143686
AT1G02930	159.393	-0.266258	0.415844	139.374	1.35872e-27	2.4377e-26
AT1G02940	81.3787	0.413523	1.05733	5.77192	0.449219	0.526537
AT1G02950	21.5833	-0.0282347	1.06258	9.6602	0.13971	0.202379
AT1G02952	0	NA	NA	NA	NA	NA
AT1G02960	219.903	-1.11036	0.334804	36.08	2.65965e-06	1.24693e-05
AT1G02965	39.4441	1.70606	1.16222	20.1633	0.00258998	0.00659033
AT1G02970	68.0224	0.356225	1.23428	4.34808	0.629683	0.689241
AT1G02980	85.982	6.89586	0.958094	69.4464	5.31017e-13	4.73969e-12
AT1G02990	308.437	0.0363527	0.328179	9.1917	0.16308	0.230196
AT1G03000	105.379	-0.117562	0.601091	6.69167	0.350304	0.431202
AT1G03010	50.2891	6.04633	1.41703	18.8142	NA	NA
AT1G03020	7.86539	5.44068	2.5185	9.73048	0.136471	0.198466
AT1G03030	111.651	-1.02769	0.573384	6.80306	0.339445	0.420372
AT1G03040	335.13	-1.40034	0.279659	91.4192	1.53656e-17	1.78307e-16
AT1G03050	113.454	1.13282	0.693631	12.2422	0.0567786	0.0949758
AT1G03055	63.023	2.45904	0.64898	27.1489	0.000135795	0.000470999
AT1G03060	898.164	1.26989	0.321352	45.3812	3.93095e-08	2.30888e-07
AT1G03070	45.936	1.93061	0.900321	7.61861	0.267397	0.34692
AT1G03080	2110.77	0.246394	0.260255	131.797	5.37656e-26	9.04271e-25
AT1G03090	419.926	-1.00045	0.383577	290.16	1.04869e-59	5.18575e-58
AT1G03100	158.507	-0.806124	0.477153	326.128	2.04754e-67	1.26794e-65
AT1G03103	5.95224	7.16759	2.42438	11.6766	0.0695836	0.112673
AT1G03106	15.6499	5.76695	1.70474	33.3164	9.11344e-06	3.919e-05
AT1G03110	63.8209	1.4183	0.897304	7.59892	0.268984	0.348584
AT1G03120	36.0145	1.05463	0.767986	5.93613	0.430383	0.509217
AT1G03130	310.162	-2.23412	0.290901	141.952	3.8814e-28	7.08377e-27
AT1G03140	215.104	-1.38995	0.455254	29.0474	5.95941e-05	0.000221998
AT1G03150	60.7485	-1.64877	0.581115	18.3805	0.00534834	0.0124606
AT1G03160	189.199	-0.353508	0.367928	34.1096	6.40743e-06	2.83304e-05
AT1G03165	38.4654	2.00843	0.783297	28.4608	7.69254e-05	0.000279941
AT1G03170	86.1624	0.882372	0.57901	5.46941	0.485161	0.559835
AT1G03180	59.9048	-0.250842	0.787213	1.90526	0.928202	0.939744
AT1G03190	113.235	1.36987	0.801489	12.315	0.0552989	0.0928906
AT1G03200	35.282	1.28115	0.607501	11.9528	0.0630311	0.103628
AT1G03210	237.516	-1.76571	0.391051	90.1641	2.80129e-17	3.20459e-16
AT1G03220	239.221	2.85255	0.500304	85.5866	2.49526e-16	2.71339e-15
AT1G03230	62.4548	0.947832	0.620143	24.479	0.000426217	0.00132829
AT1G03240	10.5467	0.639626	1.13211	8.88235	0.180304	0.250263
AT1G03250	114.719	0.127097	0.554281	4.84884	0.563342	0.630229
AT1G03260	174.299	1.0921	0.639068	22.3987	0.00102501	0.00290402
AT1G03270	110.757	2.17484	0.690694	21.6667	0.00139128	0.00380765
AT1G03280	303.102	-0.40528	0.341702	28.2302	8.50306e-05	0.000307587
AT1G03290	326.604	-0.978833	0.256253	55.0915	4.44251e-10	3.16336e-09
AT1G03300	0	NA	NA	NA	NA	NA
AT1G03310	116.641	0.432195	0.514867	18.3974	0.00531221	0.0123849
AT1G03320	10.8856	3.07354	1.612	10.9291	0.0905928	0.141061
AT1G03325	0	NA	NA	NA	NA	NA
AT1G03330	60.1594	-1.41304	0.591024	12.489	0.0519074	0.0880539
AT1G03340	25.3348	1.09872	1.17921	13.3344	0.0380232	0.0678553
AT1G03350	221.324	-0.00666403	0.397169	11.0645	0.0864038	0.135467
AT1G03360	75.53	0.63337	0.560381	12.9884	0.0432198	0.0756191
AT1G03365	303.17	0.722558	0.290265	36.0128	2.74086e-06	1.28198e-05
AT1G03370	360.622	1.21393	0.376139	112.657	5.65857e-22	7.96645e-21
AT1G03380	611.887	-0.173635	0.279149	47.4735	1.50532e-08	9.24226e-08
AT1G03390	7.08095	7.30168	2.49501	7.74175	0.25764	0.336264
AT1G03395	0	NA	NA	NA	NA	NA
AT1G03400	44.081	-0.869082	0.774904	9.71285	0.137277	0.199476
AT1G03410	62.6039	0.0317969	0.537857	13.9181	0.0305647	0.0562612
AT1G03420	5.4284	-0.834317	1.49939	10.5225	0.104305	0.158613
AT1G03430	126.017	-1.09161	0.585921	19.6126	0.00324497	0.00806196
AT1G03440	152.356	1.31066	0.641698	24.3819	0.000444179	0.00137844
AT1G03445	124.191	3.49295	0.72111	49.6465	5.53392e-09	3.53881e-08
AT1G03457	114.424	2.34315	0.601484	60.0259	4.44672e-11	3.43341e-10
AT1G03470	41.093	-0.0320644	0.82398	6.51537	0.367996	0.448918
AT1G03475	140.271	-1.0425	0.36811	13.6867	0.0333387	0.0606261
AT1G03490	16.0812	3.29291	1.50351	12.323	0.05514	0.0926742
AT1G03495	61.6418	-0.133064	0.593977	12.6565	0.0488268	0.0836576
AT1G03502	0.0505327	1.99551	6.28794	-0.72414	1	NA
AT1G03506	4.11414	-1.11913	1.91473	1.43127	0.963928	0.969567
AT1G03510	35.5398	0.862435	0.676984	25.1555	0.000319541	0.0010245
AT1G03515	1.67648	0.656331	2.42258	2.55321	0.862465	0.886275
AT1G03520	164.384	-0.577986	0.618183	19.9253	0.00285541	0.00718422
AT1G03530	205.963	-0.859771	0.464039	12.9862	0.0432553	0.0756616
AT1G03540	160.26	-1.27898	0.434894	17.5744	0.00738862	0.0165285
AT1G03545	4.33573	1.13133	1.59007	1.09866	0.981594	0.984326
AT1G03550	410.22	-1.73643	0.283018	212.779	3.60154e-43	1.10503e-41
AT1G03560	94.154	-0.112206	0.511665	4.81521	0.567723	0.63423
AT1G03570	0.493508	0.574169	5.07236	0.754481	0.993239	NA
AT1G03580	43.678	0.0509256	0.760717	16.3557	0.0119667	0.0251254
AT1G03590	255.013	1.4258	0.332696	42.0834	1.77037e-07	9.66129e-07
AT1G03600	181.76	-2.27813	0.403985	74.2231	5.54686e-14	5.26447e-13
AT1G03610	303.349	0.00677548	0.323588	37.4026	1.46962e-06	7.16114e-06
AT1G03620	286.449	-1.89627	0.369569	147.564	2.53201e-29	4.82107e-28
AT1G03630	161.737	-3.41674	0.527225	67.7355	1.19016e-12	1.03529e-11
AT1G03640	0.77358	-0.330467	4.20898	0.844301	0.990833	NA
AT1G03650	33.2194	-6.14981	1.49477	45.2927	4.09344e-08	2.39932e-07
AT1G03660	32.93	0.992409	0.865396	25.1741	0.000317019	0.00101758
AT1G03670	33.1224	3.98805	1.61441	16.2568	0.0124401	0.0260016
AT1G03680	97.3063	-1.73011	0.609829	17.582	0.00736627	0.0164861
AT1G03687	52.4417	0.415378	0.934359	1.7537	0.940901	0.950356
AT1G03700	29.2413	1.54955	1.17695	6.99254	0.321537	0.402492
AT1G03710	34.359	2.0716	1.69739	10.5714	0.102562	0.156448
AT1G03720	23.1232	2.10897	1.60342	9.67899	0.138838	0.201416
AT1G03730	749.344	-0.657122	0.219671	268.834	3.85344e-55	1.67343e-53
AT1G03740	313.691	1.81263	0.341245	62.5464	1.36548e-11	1.09838e-10
AT1G03743	32.2325	3.65331	0.932929	38.4262	9.27148e-07	4.64163e-06
AT1G03746	72.3207	3.73856	0.575968	100.101	2.38993e-19	2.99941e-18
AT1G03750	242.989	-0.910817	0.423113	21.4921	0.00149603	0.00406374
AT1G03760	188.732	0.0414225	0.586858	8.24537	0.220673	0.295706
AT1G03770	71.1782	0.343933	0.681583	8.98087	0.174657	0.243794
AT1G03780	83.2849	0.798504	0.586815	9.65285	0.140053	0.202797
AT1G03790	30.3286	1.56278	1.19192	13.37	0.0375222	0.0670707
AT1G03800	34.012	0.422495	0.786131	11.3198	0.078982	0.125503
AT1G03810	14.2955	5.46287	1.90943	15.5884	0.0161424	0.0324408
AT1G03820	326.849	-0.410961	0.460985	78.1774	8.49738e-15	8.47811e-14
AT1G03830	138.451	0.876237	0.473814	12.6754	0.04849	0.0831878
AT1G03840	85.5846	1.39068	0.792935	14.054	0.0290385	0.0538844
AT1G03850	122.661	-1.40051	0.440353	193.818	3.92348e-39	1.07177e-37
AT1G03860	182.698	-0.487688	0.62004	1.12	0.980652	0.983526
AT1G03870	132.378	0.222575	0.677271	48.8299	8.06395e-09	5.07808e-08
AT1G03880	44.4185	1.21132	1.04182	14.7517	0.022278	0.0428739
AT1G03890	47.9819	3.27023	1.02738	24.0179	0.000518305	0.00158224
AT1G03900	464.666	-1.1963	0.276029	81.1977	2.02082e-15	2.09523e-14
AT1G03905	139.469	2.15707	0.590571	29.0078	6.06293e-05	0.000225507
AT1G03910	403.22	-0.762413	0.407175	9.70191	0.13778	0.200103
AT1G03920	504.359	-2.26755	0.340809	348.39	3.4202e-72	2.31242e-70
AT1G03930	288.165	-0.427336	0.319197	60.5319	3.50933e-11	2.73079e-10
AT1G03935	5.43965	-3.63362	1.87882	8.4881	0.204479	0.277752
AT1G03940	87.5985	-0.609826	0.525654	5.91849	0.432382	0.511064
AT1G03950	98.0466	-0.325686	0.606086	5.73875	0.453082	0.530057
AT1G03960	132.496	1.41176	0.504485	25.3546	0.000293502	0.000949823
AT1G03970	282.257	-0.525032	0.398812	9.82851	0.132062	0.193099
AT1G03980	73.1633	0.370727	0.785181	2.61704	0.855146	0.880436
AT1G03982	40.7304	1.54571	1.1519	8.00003	0.238101	0.315034
AT1G03987	4.42092	3.8609	2.47697	4.75103	0.576118	0.641598
AT1G03990	153.004	-0.831208	0.424965	25.3643	0.000292282	0.000946235
AT1G03993	0	NA	NA	NA	NA	NA
AT1G03997	0	NA	NA	NA	NA	NA
AT1G04000	143.797	-0.911572	0.415658	7.14844	0.307338	0.387929
AT1G04003	4.73384	2.88864	2.32669	3.18484	0.785315	0.822541
AT1G04007	0	NA	NA	NA	NA	NA
AT1G04010	218.617	0.649261	0.342502	28.3365	8.11968e-05	0.000294568
AT1G04013	0	NA	NA	NA	NA	NA
AT1G04017	0	NA	NA	NA	NA	NA
AT1G04020	49.8202	2.38708	1.07713	13.4078	0.0369983	0.0662637
AT1G04023	0	NA	NA	NA	NA	NA
AT1G04030	62.8808	1.86253	0.87278	24.6597	0.000394709	0.00123968
AT1G04033	1.15572	1.99542	5.34393	3.18865	0.784824	0.822302
AT1G04037	4.12748	-0.828853	2.46373	19.1601	0.00390164	0.00948336
AT1G04040	126.218	1.37467	0.733402	24.1553	0.000488995	0.00150265
AT1G04043	0	NA	NA	NA	NA	NA
AT1G04047	0	NA	NA	NA	NA	NA
AT1G04050	194.847	0.44517	0.449212	4.91611	0.554617	0.622772
AT1G04053	0	NA	NA	NA	NA	NA
AT1G04057	0	NA	NA	NA	NA	NA
AT1G04063	3.87369	3.08469	2.31804	3.18771	0.784945	0.822313
AT1G04067	1.41124	3.11915	3.08298	4.73966	0.577611	0.642944
AT1G04070	36.632	-0.461453	0.686822	10.3102	0.112181	0.168575
AT1G04073	0	NA	NA	NA	NA	NA
AT1G04077	0	NA	NA	NA	NA	NA
AT1G04080	681.091	-1.85547	0.309374	96.3688	1.43412e-18	1.74302e-17
AT1G04083	0	NA	NA	NA	NA	NA
AT1G04087	18.949	4.22628	1.3404	13.8042	0.0319012	0.0583566
AT1G04090	47.0024	0.337574	0.8832	8.79981	0.185154	0.255842
AT1G04093	13.2918	3.9539	1.40862	30.5797	3.04884e-05	0.000119737
AT1G04097	0	NA	NA	NA	NA	NA
AT1G04100	83.7619	-1.01298	0.525329	14.4308	0.0251769	0.0476114
AT1G04103	37.6899	1.2598	0.730617	23.7623	0.000577519	0.00174253
AT1G04105	0	NA	NA	NA	NA	NA
AT1G04110	100.044	0.803316	0.66975	30.7725	2.80138e-05	0.000110738
AT1G04117	0	NA	NA	NA	NA	NA
AT1G04120	568.626	0.760792	0.259577	48.2668	1.04512e-08	6.50639e-08
AT1G04123	0	NA	NA	NA	NA	NA
AT1G04127	9.05803	1.18206	1.68799	10.2791	0.113379	0.170129
AT1G04130	107.7	2.12835	0.571098	17.807	0.00673305	0.0152462
AT1G04133	0	NA	NA	NA	NA	NA
AT1G04137	28.621	0.671863	1.12276	5.18751	0.519998	0.591547
AT1G04140	576.379	-0.418855	0.215718	19.1477	0.0039213	0.00952274
AT1G04143	9.2651	6.93589	2.00542	18.7493	0.00460862	0.0109511
AT1G04147	0	NA	NA	NA	NA	NA
AT1G04150	64.6756	2.26643	0.679158	66.194	2.46003e-12	2.09053e-11
AT1G04153	0	NA	NA	NA	NA	NA
AT1G04157	0	NA	NA	NA	NA	NA
AT1G04160	332.589	1.79497	0.374584	32.2591	1.45535e-05	6.04279e-05
AT1G04163	0	NA	NA	NA	NA	NA
AT1G04167	2.44059	-2.00854	2.42904	4.68796	0.584411	0.649041
AT1G04170	192.094	0.489549	0.271361	16.414	0.0116961	0.0246244
AT1G04173	1.16915	1.49133	4.01791	0.873279	0.989963	0.991398
AT1G04177	5.80098	3.5245	1.81339	6.47365	0.372272	0.453139
AT1G04180	39.4908	0.313946	0.746362	46.7474	2.10119e-08	1.27209e-07
AT1G04183	0	NA	NA	NA	NA	NA
AT1G04187	12.9261	0.934349	0.957732	6.04674	0.417975	0.4977
AT1G04190	111.977	-0.350292	0.44621	4.02896	0.672758	0.727666
AT1G04193	4.9747	-0.477583	1.47508	4.67014	0.586761	0.650904
AT1G04197	7.2509	-1.39954	1.61794	4.29149	0.637295	0.695993
AT1G04200	445.489	1.08309	0.375511	81.7361	1.56391e-15	1.62998e-14
AT1G04203	0	NA	NA	NA	NA	NA
AT1G04207	3.13825	7.23161	2.51565	12.2792	0.056022	0.0939097
AT1G04210	232.667	0.556531	0.508908	16.5174	0.0112304	0.0237919
AT1G04213	0	NA	NA	NA	NA	NA
AT1G04217	10.1117	-0.840598	1.25525	2.11189	0.909126	0.923854
AT1G04220	430.129	5.26133	0.405331	492.128	4.1716e-103	6.28021e-101
AT1G04223	13.1293	-1.91883	1.05473	10.4791	0.105871	0.160654
AT1G04227	0	NA	NA	NA	NA	NA
AT1G04230	121.134	0.0433309	0.365982	7.47399	0.279225	0.35934
AT1G04233	0	NA	NA	NA	NA	NA
AT1G04237	0	NA	NA	NA	NA	NA
AT1G04240	98.8275	0.0322524	0.575731	22.7895	0.000870145	0.00251218
AT1G04243	4.9196	6.54574	2.34385	12.9458	0.0439045	0.0766428
AT1G04247	0	NA	NA	NA	NA	NA
AT1G04250	75.871	-0.0665698	0.707226	6.36215	0.383867	0.46448
AT1G04253	19.3745	1.84078	0.835723	7.87944	0.247069	0.324971
AT1G04257	2.68784	3.64491	2.80476	6.41851	0.377976	0.458648
AT1G04260	127.378	-1.04079	0.420475	13.5914	0.0345482	0.0625001
AT1G04263	1.4388	0.17089	2.6361	1.20639	0.976568	0.980069
AT1G04267	0	NA	NA	NA	NA	NA
AT1G04270	425.339	-2.4858	0.296489	155.904	4.36087e-31	8.96878e-30
AT1G04273	0	NA	NA	NA	NA	NA
AT1G04277	0	NA	NA	NA	NA	NA
AT1G04280	162.229	0.992599	0.400775	32.6716	1.21268e-05	5.09895e-05
AT1G04283	1.1201	1.99536	5.50431	1.90978	0.927806	0.939426
AT1G04287	2.23528	-0.158605	2.4834	3.88275	0.69254	0.744806
AT1G04290	41.8369	-1.14568	0.622167	8.01193	0.237231	0.314128
AT1G04293	1.55479	2.63624	3.10944	4.45691	0.615094	0.676508
AT1G04295	0	NA	NA	NA	NA	NA
AT1G04297	0	NA	NA	NA	NA	NA
AT1G04300	1861	-0.61483	0.249562	156.551	3.18219e-31	6.57258e-30
AT1G04303	0	NA	NA	NA	NA	NA
AT1G04307	0	NA	NA	NA	NA	NA
AT1G04310	47.0761	0.636882	1.12888	2.86158	0.826008	0.856713
AT1G04313	1.78041	4.21215	3.67388	3.74573	0.71104	0.760621
AT1G04320	0.374953	1.99538	6.28794	1.4214	0.964544	NA
AT1G04323	8.02315	5.31812	2.08148	17.0613	0.00906071	0.0197271
AT1G04327	1.66155	-2.06232	2.71552	3.62706	0.726995	0.774044
AT1G04330	29.887	0.971209	0.852341	36.0807	2.65883e-06	1.24679e-05
AT1G04333	1.91118	-0.429129	2.72333	4.18426	0.651757	0.709027
AT1G04337	9.75843	1.74481	1.59052	15.2299	0.018542	0.0365395
AT1G04340	86.3718	-1.64304	0.575073	26.7866	0.000158762	0.000543169
AT1G04343	0	NA	NA	NA	NA	NA
AT1G04347	0	NA	NA	NA	NA	NA
AT1G04350	162.432	-2.4554	0.432543	75.9507	2.44538e-14	2.37819e-13
AT1G04353	0.311279	3.35877	6.27716	0.453872	0.998355	NA
AT1G04357	8.37144	-0.254815	1.14913	4.38826	0.624288	0.68453
AT1G04360	74.1649	1.9768	1.01824	10.4411	0.107263	0.162324
AT1G04363	0	NA	NA	NA	NA	NA
AT1G04367	29.092	0.789002	0.940168	7.51501	0.27583	0.355795
AT1G04370	26.6798	1.48156	0.797127	21.9358	0.00124372	0.00344582
AT1G04373	3.96989	3.82514	2.32597	6.65248	0.354184	0.435094
AT1G04377	2.22732	2.54364	2.95357	6.85345	0.334613	0.415437
AT1G04380	31.5912	0.810784	1.20223	6.64055	0.355371	0.436235
AT1G04383	1.26774	5.28098	4.11471	3.71134	0.715672	0.764441
AT1G04387	6.782	8.10325	3.04242	11.517	0.0736526	0.118233
AT1G04390	139.623	-0.255275	0.496361	25.0197	0.000338598	0.00107987
AT1G04397	7.41718	3.52653	1.40196	8.82361	0.183744	0.254177
AT1G04400	242.04	0.0510355	0.328283	51.2916	2.58825e-09	1.71e-08
AT1G04403	5.51272	1.83905	1.89204	6.16526	0.404935	0.484797
AT1G04407	4.49272	5.21204	2.79477	13.7578	0.0324616	0.0592601
AT1G04410	870.822	-1.47618	0.305675	128.354	2.85525e-25	4.6655e-24
AT1G04413	0	NA	NA	NA	NA	NA
AT1G04417	0	NA	NA	NA	NA	NA
AT1G04420	91.4227	-0.262983	0.650867	6.69134	0.350337	0.431202
AT1G04425	87.5779	0.609371	0.8065	18.3685	0.00537446	0.012512
AT1G04427	4.73307	-0.14335	1.89901	3.16795	0.787491	0.824234
AT1G04430	582.305	1.80946	0.269881	217.589	3.39878e-44	1.081e-42
AT1G04433	0	NA	NA	NA	NA	NA
AT1G04437	0	NA	NA	NA	NA	NA
AT1G04440	419.806	-0.691266	0.330793	67.4921	1.3348e-12	1.15666e-11
AT1G04443	10.0402	0.0479727	1.26244	6.74917	0.344668	0.425813
AT1G04445	45.7576	0.410537	0.69576	10.0756	0.121503	0.180132
AT1G04447	6.68945	4.35447	1.74572	8.23069	0.221685	0.296851
AT1G04450	63.8238	0.671705	0.589309	27.3502	0.000124486	0.000435025
AT1G04453	12.6135	1.2619	1.51374	3.20158	0.783155	0.820988
AT1G04455	2.2371	0.480756	2.34903	2.61221	0.855705	0.880904
AT1G04457	0	NA	NA	NA	NA	NA
AT1G04463	0	NA	NA	NA	NA	NA
AT1G04467	0	NA	NA	NA	NA	NA
AT1G04470	72.6881	1.0122	0.756375	8.37215	0.212086	0.286546
AT1G04473	0	NA	NA	NA	NA	NA
AT1G04477	0	NA	NA	NA	NA	NA
AT1G04480	169.853	-2.64026	0.515745	53.2256	1.05672e-09	7.23554e-09
AT1G04483	0	NA	NA	NA	NA	NA
AT1G04487	0	NA	NA	NA	NA	NA
AT1G04490	91.6109	3.10839	0.687775	34.8213	4.66699e-06	2.10387e-05
AT1G04493	0	NA	NA	NA	NA	NA
AT1G04497	0	NA	NA	NA	NA	NA
AT1G04500	48.2583	2.21297	0.930911	18.8664	0.00439526	0.0105149
AT1G04503	0	NA	NA	NA	NA	NA
AT1G04507	0	NA	NA	NA	NA	NA
AT1G04510	131.677	0.236169	0.561992	1.09952	0.981557	0.984317
AT1G04513	0	NA	NA	NA	NA	NA
AT1G04517	12.227	3.25212	1.24595	21.5122	0.00148357	0.00403295
AT1G04520	79.2802	1.64415	0.501562	36.0287	2.72144e-06	1.27395e-05
AT1G04523	9.13795	3.74408	1.63691	9.42801	0.150899	0.215753
AT1G04527	9.4242	2.00426	1.29191	17.0317	0.00916735	0.0199349
AT1G04530	87.4043	-2.36478	0.683097	16.3599	0.0119474	0.0250896
AT1G04533	5.31527	3.70627	1.71992	15.8165	0.0147735	0.0301278
AT1G04537	0	NA	NA	NA	NA	NA
AT1G04540	132.742	0.189491	0.46512	9.84178	0.131475	0.192374
AT1G04547	2.23344	1.26318	2.46478	3.03559	0.804367	0.838348
AT1G04550	163.184	-2.69039	0.525517	30.4769	3.1895e-05	0.000124813
AT1G04555	140.82	-0.774147	0.401811	37.085	1.69497e-06	8.18091e-06
AT1G04557	0	NA	NA	NA	NA	NA
AT1G04560	46.5476	2.25818	0.722051	10.6317	0.100447	0.153741
AT1G04563	0	NA	NA	NA	NA	NA
AT1G04567	0	NA	NA	NA	NA	NA
AT1G04570	152.903	-0.513015	0.50609	14.353	0.0259324	0.0488629
AT1G04573	6.77652	3.9532	1.98	9.41617	0.15149	0.216388
AT1G04577	0	NA	NA	NA	NA	NA
AT1G04580	95.7566	2.26299	0.818112	21.3297	0.0016004	0.00431164
AT1G04583	0	NA	NA	NA	NA	NA
AT1G04587	0	NA	NA	NA	NA	NA
AT1G04590	96.9869	0.928224	0.474008	9.96444	0.126158	0.185943
AT1G04593	7.72886	4.40018	1.77353	28.6862	6.97449e-05	0.000256511
AT1G04597	6.29971	6.65923	2.82406	8.86061	0.18157	0.251722
AT1G04600	134.005	2.7726	0.836529	21.1392	0.00173191	0.00462584
AT1G04603	3.41441	-1.24601	3.0902	4.65467	0.588803	0.652699
AT1G04607	3.91933	2.98058	2.21129	11.2042	0.0822654	0.129922
AT1G04610	74.262	1.95997	0.93664	9.017	0.172624	0.241414
AT1G04620	106.211	4.03579	0.835626	46.285	2.59793e-08	1.55779e-07
AT1G04623	5.99249	3.09316	1.90782	6.19019	0.402226	0.482116
AT1G04625	44.5654	1.82519	0.850929	26.7918	0.000158405	0.000542095
AT1G04630	83.2285	-0.244344	0.638777	3.20702	0.782451	0.820454
AT1G04635	9.52827	1.15996	1.54186	4.91566	0.554674	0.622816
AT1G04640	28.5329	-2.73235	1.03305	13.2069	0.0398652	0.070688
AT1G04643	0	NA	NA	NA	NA	NA
AT1G04645	7.17808	0.742224	1.62869	7.93291	0.24306	0.320531
AT1G04647	0	NA	NA	NA	NA	NA
AT1G04650	51.8221	5.3902	1.06937	39.7639	5.06857e-07	2.6264e-06
AT1G04653	3.72604	6.1971	2.62219	10.3599	0.11029	0.166104
AT1G04657	0.382907	1.99539	6.28794	1.74886	0.941287	NA
AT1G04660	28.0174	2.4025	0.877174	19.8316	0.00296717	0.00744165
AT1G04667	7.08805	3.31484	1.95604	7.70366	0.260628	0.339626
AT1G04670	27.8385	1.91116	1.02977	8.76157	0.187438	0.258503
AT1G04673	5.38498	6.08663	2.46419	7.26812	0.296762	0.377293
AT1G04677	26.3115	8.13818	1.69185	42.905	1.21802e-07	6.7725e-07
AT1G04680	2449.75	2.59474	0.250854	355.021	1.28986e-73	9.02716e-72
AT1G04683	17.7152	8.45785	1.74982	29.2146	5.54032e-05	0.000207597
AT1G04687	0	NA	NA	NA	NA	NA
AT1G04690	228.669	-0.443936	0.3719	17.9213	0.00643197	0.0146566
AT1G04693	1.16367	1.70205	4.78921	2.38217	0.881414	0.901699
AT1G04697	0	NA	NA	NA	NA	NA
AT1G04700	89.9331	1.80141	0.712677	18.3236	0.00547238	0.0127024
AT1G04703	10.8224	2.94238	1.47219	16.4863	0.0113688	0.0240355
AT1G04707	0	NA	NA	NA	NA	NA
AT1G04710	109.91	0.977229	0.776792	22.6371	0.000927597	0.00265866
AT1G04713	0	NA	NA	NA	NA	NA
AT1G04717	5.20637	6.39658	2.50193	7.06051	0.315288	0.39628
AT1G04720	3.44744	1.99171	2.0318	5.31406	0.504209	0.57721
AT1G04723	0	NA	NA	NA	NA	NA
AT1G04730	145.826	2.81357	0.686654	24.7856	0.000374114	0.00118069
AT1G04733	0	NA	NA	NA	NA	NA
AT1G04737	0	NA	NA	NA	NA	NA
AT1G04743	0.793684	-2.47569	5.16475	1.61686	0.951358	NA
AT1G04747	0	NA	NA	NA	NA	NA
AT1G04750	219.431	-1.19349	0.354612	97.4567	8.50926e-19	1.04206e-17
AT1G04753	13.2865	2.54904	1.27822	10.1912	0.116829	0.174386
AT1G04760	90.2319	-0.6328	0.808281	12.2026	0.0575995	0.0960931
AT1G04763	4.05243	1.76753	2.23641	1.54712	0.956303	0.962984
AT1G04767	0	NA	NA	NA	NA	NA
AT1G04770	115.676	-2.54271	0.70071	24.054	0.000510454	0.00156081
AT1G04773	0	NA	NA	NA	NA	NA
AT1G04778	33.7467	0.574737	0.96532	22.1353	0.00114437	0.00320067
AT1G04780	867.464	-1.00411	0.255103	59.5176	5.64015e-11	4.32825e-10
AT1G04783	5.98949	6.80368	2.22898	12.1084	0.059594	0.0988635
AT1G04787	9.61485	-0.12084	1.3498	3.90508	0.68952	0.7421
AT1G04790	79.64	0.337431	0.691627	3.34468	0.764506	0.805202
AT1G04793	7.61172	1.0269	1.18288	8.38028	0.211546	0.285987
AT1G04797	0	NA	NA	NA	NA	NA
AT1G04800	23.2058	0.717743	0.793897	7.25766	0.297675	0.378212
AT1G04803	0	NA	NA	NA	NA	NA
AT1G04807	4.30817	6.36342	2.39373	8.74463	0.188458	0.259618
AT1G04810	228.101	-0.669881	0.472682	12.0534	0.0607884	0.100556
AT1G04813	4.62689	2.48937	1.73391	3.76731	0.708131	0.758251
AT1G04817	0	NA	NA	NA	NA	NA
AT1G04820	1065.85	-1.16927	0.217553	279.335	2.18092e-57	1.00921e-55
AT1G04823	0	NA	NA	NA	NA	NA
AT1G04827	0	NA	NA	NA	NA	NA
AT1G04830	145.434	-0.668313	0.497035	11.1723	0.0831957	0.131227
AT1G04833	17.8687	1.92104	1.05443	6.03243	0.419567	0.499076
AT1G04837	4.67774	0.497816	1.33062	1.95438	0.923846	0.936088
AT1G04840	64.0067	0.783558	0.733276	18.5158	0.00506444	0.0118809
AT1G04847	0	NA	NA	NA	NA	NA
AT1G04850	943.421	0.87407	0.222618	380.872	3.61261e-79	2.91357e-77
AT1G04853	0	NA	NA	NA	NA	NA
AT1G04857	8.67832	-0.0536322	1.21432	8.67918	0.192441	0.264165
AT1G04860	235.734	-0.144987	0.343602	14.8655	0.0213292	0.0412966
AT1G04863	7.48426	3.91822	2.29015	5.93536	0.43047	0.509285
AT1G04867	1.66575	4.6805	3.84426	4.83488	0.565159	0.63197
AT1G04870	159.303	-0.440676	0.668595	6.99329	0.321468	0.402435
AT1G04873	0	NA	NA	NA	NA	NA
AT1G04877	2.65121	6.32917	2.79342	5.49214	0.482407	0.557452
AT1G04880	93.514	8.26948	1.60238	27.8267	0.000101291	0.000360896
AT1G04883	0	NA	NA	NA	NA	NA
AT1G04887	0	NA	NA	NA	NA	NA
AT1G04890	17.855	1.77918	1.74738	9.33283	0.155707	0.221301
AT1G04893	0	NA	NA	NA	NA	NA
AT1G04895	1.56143	5.70442	4.55904	2.0419	0.915805	0.929526
AT1G04897	0.704664	2.26296	4.37516	0.647074	0.995563	NA
AT1G04900	83.6497	0.585745	0.550013	14.1983	0.0274973	0.0513857
AT1G04907	10.4461	1.89109	1.13578	7.30223	0.2938	0.374322
AT1G04910	195.703	-0.517645	0.44557	13.6571	0.0337106	0.0612136
AT1G04913	0	NA	NA	NA	NA	NA
AT1G04917	0	NA	NA	NA	NA	NA
AT1G04920	109.226	-0.129729	0.987995	16.855	0.00983102	0.0211836
AT1G04923	14.6218	2.27792	1.50717	5.03778	0.538977	0.6086
AT1G04927	0	NA	NA	NA	NA	NA
AT1G04930	71.707	-0.373769	0.724278	2.89872	0.821447	0.852948
AT1G04933	0	NA	NA	NA	NA	NA
AT1G04937	3.17221	4.33468	2.51331	4.39011	0.624039	0.684346
AT1G04940	0	NA	NA	NA	NA	NA
AT1G04943	5.31258	2.44619	1.87043	6.9109	0.329165	0.410161
AT1G04945	92.081	0.0189154	0.513821	16.906	0.00963481	0.0208111
AT1G04947	5.48816	2.78613	2.091	3.91692	0.687919	0.740824
AT1G04950	208.623	-0.255485	0.37986	14.1576	0.0279239	0.0520802
AT1G04953	0	NA	NA	NA	NA	NA
AT1G04957	14.4227	0.872411	1.15702	8.26593	0.219261	0.294256
AT1G04960	188.403	-0.643744	0.337064	38.7606	7.97417e-07	4.02667e-06
AT1G04963	8.78885	1.96651	1.14015	7.50263	0.276851	0.356813
AT1G04967	3.84702	2.4819	2.57035	8.75041	0.188109	0.259228
AT1G04970	134.047	-1.37922	0.494224	27.9129	9.75801e-05	0.000348702
AT1G04973	0	NA	NA	NA	NA	NA
AT1G04977	0	NA	NA	NA	NA	NA
AT1G04980	66.3472	0.439389	0.817561	2.30563	0.889555	0.908299
AT1G04983	18.5864	0.717292	1.02833	77.6329	1.10051e-14	1.09351e-13
AT1G04985	205.961	-1.17625	0.292503	39.168	6.6347e-07	3.38766e-06
AT1G04987	4.02554	1.29039	2.49772	1.86319	0.931841	0.942723
AT1G04990	161.772	-0.603238	0.450476	33.0193	1.03965e-05	4.42247e-05
AT1G04997	10.6817	1.65938	1.30012	6.99292	0.321502	0.402463
AT1G05000	84.7914	8.81399	1.5418	76.6106	1.78798e-14	1.75447e-13
AT1G05003	1.52372	4.4545	3.38717	7.17176	0.305255	0.385975
AT1G05005	12.6405	6.64589	1.98656	11.2642	0.0805477	0.12759
AT1G05007	5.94246	0.806825	1.47389	6.26656	0.394002	0.474374
AT1G05010	202.831	2.14341	0.411085	50.5833	3.59099e-09	2.33828e-08
AT1G05013	10.9866	2.82339	1.55941	9.01267	0.172867	0.241724
AT1G05017	0	NA	NA	NA	NA	NA
AT1G05020	65.6181	1.85078	0.870526	25.9477	0.00022769	0.000754872
AT1G05023	0	NA	NA	NA	NA	NA
AT1G05027	25.2349	0.380667	1.15156	10.5359	0.103822	0.158043
AT1G05030	85.5359	1.83514	0.645789	21.4578	0.00151752	0.00411488
AT1G05033	0	NA	NA	NA	NA	NA
AT1G05035	21.8478	3.04833	1.21314	9.86708	0.130362	0.191067
AT1G05037	5.39592	0.795258	2.01317	7.87202	0.24763	0.325569
AT1G05040	20.6894	1.77423	1.37677	8.04469	0.234847	0.311484
AT1G05043	0	NA	NA	NA	NA	NA
AT1G05047	0	NA	NA	NA	NA	NA
AT1G05053	12.7162	6.0046	1.89095	13.0437	0.042348	0.0743432
AT1G05055	49.4322	-0.218867	0.622198	9.04417	0.171109	0.239741
AT1G05057	1.69907	2.57587	2.82852	1.28445	0.972508	0.97667
AT1G05060	83.7723	-1.8864	0.433896	62.7186	1.25956e-11	1.01729e-10
AT1G05061	31.994	-0.854322	0.670137	15.7395	0.0152229	0.0308677
AT1G05065	25.9557	-0.016345	0.698082	13.6147	0.034249	0.0620317
AT1G05067	3.22836	1.85404	2.30042	4.11195	0.66153	0.717745
AT1G05070	90.6468	-0.528341	0.455178	14.2433	0.0270332	0.0506189
AT1G05073	0	NA	NA	NA	NA	NA
AT1G05077	0	NA	NA	NA	NA	NA
AT1G05080	16.1441	0.48403	1.26727	8.48526	0.204662	0.277957
AT1G05083	0	NA	NA	NA	NA	NA
AT1G05085	9.88292	-0.075502	1.25971	15.1729	0.0189536	0.0372507
AT1G05087	7.84613	2.73331	1.43576	6.02529	0.420363	0.49977
AT1G05090	4.03031	-1.9566	1.76621	8.21952	0.222458	0.297697
AT1G05093	1.42952	4.34287	3.97112	3.28634	0.772144	0.811833
AT1G05097	1.87655	5.73109	3.16319	7.53271	0.274374	0.354363
AT1G05100	57.8861	2.98791	0.869726	17.991	0.00625474	0.0142989
AT1G05103	0.377323	3.35874	6.27716	0.501752	0.997817	NA
AT1G05107	1.21863	3.37046	3.64839	2.32736	0.887267	0.906235
AT1G05113	2.75349	2.36317	2.41066	3.74061	0.71173	0.761166
AT1G05117	9.49502	-1.77701	1.36211	8.80774	0.184683	0.255275
AT1G05120	356.365	-0.332848	0.306659	65.6278	3.21105e-12	2.70769e-11
AT1G05123	0	NA	NA	NA	NA	NA
AT1G05127	13.499	2.28559	1.40853	6.9345	0.326947	0.408058
AT1G05133	9.49376	2.5277	1.37976	15.6189	0.0159525	0.0321125
AT1G05135	65.0548	3.55796	0.642853	47.0525	1.82654e-08	1.11177e-07
AT1G05136	1.10624	4.18841	4.91939	1.41888	0.9647	0.970141
AT1G05137	0	NA	NA	NA	NA	NA
AT1G05140	80.0869	-0.619973	0.753305	3.29041	0.771613	0.811398
AT1G05143	0	NA	NA	NA	NA	NA
AT1G05147	0	NA	NA	NA	NA	NA
AT1G05150	207.935	-0.641266	0.3809	10.1104	0.120078	0.178388
AT1G05153	16.402	1.88289	0.978017	5.51326	0.479855	0.555071
AT1G05160	442.658	-1.29603	0.265813	92.1577	1.07899e-17	1.2616e-16
AT1G05163	3.48049	1.99561	2.9198	8.25059	0.220313	0.29534
AT1G05170	599.748	-1.43238	0.279551	238.71	1.05839e-48	3.83843e-47
AT1G05173	2.60457	2.06243	2.67112	5.60927	0.468349	0.544382
AT1G05177	15.9437	3.06433	1.60644	6.81755	0.33805	0.418934
AT1G05180	182.846	0.0334586	0.404628	11.7276	0.0683293	0.110997
AT1G05183	11.1577	-1.36903	1.144	47.8313	1.27694e-08	7.88585e-08
AT1G05187	0	NA	NA	NA	NA	NA
AT1G05190	171.876	-1.78631	0.379956	44.7965	5.13684e-08	2.9764e-07
AT1G05193	9.22319	6.1025	1.9153	21.737	0.00135113	0.00370821
AT1G05197	6.39802	2.10368	2.3684	2.40576	0.878862	0.899604
AT1G05200	241.641	0.414769	0.383296	31.395	2.13052e-05	8.59848e-05
AT1G05203	0	NA	NA	NA	NA	NA
AT1G05205	45.0189	-1.58218	0.705394	12.1391	0.0589364	0.097942
AT1G05207	0	NA	NA	NA	NA	NA
AT1G05210	41.4685	1.20247	0.613516	8.55591	0.200136	0.272815
AT1G05213	0	NA	NA	NA	NA	NA
AT1G05217	1.06884	4.95757	5.00069	1.87056	0.93121	0.942141
AT1G05220	22.4619	2.18545	0.831077	19.115	0.00397372	0.00963353
AT1G05223	7.37531	1.77494	2.19188	2.52867	0.865245	0.888324
AT1G05227	4.19891	-0.548308	1.60167	2.18468	0.901954	0.917805
AT1G05230	123.779	3.80299	0.779601	33.8611	7.1559e-06	3.13735e-05
AT1G05233	5.18537	0.940328	1.97571	2.6369	0.852843	0.878573
AT1G05237	24.9495	-0.826064	0.75082	16.2579	0.0124348	0.0259938
AT1G05240	43.5225	-0.355032	0.578418	2.09771	0.910496	0.924969
AT1G05243	0	NA	NA	NA	NA	NA
AT1G05247	0	NA	NA	NA	NA	NA
AT1G05250	0.413406	1.99535	6.28794	0.797455	0.992142	NA
AT1G05253	0	NA	NA	NA	NA	NA
AT1G05257	0	NA	NA	NA	NA	NA
AT1G05260	158.364	0.242549	0.438218	37.3485	1.50578e-06	7.32623e-06
AT1G05263	3.72392	0.920108	2.46454	6.43574	0.376187	0.456978
AT1G05267	0	NA	NA	NA	NA	NA
AT1G05270	222.142	-0.552231	0.39986	13.4862	0.0359329	0.0646461
AT1G05273	0	NA	NA	NA	NA	NA
AT1G05277	0	NA	NA	NA	NA	NA
AT1G05280	49.302	3.44742	0.925322	27.77	0.000103809	0.00036913
AT1G05283	8.28922	1.89989	1.80968	19.8596	0.00293329	0.0073665
AT1G05287	1.11402	3.36531	4.31241	3.10412	0.79567	0.830997
AT1G05290	30.521	3.7436	1.41834	13.3166	0.0382748	0.0682539
AT1G05291	19.2937	6.29221	1.60179	22.1114	0.00115588	0.00322909
AT1G05293	0	NA	NA	NA	NA	NA
AT1G05297	0	NA	NA	NA	NA	NA
AT1G05300	87.7559	0.642645	0.761708	14.7295	0.0224683	0.0431909
AT1G05303	0	NA	NA	NA	NA	NA
AT1G05307	2.68502	5.92779	3.3345	5.9952	0.423728	0.503029
AT1G05310	73.2456	2.94713	0.830914	28.3209	8.1749e-05	0.000296285
AT1G05313	5.52013	0.188694	1.64724	3.54368	0.73815	0.783509
AT1G05317	0	NA	NA	NA	NA	NA
AT1G05320	314.589	0.823619	0.375962	45.8733	3.13764e-08	1.86655e-07
AT1G05323	0	NA	NA	NA	NA	NA
AT1G05327	0	NA	NA	NA	NA	NA
AT1G05330	215.742	-0.0268635	0.309553	354.42	1.73584e-73	1.20983e-71
AT1G05333	0	NA	NA	NA	NA	NA
AT1G05337	0	NA	NA	NA	NA	NA
AT1G05340	357.913	0.297058	0.319687	273.336	4.19184e-56	1.88566e-54
AT1G05343	0	NA	NA	NA	NA	NA
AT1G05347	0	NA	NA	NA	NA	NA
AT1G05350	265.53	-0.545118	0.373608	20.9386	0.00188179	0.00497014
AT1G05353	0	NA	NA	NA	NA	NA
AT1G05357	0	NA	NA	NA	NA	NA
AT1G05360	129.456	1.3785	0.616501	26.0869	0.000214499	0.000714777
AT1G05363	0	NA	NA	NA	NA	NA
AT1G05367	0	NA	NA	NA	NA	NA
AT1G05370	94.6387	1.2576	0.754803	9.33181	0.155759	0.221357
AT1G05373	0.975217	3.61217	4.02835	2.59283	0.857937	NA
AT1G05377	1.50978	0.972507	3.87097	2.87307	0.824601	0.855568
AT1G05380	657.1	-0.669841	0.267423	67.604	1.26623e-12	1.09921e-11
AT1G05383	0	NA	NA	NA	NA	NA
AT1G05385	101.159	-1.51083	0.531043	19.3196	0.00365652	0.00895764
AT1G05387	10.4586	2.62176	1.35225	14.023	0.0293806	0.0544298
AT1G05390	1.82475	2.1579	2.522	3.51586	0.741858	0.786611
AT1G05397	27.9596	2.79659	1.2139	13.1274	0.0410563	0.072387
AT1G05400	51.3001	-0.317593	0.79595	6.6253	0.356892	0.437754
AT1G05407	1.60419	6.04751	4.06909	5.23594	0.513928	0.586093
AT1G05410	63.8269	0.588596	0.5993	7.79637	0.253404	0.331772
AT1G05413	2.24224	7.15198	3.1964	10.9283	0.0906175	0.141093
AT1G05417	0	NA	NA	NA	NA	NA
AT1G05420	8.42282	3.07933	1.83699	4.68335	0.585019	0.649461
AT1G05423	0	NA	NA	NA	NA	NA
AT1G05427	0	NA	NA	NA	NA	NA
AT1G05430	119.385	0.364932	0.478711	7.7324	0.258371	0.337048
AT1G05433	0	NA	NA	NA	NA	NA
AT1G05440	71.1988	2.41349	0.637661	29.744	4.39666e-05	0.00016792
AT1G05443	10.8399	2.43124	1.13858	17.4149	0.00787355	0.0174565
AT1G05447	0.512985	1.99532	6.28794	0.737031	0.993657	NA
AT1G05450	21.4359	2.08354	1.61888	7.06505	0.314873	0.395833
AT1G05453	0	NA	NA	NA	NA	NA
AT1G05460	231.498	-0.265334	0.356345	48.3163	1.02156e-08	6.36793e-08
AT1G05463	0	NA	NA	NA	NA	NA
AT1G05467	0	NA	NA	NA	NA	NA
AT1G05470	167.387	1.82563	0.557466	71.2228	2.29455e-13	2.09553e-12
AT1G05473	5.362	6.75682	2.22017	18.2632	0.00560705	0.0129697
AT1G05477	5.69609	-0.0881546	1.75268	4.22921	0.64569	0.703647
AT1G05483	0.496657	3.35873	6.27716	1.14394	0.979563	NA
AT1G05487	0.520628	4.70391	6.19171	0.973646	0.986592	NA
AT1G05490	214.523	-0.0190917	0.475084	73.8559	6.60077e-14	6.22981e-13
AT1G05493	6.79829	-0.91422	2.07879	5.07783	0.53387	0.603981
AT1G05497	22.3914	-0.5663	0.969403	18.1339	0.00590621	0.0135883
AT1G05500	283.095	0.109455	0.2966	25.544	0.000270674	0.000882438
AT1G05507	7.41967	2.02104	1.3753	11.7183	0.0685563	0.111329
AT1G05510	25.5472	0.0635271	0.814297	6.16848	0.404584	0.484477
AT1G05517	14.8978	0.502203	1.12602	10.7108	0.0977377	0.150266
AT1G05520	214.694	0.00555253	0.443342	6.1353	0.408206	0.48804
AT1G05523	0	NA	NA	NA	NA	NA
AT1G05527	3.7336	6.01306	3.04579	11.0871	0.0857216	0.134603
AT1G05530	58.2151	2.60008	1.10672	15.6656	0.0156662	0.0316303
AT1G05533	1.39633	5.12877	4.33637	5.53785	0.476894	0.552249
AT1G05537	3.08352	3.37792	3.09394	6.82999	0.336857	0.417717
AT1G05540	54.4287	5.74803	1.20782	28.1159	8.93554e-05	0.000321617
AT1G05543	12.0032	5.06895	2.02438	46.3928	2.47251e-08	1.48706e-07
AT1G05547	14.4788	0.876572	1.03252	20.7623	0.00202396	0.0053055
AT1G05550	47.7389	2.75837	0.903198	31.3532	2.17007e-05	8.74985e-05
AT1G05553	9.34777	2.26937	1.02882	14.6161	0.0234626	0.0447752
AT1G05557	11.1241	0.402274	1.16251	4.41878	0.620196	0.681014
AT1G05560	0	NA	NA	NA	NA	NA
AT1G05562	0	NA	NA	NA	NA	NA
AT1G05563	0	NA	NA	NA	NA	NA
AT1G05567	7.75578	1.68229	1.35308	9.007	0.173185	0.242108
AT1G05570	1026.19	-1.03006	0.209705	45.5845	3.5814e-08	2.11309e-07
AT1G05575	48.4656	1.23586	0.640943	20.5985	0.00216547	0.00562895
AT1G05577	56.0279	1.51593	0.953855	4.51955	0.606733	0.669028
AT1G05580	179.454	0.839038	0.65521	30.6407	2.96839e-05	0.000116903
AT1G05583	3.76323	1.9469	2.45907	3.31047	0.76899	0.80912
AT1G05587	5.26702	3.00382	2.03933	5.6334	0.465483	0.541794
AT1G05590	125.155	-1.38421	0.513103	9.63327	0.14097	0.20394
AT1G05593	13.3998	6.54842	2.07431	16.5243	0.0111999	0.0237331
AT1G05597	2.56149	4.44786	2.73394	10.26	0.114123	0.171116
AT1G05600	50.0583	-0.0902676	0.892609	4.2369	0.644651	0.702673
AT1G05603	5.54559	7.15919	2.64366	13.9259	0.0304745	0.0561103
AT1G05607	0.821959	0.64296	3.68181	0.65327	0.995445	NA
AT1G05610	27.0795	0.858609	1.30343	12.9811	0.0433369	0.0757886
AT1G05613	6.86873	6.51758	2.40109	18.3094	0.00550373	0.0127647
AT1G05615	11.561	-0.961963	1.88484	3.26984	0.774296	0.813782
AT1G05617	5.48542	6.08334	2.27912	11.9695	0.0626536	0.103093
AT1G05620	115.107	0.766468	0.517174	7.44542	0.28161	0.361741
AT1G05623	6.01738	7.90489	2.10438	28.0803	9.07455e-05	0.000326273
AT1G05630	217.784	1.34496	0.375091	18.2163	0.00571368	0.0131947
AT1G05633	2.8864	6.41593	3.10203	5.54155	0.476449	0.55179
AT1G05640	93.9634	0.90987	0.620717	9.06045	0.170207	0.238704
AT1G05643	3.46536	-0.569729	1.93132	2.18498	0.901924	0.917805
AT1G05647	4.73267	5.73152	2.24936	23.6882	0.000595913	0.00179091
AT1G05650	45.3721	1.30374	1.51609	4.98291	0.546007	0.615225
AT1G05653	8.43018	2.11398	1.64677	13.4369	0.0366	0.0656753
AT1G05657	7.73322	-0.531206	1.90088	4.16722	0.654058	0.711005
AT1G05660	52.8962	2.56697	1.94827	3.71229	0.715544	0.764377
AT1G05663	9.11839	0.619424	1.39505	2.50371	0.868052	0.890611
AT1G05667	0	NA	NA	NA	NA	NA
AT1G05670	132.226	2.16233	0.598966	25.8597	0.000236444	0.000781374
AT1G05673	0	NA	NA	NA	NA	NA
AT1G05675	216.297	7.51177	0.74395	143.793	1.58574e-28	2.92878e-27
AT1G05680	41.7769	2.11945	1.74127	6.32339	0.387956	0.468543
AT1G05683	2.26809	5.2764	3.77484	4.10548	0.662405	0.718556
AT1G05687	0	NA	NA	NA	NA	NA
AT1G05690	95.0043	-0.144952	0.671989	71.7998	1.74667e-13	1.60643e-12
AT1G05693	1.71213	-0.460698	2.90975	2.26684	0.893595	0.911434
AT1G05697	0	NA	NA	NA	NA	NA
AT1G05700	75.6551	3.13436	0.824888	29.9868	3.95368e-05	0.000152151
AT1G05703	0	NA	NA	NA	NA	NA
AT1G05707	2.16249	5.98164	3.85658	5.98153	0.425263	0.504392
AT1G05710	621.089	1.26218	0.35357	71.8633	1.69497e-13	1.55973e-12
AT1G05713	4.24508	0.900691	1.77886	3.23015	0.779455	0.818174
AT1G05717	4.7292	-2.27019	2.36255	2.36434	0.88333	0.90325
AT1G05720	82.9288	-0.410073	0.634822	10.8362	0.0935736	0.14487
AT1G05723	0	NA	NA	NA	NA	NA
AT1G05727	0	NA	NA	NA	NA	NA
AT1G05730	6.72643	7.02419	2.17738	15.9298	0.0141356	0.0290155
AT1G05733	0	NA	NA	NA	NA	NA
AT1G05737	2.75496	6.12685	3.00951	9.88737	0.129476	0.189958
AT1G05740	4.378	1.26279	2.59347	4.63968	0.590785	0.654553
AT1G05747	24.0888	0.826785	0.838368	26.8897	0.000151859	0.000521961
AT1G05750	33.4527	0.181546	1.04196	6.22446	0.398521	0.478675
AT1G05753	0	NA	NA	NA	NA	NA
AT1G05757	0	NA	NA	NA	NA	NA
AT1G05760	0	NA	NA	NA	NA	NA
AT1G05763	0	NA	NA	NA	NA	NA
AT1G05767	0	NA	NA	NA	NA	NA
AT1G05770	14.7813	0.983023	1.3461	3.208	0.782324	0.820347
AT1G05773	0	NA	NA	NA	NA	NA
AT1G05777	0	NA	NA	NA	NA	NA
AT1G05780	138.816	-0.271133	0.474853	15.7082	0.0154091	0.0311999
AT1G05783	38.2266	0.375777	0.874849	9.08562	0.16882	0.237072
AT1G05785	95.6055	-0.13253	0.537817	11.0455	0.0869809	0.13627
AT1G05787	0	NA	NA	NA	NA	NA
AT1G05790	159.692	1.65461	0.656115	9.1618	0.164681	0.232127
AT1G05793	2.88725	3.54394	2.97022	9.7134	0.137252	0.199448
AT1G05797	4.09353	1.94212	2.35753	5.63194	0.465655	0.541958
AT1G05800	50.6546	2.65804	1.25653	7.6115	0.26797	0.347522
AT1G05803	5.5801	2.26353	1.82726	8.24084	0.220984	0.296053
AT1G05805	544.349	-2.02133	0.314786	152.018	2.89569e-30	5.76635e-29
AT1G05807	4.22256	7.0759	2.61226	8.96915	0.175321	0.24457
AT1G05810	85.2826	0.629686	0.901452	11.0618	0.0864857	0.135582
AT1G05813	4.09793	3.07424	2.02163	3.42025	0.754548	0.797044
AT1G05817	12.4587	2.72674	1.92083	5.45343	0.487103	0.561671
AT1G05820	103.04	1.79682	0.762043	8.34328	0.214017	0.288694
AT1G05823	12.8904	1.58362	1.48489	5.45446	0.486978	0.561545
AT1G05827	2.16516	3.37469	3.29705	5.15483	0.524114	0.595189
AT1G05830	398.745	-0.0386285	0.301822	74.3803	5.14871e-14	4.89756e-13
AT1G05833	0	NA	NA	NA	NA	NA
AT1G05835	11.5698	1.54434	0.980193	3.82117	0.700862	0.752061
AT1G05837	0	NA	NA	NA	NA	NA
AT1G05840	198.244	0.440174	0.374574	8.27097	0.218916	0.293886
AT1G05843	0	NA	NA	NA	NA	NA
AT1G05847	0.546818	3.67024	6.26281	1.22648	0.975557	NA
AT1G05850	4970.92	-0.827011	0.21029	441.703	2.99622e-92	3.32757e-90
AT1G05853	2.78193	3.95679	2.25217	4.33299	0.631711	0.690948
AT1G05857	1.87526	4.68218	3.92581	6.21438	0.399609	0.479709
AT1G05860	112.436	-0.545984	0.360814	26.9755	0.000146344	0.000504799
AT1G05863	4.14195	1.05899	2.42772	2.4966	0.868848	0.891212
AT1G05867	0	NA	NA	NA	NA	NA
AT1G05870	187.831	-1.13892	0.354241	47.131	1.76189e-08	1.07533e-07
AT1G05873	0	NA	NA	NA	NA	NA
AT1G05880	43.2903	6.61807	1.53997	35.8307	2.97347e-06	1.3839e-05
AT1G05887	0.735966	-1.14624	4.22459	0.89544	0.989267	NA
AT1G05890	317.133	-0.975925	0.302215	22.8341	0.000853974	0.00247068
AT1G05893	0.582159	1.99229	4.92844	1.0943	0.981784	NA
AT1G05894	67.4239	0.848501	0.666447	15.0187	0.0201117	0.0392421
AT1G05897	9.85894	2.08693	1.95488	6.77818	0.341849	0.422917
AT1G05900	158.71	-0.757134	0.544372	17.3812	0.00797981	0.0176505
AT1G05903	8.78782	2.4715	1.86468	7.03578	0.317551	0.398503
AT1G05907	1.36842	-0.45955	2.76856	0.754432	0.99324	0.993944
AT1G05910	312.641	0.246056	0.385585	16.4636	0.0114706	0.0242173
AT1G05913	4.0036	1.42461	1.96713	4.72566	0.57945	0.64463
AT1G05917	0	NA	NA	NA	NA	NA
AT1G05920	39.0043	1.23012	1.05001	3.412	0.755639	0.797972
AT1G05927	0	NA	NA	NA	NA	NA
AT1G05930	34.6925	0.452748	0.862312	19.7899	0.00301817	0.00755278
AT1G05933	0	NA	NA	NA	NA	NA
AT1G05937	5.1781	-3.79091	2.45089	7.03691	0.317447	0.398403
AT1G05940	331.829	-1.5471	0.377085	27.5606	0.000113662	0.000400631
AT1G05943	1.16294	2.57859	3.08218	2.07578	0.912598	0.926827
AT1G05947	1.40443	4.45176	3.05596	4.59558	0.596626	0.660096
AT1G05950	57.7692	0.110048	0.763381	8.32031	0.215563	0.290312
AT1G05953	0	NA	NA	NA	NA	NA
AT1G05957	4.87607	6.65996	2.96888	8.02398	0.236352	0.313136
AT1G05960	265.363	0.603994	0.332849	12.7911	0.0464753	0.0803152
AT1G05963	8.46535	6.9846	2.07769	17.4027	0.00791191	0.0175232
AT1G05967	4.1644	0.549565	1.99728	5.84436	0.44085	0.5189
AT1G05970	68.5426	1.03803	0.538187	17.277	0.00831734	0.0183146
AT1G05973	0	NA	NA	NA	NA	NA
AT1G05977	0	NA	NA	NA	NA	NA
AT1G05980	0.649424	3.36253	4.89282	1.7307	0.942727	NA
AT1G05983	0.421887	4.1773	6.22287	1.26218	0.973702	NA
AT1G05987	0	NA	NA	NA	NA	NA
AT1G05990	74.7431	-0.0171273	0.83689	10.8506	0.0931044	0.144236
AT1G05993	67.4699	2.67861	0.742906	39.0309	7.0585e-07	3.59052e-06
AT1G05997	2.06617	5.26884	3.37991	5.9338	0.430647	0.509387
AT1G06000	0.231499	1.9954	6.28794	0.604644	0.996323	NA
AT1G06002	1.74415	1.77558	2.51763	0.937674	0.987865	0.989676
AT1G06003	0	NA	NA	NA	NA	NA
AT1G06007	0.604254	3.35873	6.27716	1.64919	0.948976	NA
AT1G06010	63.5997	-0.192098	0.610757	10.0032	0.124518	0.183927
AT1G06013	9.08442	-1.58867	1.92484	1.92807	0.926194	0.938018
AT1G06017	0	NA	NA	NA	NA	NA
AT1G06020	87.1743	-0.809735	0.700747	10.9862	0.0888049	0.138647
AT1G06023	6.92781	4.03236	2.28099	11.8996	0.0642466	0.105289
AT1G06027	15.9519	-0.568771	1.12245	8.50344	0.20349	0.276631
AT1G06030	125.596	-0.938984	0.478705	16.9375	0.00951584	0.020587
AT1G06033	0	NA	NA	NA	NA	NA
AT1G06037	15.2851	1.74732	1.02461	4.1546	0.655764	0.712562
AT1G06040	797.052	-2.93778	0.273409	186.407	1.47718e-37	3.81376e-36
AT1G06043	13.6994	0.161843	1.3505	1.11274	0.980975	0.983793
AT1G06045	0	NA	NA	NA	NA	NA
AT1G06047	7.54102	1.92636	1.43851	5.07654	0.534034	0.604123
AT1G06050	112.816	0.036048	0.506859	14.0853	0.0286978	0.0533261
AT1G06053	11.0395	3.04217	1.40199	10.4645	0.106406	0.161381
AT1G06057	8.2741	2.19472	1.35361	6.90475	0.329746	0.410839
AT1G06060	128.655	-1.62876	0.396471	44.8931	4.91469e-08	2.855e-07
AT1G06063	0	NA	NA	NA	NA	NA
AT1G06067	0.737333	5.13188	5.15855	2.63163	0.853455	NA
AT1G06070	131.27	-0.604886	0.451386	5.61738	0.467385	0.543467
AT1G06073	4.29186	1.12173	1.63806	6.22372	0.398601	0.47872
AT1G06080	62.2754	0.235705	1.27847	3.92703	0.686551	0.739751
AT1G06083	0	NA	NA	NA	NA	NA
AT1G06087	0	NA	NA	NA	NA	NA
AT1G06090	60.9398	1.47691	0.793402	31.1411	2.38238e-05	9.53656e-05
AT1G06093	0	NA	NA	NA	NA	NA
AT1G06097	2.07113	0.980268	2.59401	2.55057	0.862766	0.886449
AT1G06100	61.3475	2.26262	0.885418	12.7765	0.0467256	0.0806737
AT1G06103	1.16588	-0.764893	4.04694	3.34253	0.764788	0.805449
AT1G06110	197.776	-0.378703	0.388017	9.99682	0.124786	0.184282
AT1G06113	9.30514	-6.0914	2.13122	9.31075	0.156841	0.222688
AT1G06117	4.69925	1.78918	2.61969	4.10002	0.663142	0.719195
AT1G06120	48.695	1.29068	0.869762	15.817	0.0147705	0.0301235
AT1G06123	3.50479	6.81383	2.53139	12.9288	0.0441814	0.0770467
AT1G06127	15.3388	0.825787	1.17825	6.82244	0.337581	0.418477
AT1G06130	122.139	-0.0685921	0.42765	18.6265	0.00484317	0.0114338
AT1G06133	9.63699	3.65172	1.75554	6.85993	0.333995	0.414836
AT1G06135	8.17389	7.04465	2.296	28.8022	6.63116e-05	0.000244841
AT1G06137	4.65796	4.4459	2.61282	12.7367	0.0474124	0.0816638
AT1G06140	36.863	3.49297	0.941841	16.4044	0.0117403	0.0246975
AT1G06143	31.8343	2.16543	0.970484	7.62108	0.267198	0.346696
AT1G06147	11.6002	1.61388	1.24844	10.9156	0.0910199	0.141635
AT1G06148	236.015	2.86236	0.593401	38.0495	1.09861e-06	5.44452e-06
AT1G06150	183.206	-0.499015	0.385265	16.2554	0.0124469	0.0260112
AT1G06153	0	NA	NA	NA	NA	NA
AT1G06157	4.25	2.86754	2.00504	8.93946	0.177012	0.246492
AT1G06160	59.508	0.754317	0.559019	23.453	0.000658125	0.00195327
AT1G06163	48.6349	-1.65567	0.832408	14.0693	0.0288714	0.0536104
AT1G06170	85.819	0.696668	0.74255	14.3413	0.0260472	0.0490462
AT1G06173	2.32174	4.96278	3.06375	6.42278	0.377531	0.45824
AT1G06177	0.355689	3.35875	6.27716	0.490041	0.997958	NA
AT1G06180	62.9378	1.18191	0.818707	9.32879	0.155914	0.221549
AT1G06187	10.7142	2.66432	1.30393	14.4052	0.0254237	0.0480192
AT1G06190	122.712	-0.324707	0.466039	15.6214	0.0159369	0.0320869
AT1G06197	2.48118	6.50894	3.27433	5.88093	0.436659	0.515006
AT1G06200	196.882	-1.42145	0.2821	72.5139	1.24597e-13	1.15661e-12
AT1G06203	0	NA	NA	NA	NA	NA
AT1G06207	0	NA	NA	NA	NA	NA
AT1G06210	139.776	-0.586625	0.65765	11.5307	0.0732951	0.117743
AT1G06213	0	NA	NA	NA	NA	NA
AT1G06217	0	NA	NA	NA	NA	NA
AT1G06220	142.643	-0.213784	0.38765	6.07255	0.415113	0.494779
AT1G06225	8.87006	3.20067	1.3944	23.5452	0.000633006	0.00188649
AT1G06227	4.45963	0.51399	1.66904	3.652	0.723649	0.771162
AT1G06230	1302.82	-0.514766	0.269889	137.366	3.60306e-27	6.34667e-26
AT1G06233	0	NA	NA	NA	NA	NA
AT1G06237	0	NA	NA	NA	NA	NA
AT1G06240	92.2957	-0.527046	0.599759	13.7621	0.0324095	0.059181
AT1G06243	0	NA	NA	NA	NA	NA
AT1G06247	5.6852	-2.13648	1.43201	6.59882	0.359545	0.440529
AT1G06250	76.2421	0.951664	0.604635	11.5039	0.0739973	0.118668
AT1G06253	0	NA	NA	NA	NA	NA
AT1G06257	0	NA	NA	NA	NA	NA
AT1G06260	0	NA	NA	NA	NA	NA
AT1G06263	0	NA	NA	NA	NA	NA
AT1G06265	94.0962	0.186096	0.486493	8.23662	0.221275	0.296396
AT1G06267	0	NA	NA	NA	NA	NA
AT1G06270	45.2568	0.0469616	0.784843	6.31555	0.388786	0.469412
AT1G06273	0	NA	NA	NA	NA	NA
AT1G06277	0	NA	NA	NA	NA	NA
AT1G06280	13.8696	0.00775807	1.19857	27.1839	0.000133761	0.000464374
AT1G06283	0	NA	NA	NA	NA	NA
AT1G06287	0	NA	NA	NA	NA	NA
AT1G06290	107.462	0.247351	0.651154	5.99451	0.423805	0.503068
AT1G06293	11.9722	3.07552	1.36343	14.9997	0.0202589	0.0394998
AT1G06297	0	NA	NA	NA	NA	NA
AT1G06303	0	NA	NA	NA	NA	NA
AT1G06307	8.71969	3.12744	1.2353	9.03699	0.171509	0.240211
AT1G06310	63.9085	0.42018	0.806516	16.7937	0.010072	0.0216436
AT1G06313	6.01789	0.0819988	1.42869	9.79623	0.1335	0.19489
AT1G06317	0	NA	NA	NA	NA	NA
AT1G06320	15.2412	-3.17849	1.15285	18.9443	0.0042587	0.0102243
AT1G06323	13.9638	3.17398	1.18574	21.7298	0.00135519	0.00371636
AT1G06327	0.755995	-1.73676	5.24208	1.30396	0.971439	NA
AT1G06330	23.9424	-1.21583	1.29382	5.66066	0.462255	0.538537
AT1G06333	5.51384	1.49563	1.72639	7.88053	0.246987	0.324888
AT1G06337	0	NA	NA	NA	NA	NA
AT1G06340	8.92308	2.98801	1.62726	16.4876	0.0113629	0.0240245
AT1G06343	1.48369	-0.379547	3.84387	4.30074	0.636049	0.694862
AT1G06347	4.37999	1.73632	1.59085	16.844	0.00987409	0.0212683
AT1G06350	27.682	2.49137	1.45887	7.26425	0.297099	0.377627
AT1G06353	9.42289	1.59835	1.9155	7.13256	0.308762	0.389364
AT1G06357	33.6679	-0.737146	1.06689	8.5787	0.198694	0.271255
AT1G06360	16.799	3.13778	1.81662	10.1948	0.116684	0.174192
AT1G06363	1.62723	0.314136	2.33521	2.37381	0.882315	0.902456
AT1G06370	99.0651	0.47954	0.440432	16.4553	0.0115078	0.0242853
AT1G06373	11.7935	3.07729	1.68856	7.00023	0.320826	0.401825
AT1G06377	1.82305	2.24264	3.2023	3.31987	0.767761	0.808103
AT1G06380	24.5977	0.673097	0.775898	6.64523	0.354905	0.435758
AT1G06383	13.6701	8.19818	2.3028	26.1073	0.00021262	0.000709355
AT1G06387	7.19906	4.20686	1.50358	16.9907	0.00931754	0.0202225
AT1G06390	187.488	0.0545134	0.435443	13.7482	0.0325794	0.0594399
AT1G06393	2.63565	2.83315	3.03208	4.90007	0.556692	0.624469
AT1G06397	0	NA	NA	NA	NA	NA
AT1G06400	431.849	-0.344098	0.29228	97.938	6.75442e-19	8.31671e-18
AT1G06403	1.49463	5.58887	4.82114	4.29038	0.637445	0.696095
AT1G06407	4.29618	-0.154155	2.63017	6.3146	0.388886	0.469489
AT1G06410	1297.57	0.383872	0.209096	338.499	4.53874e-70	2.95088e-68
AT1G06413	4.00279	5.63865	2.42641	8.56379	0.199637	0.272245
AT1G06417	12.6171	2.82957	1.27096	11.8938	0.0643806	0.105463
AT1G06420	303.109	1.72416	0.388553	114.485	2.34131e-22	3.33504e-21
AT1G06423	0	NA	NA	NA	NA	NA
AT1G06427	0	NA	NA	NA	NA	NA
AT1G06430	198.515	-0.348316	0.512474	13.1734	0.0403642	0.0714196
AT1G06433	12.5598	4.54175	1.86616	9.3011	0.157339	0.223227
AT1G06437	3.88787	3.45166	2.73261	3.18738	0.784988	0.822326
AT1G06440	48.4493	1.12872	0.851633	19.0941	0.00400761	0.00970195
AT1G06443	0.65831	5.29315	6.16786	1.3639	0.968017	NA
AT1G06447	1.10736	4.67825	3.74427	3.24581	0.777423	0.816674
AT1G06450	23.09	0.546146	0.719555	9.04479	0.171075	0.239712
AT1G06453	0	NA	NA	NA	NA	NA
AT1G06457	0	NA	NA	NA	NA	NA
AT1G06460	330.358	-1.77926	0.330063	47.8772	1.25028e-08	7.72684e-08
AT1G06463	0	NA	NA	NA	NA	NA
AT1G06467	0	NA	NA	NA	NA	NA
AT1G06470	663.769	-2.84568	0.326078	432.545	2.79874e-90	2.94415e-88
AT1G06473	68.5318	0.0269026	0.751876	7.33279	0.291164	0.371626
AT1G06475	0	NA	NA	NA	NA	NA
AT1G06480	1.38024	6.16665	4.97828	3.53901	0.738773	0.783998
AT1G06483	11.0548	1.76548	1.3106	9.27702	0.158587	0.224819
AT1G06487	1.70758	-0.361362	3.13094	1.72887	0.942871	0.951892
AT1G06490	288.838	2.45505	0.520422	67.9015	1.10058e-12	9.60573e-12
AT1G06493	5.81734	7.45145	2.38032	12.6727	0.0485377	0.083238
AT1G06497	2.62861	1.99551	3.92898	5.12948	0.527316	0.598144
AT1G06500	36.6216	-0.523255	0.795779	8.75687	0.18772	0.2588
AT1G06507	1.34449	1.99551	4.31974	2.81367	0.831843	0.860972
AT1G06510	39.724	-1.11755	0.989144	4.44506	0.616679	0.677833
AT1G06513	0.304852	1.99539	6.28794	0.928282	0.988185	NA
AT1G06515	63.0655	-1.99561	0.757436	14.1546	0.0279564	0.0521314
AT1G06517	1.78366	3.63551	4.64284	2.49821	0.868668	0.891108
AT1G06520	53.9937	-0.485506	0.651314	21.2514	0.00165321	0.0044391
AT1G06527	9.97593	0.933619	1.64544	3.75776	0.709419	0.75927
AT1G06530	0.291234	-0.745604	6.19034	0.166985	0.999909	NA
AT1G06533	9.63049	-0.239466	1.17643	1.81983	0.9355	0.945945
AT1G06537	34.5447	1.33351	0.681717	15.0145	0.0201442	0.0392942
AT1G06540	200.723	-3.37354	0.37745	471.679	1.05713e-98	1.39331e-96
AT1G06543	3.10973	-1.09278	2.62362	3.87591	0.693464	0.745539
AT1G06547	3.55861	1.76054	1.90308	4.51443	0.607416	0.669584
AT1G06550	683.775	-2.16908	0.3192	145.987	5.45333e-29	1.02509e-27
AT1G06553	21.3725	1.51088	0.8782	24.8643	0.000361775	0.00114549
AT1G06557	3.90094	1.55648	2.29728	10.3889	0.109202	0.164693
AT1G06560	77.0151	-0.846506	0.620448	4.71571	0.580758	0.645725
AT1G06567	5.13522	1.74194	2.32827	5.59024	0.470618	0.546439
AT1G06570	88.868	-1.81702	0.5851	11.5004	0.0740886	0.118803
AT1G06573	0	NA	NA	NA	NA	NA
AT1G06577	17.4272	3.63405	1.16516	24.1972	0.000480382	0.00147819
AT1G06580	111.054	0.262067	0.650925	3.58798	0.732231	0.778299
AT1G06583	0	NA	NA	NA	NA	NA
AT1G06587	0	NA	NA	NA	NA	NA
AT1G06590	395.396	0.447119	0.491091	15.6243	0.015919	0.0320567
AT1G06593	8.46277	1.33326	1.81498	5.50513	0.480836	0.555959
AT1G06603	2.43005	2.11726	3.08872	4.84681	0.563606	0.630483
AT1G06607	18.2331	2.59852	1.4242	13.0667	0.0419896	0.0737714
AT1G06610	1.58768	5.46082	3.82841	3.98744	0.678377	0.732574
AT1G06613	0.758448	1.99528	6.26585	1.09796	0.981625	NA
AT1G06617	4.85538	1.54282	2.34597	2.57429	0.860062	0.884306
AT1G06620	276.809	1.22721	0.410484	291.551	5.28131e-60	2.65028e-58
AT1G06627	6.04992	0.456499	1.62258	1.99385	0.920263	0.933184
AT1G06630	300.47	-0.577675	0.346108	79.9948	3.58179e-15	3.6522e-14
AT1G06633	0.893137	0.409712	3.27345	2.27246	0.893014	NA
AT1G06637	6.56135	-0.131699	1.39156	5.01033	0.542489	0.611973
AT1G06640	1003.14	-1.34311	0.244707	200.217	1.70623e-40	4.84858e-39
AT1G06645	79.4453	1.59963	0.612008	9.42656	0.150972	0.215848
AT1G06650	89.1992	-1.0267	0.526896	13.2931	0.0386102	0.0688012
AT1G06657	0.953057	4.95762	4.94972	2.1597	0.90444	NA
AT1G06660	104.509	1.5198	0.459247	16.9333	0.00953144	0.0206168
AT1G06663	3.48147	6.73106	2.62401	10.5157	0.104547	0.158938
AT1G06667	10.8518	0.439765	1.18854	18.7983	0.0045182	0.0107649
AT1G06670	860.814	-1.20628	0.271675	61.8984	1.8503e-11	1.47367e-10
AT1G06673	1.70838	4.64528	3.23588	3.58506	0.732621	0.778666
AT1G06677	0	NA	NA	NA	NA	NA
AT1G06680	1379.9	-3.95061	0.258747	371.85	3.13427e-77	2.3751e-75
AT1G06683	0	NA	NA	NA	NA	NA
AT1G06687	0	NA	NA	NA	NA	NA
AT1G06690	137.189	-0.160117	0.460302	4.62515	0.592707	0.656382
AT1G06693	0	NA	NA	NA	NA	NA
AT1G06697	21.7112	0.813182	1.00293	2.60894	0.856082	0.881186
AT1G06700	408.672	-1.53487	0.297659	80.6315	2.64579e-15	2.71907e-14
AT1G06703	2.17751	5.87136	2.87268	5.20966	0.517217	0.589072
AT1G06707	2.2227	3.28558	2.73128	5.23548	0.513985	0.586104
AT1G06710	40.9038	-0.369495	0.739261	11.0331	0.0873591	0.136781
AT1G06713	13.4171	0.146506	1.11265	4.85012	0.563175	0.630125
AT1G06717	0	NA	NA	NA	NA	NA
AT1G06720	336.975	0.425722	0.379346	6.3115	0.389216	0.469795
AT1G06723	7.93995	2.30094	1.43346	7.25619	0.297803	0.378347
AT1G06727	5.8874	0.310152	1.81739	5.91108	0.433225	0.5117
AT1G06730	56.4582	0.345887	0.75776	4.85946	0.561961	0.629037
AT1G06733	9.65417	-0.790647	1.39729	11.4816	0.0745835	0.119444
AT1G06737	5.53821	0.320416	2.39355	3.64878	0.724081	0.771526
AT1G06740	78.1226	-0.391836	0.753099	3.06479	0.800672	0.835191
AT1G06743	26.6028	4.68988	1.00267	45.7597	3.3053e-08	1.9594e-07
AT1G06747	6.33428	7.49545	2.80657	7.32096	0.292182	0.372659
AT1G06750	85.4095	1.30772	0.65486	24.5043	0.000421663	0.00131543
AT1G06753	0	NA	NA	NA	NA	NA
AT1G06757	0	NA	NA	NA	NA	NA
AT1G06760	163.561	-1.19463	0.503222	34.0313	6.63446e-06	2.92692e-05
AT1G06770	183.362	2.40658	0.441491	52.1275	1.75792e-09	1.18241e-08
AT1G06773	23.094	-0.728968	0.889784	16.1875	0.012782	0.0266149
AT1G06777	1.2022	3.60548	3.88749	2.36613	0.883139	0.903109
AT1G06780	589.327	-0.833377	0.257591	70.9946	2.55589e-13	2.33107e-12
AT1G06783	2.6979	1.10379	2.25565	5.16085	0.523355	0.594536
AT1G06787	0	NA	NA	NA	NA	NA
AT1G06790	67.227	0.496371	0.611168	17.5146	0.00756697	0.0168807
AT1G06797	9.44916	7.39649	2.07647	21.9023	0.00126126	0.00348755
AT1G06800	40.611	9.53135	1.58864	64.2997	5.99554e-12	4.94386e-11
AT1G06810	31.2032	2.77489	0.818615	34.1418	6.31637e-06	2.79423e-05
AT1G06817	3.56392	2.16023	2.06543	1.77574	0.939126	0.949072
AT1G06820	123.419	-0.802687	0.574311	6.22566	0.398392	0.478554
AT1G06823	1.7594	0.42003	2.79318	3.16062	0.788434	0.825068
AT1G06827	4.38789	6.35887	2.63357	9.19591	0.162856	0.229957
AT1G06830	29.2375	0.92613	0.844108	19.9544	0.00282163	0.00710606
AT1G06837	20.7427	1.77097	1.23182	29.8442	4.2081e-05	0.000161227
AT1G06840	223.841	0.663521	0.537363	26.237	0.000201112	0.000674615
AT1G06850	125.501	-0.220149	0.517167	8.85218	0.182064	0.252272
AT1G06853	9.39316	1.83124	1.46872	13.0803	0.0417785	0.073473
AT1G06857	0.566858	3.67025	6.26281	1.4311	0.963939	NA
AT1G06860	2.538	2.10701	2.05579	5.08956	0.532379	0.602696
AT1G06863	1.92351	1.99556	4.04499	7.14482	0.307662	0.388266
AT1G06867	5.54339	7.80878	2.20686	16.0067	0.013718	0.0282509
AT1G06870	161.45	0.568278	0.494082	29.6929	4.49601e-05	0.000171414
AT1G06873	0	NA	NA	NA	NA	NA
AT1G06877	6.18973	7.57322	2.20683	19.5163	0.00337496	0.00834315
AT1G06880	2.10837	1.33649	2.15765	1.51843	0.958261	0.964468
AT1G06883	12.0524	8.2954	2.08158	24.3033	0.000459243	0.00142114
AT1G06890	251.753	0.259084	0.322332	40.3976	3.80474e-07	2.00401e-06
AT1G06897	11.176	1.61232	1.63917	4.19091	0.650859	0.708323
AT1G06900	340.981	0.218451	0.396925	19.724	0.00310063	0.00774141
AT1G06907	4.31842	7.05918	2.68831	17.4047	0.00790549	0.0175124
AT1G06910	65.8404	0.532698	0.734858	21.0157	0.00182277	0.00483498
AT1G06913	3.91635	6.35487	2.78563	12.9208	0.0443112	0.0772294
AT1G06917	1.81265	0.488957	3.57071	1.97113	0.922335	0.934921
AT1G06920	51.2426	0.798611	0.718738	11.2429	0.0811519	0.128427
AT1G06923	43.9465	2.68037	1.15218	24.8131	0.000369754	0.00116845
AT1G06925	22.3297	2.7589	0.881193	26.8016	0.000157738	0.00054003
AT1G06927	9.23355	6.68415	2.36828	16.1363	0.0130408	0.0270569
AT1G06930	69.6434	2.5221	0.796591	16.4953	0.0113285	0.0239637
AT1G06933	7.31907	-1.44569	1.52353	1.89123	0.929426	0.940757
AT1G06937	0.0166261	1.9955	6.28794	-1.21353	1	NA
AT1G06943	3.32848	5.45692	2.88152	10.7156	0.097574	0.150049
AT1G06947	0.589556	0.891032	5.55177	1.396	0.966101	NA
AT1G06950	261.537	-0.477258	0.444765	4.87065	0.560507	0.627856
AT1G06953	0.998065	3.09913	4.93933	2.19932	0.900484	NA
AT1G06957	5.45215	0.888448	2.32915	5.77141	0.449278	0.526587
AT1G06960	150.16	-1.26762	0.563102	35.3297	3.71978e-06	1.69926e-05
AT1G06963	39.6349	1.13527	0.853065	19.8527	0.00294155	0.00738561
AT1G06967	10.528	8.28337	2.17788	15.6702	0.0156382	0.031585
AT1G06970	115.3	-0.0426612	0.659807	9.36124	0.154258	0.219684
AT1G06973	4.52581	7.41446	2.96839	8.89718	0.179443	0.249223
AT1G06977	0	NA	NA	NA	NA	NA
AT1G06980	24.8104	2.14582	0.906054	16.1138	0.0131558	0.0272571
AT1G06983	32.2052	2.43472	1.14082	10.0742	0.121562	0.180204
AT1G06987	3.71904	1.81441	2.33877	5.80143	0.445797	0.52345
AT1G06990	78.5048	4.16754	0.804164	42.0877	1.76692e-07	9.64557e-07
AT1G06993	6.82783	2.14623	1.86371	4.01591	0.674523	0.72904
AT1G06997	12.8488	2.08268	1.46099	7.50996	0.276246	0.356278
AT1G07000	256.776	1.73337	0.302745	146.962	3.3943e-29	6.43398e-28
AT1G07003	7.05011	1.43781	2.37556	3.49373	0.744804	0.789212
AT1G07007	4.83839	2.00215	2.17395	2.79997	0.833501	0.862473
AT1G07010	128.282	-1.44926	0.373913	74.8358	4.14896e-14	3.97899e-13
AT1G07013	37.1175	1.31052	1.15677	20.6925	0.00208314	0.00543884
AT1G07017	6.41326	1.04542	1.73281	4.14592	0.656937	0.713652
AT1G07020	25.8587	1.15959	0.929363	2.99637	0.809303	0.842585
AT1G07023	40.7738	-0.108828	0.694653	12.4423	0.0527991	0.0893116
AT1G07025	8.04544	3.63392	1.8375	12.6072	0.0497158	0.0849208
AT1G07027	8.96637	-0.206698	1.55779	12.1468	0.0587721	0.0976978
AT1G07030	70.8802	-0.974523	0.688081	7.30489	0.293569	0.374076
AT1G07040	218.667	-1.82252	0.429063	65.4862	3.43224e-12	2.88558e-11
AT1G07050	36.2615	5.02427	1.18054	20.4608	0.00229181	0.00591742
AT1G07060	16.2802	-0.727101	1.68929	12.3654	0.0542969	0.0914706
AT1G07070	58.2046	-1.2488	0.623936	12.7357	0.0474309	0.0816916
AT1G07080	449.26	-1.69282	0.255128	169.613	5.43271e-34	1.23754e-32
AT1G07090	165.989	-1.52364	0.424811	25.0299	0.000337129	0.00107559
AT1G07100	1.52424	0.414071	3.25304	2.39736	0.879774	0.900401
AT1G07110	583.912	-1.65585	0.324844	81.0687	2.14882e-15	2.22455e-14
AT1G07117	2.709	4.45172	3.05344	9.77878	0.134283	0.195847
AT1G07119	169.812	-2.15452	0.3973	296.682	4.20318e-61	2.17698e-59
AT1G07120	0	NA	NA	NA	NA	NA
AT1G07123	3.70654	6.41638	3.06039	12.3773	0.0540618	0.0911245
AT1G07127	4.42733	2.69769	2.18013	14.2407	0.0270604	0.0506586
AT1G07128	0	NA	NA	NA	NA	NA
AT1G07130	0	NA	NA	NA	NA	NA
AT1G07133	14.3431	4.13936	1.703	47.9417	1.21372e-08	7.51599e-08
AT1G07135	1203.87	-2.10622	0.234423	462.767	8.76819e-97	1.07611e-94
AT1G07140	1130.1	-0.451236	0.203364	106.697	1.00125e-20	1.33106e-19
AT1G07143	9.21949	6.72763	1.86653	25.4498	0.000281794	0.000915343
AT1G07147	2.70885	4.29885	2.76451	10.5866	0.102023	0.155718
AT1G07150	87.6234	0.652764	0.948201	10.6568	0.0995819	0.152603
AT1G07157	5.11539	3.47174	2.24993	6.49701	0.369873	0.450754
AT1G07160	45.3679	4.09186	1.14355	37.1997	1.60987e-06	7.79574e-06
AT1G07163	2.07298	-0.44379	2.86138	1.46846	0.961562	0.967474
AT1G07167	10.1423	1.91542	2.07123	5.22114	0.515779	0.587746
AT1G07170	93.5746	-1.82464	0.580433	20.104	0.00265373	0.0067313
AT1G07173	0	NA	NA	NA	NA	NA
AT1G07175	18.1527	5.26513	1.72748	12.744	0.0472856	0.0814826
AT1G07177	1.94235	3.57861	3.42007	5.1369	0.526379	0.597261
AT1G07180	138.168	-0.00881976	0.824567	11.1352	0.0842879	0.13269
AT1G07183	9.58094	0.183131	1.76763	3.26064	0.775494	0.8149
AT1G07187	170.925	0.406914	0.446224	226.576	4.11733e-46	1.39327e-44
AT1G07190	12.9004	-0.471767	1.45168	2.17838	0.902584	0.918335
AT1G07193	6.51299	3.9694	2.0659	6.57967	0.361472	0.442298
AT1G07197	5.52518	-1.68916	2.49414	2.78125	0.835759	0.864357
AT1G07200	290.18	-0.256347	0.406608	15.519	0.016582	0.0332101
AT1G07210	94.0535	0.0738202	0.537171	10.7812	0.0953794	0.147303
AT1G07220	112.37	-0.197409	0.532974	8.44672	0.207167	0.280897
AT1G07230	206.52	-0.393137	0.380247	27.5204	0.000115653	0.000407142
AT1G07233	6.7995	2.63723	2.35602	3.7497	0.710505	0.760216
AT1G07237	10.4541	-0.834733	1.06822	8.99139	0.174063	0.243106
AT1G07240	112.429	-0.171168	0.512085	10.1881	0.116953	0.174515
AT1G07247	1.08433	-0.203497	3.70739	3.31574	0.768301	0.808571
AT1G07250	189.605	-0.135808	0.532478	10.9399	0.0902509	0.1406
AT1G07253	5.74221	2.89448	2.13094	9.03637	0.171543	0.240239
AT1G07257	8.17893	1.35789	1.77589	7.34502	0.290114	0.370596
AT1G07260	51.0878	2.27761	0.69636	20.2656	0.0024834	0.00635157
AT1G07263	16.8452	1.35627	1.16867	9.79399	0.1336	0.195012
AT1G07267	13.6087	2.24948	1.50803	12.8282	0.0458471	0.0794079
AT1G07270	81.7724	0.587784	0.924255	5.8194	0.443723	0.521575
AT1G07273	4.28774	3.50445	2.06632	11.3185	0.0790169	0.125535
AT1G07277	0	NA	NA	NA	NA	NA
AT1G07280	343.662	-0.850382	0.433762	128.578	2.56098e-25	4.19478e-24
AT1G07287	11.5442	3.1163	1.51171	12.0424	0.0610286	0.100879
AT1G07290	67.179	2.03165	0.652442	15.433	0.0171435	0.0341931
AT1G07293	5.86229	5.10839	2.46495	11.0836	0.0858261	0.13473
AT1G07297	1.53451	5.18137	4.12529	5.22443	0.515368	0.587345
AT1G07300	200.099	-0.799263	0.389036	11.5447	0.0729321	0.117254
AT1G07303	0.362827	1.99539	6.28794	1.30608	0.971322	NA
AT1G07310	320.037	-1.35265	0.418957	26.8215	0.000156389	0.000535966
AT1G07313	2.95851	-2.25609	2.37802	8.18606	0.224787	0.300265
AT1G07317	6.1028	6.04185	2.49197	13.5099	0.0356173	0.0641432
AT1G07320	131.508	-1.42896	0.649117	19.9026	0.00288217	0.00724618
AT1G07323	99.2019	-1.43683	0.526478	40.6673	3.36708e-07	1.78403e-06
AT1G07327	5.65528	4.38446	2.26998	9.85949	0.130695	0.191465
AT1G07330	23.4856	2.1177	1.30346	6.30678	0.389716	0.470267
AT1G07333	3.87314	5.45938	3.36324	4.88467	0.558688	0.626243
AT1G07337	3.83154	6.07601	3.02578	7.8612	0.24845	0.326457
AT1G07340	61.1981	2.09038	0.724456	43.0199	1.15589e-07	6.45138e-07
AT1G07343	0	NA	NA	NA	NA	NA
AT1G07347	8.42462	1.68958	1.92429	6.85017	0.334926	0.41578
AT1G07350	476	-1.99768	0.259276	190.843	1.68387e-38	4.48763e-37
AT1G07353	12.0971	0.345556	1.40121	7.76505	0.255826	0.334334
AT1G07360	184.628	-1.66212	0.428691	39.0024	7.14993e-07	3.63135e-06
AT1G07367	8.20246	0.49692	1.35902	8.10259	0.230683	0.306874
AT1G07370	46.046	0.287474	0.888342	9.92293	0.127935	0.188154
AT1G07373	24.835	-1.52543	1.01317	11.2059	0.0822184	0.129866
AT1G07380	449.329	0.116958	0.295461	224.539	1.1201e-45	3.73068e-44
AT1G07383	8.3913	1.29841	1.38249	2.61847	0.854981	0.880347
AT1G07390	120.306	0.473781	0.549977	7.1911	0.303535	0.384174
AT1G07393	51.267	2.28608	0.824328	49.3366	6.38436e-09	4.05889e-08
AT1G07397	4.17152	6.76538	2.65914	9.88781	0.129457	0.189938
AT1G07400	48.9182	0.520848	0.860361	41.1738	2.67606e-07	1.43224e-06
AT1G07407	4.61851	6.42933	2.46593	9.90546	0.12869	0.189059
AT1G07410	85.0216	0.143261	0.47684	10.7766	0.0955298	0.147497
AT1G07413	5.90107	1.15466	2.11886	4.46796	0.613616	0.675211
AT1G07417	4.6268	6.39823	2.07978	12.3683	0.0542394	0.0913874
AT1G07420	328.906	0.244071	0.318619	18.1036	0.00597846	0.0137424
AT1G07423	8.69043	7.54386	1.91515	21.1912	0.00169495	0.00454037
AT1G07430	378.588	1.00456	0.370794	76.9316	1.53537e-14	1.51449e-13
AT1G07433	0	NA	NA	NA	NA	NA
AT1G07437	0.410235	3.35873	6.27716	0.586316	0.996624	NA
AT1G07440	162.176	-2.03175	0.497728	31.5528	1.98753e-05	8.0685e-05
AT1G07447	3.37405	5.34083	2.5827	12.5584	0.0506107	0.0862168
AT1G07450	38.574	1.03027	0.723657	13.799	0.0319634	0.0584546
AT1G07453	1.98206	4.45782	4.03793	6.94282	0.326168	0.407235
AT1G07457	5.90181	0.779775	1.63866	3.64451	0.724654	0.771966
AT1G07460	12.0232	6.31599	1.67035	27.8353	0.000100918	0.000359679
AT1G07463	0	NA	NA	NA	NA	NA
AT1G07467	10.8574	7.99154	2.34177	25.5769	0.000266889	0.00087144
AT1G07470	98.0691	-0.762936	0.677866	12.1978	0.0576991	0.0962399
AT1G07473	8.4507	1.05033	1.44672	3.7361	0.712338	0.761624
AT1G07476	8.54518	0.228091	1.28048	1.74786	0.941367	0.950571
AT1G07477	0	NA	NA	NA	NA	NA
AT1G07480	110.503	-0.559033	0.516619	19.9994	0.00277005	0.00699231
AT1G07483	8.91836	0.317387	1.33223	5.74129	0.452786	0.529892
AT1G07485	5.38747	3.3396	1.59686	8.2039	0.223543	0.298948
AT1G07487	0	NA	NA	NA	NA	NA
AT1G07490	0	NA	NA	NA	NA	NA
AT1G07493	12.2214	1.77405	1.25463	7.5182	0.275567	0.355537
AT1G07497	1.81047	4.6635	3.26002	4.56649	0.600487	0.663371
AT1G07500	0	NA	NA	NA	NA	NA
AT1G07503	3.62331	3.29211	2.5078	7.1877	0.303837	0.38447
AT1G07507	6.0154	3.86235	2.09783	10.0281	0.123473	0.182646
AT1G07510	609.481	-0.207922	0.289195	38.7166	8.13383e-07	4.10179e-06
AT1G07513	0.270924	4.17737	6.22287	1.17963	0.977879	NA
AT1G07517	0	NA	NA	NA	NA	NA
AT1G07520	0	NA	NA	NA	NA	NA
AT1G07523	5.72104	4.04259	2.0772	5.94154	0.429771	0.50867
AT1G07527	2.14986	1.29941	2.77554	5.91134	0.433195	0.5117
AT1G07530	195.815	-0.601583	0.484773	16.4268	0.0116374	0.0245289
AT1G07533	3.72311	4.25776	2.71312	10.8592	0.0928283	0.143873
AT1G07537	0	NA	NA	NA	NA	NA
AT1G07540	48.084	10.6062	1.91174	77.4805	1.18315e-14	1.17321e-13
AT1G07543	0	NA	NA	NA	NA	NA
AT1G07547	0	NA	NA	NA	NA	NA
AT1G07550	54.419	11.129	2.05476	27.7363	0.000105336	0.000374009
AT1G07553	2.35177	5.18457	3.87492	6.27986	0.392581	0.472997
AT1G07557	0	NA	NA	NA	NA	NA
AT1G07560	79.914	5.64125	0.73281	74.0667	5.97326e-14	5.6549e-13
AT1G07563	0	NA	NA	NA	NA	NA
AT1G07567	0	NA	NA	NA	NA	NA
AT1G07570	117.271	2.92045	0.74396	17.6966	0.00703676	0.0158555
AT1G07573	6.78055	-0.677008	1.60808	11.428	0.076016	0.121423
AT1G07580	2.3813	5.12057	3.34268	3.9367	0.685243	0.738647
AT1G07583	1.87112	2.99569	4.1246	3.96934	0.680825	0.73475
AT1G07587	0	NA	NA	NA	NA	NA
AT1G07590	826.908	-3.11369	0.247095	399.486	3.60611e-83	3.21447e-81
AT1G07593	3.76176	-0.900392	2.35941	7.04435	0.316765	0.397739
AT1G07597	5.45963	7.9755	2.95426	12.9198	0.0443279	0.0772465
AT1G07600	0	NA	NA	NA	NA	NA
AT1G07603	0	NA	NA	NA	NA	NA
AT1G07607	0	NA	NA	NA	NA	NA
AT1G07610	18.4426	-2.5658	1.08695	17.4193	0.0078598	0.0174329
AT1G07615	55.4171	0.288693	0.583756	11.5317	0.0732703	0.117711
AT1G07617	18.1919	2.61172	1.11097	5.8284	0.442685	0.52059
AT1G07620	108.106	1.5724	0.604742	42.1428	1.72314e-07	9.42633e-07
AT1G07623	77.8862	0.969547	0.758725	32.8112	1.14003e-05	4.81738e-05
AT1G07627	16.5931	0.808767	1.22958	9.12642	0.166592	0.234327
AT1G07630	284.585	1.87029	0.311561	79.6579	4.20417e-15	4.26115e-14
AT1G07637	0	NA	NA	NA	NA	NA
AT1G07640	149.203	1.26952	0.728497	27.8736	9.9257e-05	0.000354319
AT1G07645	7.02499	2.41039	2.24609	6.40646	0.37923	0.459873
AT1G07647	0	NA	NA	NA	NA	NA
AT1G07650	710.775	0.458753	0.229888	182.238	1.13587e-36	2.84581e-35
AT1G07653	0	NA	NA	NA	NA	NA
AT1G07657	68.5668	0.532871	0.524737	31.8581	1.73723e-05	7.13276e-05
AT1G07660	107.831	-1.16341	0.362669	46.0913	2.83925e-08	1.69619e-07
AT1G07663	0	NA	NA	NA	NA	NA
AT1G07667	0	NA	NA	NA	NA	NA
AT1G07670	457.392	-0.247141	0.331704	44.9996	4.68111e-08	2.72773e-07
AT1G07673	9.36425	2.6033	1.74042	10.8544	0.0929814	0.144079
AT1G07680	10.441	0.0646769	1.33124	13.3514	0.0377827	0.06749
AT1G07683	25.6174	8.53832	2.06241	16.8756	0.00975131	0.0210373
AT1G07690	31.7152	0.783153	0.714608	21.9099	0.00125723	0.00347842
AT1G07693	0	NA	NA	NA	NA	NA
AT1G07697	0	NA	NA	NA	NA	NA
AT1G07700	187.082	-1.26552	0.478895	22.8306	0.000855248	0.0024733
AT1G07702	0	NA	NA	NA	NA	NA
AT1G07703	0	NA	NA	NA	NA	NA
AT1G07705	208.561	0.591918	0.437778	8.39498	0.21057	0.28493
AT1G07707	21.9118	1.65839	1.48991	7.00225	0.320639	0.401629
AT1G07710	214.239	0.126736	0.532713	1.32902	0.970033	0.974677
AT1G07717	2.24007	5.6229	3.44207	7.48669	0.278171	0.358133
AT1G07720	192.731	2.71071	0.342407	125.666	1.05011e-24	1.66763e-23
AT1G07723	1.93293	6.39546	3.35401	8.40039	0.210212	0.284502
AT1G07725	5.39167	2.45395	1.65455	3.19784	0.783637	0.821313
AT1G07728	9.92254	-0.655572	1.04586	3.68702	0.718944	0.767065
AT1G07730	0	NA	NA	NA	NA	NA
AT1G07733	0	NA	NA	NA	NA	NA
AT1G07737	0	NA	NA	NA	NA	NA
AT1G07740	66.0179	-0.00668301	0.586986	12.6267	0.0493617	0.0844161
AT1G07743	35.6005	-0.965274	0.694388	20.7546	0.0020304	0.00532003
AT1G07745	126.896	0.368868	0.771913	2.17874	0.902547	0.918326
AT1G07747	8.85996	0.361082	1.49341	1.373	0.96748	0.972591
AT1G07750	259.615	-1.02817	0.485456	24.2196	0.000475848	0.00146531
AT1G07753	0	NA	NA	NA	NA	NA
AT1G07757	0	NA	NA	NA	NA	NA
AT1G07760	1.66788	-1.49858	3.41939	5.17677	0.521349	0.592745
AT1G07763	5.27332	4.98834	2.34492	7.38314	0.286862	0.367344
AT1G07767	9.5437	7.30267	2.22629	14.6865	0.0228407	0.0437728
AT1G07770	949.158	-3.1773	0.254369	221.563	4.82899e-45	1.57888e-43
AT1G07773	5.88021	1.36643	1.94921	9.6704	0.139236	0.201846
AT1G07777	19.0491	-0.157575	1.39966	4.21591	0.647484	0.705352
AT1G07780	25.3106	0.0608088	0.736436	10.0997	0.120516	0.178912
AT1G07783	11.7709	3.74761	1.65634	16.017	0.0136631	0.0281582
AT1G07787	4.73682	3.49763	2.02166	14.8072	0.0218103	0.0420934
AT1G07790	50.6802	-0.707082	0.659296	3.27287	0.773902	0.813454
AT1G07793	16.526	1.57644	1.60993	4.5317	0.605114	0.667656
AT1G07795	27.9525	0.274398	0.807015	15.3681	0.0175791	0.0349139
AT1G07800	49.9452	1.09833	0.739346	32.9426	1.07557e-05	4.56151e-05
AT1G07803	0	NA	NA	NA	NA	NA
AT1G07807	0	NA	NA	NA	NA	NA
AT1G07810	185.167	0.196763	0.355122	13.1518	0.0406879	0.0719134
AT1G07813	0	NA	NA	NA	NA	NA
AT1G07820	96.8842	-2.00411	0.416498	33.9263	6.95155e-06	3.05488e-05
AT1G07823	0	NA	NA	NA	NA	NA
AT1G07827	3.2046	0.5621	1.80934	6.40169	0.379728	0.460346
AT1G07830	102.811	-1.14332	0.62034	17.5035	0.00760051	0.0169466
AT1G07833	6.77768	2.78244	1.60695	11.5289	0.0733427	0.117814
AT1G07837	6.18744	3.6765	1.71747	7.3244	0.291886	0.372366
AT1G07840	195.864	0.503311	0.498681	6.49156	0.370432	0.451273
AT1G07843	11.1929	0.649034	1.5975	2.22796	0.897585	0.91465
AT1G07847	0	NA	NA	NA	NA	NA
AT1G07850	115.386	0.913379	0.692386	2.94977	0.815125	0.84737
AT1G07853	0	NA	NA	NA	NA	NA
AT1G07857	1.40924	5.93016	3.57109	4.96177	0.548725	0.61761
AT1G07860	0	NA	NA	NA	NA	NA
AT1G07863	2.2208	3.39963	2.82276	6.32621	0.387657	0.468199
AT1G07870	643.462	-0.0304125	0.209899	160.891	3.83392e-32	8.20382e-31
AT1G07873	34.209	1.45359	0.795171	5.93487	0.430526	0.509297
AT1G07877	0	NA	NA	NA	NA	NA
AT1G07880	85.0887	0.944669	0.71221	49.2713	6.57936e-09	4.17659e-08
AT1G07883	0	NA	NA	NA	NA	NA
AT1G07885	10.7876	3.47916	1.32953	13.7796	0.0321971	0.0588502
AT1G07887	0	NA	NA	NA	NA	NA
AT1G07890	1784.66	-0.493463	0.248676	183.011	7.781e-37	1.96106e-35
AT1G07893	0	NA	NA	NA	NA	NA
AT1G07897	23.8478	3.18868	1.0663	37.5784	1.35799e-06	6.65111e-06
AT1G07900	48.1063	-0.709159	0.801626	12.8398	0.045652	0.0791752
AT1G07901	0	NA	NA	NA	NA	NA
AT1G07902	60.445	-0.506878	0.75154	2.44966	0.874059	0.895553
AT1G07903	0	NA	NA	NA	NA	NA
AT1G07907	4.09149	6.98011	2.09855	17.0478	0.00910933	0.019824
AT1G07910	251.498	1.85805	0.387367	64.514	5.42114e-12	4.49303e-11
AT1G07913	2.93119	3.89783	2.84404	4.23921	0.644341	0.702357
AT1G07917	19.0787	2.72486	1.10238	8.57421	0.198978	0.271505
AT1G07920	708.701	-3.72759	0.344367	190.142	2.37325e-38	6.2853e-37
AT1G07923	3.13589	5.57224	2.91859	4.52831	0.605565	0.668132
AT1G07927	0	NA	NA	NA	NA	NA
AT1G07930	585.923	-2.65769	0.39693	105.928	1.45027e-20	1.91595e-19
AT1G07933	0	NA	NA	NA	NA	NA
AT1G07937	1.61396	1.76304	3.59808	3.45886	0.749435	0.793177
AT1G07940	460.771	-3.15081	0.302178	238.538	1.15177e-48	4.17262e-47
AT1G07943	0	NA	NA	NA	NA	NA
AT1G07947	2.57114	6.02124	3.55669	5.5629	0.473887	0.549424
AT1G07950	71.6081	-1.89152	0.633496	19.7573	0.00305865	0.00764435
AT1G07957	0	NA	NA	NA	NA	NA
AT1G07960	167.26	-1.60697	0.504125	33.183	9.66905e-06	4.13692e-05
AT1G07963	0	NA	NA	NA	NA	NA
AT1G07967	0	NA	NA	NA	NA	NA
AT1G07970	82.4912	1.24322	0.783375	4.26313	0.641115	0.699322
AT1G07973	4.0758	6.41726	2.98293	11.0149	0.0879163	0.137469
AT1G07977	10.7805	8.11238	2.21593	20.9931	0.00183987	0.0048746
AT1G07980	52.2944	-0.595368	0.639954	9.47705	0.148473	0.212922
AT1G07983	0	NA	NA	NA	NA	NA
AT1G07985	9.97806	1.31975	1.87349	6.00169	0.423	0.502447
AT1G07987	0	NA	NA	NA	NA	NA
AT1G07990	458.453	-1.14174	0.269173	71.3693	2.14095e-13	1.96002e-12
AT1G07993	0	NA	NA	NA	NA	NA
AT1G07997	0	NA	NA	NA	NA	NA
AT1G08000	98.5579	0.241926	0.527839	10.4267	0.107794	0.16299
AT1G08003	0	NA	NA	NA	NA	NA
AT1G08005	0	NA	NA	NA	NA	NA
AT1G08007	4.99365	1.76143	1.82599	6.39079	0.380866	0.46156
AT1G08010	249.94	-1.13198	0.431282	27.1327	0.00013675	0.000474119
AT1G08013	4.79431	1.73172	2.06251	10.1955	0.116657	0.174183
AT1G08017	0	NA	NA	NA	NA	NA
AT1G08023	1.70233	1.59738	2.48992	2.83063	0.829784	0.859576
AT1G08027	11.5613	-1.38105	1.64624	22.2242	0.00110263	0.00310057
AT1G08030	193.001	-0.63113	0.455309	9.98145	0.125435	0.185063
AT1G08033	8.42655	6.5161	2.32774	10.2106	0.116058	0.17348
AT1G08035	48.5611	-3.60677	0.911663	33.5431	8.24153e-06	3.5708e-05
AT1G08037	2.4218	1.26334	2.29938	0.876659	0.989859	0.991322
AT1G08040	307.459	-0.464256	0.371965	58.1115	1.08779e-10	8.15734e-10
AT1G08043	0	NA	NA	NA	NA	NA
AT1G08047	0	NA	NA	NA	NA	NA
AT1G08050	92.9953	2.62079	0.562343	34.8758	4.55492e-06	2.05636e-05
AT1G08057	1.02327	4.75978	5.52854	2.26846	0.893428	NA
AT1G08060	470.164	0.390655	0.380496	18.8848	0.00436261	0.0104464
AT1G08063	9.82092	2.15318	1.59416	10.3498	0.110673	0.166614
AT1G08065	19.5913	2.08119	1.28785	9.1458	0.165543	0.233062
AT1G08070	74.2583	1.05972	0.568865	47.8209	1.28309e-08	7.92094e-08
AT1G08073	0	NA	NA	NA	NA	NA
AT1G08077	5.30723	0.956536	1.89148	5.11488	0.529165	0.59982
AT1G08080	66.5888	2.4113	0.684536	17.8647	0.0065794	0.0149403
AT1G08087	0	NA	NA	NA	NA	NA
AT1G08090	28.3914	1.01109	1.36613	13.3864	0.0372938	0.0667364
AT1G08093	0	NA	NA	NA	NA	NA
AT1G08097	1.80585	2.47826	3.56563	4.92292	0.553737	0.622049
AT1G08100	17.6958	1.45605	1.44679	5.47012	0.485076	0.559791
AT1G08103	5.73897	1.76675	1.35568	6.39672	0.380246	0.460908
AT1G08105	9.64461	2.70101	1.57203	11.7154	0.0686275	0.111418
AT1G08107	0	NA	NA	NA	NA	NA
AT1G08110	393.651	-2.41804	0.30513	106.2	1.27196e-20	1.68367e-19
AT1G08113	0	NA	NA	NA	NA	NA
AT1G08115	8.11264	2.34589	1.52736	2.88453	0.823194	0.85447
AT1G08117	0	NA	NA	NA	NA	NA
AT1G08120	1.4226	0.422224	2.72127	1.55942	0.95545	0.962411
AT1G08123	0	NA	NA	NA	NA	NA
AT1G08125	86.4836	-2.1311	0.61985	16.3735	0.0118837	0.0249666
AT1G08127	0.274894	3.35879	6.27716	0.794439	0.992222	NA
AT1G08130	149.182	-0.51615	0.385436	15.6913	0.0155101	0.0313637
AT1G08133	6.51289	1.10259	1.3215	4.92447	0.553537	0.62191
AT1G08135	78.7189	1.78958	0.956592	8.87574	0.180688	0.250735
AT1G08137	0	NA	NA	NA	NA	NA
AT1G08140	85.1819	1.82969	0.626416	13.7614	0.0324184	0.0591908
AT1G08143	5.98444	6.63239	2.43696	16.1728	0.0128561	0.0267442
AT1G08147	3.41443	5.33429	3.01713	6.86539	0.333475	0.414343
AT1G08150	114.074	0.0750476	0.517215	42.9869	1.17339e-07	6.54412e-07
AT1G08153	3.92682	-0.17407	2.27368	5.76507	0.450015	0.527306
AT1G08160	134.537	-0.204918	0.667406	81.1516	2.06562e-15	2.14038e-14
AT1G08165	19.9426	1.76167	1.32553	7.20125	0.302636	0.383265
AT1G08170	52.8001	1.358	1.26059	6.89179	0.330971	0.412001
AT1G08173	22.7816	2.36949	1.08191	8.86834	0.181119	0.25122
AT1G08177	3.52991	2.04059	1.90835	6.54538	0.364941	0.445866
AT1G08180	33.8449	-0.17344	0.898165	8.5454	0.200804	0.273519
AT1G08183	4.58928	1.98092	2.34415	5.4389	0.488872	0.56327
AT1G08190	706.018	-0.186754	0.237779	18.6782	0.00474303	0.0112256
AT1G08193	4.2628	7.26897	2.53234	11.1399	0.0841485	0.132513
AT1G08200	985.909	-0.0403979	0.278721	185.691	2.0973e-37	5.37788e-36
AT1G08207	10.6061	4.86248	1.66698	15.2728	0.0182378	0.0360285
AT1G08210	207.135	0.0924373	0.395835	8.74193	0.18862	0.259795
AT1G08213	2.75372	2.59367	1.96291	6.24179	0.396657	0.477062
AT1G08217	2.4857	5.7311	3.03586	5.26679	0.510079	0.582532
AT1G08220	80.2959	1.343	0.631732	30.5488	3.09047e-05	0.000121274
AT1G08223	0	NA	NA	NA	NA	NA
AT1G08227	0.493071	4.17729	6.22287	1.23112	0.97532	NA
AT1G08230	195.563	-0.390498	0.319084	147.738	2.32628e-29	4.43683e-28
AT1G08237	31.0611	1.72364	1.29106	16.6695	0.0105779	0.0225918
AT1G08240	0.396364	3.67027	6.26281	1.09919	0.981571	NA
AT1G08247	8.07115	1.23637	1.27878	10.415	0.10823	0.163518
AT1G08250	0.393832	0.929302	6.16481	0.27347	0.999615	NA
AT1G08253	2.88766	3.25041	2.66486	3.56788	0.734918	0.780789
AT1G08257	11.2182	0.973515	1.04617	11.7872	0.0668886	0.108965
AT1G08260	517.888	1.58793	0.374674	33.1446	9.83509e-06	4.20265e-05
AT1G08263	2.61208	-0.0612655	2.75307	4.78322	0.571903	0.638078
AT1G08267	0	NA	NA	NA	NA	NA
AT1G08270	39.2488	0.43269	0.756631	12.6427	0.0490749	0.0840047
AT1G08273	0.242197	1.99539	6.28794	0.421096	0.99867	NA
AT1G08277	8.01491	-1.25012	1.29256	7.70195	0.260763	0.339763
AT1G08280	147.599	-0.616542	0.417598	17.2954	0.00825665	0.0181987
AT1G08283	311.303	-2.02608	0.368611	128.26	2.98788e-25	4.87751e-24
AT1G08290	377.371	-2.01952	0.378533	143.07	2.25393e-28	4.15158e-27
AT1G08293	12.2143	1.07731	1.19447	7.60832	0.268226	0.347788
AT1G08297	5.23062	3.0746	2.45021	4.88716	0.558365	0.625963
AT1G08300	133.678	2.05095	0.486087	24.6403	0.000397976	0.00124902
AT1G08307	2.93022	2.85008	1.95641	4.59378	0.596864	0.660317
AT1G08310	36.3042	1.51351	0.85612	25.0158	0.000339159	0.00108136
AT1G08313	3.01046	1.81112	2.18168	2.84368	0.828196	0.858403
AT1G08315	0	NA	NA	NA	NA	NA
AT1G08317	0	NA	NA	NA	NA	NA
AT1G08320	179.406	0.623837	0.74083	14.1482	0.0280243	0.0522293
AT1G08323	0	NA	NA	NA	NA	NA
AT1G08327	2.68714	0.884449	2.81499	2.2909	0.891096	0.909433
AT1G08333	0	NA	NA	NA	NA	NA
AT1G08340	2395.8	-3.2935	0.23752	792.927	5.19684e-168	2.9836e-165
AT1G08347	12.8586	2.13516	1.09968	15.3915	0.0174208	0.0346558
AT1G08350	86.8584	1.25094	0.854059	8.03011	0.235906	0.31263
AT1G08353	5.50226	1.53493	1.84801	11.669	0.0697736	0.112921
AT1G08357	17.9024	1.21115	0.990137	23.8825	0.000548896	0.00166467
AT1G08360	487.78	-2.54388	0.359068	85.5982	2.48145e-16	2.69924e-15
AT1G08363	3.92158	3.09855	2.49894	5.11555	0.529081	0.599765
AT1G08367	2.35338	5.12654	2.67479	7.2101	0.301854	0.382403
AT1G08370	237.846	-1.92412	0.370655	59.1718	6.62943e-11	5.05421e-10
AT1G08377	2.22967	6.20938	3.37486	4.79808	0.56996	0.63633
AT1G08380	608.02	-3.2457	0.306949	243.601	9.55398e-50	3.5446e-48
AT1G08383	4.89971	6.45971	2.62983	14.5036	0.0244898	0.0464621
AT1G08387	0	NA	NA	NA	NA	NA
AT1G08390	52.5574	1.51252	0.70706	22.8322	0.000854673	0.00247206
AT1G08393	18.828	1.08895	1.15029	5.09959	0.531105	0.601495
AT1G08397	9.02437	7.64035	1.90448	17.1011	0.00891885	0.0194607
AT1G08400	90.874	1.08886	0.636353	27.2345	0.000130867	0.0004554
AT1G08403	0.831884	3.64863	5.10921	2.33903	0.88603	NA
AT1G08410	111.16	0.0504051	0.629019	3.10039	0.796145	0.831365
AT1G08413	0.500249	1.99537	6.28794	1.72174	0.943431	NA
AT1G08417	1.63071	-0.209093	2.84668	4.18882	0.651141	0.708516
AT1G08420	345.298	-0.921484	0.374698	7.21439	0.301475	0.382066
AT1G08427	0	NA	NA	NA	NA	NA
AT1G08430	39.4724	5.0039	1.38101	23.9103	0.000542472	0.00164809
AT1G08433	0	NA	NA	NA	NA	NA
AT1G08437	2.17459	5.09923	2.45506	9.87189	0.130152	0.190817
AT1G08440	75.1459	0.555005	0.550717	18.8613	0.00440433	0.0105321
AT1G08443	22.428	3.15929	1.10174	14.3411	0.0260497	0.0490462
AT1G08447	5.02012	5.96472	2.21968	10.4231	0.107927	0.163155
AT1G08450	500.511	0.617328	0.353168	44.4979	5.88821e-08	3.38973e-07
AT1G08453	4.25435	6.32797	2.9533	6.63805	0.35562	0.436496
AT1G08457	2.81927	4.58589	2.38804	9.54935	0.144958	0.20881
AT1G08460	150.741	-0.745101	0.368928	31.7055	1.85815e-05	7.58891e-05
AT1G08463	0	NA	NA	NA	NA	NA
AT1G08465	98.5925	1.1624	1.06623	4.20022	0.649602	0.70718
AT1G08470	90.6566	0.457613	0.661711	3.44998	0.750612	0.793969
AT1G08473	3.48798	0.677545	2.41954	3.11686	0.794044	0.829555
AT1G08477	0	NA	NA	NA	NA	NA
AT1G08480	163.845	-2.51297	0.50502	30.4847	3.17863e-05	0.000124402
AT1G08483	9.41146	7.93446	2.45352	17.1051	0.00890471	0.0194386
AT1G08487	8.80393	2.20745	1.68146	8.85077	0.182147	0.252377
AT1G08490	121.788	-0.0228652	0.411971	9.22041	0.161557	0.228445
AT1G08493	4.20936	2.19154	1.7707	8.10369	0.230605	0.306782
AT1G08497	4.43227	5.23471	2.72711	8.50762	0.20322	0.276298
AT1G08500	43.6405	1.7592	0.900951	10.4133	0.108293	0.163598
AT1G08503	6.96371	0.319546	1.67709	2.49	0.869585	0.89186
AT1G08507	20.4946	-0.133849	1.01926	2.07899	0.912292	0.926599
AT1G08510	1053.12	0.644919	0.276589	113.537	3.69989e-22	5.23502e-21
AT1G08513	0	NA	NA	NA	NA	NA
AT1G08517	5.27504	2.10921	1.77532	12.3735	0.0541363	0.0912317
AT1G08520	430.287	0.809053	0.299232	106.817	9.45014e-21	1.25728e-19
AT1G08523	9.60792	2.87251	1.93825	6.9555	0.324982	0.405905
AT1G08530	95.9243	0.492165	0.580777	12.458	0.0524971	0.0888762
AT1G08533	0	NA	NA	NA	NA	NA
AT1G08537	0	NA	NA	NA	NA	NA
AT1G08540	126.589	0.543165	0.534514	18.9593	0.00423286	0.0101744
AT1G08543	0.531307	3.35871	6.27716	0.836388	0.991062	NA
AT1G08547	0	NA	NA	NA	NA	NA
AT1G08550	108.302	-1.04812	0.405822	96.2577	1.5126e-18	1.83446e-17
AT1G08553	4.43974	5.78376	2.71878	8.1179	0.229593	0.305639
AT1G08557	0	NA	NA	NA	NA	NA
AT1G08560	36.5105	0.262391	0.7895	4.88009	0.559282	0.626764
AT1G08563	0	NA	NA	NA	NA	NA
AT1G08567	0	NA	NA	NA	NA	NA
AT1G08570	279.138	-0.748928	0.31657	69.3426	5.57704e-13	4.97527e-12
AT1G08573	71.3298	-1.53528	0.520181	19.9844	0.0027872	0.00703037
AT1G08577	0	NA	NA	NA	NA	NA
AT1G08580	178.389	-1.70987	0.366153	37.7762	1.24238e-06	6.11139e-06
AT1G08583	1.47916	-1.40967	2.87948	4.38474	0.624761	0.684938
AT1G08587	11.9265	2.10566	1.31815	9.19199	0.163065	0.230184
AT1G08590	7.00356	3.17495	1.80748	8.57434	0.19897	0.271505
AT1G08592	0	NA	NA	NA	NA	NA
AT1G08600	617.863	-0.12096	0.24064	59.2203	6.48105e-11	4.94555e-10
AT1G08603	6.17277	2.91133	1.862	2.62563	0.854151	0.879723
AT1G08607	7.88573	1.25619	1.3276	8.59708	0.197538	0.269926
AT1G08610	86.7699	-0.426569	0.609731	8.75828	0.187635	0.258733
AT1G08613	8.05461	0.66267	1.65853	2.57161	0.860369	0.884577
AT1G08620	832.163	0.219833	0.258126	55.2207	4.18333e-10	2.98446e-09
AT1G08623	1.97208	1.77646	2.88146	2.909	0.820179	0.85184
AT1G08627	0.761905	5.59	5.18902	2.18568	0.901854	NA
AT1G08630	245.328	-0.825493	0.33518	24.955	0.000348073	0.00110624
AT1G08633	0	NA	NA	NA	NA	NA
AT1G08637	8.32218	0.437355	1.19445	3.03596	0.804321	0.838326
AT1G08640	267.223	-1.71994	0.361464	42.533	1.44285e-07	7.96377e-07
AT1G08643	15.9398	1.42763	0.967948	16.1575	0.0129329	0.0268725
AT1G08645	3.76079	3.44945	2.35159	10.4719	0.106134	0.161019
AT1G08647	0	NA	NA	NA	NA	NA
AT1G08650	179.832	-1.83378	0.363529	77.0567	1.44685e-14	1.43008e-13
AT1G08653	4.89215	5.78427	2.7045	6.19911	0.40126	0.481094
AT1G08657	0	NA	NA	NA	NA	NA
AT1G08660	325.381	-1.64706	0.359034	98.162	6.06575e-19	7.49052e-18
AT1G08663	0	NA	NA	NA	NA	NA
AT1G08667	0	NA	NA	NA	NA	NA
AT1G08670	27.8495	2.96981	1.54487	6.86545	0.33347	0.414343
AT1G08673	5.97442	0.994995	1.46544	6.28521	0.392011	0.472463
AT1G08677	5.07189	1.69608	2.19657	3.89152	0.691354	0.74372
AT1G08680	237.116	-0.52986	0.453401	8.55902	0.199939	0.272591
AT1G08683	0	NA	NA	NA	NA	NA
AT1G08695	7.3634	4.03876	1.70047	9.53847	0.145482	0.209405
AT1G08697	3.8421	6.7539	2.20489	10.373	0.109797	0.165452
AT1G08700	162.337	-0.730493	0.422744	8.25484	0.220021	0.295008
AT1G08703	2.2017	4.73548	2.78073	5.57246	0.472743	0.54836
AT1G08707	0	NA	NA	NA	NA	NA
AT1G08710	79.8221	-1.84795	0.626398	17.97	0.00630766	0.0144043
AT1G08713	0	NA	NA	NA	NA	NA
AT1G08717	2.23305	0.00381584	3.61213	8.6317	0.195375	0.267488
AT1G08720	536.556	0.464668	0.291958	123.813	2.57531e-24	4.01627e-23
AT1G08723	0.359599	1.99543	6.28794	1.16136	0.97875	NA
AT1G08727	0	NA	NA	NA	NA	NA
AT1G08730	89.0175	3.33425	1.09276	21.0964	0.00176283	0.00469621
AT1G08733	0	NA	NA	NA	NA	NA
AT1G08735	0	NA	NA	NA	NA	NA
AT1G08737	0	NA	NA	NA	NA	NA
AT1G08740	0.799538	-2.40227	4.66389	0.763535	0.993016	NA
AT1G08743	7.0382	1.00019	1.64096	4.66158	0.587891	0.651922
AT1G08747	0	NA	NA	NA	NA	NA
AT1G08750	115.08	0.504224	0.484799	7.12165	0.309743	0.39047
AT1G08753	0	NA	NA	NA	NA	NA
AT1G08757	12.792	8.63629	2.35735	13.5445	0.0351601	0.0634309
AT1G08760	244.21	-0.0727735	0.479728	15.4412	0.017089	0.0341128
AT1G08763	11.9699	1.67898	1.20901	6.13814	0.407895	0.487737
AT1G08767	9.65092	8.30164	2.16196	17.8832	0.00653071	0.0148486
AT1G08770	116.739	-0.935821	0.536695	18.2257	0.00569227	0.0131479
AT1G08773	5.33005	2.71611	2.0025	10.0113	0.124177	0.183472
AT1G08777	4.09096	-0.27697	1.7138	6.94697	0.325779	0.40678
AT1G08780	128.651	-1.16269	0.366721	26.9971	0.00014499	0.000500434
AT1G08787	5.2012	6.0398	2.30568	9.30245	0.157269	0.223166
AT1G08790	33.659	4.76707	1.21499	25.1104	0.000325751	0.00104253
AT1G08797	0	NA	NA	NA	NA	NA
AT1G08800	313.047	-0.149681	0.331508	127.019	5.45051e-25	8.77079e-24
AT1G08803	0	NA	NA	NA	NA	NA
AT1G08807	2.39607	0.759677	2.42482	6.06108	0.416383	0.496026
AT1G08810	50.7107	1.2887	0.890934	8.3385	0.214338	0.288966
AT1G08817	12.0833	0.54456	1.46202	2.82185	0.830851	0.860339
AT1G08820	413.535	-0.64737	0.295796	57.5473	1.41539e-10	1.05024e-09
AT1G08823	0.837237	-0.248761	4.10676	0.553032	0.997132	NA
AT1G08827	3.62374	2.6602	2.10581	7.97697	0.239796	0.316942
AT1G08830	520.038	-1.11491	0.287449	118.983	2.66443e-23	3.97238e-22
AT1G08833	0.743437	1.99536	6.28794	2.26087	0.894211	NA
AT1G08840	181.658	2.43048	0.52928	35.1062	4.10999e-06	1.86694e-05
AT1G08843	7.94373	8.06597	1.95983	27.8449	0.000100499	0.000358374
AT1G08845	53.3231	0.0340976	0.892443	5.34215	0.500737	0.574108
AT1G08847	9.58524	2.23435	1.35747	15.2565	0.0183529	0.0362236
AT1G08853	0	NA	NA	NA	NA	NA
AT1G08857	0	NA	NA	NA	NA	NA
AT1G08860	69.9959	3.49961	0.942126	23.7967	0.000569178	0.00171992
AT1G08863	3.79345	6.91307	2.54152	11.2669	0.0804689	0.127477
AT1G08867	0.771321	1.99548	4.84988	1.15174	0.979201	NA
AT1G08870	1.10424	-0.874011	3.49849	1.88019	0.930381	0.941555
AT1G08877	4.01143	-0.0694894	2.14162	1.8258	0.935003	0.94547
AT1G08880	93.024	-1.46796	0.562683	13.269	0.0389572	0.0693249
AT1G08883	2.95572	4.02392	2.47405	3.76104	0.708976	0.758893
AT1G08887	5.16088	0.056462	2.07124	1.17958	0.977881	0.981213
AT1G08890	115.563	1.32964	0.538794	37.6217	1.3318e-06	6.52664e-06
AT1G08893	9.9163	-2.34238	1.22777	13.4127	0.0369311	0.0661662
AT1G08897	0	NA	NA	NA	NA	NA
AT1G08900	227.183	0.343213	0.361028	19.0484	0.00408267	0.0098576
AT1G08903	4.27302	2.67093	2.08011	3.45907	0.749407	0.793172
AT1G08907	3.80369	6.5022	2.89994	9.94102	0.127158	0.187197
AT1G08910	940.43	-2.31184	0.297459	208.33	3.19549e-42	9.57883e-41
AT1G08913	7.81376	4.80111	2.15095	6.84867	0.335069	0.415927
AT1G08920	342.049	-0.490786	0.466638	37.3339	1.51567e-06	7.37117e-06
AT1G08923	3.15102	-0.982903	2.19814	3.67534	0.720514	0.76839
AT1G08927	4.4352	7.23107	2.16844	14.7477	0.0223127	0.0429309
AT1G08930	644.344	2.12061	0.322154	252.15	1.42393e-51	5.58251e-50
AT1G08933	2.69283	4.66413	3.27674	6.35642	0.38447	0.46508
AT1G08937	0	NA	NA	NA	NA	NA
AT1G08940	325.814	-0.896064	0.296459	122.097	5.90896e-24	9.06495e-23
AT1G08947	4.35242	5.87272	2.78808	8.37253	0.212061	0.286529
AT1G08950	1.51444	3.7443	3.13308	3.19388	0.784149	0.821726
AT1G08953	1.41072	3.52191	4.28074	4.03732	0.671626	0.726675
AT1G08960	120.112	0.852914	0.640631	6.83679	0.336205	0.417017
AT1G08963	0	NA	NA	NA	NA	NA
AT1G08967	7.84265	1.30619	1.62136	1.36799	0.967777	0.97283
AT1G08970	163.159	-0.62827	0.309957	15.7098	0.0153991	0.0311821
AT1G08973	9.39714	0.511599	1.37618	3.64408	0.724712	0.772003
AT1G08977	9.42306	6.12023	2.06676	15.6209	0.0159402	0.0320899
AT1G08980	91.6566	1.34827	0.72843	15.525	0.0165435	0.0331409
AT1G08983	16.3144	0.883	1.09045	16.9625	0.00942214	0.0204064
AT1G08985	14.5787	4.30175	1.34371	12.7754	0.0467451	0.0807032
AT1G08987	0	NA	NA	NA	NA	NA
AT1G08990	124.563	3.44742	0.683172	54.345	6.2849e-10	4.41494e-09
AT1G08993	2.36679	5.45698	2.88999	7.97712	0.239784	0.31694
AT1G08997	11.2575	1.30489	1.88371	5.49039	0.482619	0.55763
AT1G09000	126.682	2.39311	0.591883	24.0104	0.000519967	0.0015866
AT1G09003	0	NA	NA	NA	NA	NA
AT1G09007	11.5421	1.92268	0.962671	6.92001	0.328308	0.409409
AT1G09010	215.814	-0.652149	0.512233	7.22645	0.300413	0.381019
AT1G09013	0	NA	NA	NA	NA	NA
AT1G09017	2.40986	6.23158	3.29608	8.11436	0.229844	0.305878
AT1G09020	123.759	-0.263239	0.43694	12.7903	0.04649	0.0803324
AT1G09023	2.97087	0.423142	1.91536	0.740439	0.993576	0.994193
AT1G09027	0	NA	NA	NA	NA	NA
AT1G09030	15.0541	4.38678	1.90943	8.12561	0.229044	0.305041
AT1G09033	0.509949	4.46188	6.20465	1.30254	0.971517	NA
AT1G09037	5.33917	2.58932	1.87253	6.63982	0.355444	0.436309
AT1G09040	151.885	0.582366	0.547605	9.40412	0.152093	0.21714
AT1G09043	23.1693	0.727932	0.97651	8.12259	0.229259	0.305279
AT1G09047	5.60956	-1.16247	2.57556	8.79026	0.185722	0.256512
AT1G09050	99.671	0.354914	0.490449	12.587	0.0500842	0.0854661
AT1G09053	0	NA	NA	NA	NA	NA
AT1G09057	3.02615	1.07226	1.99354	5.9012	0.434348	0.512833
AT1G09060	164.668	1.35521	0.408023	34.4462	5.51598e-06	2.4562e-05
AT1G09063	4.51861	5.65689	2.26287	7.54492	0.273374	0.353314
AT1G09067	0	NA	NA	NA	NA	NA
AT1G09070	2834.84	-1.76105	0.277161	182.992	7.85504e-37	1.97824e-35
AT1G09073	1.84653	5.25139	2.84957	5.26097	0.510804	0.583254
AT1G09077	5.39337	1.25757	1.97318	10.4677	0.106287	0.161237
AT1G09080	120.927	1.25057	0.495685	31.3141	2.20784e-05	8.8883e-05
AT1G09083	0	NA	NA	NA	NA	NA
AT1G09087	0	NA	NA	NA	NA	NA
AT1G09090	101.108	1.94953	0.652869	39.827	4.92586e-07	2.55597e-06
AT1G09097	3.25171	6.27938	2.99296	6.92073	0.328241	0.409355
AT1G09100	119.042	-0.401841	0.42737	3.87945	0.692986	0.74512
AT1G09103	5.6311	0.0483685	2.59446	9.08166	0.169037	0.237309
AT1G09107	3.6966	3.7642	2.05501	10.6601	0.0994682	0.152498
AT1G09110	0.704673	3.65575	5.42086	2.12343	0.908004	NA
AT1G09113	5.63556	6.04142	2.44711	8.47462	0.205352	0.278714
AT1G09117	3.99579	5.78402	2.71169	7.15825	0.30646	0.387066
AT1G09123	9.23809	1.98966	1.35698	9.68473	0.138572	0.201099
AT1G09127	0.664056	4.18952	4.83545	1.37034	0.967638	NA
AT1G09130	189.586	-1.21424	0.353466	26.5145	0.000178492	0.000604485
AT1G09133	4.57946	0.489679	1.53735	8.67028	0.192988	0.264809
AT1G09137	6.23181	2.03264	1.95132	5.88554	0.436133	0.514546
AT1G09140	642.003	-2.32219	0.333197	140.475	7.95596e-28	1.43729e-26
AT1G09143	0	NA	NA	NA	NA	NA
AT1G09147	4.56895	2.25586	1.69612	16.1807	0.0128161	0.0266755
AT1G09150	107.916	-0.472019	0.5875	2.21468	0.898934	0.915639
AT1G09153	6.27494	0.108947	1.74098	8.25166	0.220239	0.295265
AT1G09155	41.2388	-0.277347	0.76909	14.8607	0.021368	0.04136
AT1G09157	19.9577	5.14501	1.30148	40.6119	3.45276e-07	1.82759e-06
AT1G09160	287.682	-0.384251	0.247309	86.6383	1.51046e-16	1.65847e-15
AT1G09163	27.0781	0.0207815	1.1534	4.44906	0.616143	0.677332
AT1G09167	0	NA	NA	NA	NA	NA
AT1G09170	108.912	2.00059	0.818449	15.2769	0.018209	0.0359857
AT1G09173	1.17135	1.4424	3.64279	2.23468	0.896899	0.91407
AT1G09176	41.031	2.60923	0.579958	49.6568	5.5079e-09	3.52431e-08
AT1G09177	0	NA	NA	NA	NA	NA
AT1G09180	57.4784	1.36777	0.54557	13.2416	0.0393552	0.0699191
AT1G09183	9.0944	1.45699	1.92984	5.05134	0.537245	0.607038
AT1G09187	4.98583	0.698865	2.3001	4.82714	0.566167	0.632868
AT1G09190	56.9263	0.795387	0.566045	4.02031	0.673928	0.728559
AT1G09193	3.46751	3.54441	2.00803	6.97745	0.322938	0.403738
AT1G09195	151.882	-0.928674	0.562501	30.0902	3.7787e-05	0.000145898
AT1G09197	7.61255	1.66827	1.48872	11.08	0.0859364	0.134865
AT1G09200	73.8235	-2.06148	0.653551	66.6349	1.99887e-12	1.71499e-11
AT1G09207	9.64438	3.50526	1.96033	7.50074	0.277007	0.356947
AT1G09210	689.999	-1.14229	0.269629	154.599	8.23676e-31	1.67469e-29
AT1G09217	14.5803	1.29361	1.38089	12.0791	0.0602264	0.0997287
AT1G09220	29.8518	-0.980213	1.0814	6.65705	0.35373	0.434678
AT1G09223	0	NA	NA	NA	NA	NA
AT1G09227	3.19288	6.04372	2.73989	13.8379	0.0315002	0.0577447
AT1G09230	140.576	-0.348044	0.418496	14.0103	0.0295217	0.0546472
AT1G09233	0	NA	NA	NA	NA	NA
AT1G09237	2.56171	1.80935	3.0703	7.94538	0.242132	0.31957
AT1G09240	13.7501	4.44992	1.84994	11.0597	0.0865493	0.135664
AT1G09243	10.9685	0.530738	1.51173	3.68176	0.719651	0.76765
AT1G09245	3.72892	2.23354	2.80605	2.97687	0.811744	0.844556
AT1G09247	0.552996	0.404309	4.44808	1.03642	0.984194	NA
AT1G09250	60.0301	0.372471	0.700008	9.45004	0.149805	0.214451
AT1G09253	0	NA	NA	NA	NA	NA
AT1G09257	0	NA	NA	NA	NA	NA
AT1G09260	5.60562	7.26763	2.27238	18.8369	0.00444816	0.0106242
AT1G09263	0	NA	NA	NA	NA	NA
AT1G09267	0	NA	NA	NA	NA	NA
AT1G09270	354.1	-0.774622	0.408413	21.41	0.0015479	0.00418451
AT1G09273	1.29596	2.56178	3.73395	4.41931	0.620126	0.68098
AT1G09277	0.545846	2.0009	5.8687	0.823143	0.991439	NA
AT1G09280	162.115	-1.18843	0.417036	36.3166	2.39232e-06	1.13035e-05
AT1G09283	2.09706	1.54774	2.2076	3.44841	0.75082	0.794106
AT1G09287	0	NA	NA	NA	NA	NA
AT1G09290	74.2081	-1.04313	0.744488	6.16854	0.404577	0.484477
AT1G09293	9.8059	1.81022	1.40213	16.6961	0.0104674	0.0223882
AT1G09297	0	NA	NA	NA	NA	NA
AT1G09300	114.84	-0.393696	0.484857	16.7407	0.010285	0.0220483
AT1G09303	3.02845	6.52584	3.27137	8.31504	0.215919	0.290704
AT1G09307	9.60348	0.40591	1.74708	8.65698	0.193808	0.265666
AT1G09310	1257.2	-0.372264	0.272266	136.4	5.75903e-27	1.00814e-25
AT1G09313	7.96304	3.86014	1.95563	11.7934	0.0667397	0.108755
AT1G09317	0	NA	NA	NA	NA	NA
AT1G09320	139.22	1.77557	0.353979	34.4099	5.60578e-06	2.49487e-05
AT1G09323	0	NA	NA	NA	NA	NA
AT1G09327	0	NA	NA	NA	NA	NA
AT1G09330	152.471	0.544875	0.343966	57.455	1.47771e-10	1.09505e-09
AT1G09333	0	NA	NA	NA	NA	NA
AT1G09337	12.6666	-0.4564	1.75692	9.3381	0.155437	0.220999
AT1G09340	210.629	-2.40949	0.336866	136.455	5.60697e-27	9.82031e-26
AT1G09343	5.07697	4.56904	2.02724	15.8359	0.0146622	0.0299441
AT1G09350	11.6398	-1.61919	1.74839	3.31053	0.768982	0.80912
AT1G09353	6.38332	-1.20294	2.26841	6.8136	0.33843	0.419269
AT1G09357	19.046	1.19796	0.952048	9.32114	0.156306	0.222041
AT1G09360	5.17741	6.30424	3.03999	4.49898	0.609475	0.671593
AT1G09363	0	NA	NA	NA	NA	NA
AT1G09367	0	NA	NA	NA	NA	NA
AT1G09370	11.7582	1.08261	2.0976	12.3104	0.0553915	0.0930186
AT1G09373	6.80454	2.65813	1.84862	9.03155	0.171812	0.240536
AT1G09377	8.56387	1.37828	1.72622	2.99492	0.809484	0.842696
AT1G09380	71.6538	3.39404	1.1516	25.8074	0.000241808	0.00079731
AT1G09383	0	NA	NA	NA	NA	NA
AT1G09387	21.0693	1.17123	1.11672	7.17327	0.30512	0.385834
AT1G09390	92.8732	-0.607914	0.488222	8.55396	0.20026	0.272952
AT1G09393	1.11859	0.595012	2.93323	1.40811	0.965363	0.970751
AT1G09397	0	NA	NA	NA	NA	NA
AT1G09400	80.0726	-0.883126	0.659803	22.4278	0.00101263	0.00287517
AT1G09407	3.83315	5.73149	2.27713	11.5802	0.0720171	0.115998
AT1G09410	39.895	3.19041	0.813817	27.2359	0.00013079	0.00045527
AT1G09415	111.723	-0.768107	0.485856	45.1264	4.41715e-08	2.57969e-07
AT1G09417	8.1308	3.09972	1.55326	13.803	0.0319156	0.0583767
AT1G09420	60.9051	-0.365337	0.552404	9.18713	0.163324	0.23049
AT1G09421	0	NA	NA	NA	NA	NA
AT1G09423	0	NA	NA	NA	NA	NA
AT1G09427	6.41605	0.867469	1.56134	1.1349	0.979978	0.982967
AT1G09430	599.245	-1.63154	0.193598	312.241	1.9464e-64	1.10621e-62
AT1G09433	0	NA	NA	NA	NA	NA
AT1G09437	0	NA	NA	NA	NA	NA
AT1G09440	483.653	-2.59579	0.350325	199.709	2.18798e-40	6.18128e-39
AT1G09443	0	NA	NA	NA	NA	NA
AT1G09447	0	NA	NA	NA	NA	NA
AT1G09450	53.7954	10.0759	1.79469	33.6607	7.82215e-06	3.40478e-05
AT1G09453	0	NA	NA	NA	NA	NA
AT1G09457	0	NA	NA	NA	NA	NA
AT1G09460	89.2493	2.29794	0.995901	9.26102	0.159422	0.22587
AT1G09463	0	NA	NA	NA	NA	NA
AT1G09467	39.5399	3.48403	0.822332	85.8072	2.24595e-16	2.44779e-15
AT1G09470	94.5846	3.38593	0.639082	42.0675	1.78323e-07	9.72364e-07
AT1G09477	2.99968	0.252021	2.08503	3.76857	0.707961	0.758093
AT1G09480	53.84	0.810635	0.740595	10.4635	0.106442	0.1614
AT1G09483	10.7969	8.03208	2.06861	17.2874	0.00828322	0.0182462
AT1G09486	18.1928	3.06024	1.62604	5.74109	0.452809	0.529902
AT1G09487	0	NA	NA	NA	NA	NA
AT1G09490	90.3929	-0.911852	0.551097	6.91428	0.328847	0.4099
AT1G09493	5.95572	0.69148	1.50082	11.853	0.0653289	0.106799
AT1G09497	0	NA	NA	NA	NA	NA
AT1G09500	33.9447	2.06056	1.46806	8.31051	0.216225	0.291024
AT1G09503	0	NA	NA	NA	NA	NA
AT1G09507	1.04522	1.9955	4.45753	2.04424	0.915585	0.929386
AT1G09510	28.2191	2.26475	1.02088	19.81	0.00299345	0.00750089
AT1G09513	0	NA	NA	NA	NA	NA
AT1G09517	0	NA	NA	NA	NA	NA
AT1G09520	62.0838	-1.59326	0.646527	12.7465	0.0472427	0.0814222
AT1G09523	0	NA	NA	NA	NA	NA
AT1G09527	0	NA	NA	NA	NA	NA
AT1G09530	143.445	0.241754	0.690592	6.30824	0.389562	0.470114
AT1G09533	11.5703	-1.39374	1.27838	2.26382	0.893907	0.911658
AT1G09537	0	NA	NA	NA	NA	NA
AT1G09540	106.617	0.446867	0.530721	23.0297	0.0007866	0.00229536
AT1G09543	5.24181	1.51315	1.76316	13.5898	0.0345697	0.0625323
AT1G09547	4.74552	2.0819	1.72598	10.8523	0.0930498	0.144171
AT1G09550	36.138	8.06962	1.47876	41.2163	2.625e-07	1.40713e-06
AT1G09553	0	NA	NA	NA	NA	NA
AT1G09557	0	NA	NA	NA	NA	NA
AT1G09560	254.181	0.238976	0.379717	104.094	3.50588e-20	4.55173e-19
AT1G09563	0	NA	NA	NA	NA	NA
AT1G09567	0	NA	NA	NA	NA	NA
AT1G09570	300.776	-0.0709967	0.385464	22.2654	0.00108383	0.00305225
AT1G09573	8.25038	7.92794	2.2695	18.3963	0.00531447	0.0123893
AT1G09575	230.201	3.12798	0.377916	113.567	3.64753e-22	5.1631e-21
AT1G09577	6.91972	8.01452	2.32003	14.1936	0.0275467	0.0514666
AT1G09580	72.7128	0.452166	0.616509	9.59518	0.142768	0.206119
AT1G09583	2.65617	6.56144	2.9718	9.62356	0.141426	0.20447
AT1G09587	8.43874	3.99162	1.55115	19.4895	0.00341211	0.0084253
AT1G09590	222.796	-1.60229	0.393011	54.2975	6.42508e-10	4.5078e-09
AT1G09593	2.78823	1.9225	2.07763	3.92205	0.687225	0.740241
AT1G09597	0	NA	NA	NA	NA	NA
AT1G09600	115.884	1.90326	0.66753	14.9447	0.0206913	0.0402098
AT1G09603	3.37267	7.16821	3.509	6.45205	0.374499	0.455343
AT1G09607	4.68185	2.87555	2.09339	6.7209	0.347431	0.428523
AT1G09610	101.945	-3.62515	0.600776	104.953	2.31845e-20	3.03098e-19
AT1G09613	6.90006	3.81142	1.98494	9.15235	0.16519	0.23266
AT1G09617	0	NA	NA	NA	NA	NA
AT1G09620	414.078	-1.05107	0.309793	61.1829	2.58735e-11	2.03912e-10
AT1G09623	0	NA	NA	NA	NA	NA
AT1G09625	10.7855	0.529356	1.25122	2.72519	0.842463	0.86989
AT1G09627	0	NA	NA	NA	NA	NA
AT1G09630	83.4045	0.636127	0.534091	8.90601	0.178934	0.248688
AT1G09633	6.0395	7.16893	2.50692	17.9477	0.00636416	0.0145221
AT1G09637	0	NA	NA	NA	NA	NA
AT1G09640	967.692	-2.33107	0.241927	235.118	6.18893e-48	2.19286e-46
AT1G09645	107.815	-0.568125	0.53511	10.1439	0.118721	0.176711
AT1G09647	0.839071	4.95745	5.10347	2.05397	0.914669	NA
AT1G09650	43.8528	2.41346	1.00118	10.7897	0.0950963	0.146952
AT1G09653	5.20509	6.56976	2.48223	18.3665	0.00537866	0.01252
AT1G09657	0	NA	NA	NA	NA	NA
AT1G09660	117.756	-0.184454	0.453301	22.1698	0.001128	0.00316296
AT1G09663	0	NA	NA	NA	NA	NA
AT1G09665	2.36229	3.21963	3.02208	4.36307	0.627669	0.687436
AT1G09667	1.54038	0.893013	4.07481	2.19807	0.90061	0.916933
AT1G09673	0	NA	NA	NA	NA	NA
AT1G09677	0	NA	NA	NA	NA	NA
AT1G09680	20.8242	1.21153	1.35466	7.34847	0.289819	0.370315
AT1G09683	2.62269	1.44548	2.96936	6.13604	0.408125	0.487961
AT1G09690	429.187	-3.83185	0.326828	234.771	7.34036e-48	2.59541e-46
AT1G09693	7.63337	0.639384	1.57154	6.20929	0.400159	0.480137
AT1G09697	15.8355	0.671154	0.949617	7.16159	0.306162	0.386776
AT1G09700	69.6494	1.10271	0.503562	8.68449	0.192115	0.263826
AT1G09703	14.423	0.739545	1.40003	8.57252	0.199085	0.271613
AT1G09710	103.137	1.54163	0.575702	23.3192	0.000696314	0.00205706
AT1G09713	0	NA	NA	NA	NA	NA
AT1G09717	5.71233	-0.0019873	1.46822	2.48534	0.870105	0.892312
AT1G09720	68.7655	10.5515	1.90177	36.0698	2.67186e-06	1.2523e-05
AT1G09723	3.68844	0.599946	1.94675	2.22643	0.89774	0.914773
AT1G09730	354.325	-0.733173	0.251003	80.5556	2.74297e-15	2.81468e-14
AT1G09733	6.30472	7.41958	2.49472	14.5943	0.0236577	0.045099
AT1G09737	6.55104	1.02852	1.62394	4.96542	0.548256	0.617225
AT1G09740	52.8376	-0.930556	0.936179	11.8779	0.0647498	0.10596
AT1G09743	10.7166	-1.40119	1.81782	14.5171	0.0243638	0.0462494
AT1G09747	27.8989	2.07217	0.924892	51.4947	2.35617e-09	1.56461e-08
AT1G09750	73.0863	0.651234	0.629945	10.0421	0.122889	0.181933
AT1G09753	6.58313	-0.583695	1.57028	3.77512	0.707077	0.75741
AT1G09757	0	NA	NA	NA	NA	NA
AT1G09760	184.559	-0.693437	0.462137	15.6681	0.0156506	0.0316025
AT1G09763	1.1886	4.95907	4.09443	4.36506	0.627402	0.687233
AT1G09767	14.5864	4.19611	1.45513	14.7042	0.0226868	0.0435422
AT1G09770	870.706	-1.37674	0.231444	135.69	8.13146e-27	1.41686e-25
AT1G09773	6.99514	5.71158	2.35469	12.5222	0.0512838	0.0871866
AT1G09777	0	NA	NA	NA	NA	NA
AT1G09780	186.144	-0.0416434	0.654352	11.9277	0.0636018	0.104389
AT1G09783	5.87687	2.50098	1.36694	8.96158	0.17575	0.245052
AT1G09787	5.54182	0.50422	1.35079	4.28907	0.637621	0.696242
AT1G09790	51.2796	7.93438	2.41265	10.8006	0.0947391	0.146494
AT1G09793	0.420521	0.63056	6.18001	0.712414	0.994219	NA
AT1G09794	44.481	1.8615	0.750911	13.9902	0.0297454	0.0549951
AT1G09795	121.931	-0.336187	0.54703	4.65271	0.589062	0.652922
AT1G09797	2.40568	1.10556	2.20082	3.29111	0.771522	0.811331
AT1G09800	65.0457	1.33207	0.713796	17.6877	0.00706186	0.0159004
[truncated: 35,052 more rows]
