# Supplementary material for: Tissue-specific transcriptome profiling of the Arabidopsis inflorescence stem reveals local cellular signatures
Source: Plant Cell. 2020 Dec 2;33(2):200–23. doi: 10.1093/plcell/koaa019 (PMC8136906; doi:10.1093/plcell/koaa019)
Supplement: koaa019_Supplementary_Data_Updated [file koaa019_supplementary_data_updated.zip › tpc.00825.2020-06-SupplementalDataSet5.xlsx]

## Sheet: SDEgenes
Supplemental Data. Shi et al. (2021). Tissue-specific transcriptome profiling of the Arabidopsis Inflorescence stem reveals local cellular signatures. Plant Cell.
	RNA-seq dataset
Gene ID	APL-S13	APL-S14	LTP1-S20	LTP1-S21	NST3-S1	NST3-S3	PXY-S7	PXY-S8	PXY-S9	SCR-S16	SCR-S17	SCR-S18	SMXL5-S10	SMXL5-S11	SMXL5-S12	VND7-S4	VND7-S5
AT1G01020	89.033	100.184	110.187	123.064	278.431	312.359	124.496	91.4135	97.9323	138.227	87.1599	146.846	106.996	115.078	173.007	185.377	218.257
AT1G01050	304.973	212.026	112.636	134.705	324.525	277.424	243.525	392.183	299.81	438.87	292.408	295.575	114.412	147.536	120.58	172.136	181.541
AT1G01060	1268.23	861.924	754.169	833.175	1537.29	1398.22	795.346	1222.58	956.987	1886.79	1293.34	2123.62	1018.05	1201.93	703.822	1074.75	970.939
AT1G01070	196.72	158.48	119.981	26.6084	28.6529	64.1159	26.9181	79.5873	56.6976	13.8227	11.2464	24.4744	118.649	133.766	96.3332	4.41374	26.5173
AT1G01100	586.77	415.848	129.776	88.1403	1351.67	1640.71	975.781	1272.76	994.786	625.475	520.148	775.649	208.695	257.696	200.53	435.857	401.838
AT1G01110	130.016	239.232	247.309	177.944	105.268	99.4618	108.514	43.789	72.1606	93.303	47.7974	69.6578	163.142	140.651	184.147	103.723	67.313
AT1G01120	218.484	300.551	837.422	828.186	172.54	254.819	225.019	257.94	252.562	266.086	283.973	478.192	150.43	166.224	168.419	130.205	208.058
AT1G01130	296.494	212.026	2262.51	1955.72	156.345	162.345	638.464	587.795	505.983	507.983	396.437	657.043	203.398	235.074	208.394	510.891	305.968
AT1G01140	274.73	174.889	604.805	427.397	199.947	175.086	345.729	161.092	217.341	1534.32	1327.08	1937.24	211.873	161.306	162.521	238.342	334.525
AT1G01160	88.7503	97.5926	105.29	108.097	268.465	280.301	138.796	164.289	175.247	110.581	73.1019	82.8363	79.4525	99.3409	76.018	244.963	308.008
AT1G01170	78.0098	114.434	26.9346	23.2823	274.071	205.5	76.1278	132.965	80.7512	110.581	53.4206	54.5967	15.8905	51.1458	23.5918	89.3783	53.0345
AT1G01180	37.0264	44.9099	56.3178	36.5865	42.9793	37.4009	18.0856	15.3421	12.8858	51.835	53.4206	84.719	78.3931	74.7516	88.4692	39.7237	75.4722
AT1G01200	72.3569	40.5916	95.4955	79.8252	4.98311	2.87699	30.2829	25.8898	41.2346	10.367	14.0581	3.76529	47.6715	40.3265	34.7324	69.5165	42.8356
AT1G01230	160.542	134.73	85.7011	36.5865	89.0731	120.423	132.067	149.266	91.0598	210.796	202.436	188.264	149.371	115.078	122.546	176.55	206.019
AT1G01240	250.988	344.165	242.412	335.931	533.193	693.355	610.704	631.265	687.244	449.237	320.524	591.15	331.582	385.561	391.231	740.406	636.414
AT1G01260	172.978	198.64	465.234	359.213	155.099	96.9958	158.564	166.206	85.0465	532.172	435.8	668.339	208.695	293.105	401.061	205.239	210.098
AT1G01300	732.614	524.237	413.814	440.702	290.266	120.423	734.78	602.179	608.211	908.84	804.121	1172.89	240.476	278.351	180.215	626.752	491.589
AT1G01340	20.0677	45.7735	149.365	41.5756	2.49156	0	24.8151	1.59814	47.248	76.0246	19.6813	26.357	114.412	107.21	83.882	33.1031	24.4775
AT1G01355	14.9801	31.5233	75.9067	74.8361	18.0638	0	5.04714	8.94958	5.15433	44.9237	5.62322	26.357	56.1464	90.4888	47.8389	12.1378	8.15916
AT1G01370	108.535	83.7742	124.879	171.292	14.9493	49.3199	18.5062	8.31032	9.44961	24.1897	149.015	26.357	103.818	130.815	150.07	165.515	16.3183
AT1G01420	53.9851	35.8415	85.7011	54.8798	117.103	63.7049	69.8188	69.9985	73.0197	65.6576	47.7974	94.1322	129.243	148.52	137.619	18.7584	36.7162
AT1G01430	267.099	208.572	303.627	315.975	788.577	481.691	293.996	247.392	317.85	646.209	224.929	585.502	113.352	118.029	165.143	671.993	458.952
AT1G01453	23.7421	19.4322	12.243	74.8361	0.622889	0	22.7121	5.7533	26.6307	34.5567	44.9858	18.8264	32.8404	26.5565	29.4897	11.0344	22.4377
AT1G01460	218.767	167.117	550.935	572.08	15.5722	28.7699	775.998	1058.93	963.86	829.36	570.757	566.676	141.955	160.323	151.381	29.7928	61.1937
AT1G01470	1357.54	1306.7	1314.9	1608.14	506.409	706.507	2590.87	3058.2	2531.64	5256.07	4107.76	6581.72	498.962	489.82	483.632	873.921	801.637
AT1G01480	85.6412	217.64	465.234	503.896	21.8011	42.3329	163.191	317.71	223.354	611.653	402.06	457.482	98.5211	98.3574	119.27	63.9993	44.8754
AT1G01490	1294.79	1229.84	766.412	828.186	1798.9	1437.26	2044.51	2000.23	2464.63	1641.44	1017.8	1739.56	844.315	1137.99	817.849	1113.37	1019.89
AT1G01500	73.7702	68.2285	68.5609	61.5319	108.383	40.6889	72.763	18.2188	84.1874	145.138	222.117	197.678	96.4023	60.9816	119.27	38.6203	30.5968
AT1G01510	181.175	240.527	208.131	212.867	310.199	273.314	294.837	256.981	350.495	445.781	210.871	276.749	203.398	192.78	195.288	478.891	467.112
AT1G01530	0.565289	3.45461	19.5888	11.6412	0	0	0	0	0.859055	38.0123	0	13.1785	8.47493	6.88502	19.6598	0	2.03979
AT1G01540	230.638	154.162	276.692	296.018	185.621	120.012	239.739	196.891	268.884	393.946	309.277	402.886	117.59	161.306	114.682	342.065	165.223
AT1G01550	533.915	506.964	700.3	633.612	1889.22	2161.03	1443.06	1389.74	1158.87	1987.01	1417.05	2144.33	334.76	432.772	271.961	1591.15	1395.22
AT1G01560	162.803	139.48	137.122	277.725	82.8442	47.2649	389.471	480.081	237.099	338.655	258.668	323.815	112.293	106.226	137.619	223.998	93.8303
AT1G01590	143.301	102.343	110.187	93.1294	94.6791	90.4198	61.8275	14.3832	79.8921	131.315	42.1742	154.377	197.042	140.651	174.317	11.0344	30.5968
AT1G01610	182.588	180.935	350.15	325.953	64.1576	109.326	113.981	100.043	48.9661	62.202	53.4206	65.8925	123.946	155.405	161.866	54.0684	132.586
AT1G01620	1441.49	1120.59	377.085	327.616	744.975	745.552	1410.68	1501.61	1609.01	1544.68	1864.1	2957.63	174.795	203.6	169.075	2696.8	2455.91
AT1G01650	430.75	394.689	1155.74	773.306	642.821	443.468	721.321	938.747	883.968	2225.45	1976.56	1824.28	262.723	241.959	238.539	1222.61	1301.39
AT1G01660	156.02	155.025	203.234	206.215	65.4033	114.258	328.064	160.453	310.978	169.328	95.5948	84.719	197.042	139.667	117.304	632.269	507.907
AT1G01680	62.1817	93.7062	48.972	101.445	0	13.152	43.3213	18.858	20.6173	3.45567	8.43483	7.53058	110.174	79.6695	58.3242	6.62062	18.3581
AT1G01700	43.8099	36.7052	88.1497	89.8033	66.6491	37.4009	129.543	104.518	110.818	290.276	182.755	173.203	163.142	150.487	107.474	99.3092	91.7905
AT1G01710	131.712	76.4332	61.215	162.976	177.523	238.79	146.788	169.083	109.1	355.934	132.146	336.993	132.421	125.897	100.92	271.445	287.61
AT1G01720	210.005	195.617	585.216	315.975	297.741	470.183	617.434	726.194	647.728	1700.19	1206.18	2812.67	166.321	206.55	170.385	430.34	387.56
AT1G01725	44.6578	60.0238	53.8692	31.5975	179.392	155.358	314.185	326.979	332.454	141.682	129.334	152.494	30.7216	56.0637	37.3537	169.929	81.5916
AT1G01730	177.783	128.252	58.7664	121.401	396.78	390.038	399.566	476.885	375.407	286.82	314.9	481.957	105.937	178.027	90.4352	385.099	222.337
AT1G01740	74.0528	90.2516	105.29	69.847	24.2927	36.9899	80.3337	88.5369	74.7378	100.214	84.3483	205.208	68.8588	97.3738	74.052	82.7577	79.5518
AT1G01780	117.58	119.184	107.738	81.4882	274.071	177.141	143.423	227.895	177.824	96.7586	78.7251	94.1322	67.7994	70.8173	78.6393	257.101	224.377
AT1G01800	134.256	126.525	105.29	164.639	136.413	195.636	184.641	296.934	89.3417	148.594	230.552	318.167	75.215	80.653	53.7369	116.964	114.228
AT1G01820	131.995	124.366	90.5983	197.9	369.996	196.869	299.043	359.262	275.757	176.239	227.74	210.856	137.718	104.259	120.58	102.62	193.78
AT1G01830	172.413	208.572	357.496	505.559	198.079	217.83	301.146	298.532	350.495	127.86	163.073	73.4231	290.266	385.561	206.428	254.894	263.133
AT1G01880	302.147	281.55	151.813	272.736	145.133	63.2939	255.722	111.23	211.328	44.9237	109.653	73.4231	234.12	243.926	327.664	54.0684	167.263
AT1G01900	128.603	82.0469	58.7664	146.346	44.848	107.682	28.6005	78.3088	93.637	107.126	179.943	33.8876	96.4023	93.4395	98.9545	434.754	426.316
AT1G01950	275.578	294.937	475.029	410.767	307.707	145.905	421.437	290.542	554.95	532.172	669.163	453.717	358.066	299.99	443.657	783.44	463.032
AT1G02000	191.633	152.435	173.851	192.911	97.1707	287.288	83.6985	100.683	85.0465	203.884	289.596	440.539	135.599	190.813	125.823	200.825	116.268
AT1G02010	280.948	383.893	188.542	256.106	247.91	418.808	296.099	230.771	116.832	148.594	126.522	286.162	247.892	365.889	365.018	721.647	877.109
AT1G02020	265.12	282.846	183.645	116.412	247.287	390.449	415.128	332.732	388.293	89.8473	196.813	233.448	238.357	223.271	243.782	487.719	352.883
AT1G02065	45.7884	53.1146	51.4206	58.2059	3.73733	8.21998	72.763	57.2134	32.6441	76.0246	42.1742	18.8264	59.3245	74.7516	120.58	13.2412	12.2387
AT1G02110	213.114	206.845	269.346	350.898	208.668	291.809	261.19	255.383	433.823	114.037	202.436	167.555	176.914	237.041	174.317	359.72	507.907
AT1G02120	420.575	430.099	533.795	585.385	1347.93	1162.31	840.77	849.89	1032.58	718.778	553.887	529.023	378.194	461.296	383.367	1147.57	1056.61
AT1G02140	391.18	266.005	93.0469	113.086	325.148	418.808	295.679	439.168	297.233	570.185	337.393	485.722	69.9182	79.6695	68.1541	217.377	201.939
AT1G02145	106.557	66.0694	124.879	166.302	354.424	324.689	256.143	253.465	237.958	82.936	132.146	218.387	174.795	165.24	113.372	212.963	281.491
AT1G02150	32.5041	57.4328	58.7664	91.4664	170.049	212.076	97.9987	74.7929	71.3016	51.835	67.4787	122.372	34.9591	64.9159	36.043	72.8268	87.7109
AT1G02160	65.8561	56.1374	19.5888	59.8689	345.703	387.983	165.715	244.515	160.643	134.771	87.1599	210.856	72.0369	68.8502	45.8729	176.55	140.745
AT1G02170	123.798	150.275	102.841	191.248	245.418	180.84	180.435	127.851	223.354	276.453	238.987	536.554	104.877	63.9323	58.9795	177.653	148.905
AT1G02180	66.1388	82.9106	200.785	227.834	75.3696	41.5109	113.14	93.3313	76.4559	145.138	61.8554	56.4793	78.3931	46.228	55.7029	104.826	91.7905
AT1G02190	144.714	88.9561	186.094	242.802	5.606	0	39.1154	144.152	111.677	110.581	188.378	173.203	127.124	109.177	142.861	11.0344	48.9549
AT1G02205	934.987	682.285	10622	11767.6	384.945	358.802	633.837	801.307	474.198	501.071	657.917	449.952	755.328	935.379	621.251	752.543	622.136
AT1G02220	129.168	97.5926	139.57	106.434	92.1876	194.403	164.453	103.24	90.2008	51.835	101.218	128.02	138.777	202.616	156.623	601.373	414.077
AT1G02270	149.236	207.276	396.674	281.051	80.3527	132.753	182.538	250.908	202.737	1029.79	548.264	2114.21	170.558	121.963	111.406	177.653	201.939
AT1G02300	35.3305	13.3866	88.1497	63.1949	401.763	268.793	122.814	109.632	30.926	44.9237	64.667	7.53058	46.6121	66.883	64.8774	460.133	393.679
AT1G02305	383.548	435.712	213.028	131.379	764.285	711.028	698.188	693.912	537.769	646.209	506.09	593.033	158.905	150.487	143.517	894.887	773.08
AT1G02330	232.899	147.684	166.505	109.76	137.658	163.989	150.994	160.133	138.308	224.618	95.5948	173.203	111.233	110.16	122.546	1687.15	1686.91
AT1G02335	198.134	148.98	159.159	83.1512	83.4671	43.5659	159.406	225.018	215.623	131.315	182.755	184.499	67.7994	81.6366	70.1201	2438.59	2200.93
AT1G02360	100.621	125.229	144.468	119.738	14.3264	62.0609	63.0893	63.9255	109.959	31.101	44.9858	65.8925	68.8588	53.113	117.959	15.4481	14.2785
AT1G02400	87.0544	65.2057	384.431	405.778	53.5684	35.3459	211.98	215.109	265.448	1724.38	877.223	1698.14	150.43	116.062	89.1246	386.203	430.395
AT1G02475	170.717	85.9333	88.1497	181.27	176.278	212.898	103.046	54.3367	56.6976	138.227	104.03	86.6016	182.211	190.813	179.56	241.652	259.053
AT1G02500	10628	6576.28	2387.39	2734.01	13376.5	15733.5	12143.4	13335.5	11676.3	12198.5	11640.1	15462.2	2947.16	3428.74	2365.08	9485.14	8932.23
AT1G02510	24.8727	32.3869	53.8692	38.2496	371.242	197.691	31.9652	42.5105	15.463	6.91133	25.3045	20.7091	56.1464	74.7516	50.4602	143.447	148.905
AT1G02520	405.312	490.122	274.243	269.41	47.9624	1.644	87.4838	43.4694	170.093	48.3793	106.841	107.311	347.472	310.809	442.346	20.9653	106.069
AT1G02560	193.329	158.912	139.57	73.1731	403.632	244.955	277.172	233.648	245.69	262.631	340.205	231.565	86.868	128.848	90.4352	103.723	183.581
AT1G02575	68.6826	79.8878	36.729	59.8689	16.1951	15.618	27.3387	24.6113	0.859055	6.91133	19.6813	18.8264	54.0277	53.113	76.6733	4.41374	8.15916
AT1G02610	43.5272	100.184	178.748	111.423	322.656	274.136	128.702	124.974	83.3284	279.909	213.682	269.218	100.64	81.6366	119.925	444.685	405.918
AT1G02630	266.251	199.935	34.2804	74.8361	31.1444	0.821998	97.5781	63.9255	98.7913	72.569	16.8697	3.76529	64.6213	49.1787	65.5328	47.4477	34.6764
AT1G02640	536.742	500.486	181.197	292.692	1063.89	1103.53	1193.23	1470.93	1203.54	677.31	1037.48	1560.71	151.489	124.914	232.641	3364.38	3102.52
AT1G02660	404.464	373.529	1383.46	1127.53	748.09	427.439	669.167	717.884	757.687	1928.26	1568.88	2522.74	183.27	197.698	184.802	3871.96	3692.02
AT1G02680	130.864	67.3648	188.542	136.368	305.838	255.641	147.208	255.063	272.32	214.251	106.841	222.152	157.846	156.388	95.0225	545.097	481.39
AT1G02690	105.709	180.071	161.608	176.281	35.5047	41.0999	91.6898	61.0489	85.0465	31.101	185.566	58.362	146.193	155.405	201.841	72.8268	63.2335
AT1G02730	154.606	201.231	122.43	221.182	56.06	6.57598	86.6426	88.5369	111.677	89.8473	160.262	73.4231	164.202	157.372	191.356	95.9989	81.5916
AT1G02770	18.0892	84.6379	168.954	149.672	0.622889	3.69899	7.15012	27.488	8.59055	24.1897	59.0438	75.3058	76.2744	59.998	110.095	12.1378	22.4377
AT1G02780	925.943	815.719	381.982	262.758	2340.82	2062.8	1568.4	2089.09	1314.35	1219.85	1009.37	1374.33	364.422	464.247	332.907	1042.75	779.199
AT1G02790	225.268	102.343	178.748	197.9	96.5478	27.1259	341.944	168.763	201.878	27.6453	44.9858	79.071	67.7994	104.259	152.691	80.5508	44.8754
AT1G02800	190.22	228.004	166.505	98.1185	0	8.63098	6.72953	4.79442	22.3354	96.7586	56.2322	9.41322	165.261	223.271	257.544	18.7584	87.7109
AT1G02840	276.426	236.641	110.187	261.095	1187.85	1364.11	961.902	814.731	868.505	165.872	326.147	536.554	423.747	477.033	387.299	540.684	548.703
AT1G02850	54.2677	42.3189	144.468	31.5975	26.7842	13.152	138.376	181.868	154.63	55.2906	64.667	45.1835	84.7493	159.339	96.9885	19.8618	67.313
AT1G02860	96.947	67.3648	78.3553	84.8143	137.658	104.805	212.821	343.28	249.126	400.857	371.133	566.676	85.8087	106.226	83.882	600.269	703.727
AT1G02880	78.0098	79.0241	318.318	365.865	49.2082	97.8178	77.8101	116.025	27.4898	463.059	255.857	630.686	137.718	174.093	216.258	47.4477	48.9549
AT1G02890	468.624	322.574	457.889	535.494	325.148	133.986	269.602	205.521	249.985	359.389	441.423	419.83	390.906	321.629	394.507	525.236	644.573
AT1G02900	81.4016	85.5015	46.5234	21.6193	112.12	166.455	139.638	99.4042	135.731	169.328	188.378	171.321	60.3839	39.343	55.7029	97.1024	81.5916
AT1G02930	73.7702	95.4335	80.8039	54.8798	74.7467	86.3098	209.036	198.169	204.455	504.527	295.219	515.844	38.1372	59.998	70.1201	58.4821	89.7507
AT1G02960	156.302	199.504	85.7011	146.346	261.613	246.599	210.298	175.476	240.535	107.126	191.19	192.03	265.901	231.14	238.539	412.685	377.361
AT1G02965	32.2215	94.138	48.972	79.8252	1.86867	37.4009	2.94417	6.71218	4.29528	41.468	67.4787	18.8264	77.3337	54.0966	82.5713	0	20.3979
AT1G02980	87.0544	91.5471	124.879	199.563	3.11444	0	45.0037	16.9403	9.44961	76.0246	36.5509	22.5917	134.54	121.963	179.56	212.963	99.9496
AT1G03040	258.902	289.323	215.477	181.27	467.79	574.577	586.31	500.537	530.037	158.961	149.015	122.372	277.554	416.052	329.63	376.272	263.133
AT1G03055	49.1801	52.2509	51.4206	146.346	9.96622	25.8929	47.9479	52.4189	57.5567	10.367	50.609	50.8314	61.4432	57.0473	57.6688	172.136	118.308
AT1G03060	566.419	618.806	1591.59	1257.25	773.005	408.944	679.261	593.229	584.158	1361.53	714.149	762.471	915.292	757.352	614.697	1559.16	1511.48
AT1G03080	1061.61	777.718	2093.55	1997.29	1982.66	1466.44	1681.54	1547	1491.32	4889.77	2960.63	3641.03	1199.2	1336.68	804.087	3354.45	3598.19
AT1G03090	133.973	123.934	144.468	156.324	217.388	384.284	219.13	111.87	103.087	259.175	174.32	233.448	189.627	193.764	131.721	2291.84	2070.39
AT1G03100	24.5901	45.7735	24.486	54.8798	74.1238	68.6368	74.4454	88.2172	49.8252	48.3793	30.9277	28.2397	46.6121	33.4415	34.7324	1090.19	877.109
AT1G03106	7.34875	18.5685	7.34581	19.9563	0.622889	0	37.433	23.6525	24.0535	20.734	22.4929	3.76529	25.4248	27.5401	24.9025	2.20687	0
AT1G03130	258.902	198.208	159.159	104.771	600.465	625.13	448.775	487.752	371.112	390.49	399.249	308.754	137.718	103.275	100.92	280.273	297.809
AT1G03140	144.149	137.752	83.2525	186.259	399.895	314.003	319.652	224.059	303.246	127.86	208.059	367.116	137.718	95.4067	89.7799	235.032	283.531
AT1G03160	105.144	143.366	242.412	162.976	213.651	300.851	118.608	146.07	146.898	380.123	269.915	263.57	176.914	182.945	159.9	68.413	134.626
AT1G03165	19.5025	19.864	73.4581	59.8689	28.6529	4.93199	9.2531	8.94958	8.59055	120.948	44.9858	60.2446	34.9591	61.9651	26.2131	28.6893	42.8356
AT1G03210	72.9222	106.661	110.187	129.716	341.966	475.937	416.389	599.941	480.212	93.303	182.755	126.137	140.896	241.959	199.22	193.101	126.467
AT1G03220	77.4445	85.5015	749.272	806.567	107.76	107.682	211.559	184.106	86.7646	300.643	230.552	455.6	103.818	48.1951	82.5713	112.55	316.167
AT1G03230	66.1388	34.5461	48.972	86.4773	28.6529	41.9219	62.6687	79.2677	90.2008	117.493	75.9135	60.2446	96.4023	63.9323	85.1926	3.31031	20.3979
AT1G03260	292.82	293.642	166.505	199.563	75.9925	95.7628	124.076	62.0078	201.019	207.34	42.1742	77.1884	223.526	268.516	454.797	49.6546	128.507
AT1G03270	180.044	184.39	73.4581	133.042	26.7842	19.317	51.7332	144.472	101.369	72.569	163.073	39.5355	165.261	163.273	193.977	137.93	32.6366
AT1G03280	205.2	177.049	357.496	176.281	314.559	385.928	258.246	290.542	353.072	393.946	227.74	397.238	190.686	194.748	218.224	485.512	526.265
AT1G03290	288.58	230.163	220.374	217.856	372.488	489.911	375.592	448.438	440.695	231.53	199.624	214.621	279.673	307.859	240.505	551.718	442.634
AT1G03365	338.608	226.709	362.393	367.528	237.321	205.5	286.846	360.22	312.696	224.618	185.566	120.489	298.741	330.481	328.975	516.408	450.793
AT1G03370	171.565	165.389	352.599	495.581	118.349	247.01	416.81	504.053	259.435	774.069	829.425	1005.33	115.471	119.996	172.351	197.515	185.621
AT1G03380	403.616	451.69	582.767	620.308	645.936	711.439	388.21	540.49	508.561	895.017	452.669	877.312	368.659	386.544	439.07	1107.85	1021.93
AT1G03430	29.9603	80.3196	39.1776	79.8252	140.15	116.724	197.259	279.035	124.563	103.67	137.769	256.04	108.055	118.029	127.134	129.102	75.4722
AT1G03440	196.438	350.211	144.468	201.226	72.2551	67.4038	69.3982	36.4376	145.18	138.227	179.943	182.616	191.745	193.764	304.072	18.7584	97.9099
AT1G03445	202.939	237.936	139.57	349.235	8.09756	34.9349	71.9218	46.346	115.972	41.468	101.218	45.1835	202.339	176.06	293.587	7.72405	36.7162
AT1G03457	213.679	173.594	132.225	199.563	29.2758	36.1679	74.866	55.6152	160.643	76.0246	98.4064	77.1884	169.499	160.323	268.684	1.10344	18.3581
AT1G03510	70.0958	46.2054	46.5234	46.5647	19.3096	31.6469	18.0856	40.2731	24.9126	0	14.0581	3.76529	59.3245	41.3101	57.6688	37.5168	46.9151
AT1G03520	53.4198	64.342	166.505	149.672	210.536	260.984	140.058	160.773	45.5299	114.037	331.77	64.0099	117.59	118.029	138.274	271.445	387.56
AT1G03550	60.7685	44.0462	279.141	315.975	840.9	1145.04	531.212	626.47	457.017	300.643	213.682	321.932	386.669	471.132	363.707	274.756	340.645
AT1G03590	293.102	345.029	396.674	379.17	174.409	115.08	128.702	168.124	136.59	176.239	323.335	306.871	367.6	328.514	298.174	240.549	157.064
AT1G03600	153.759	155.025	68.5609	108.097	500.18	366.611	159.406	280.633	243.113	179.695	163.073	261.688	59.3245	67.8666	89.1246	97.1024	136.666
AT1G03610	283.21	300.119	259.552	334.268	237.321	354.692	274.228	309.08	271.461	376.668	289.596	506.431	105.937	156.388	177.594	436.961	483.43
AT1G03620	121.537	123.07	97.9441	139.694	454.709	436.892	572.851	718.523	451.863	38.0123	106.841	131.785	156.786	129.832	152.036	566.063	471.191
AT1G03630	129.168	115.297	56.3178	26.6084	417.336	448.811	161.088	207.438	123.704	65.6576	30.9277	131.785	94.2836	119.996	72.0861	273.652	275.371
AT1G03650	29.1124	41.0235	2.4486	0	87.2045	56.3069	61.8275	43.789	51.5433	3.45567	19.6813	15.0612	30.7216	38.3594	29.4897	22.0687	32.6366
AT1G03660	34.4826	74.274	85.7011	21.6193	9.34333	43.5659	31.1241	40.5927	42.9528	0	2.81161	1.88264	40.2559	36.3922	49.8049	28.6893	16.3183
AT1G03730	266.534	251.323	741.926	650.243	1102.51	1089.56	956.013	747.929	911.458	708.411	514.525	875.429	247.892	241.959	253.612	1555.84	1623.67
AT1G03740	224.137	202.958	717.44	525.516	194.964	158.646	383.583	285.428	176.965	563.273	362.698	500.783	188.567	179.994	148.759	268.135	250.894
AT1G03743	16.9587	11.2275	41.6262	63.1949	7.47467	1.233	8.41191	6.39255	3.43622	138.227	53.4206	33.8876	37.0778	24.5893	12.4512	35.31	53.0345
AT1G03746	46.6363	35.4097	115.084	116.412	8.72045	8.63098	26.0769	15.9814	25.7717	210.796	87.1599	71.5405	29.6623	35.4087	30.1451	159.998	206.019
AT1G03750	230.072	183.958	161.608	189.585	314.559	346.883	365.497	291.82	234.522	200.429	163.073	50.8314	220.348	207.534	224.122	382.892	363.082
AT1G03820	951.381	589.874	159.159	167.965	136.413	297.974	238.478	117.943	104.805	321.377	472.351	495.135	120.768	147.536	89.7799	460.133	685.369
AT1G03850	40.4181	26.3414	66.1123	54.8798	197.456	120.834	124.917	89.1761	121.127	6.91133	19.6813	20.7091	74.1556	50.1623	52.4262	485.512	534.425
AT1G03870	148.388	106.229	100.393	78.1622	71.6322	80.9668	53.4156	14.0636	63.5701	169.328	171.508	431.125	46.6121	26.5565	42.5963	488.822	157.064
AT1G03890	52.5718	44.0462	139.57	83.1512	6.85178	16.029	3.36476	5.7533	27.4898	0	67.4787	62.1273	82.6306	93.4395	102.231	18.7584	10.1989
AT1G03900	423.401	232.322	281.589	312.649	641.576	722.125	511.444	470.812	615.084	584.007	511.713	547.849	225.645	210.485	201.841	772.405	634.374
AT1G03905	155.172	195.617	178.748	174.618	24.9156	53.8409	42.4801	23.9721	115.113	266.086	157.45	210.856	156.786	154.421	159.245	185.377	116.268
AT1G03920	129.451	256.505	107.738	152.998	680.818	585.263	354.562	383.553	383.998	120.948	154.639	75.3058	187.508	211.468	241.161	2228.94	2319.24
AT1G03930	225.833	276.369	247.309	229.497	394.912	246.599	294.417	295.336	215.623	255.719	258.668	414.182	129.243	123.93	133.032	546.201	611.937
AT1G03960	108.818	107.525	146.916	197.9	100.908	30.0029	99.6811	55.2956	93.637	148.594	160.262	201.443	213.992	212.452	212.326	60.689	101.989
AT1G03990	124.081	134.73	142.019	84.8143	158.837	240.434	190.53	170.681	118.55	100.214	56.2322	116.724	152.549	115.078	111.406	347.582	236.615
AT1G04010	115.602	190.435	318.318	284.377	190.604	193.17	142.161	216.708	232.804	145.138	143.392	208.973	314.632	369.824	340.115	177.653	132.586
AT1G04030	76.0313	54.4101	80.8039	58.2059	33.636	4.93199	47.5273	27.8076	28.3488	3.45567	36.5509	20.7091	73.0963	96.3902	66.8434	299.031	61.1937
AT1G04037	5.65289	3.88643	0	0	0	1.233	0.420595	0	0	6.91133	11.2464	13.1785	10.5937	9.83574	7.20861	0	0
AT1G04040	128.886	81.1833	115.084	106.434	80.3527	5.75399	158.564	84.7013	105.664	72.569	143.392	154.377	64.6213	70.8173	57.6688	372.961	342.685
AT1G04080	372.525	223.254	271.795	294.355	852.112	1198.06	766.325	994.362	761.123	1009.05	683.221	1178.54	335.819	427.855	354.532	1029.51	826.114
AT1G04093	15.5454	13.8184	41.6262	31.5975	0	4.52099	0.841191	0	0.859055	3.45567	11.2464	1.88264	20.128	24.5893	51.7709	0	4.07958
AT1G04103	28.5471	53.1146	39.1776	48.2277	28.03	9.04198	12.1973	27.488	12.0268	20.734	16.8697	35.7702	34.9591	27.5401	36.043	119.171	91.7905
AT1G04110	98.0776	58.2965	73.4581	139.694	82.8442	40.2779	58.0422	128.81	19.7583	44.9237	61.8554	52.714	78.3931	50.1623	64.8774	322.203	326.366
AT1G04120	548.33	380.87	692.954	731.731	406.124	434.837	424.381	367.252	339.327	770.613	750.7	1058.05	531.802	497.688	368.95	747.026	616.016
AT1G04140	462.123	513.441	536.244	532.168	659.639	767.746	545.933	462.501	475.058	594.374	537.018	807.654	523.327	492.77	486.253	765.785	636.414
AT1G04150	94.9685	136.025	95.4955	68.184	11.8349	21.783	24.8151	16.9403	13.7449	13.8227	22.4929	47.0661	150.43	140.651	205.118	5.51718	30.5968
AT1G04160	394.289	455.576	555.833	487.266	204.93	96.5848	292.734	158.535	221.636	338.655	340.205	205.208	349.591	387.528	443.002	381.789	340.645
AT1G04180	68.1173	47.9327	58.7664	21.6193	44.2251	19.728	29.4417	25.2506	30.0669	0	0	0	54.0277	45.2444	82.5713	101.516	42.8356
AT1G04200	296.777	221.095	487.272	532.168	189.358	291.398	424.801	312.596	256.857	780.98	399.249	1018.51	170.558	210.485	154.002	923.576	903.626
AT1G04220	126.907	105.366	2840.38	2837.12	42.9793	103.983	55.098	36.7572	85.9055	86.3916	64.667	82.8363	263.782	295.072	202.496	51.8615	30.5968
AT1G04240	72.3569	55.2737	93.0469	61.5319	116.48	34.5239	101.784	151.823	85.9055	103.67	137.769	193.912	58.2651	32.4579	37.3537	164.412	179.501
AT1G04270	478.234	329.915	112.636	156.324	745.598	775.144	619.537	733.226	597.043	480.337	511.713	634.451	135.599	192.78	140.24	249.377	338.605
AT1G04280	279.818	252.186	227.72	221.182	128.938	96.9958	180.435	116.664	248.267	93.303	92.7832	65.8925	176.914	195.731	184.147	68.413	128.507
AT1G04300	1162.23	898.198	1569.55	1298.82	2117.82	2270.77	2103.82	1762.11	2123.58	1510.13	1116.21	2123.62	755.328	958.984	734.622	4782.29	4348.83
AT1G04330	87.3371	81.6151	24.486	11.6412	11.212	6.98698	38.2742	55.6152	33.5032	10.367	14.0581	28.2397	34.9591	41.3101	20.3152	0	8.15916
AT1G04340	92.4247	57.001	19.5888	23.2823	77.2382	57.9509	168.238	70.6377	127.14	72.569	115.276	101.663	78.3931	80.653	58.3242	157.791	110.149
AT1G04350	61.6165	112.275	105.29	63.1949	450.972	462.374	161.509	121.459	83.3284	172.783	140.581	171.321	153.608	236.058	152.691	55.1718	57.1141
AT1G04370	19.7851	35.8415	26.9346	64.858	23.6698	9.86398	18.5062	17.5795	29.2079	0	14.0581	7.53058	45.5528	68.8502	49.1496	9.93092	12.2387
AT1G04390	112.492	108.82	71.0095	221.182	175.032	177.552	216.186	218.306	172.67	172.783	75.9135	62.1273	184.33	148.52	173.007	40.8271	42.8356
AT1G04400	157.15	131.275	193.44	226.171	184.998	220.706	214.924	162.051	182.12	411.224	326.147	632.568	195.983	150.487	165.143	301.238	259.053
AT1G04410	1492.08	1015.65	484.823	302.67	1004.72	1175.05	602.293	953.449	688.962	1126.55	953.136	1630.37	250.01	256.713	220.19	1356.12	1291.19
AT1G04430	369.133	406.78	685.609	635.275	186.244	190.293	394.098	480.4	567.835	1244.04	1020.61	1833.7	208.695	229.173	193.322	572.683	681.289
AT1G04440	212.266	201.231	452.991	244.465	452.217	666.229	402.51	514.281	394.306	850.094	534.206	741.762	149.371	199.665	219.535	403.858	497.708
AT1G04450	66.4214	69.524	83.2525	99.7815	49.2082	65.7598	39.9566	92.3724	63.5701	76.0246	84.3483	39.5355	55.087	64.9159	121.236	9.93092	4.07958
AT1G04480	123.798	115.729	73.4581	41.5756	234.829	472.238	236.375	353.189	138.308	217.707	137.769	293.692	64.6213	72.7845	51.7709	129.102	130.546
AT1G04490	71.7917	66.5012	200.785	79.8252	3.73733	27.9479	110.196	62.647	46.389	217.707	194.001	152.494	108.055	76.7188	67.4988	36.4134	34.6764
AT1G04517	8.47933	9.93199	12.243	16.6302	1.86867	1.233	2.10298	8.31032	5.15433	13.8227	0	5.64793	5.29683	8.85216	19.0045	34.2065	55.0743
AT1G04520	71.509	102.775	105.29	116.412	36.1276	34.9349	57.6216	46.9853	30.926	76.0246	36.5509	43.3008	130.302	207.534	119.925	80.5508	50.9947
AT1G04550	213.114	168.844	19.5888	53.2168	262.859	221.528	175.388	264.332	207.032	117.493	67.4787	240.978	135.599	129.832	124.512	203.032	169.302
AT1G04555	138.496	100.184	85.7011	109.76	207.422	129.465	126.599	155.978	105.664	110.581	56.2322	86.6016	129.243	121.963	101.576	353.1	275.371
AT1G04580	128.603	175.753	119.981	202.889	4.36022	62.4719	91.2692	82.4639	73.8787	31.101	36.5509	3.76529	151.489	129.832	128.444	121.378	83.6313
AT1G04593	6.21817	11.6593	9.79441	18.2933	0	1.233	0	0.639255	0	3.45567	8.43483	0	21.1873	25.5729	24.9025	0	0
AT1G04600	112.775	194.753	516.655	192.911	58.5516	45.2099	106.831	46.6656	103.087	41.468	188.378	5.64793	180.092	223.271	163.177	49.6546	48.9549
AT1G04620	92.142	168.412	379.533	194.574	15.5722	19.317	13.8796	90.7743	19.7583	51.835	109.653	13.1785	166.321	241.959	197.254	11.0344	20.3979
AT1G04625	47.7669	108.388	112.636	49.8907	37.3733	8.63098	32.8064	14.7029	25.7717	0	14.0581	5.64793	77.3337	47.2115	105.508	47.4477	22.4377
AT1G04650	94.1206	80.3196	274.243	78.1622	2.49156	5.75399	2.10298	10.8673	41.2346	3.45567	2.81161	24.4744	95.343	59.0144	69.4647	18.7584	18.3581
AT1G04660	8.19669	15.5457	41.6262	53.2168	16.818	1.644	32.8064	60.7293	33.5032	6.91133	11.2464	7.53058	37.0778	38.3594	43.907	38.6203	28.557
AT1G04677	16.9587	48.7963	29.3832	23.2823	0	0	21.0298	11.5066	14.6039	6.91133	33.7393	7.53058	59.3245	26.5565	51.7709	40.8271	55.0743
AT1G04680	2102.31	1849.94	4123.45	4317.21	698.259	699.109	2961.41	3141.94	2898.45	1582.69	1245.54	2701.59	456.587	486.869	418.754	6201.31	5760.36
AT1G04683	17.2413	19.864	26.9346	38.2496	0	0	24.3945	14.0636	6.01339	0	22.4929	11.2959	18.0092	11.8029	25.5578	26.4825	38.756
AT1G04710	71.2264	108.388	313.421	194.574	204.308	53.8409	60.1451	198.169	121.986	17.2783	0	48.9487	123.946	117.045	102.886	77.2405	55.0743
AT1G04730	87.9024	133.002	320.767	281.051	74.7467	11.508	71.5012	102.92	148.617	51.835	196.813	246.626	201.28	193.764	239.85	61.7924	55.0743
AT1G04750	308.93	321.71	71.0095	99.7815	227.354	168.099	293.155	240.04	281.77	383.579	309.277	408.534	101.699	64.9159	51.1156	209.653	189.7
AT1G04770	35.0479	87.6606	56.3178	8.31512	206.176	157.413	177.491	69.3592	127.14	145.138	165.885	303.106	57.2058	95.4067	58.9795	89.3783	126.467
AT1G04778	100.621	31.5233	26.9346	21.6193	3.73733	28.3589	83.6985	66.1629	32.6441	13.8227	0	3.76529	18.0092	18.6879	20.3152	50.7581	53.0345
AT1G04780	725.265	575.192	685.609	518.864	1214.01	1195.19	1417.41	1269.88	1423.45	798.259	570.757	922.496	587.948	726.861	458.729	857.37	799.597
AT1G04820	1834.08	1232.86	536.244	468.973	1014.06	1240.81	1134.35	1112.62	1064.37	1745.11	1360.82	1491.05	227.764	282.286	228.709	1562.47	1582.88
AT1G04850	480.213	347.62	1523.03	1220.66	778.611	716.782	727.63	977.422	712.157	628.931	525.771	596.798	305.097	294.089	252.301	3205.48	2745.56
AT1G04880	242.509	211.163	203.234	83.1512	0	0.821998	80.7543	10.2281	117.691	17.2783	143.392	1.88264	81.5712	104.259	157.279	12.1378	122.387
AT1G04960	148.954	104.934	112.636	129.716	176.278	203.445	183.38	190.178	164.08	331.744	219.306	382.177	134.54	119.012	124.512	278.066	199.899
AT1G04970	96.3817	83.3424	41.6262	84.8143	112.743	220.706	99.6811	153.421	110.818	158.961	89.9715	163.79	92.1649	90.4888	108.129	371.858	199.899
AT1G04983	120.689	113.138	12.243	4.98907	2.49156	7.39798	3.78536	6.39255	4.29528	6.91133	2.81161	3.76529	9.5343	5.90144	7.20861	4.41374	0
AT1G04985	191.915	138.184	127.327	157.987	303.97	344.417	183.38	190.818	241.395	283.365	238.987	267.335	133.48	121.963	141.551	239.446	195.82
AT1G04990	152.628	191.299	51.4206	133.042	105.268	179.196	158.144	144.791	154.63	169.328	106.841	175.086	77.3337	80.653	130.41	358.617	381.44
AT1G05000	140.474	170.139	48.972	172.955	0	0.410999	10.5149	38.675	60.1339	96.7586	163.073	103.545	119.708	96.3902	136.308	50.7581	32.6366
AT1G05010	148.388	129.548	183.645	320.964	76.6153	39.0449	174.547	155.978	122.845	373.212	224.929	404.768	183.27	143.602	202.496	313.376	250.894
AT1G05020	64.1603	110.116	66.1123	179.607	61.0431	7.80898	66.8747	14.7029	55.8386	82.936	67.4787	26.357	99.5804	97.3738	108.129	3.31031	4.07958
AT1G05030	27.4165	50.0918	262	56.5428	47.9624	40.6889	45.8449	37.3964	44.6709	72.569	89.9715	199.56	113.352	106.226	76.6733	75.0336	108.109
AT1G05060	65.8561	58.7283	41.6262	38.2496	138.281	155.769	116.505	136.801	103.087	110.581	126.522	133.668	57.2058	44.2608	30.1451	34.2065	32.6366
AT1G05120	285.753	187.412	288.935	236.149	341.343	318.113	238.478	193.055	341.904	756.791	565.134	771.884	243.654	232.123	237.229	393.927	426.316
AT1G05135	35.0479	50.5236	217.926	204.552	24.2927	11.919	16.4032	59.1311	60.1339	48.3793	47.7974	92.2496	24.3654	20.655	30.1451	70.6199	91.7905
AT1G05160	216.788	300.551	315.87	379.17	910.041	801.859	304.932	435.333	377.984	272.998	320.524	280.514	313.572	447.526	327.664	797.784	722.085
AT1G05170	374.504	396.416	404.019	342.583	815.985	1193.54	206.092	266.889	331.595	397.402	328.958	451.835	229.882	333.432	309.315	2032.53	1780.74
AT1G05183	1.41322	1.7273	7.34581	3.32605	15.5722	11.097	3.36476	5.43367	6.01339	6.91133	0	5.64793	2.11873	1.96715	1.31066	69.5165	46.9151
AT1G05190	171.848	132.571	80.8039	116.412	272.202	413.465	103.466	128.171	115.972	165.872	205.248	195.795	93.2242	128.848	123.202	303.445	171.342
AT1G05193	9.60991	21.5913	17.1402	16.6302	0	0.410999	0.841191	12.4655	2.57717	6.91133	11.2464	15.0612	9.5343	13.77	19.0045	0	0
AT1G05200	373.938	318.256	198.337	144.683	74.7467	180.018	332.27	389.307	297.233	269.542	312.089	229.683	216.111	223.271	266.063	119.171	163.183
AT1G05220	22.0463	22.4549	85.7011	48.2277	9.34333	19.728	26.0769	21.7347	18.0402	10.367	22.4929	1.88264	22.2467	19.6715	20.9705	8.82749	2.03979
AT1G05230	67.2693	77.2968	404.019	387.485	6.85178	49.3199	47.1067	87.578	97.9323	120.948	22.4929	32.0049	132.421	180.978	203.152	144.55	42.8356
AT1G05260	203.504	246.141	132.225	124.727	82.8442	133.575	59.7245	53.6975	125.422	252.264	283.973	304.988	161.024	125.897	204.462	105.93	91.7905
AT1G05280	54.833	63.0466	66.1123	111.423	8.09756	8.21998	10.5149	10.2281	20.6173	55.2906	25.3045	0	86.868	84.5873	115.993	90.4818	26.5173
AT1G05283	19.7851	19.4322	0	3.32605	0.622889	0.410999	7.15012	1.59814	6.87244	10.367	5.62322	9.41322	10.5937	13.77	20.3152	5.51718	6.11937
AT1G05291	18.9372	28.0687	78.3553	1.66302	0.622889	0.410999	9.2531	10.5477	2.57717	24.1897	25.3045	22.5917	36.0185	34.4251	26.8684	0	8.15916
AT1G05310	65.8561	113.57	97.9441	54.8798	3.73733	15.618	19.3474	27.1684	85.9055	44.9237	53.4206	9.41322	90.0461	121.963	119.27	132.412	189.7
AT1G05320	435.272	430.099	274.243	537.157	318.296	143.439	213.242	174.197	262.012	190.062	154.639	193.912	266.96	226.222	247.714	654.338	626.215
AT1G05330	49.4628	55.2737	320.767	329.279	272.825	388.805	96.7369	68.4003	107.382	93.303	87.1599	69.6578	39.1966	49.1787	53.0815	850.749	736.364
AT1G05340	80.271	89.3879	247.309	495.581	333.868	275.369	210.718	264.652	192.428	632.387	447.046	628.803	45.5528	52.1294	62.2561	1053.78	972.979
AT1G05350	398.811	237.504	203.234	143.02	220.503	281.534	213.662	232.05	236.24	148.594	337.393	289.927	204.458	180.978	255.578	489.926	440.594
AT1G05360	111.645	101.047	181.197	214.53	95.9249	56.7179	48.3685	38.675	26.6307	27.6453	134.957	271.101	170.558	194.748	201.186	154.481	171.342
AT1G05380	496.323	497.895	538.692	445.691	861.455	701.986	682.206	402.092	748.237	449.237	489.22	472.544	560.405	571.456	452.831	1384.81	1415.61
AT1G05385	60.7685	80.7514	56.3178	73.1731	149.493	221.117	129.964	126.253	140.026	31.101	25.3045	107.311	92.1649	91.4724	112.061	122.481	99.9496
AT1G05440	117.015	194.753	110.187	73.1731	21.8011	12.741	39.536	31.0039	60.9929	31.101	61.8554	84.719	103.818	56.0637	101.576	79.4474	30.5968
AT1G05460	238.552	180.071	200.785	177.944	244.172	210.432	203.568	122.737	102.228	162.416	106.841	158.142	266.96	325.563	237.229	489.926	507.907
AT1G05470	93.2726	113.57	149.365	98.1185	31.1444	38.2229	124.917	146.709	48.1071	103.67	19.6813	86.6016	271.198	308.842	249.68	481.098	481.39
AT1G05490	144.431	154.594	139.57	54.8798	91.5647	102.339	210.298	205.84	341.904	58.7463	101.218	161.907	159.964	137.7	228.054	733.785	620.096
AT1G05500	216.223	246.141	325.664	349.235	269.088	356.336	273.387	300.45	304.106	338.655	165.885	233.448	172.677	167.208	224.122	431.443	438.555
AT1G05540	22.3289	113.138	63.6637	56.5428	2.49156	0	31.9652	54.6563	129.717	13.8227	25.3045	80.9537	79.4525	72.7845	134.998	35.31	8.15916
AT1G05543	9.60991	4.31826	4.8972	1.66302	0	0	13.0385	23.6525	8.59055	0	0	0	9.5343	1.96715	7.20861	70.6199	48.9549
AT1G05547	5.65289	8.63652	4.8972	26.6084	5.606	11.919	25.2357	18.5384	15.463	0	5.62322	0	10.5937	5.90144	12.4512	44.1374	44.8754
AT1G05550	87.3371	117.025	26.9346	39.9126	0	9.45298	33.227	43.789	29.2079	17.2783	36.5509	56.4793	81.5712	82.6202	110.75	8.82749	30.5968
AT1G05570	793.1	690.058	666.02	645.254	1357.9	1318.9	1296.27	1417.87	1164.02	1347.71	927.832	1086.29	941.777	1036.69	731.346	994.196	1030.09
AT1G05575	25.438	34.1142	39.1776	54.8798	21.8011	18.495	50.892	116.984	67.0063	89.8473	61.8554	75.3058	37.0778	25.5729	27.5238	59.5855	18.3581
AT1G05580	370.264	360.143	159.159	224.508	127.069	87.9538	226.701	83.1032	177.824	65.6576	75.9135	3.76529	215.051	271.466	379.435	112.55	110.149
AT1G05623	2.26115	10.3638	19.5888	24.9454	0	0	0	0.319628	0	3.45567	2.81161	5.64793	5.29683	11.8029	13.7619	0	2.03979
AT1G05647	17.8066	9.93199	4.8972	4.98907	0	0	0	0	0	3.45567	5.62322	3.76529	6.3562	7.86859	12.4512	3.31031	0
AT1G05670	145.279	116.161	362.393	364.202	88.4502	73.9798	103.466	70.9574	81.6102	86.3916	151.827	15.0612	134.54	141.635	123.202	121.378	67.313
AT1G05675	41.2661	51.3873	1273.27	981.185	13.0807	0	92.9516	209.995	139.167	214.251	202.436	276.749	22.2467	23.6058	45.8729	65.1027	24.4775
AT1G05690	52.8545	54.8419	19.5888	34.9235	42.3564	19.317	39.9566	72.5555	17.1811	224.618	416.118	295.575	66.7401	110.16	67.4988	29.7928	50.9947
AT1G05700	40.7008	83.3424	105.29	78.1622	19.3096	2.055	47.1067	99.7238	70.4425	55.2906	171.508	133.668	86.868	196.715	67.4988	12.1378	16.3183
AT1G05710	427.923	296.664	558.281	615.319	292.135	198.102	957.275	1101.44	1022.28	1147.28	596.061	1270.78	403.619	547.851	309.315	475.581	338.605
AT1G05747	21.7636	16.8412	48.972	19.9563	31.7673	6.98698	7.15012	6.07293	9.44961	6.91133	11.2464	5.64793	19.0686	31.4744	19.0045	71.7233	75.4722
AT1G05805	272.186	345.461	105.29	257.769	744.975	753.772	389.471	525.788	379.702	549.451	506.09	672.104	273.317	277.368	237.884	1555.84	1407.45
AT1G05830	251.836	138.616	465.234	505.559	456.578	540.875	287.267	257.3	308.401	463.059	292.408	331.345	304.038	273.434	219.535	893.783	789.398
AT1G05850	6699.8	4250.03	2335.97	2253.4	4031.96	4108.35	4624.03	4835.97	4153.53	9026.2	7937.18	10614.3	725.666	921.609	660.57	8623.35	8703.78
AT1G05860	97.5123	98.0245	117.533	136.368	194.964	177.141	134.591	109.952	121.127	41.468	70.2903	54.5967	128.183	147.536	86.5033	91.5852	104.029
AT1G05870	198.982	167.548	124.879	157.987	285.283	340.307	120.29	93.9705	102.228	86.3916	154.639	146.846	230.942	190.813	128.444	345.375	318.207
AT1G05880	50.876	57.8647	78.3553	149.672	2.49156	0	0	10.2281	0.859055	6.91133	28.1161	1.88264	121.827	111.144	105.508	0	10.1989
AT1G05890	205.2	253.05	156.711	271.073	365.013	484.157	303.67	474.967	405.474	311.01	306.466	291.81	282.851	274.417	245.748	388.409	371.242
AT1G05930	35.3305	82.4787	51.4206	64.858	33.636	51.3749	23.9739	2.23739	13.7449	17.2783	8.43483	20.7091	59.3245	49.1787	54.3922	13.2412	8.15916
AT1G05940	276.143	182.231	156.711	221.182	506.409	602.936	458.449	340.084	498.252	269.542	238.987	487.605	222.467	281.302	266.718	387.306	244.775
AT1G05993	40.1355	14.2503	88.1497	66.521	5.606	18.084	20.6092	31.0039	21.4764	210.796	81.5367	58.362	62.5026	96.3902	47.8389	110.344	173.382
AT1G06040	648.951	418.871	242.412	271.073	1750.32	2191.86	558.551	716.286	659.754	1126.55	759.135	1214.31	315.691	404.249	359.775	926.886	985.218
AT1G06060	62.747	90.6834	95.4955	64.858	259.745	230.981	92.9516	175.476	143.462	145.138	160.262	128.02	70.9775	71.8009	61.6008	167.722	165.223
AT1G06090	53.7024	28.0687	73.4581	31.5975	34.2589	3.69899	27.7593	31.3235	12.8858	55.2906	67.4787	45.1835	63.562	49.1787	47.8389	184.274	226.417
AT1G06135	5.93553	10.7956	14.6916	9.97815	0	0	0	0	0	10.367	0	24.4744	10.5937	36.3922	15.7279	0	0
AT1G06148	244.487	269.459	526.449	655.232	80.3527	82.1998	189.689	190.498	254.28	51.835	255.857	28.2397	291.326	345.234	321.111	115.861	110.149
AT1G06160	109.383	62.1829	46.5234	81.4882	36.7504	39.8669	73.1836	42.1909	48.9661	34.5567	16.8697	11.2959	78.3931	93.4395	110.75	58.4821	67.313
AT1G06200	126.059	129.98	95.4955	123.064	320.788	270.848	291.473	283.19	317.85	214.251	219.306	250.392	154.667	139.667	161.211	146.757	101.989
AT1G06225	10.4578	10.3638	4.8972	9.97815	1.86867	0	1.26179	1.91777	1.71811	13.8227	11.2464	9.41322	7.41556	3.9343	9.82992	22.0687	30.5968
AT1G06230	843.128	607.147	1021.07	844.817	1513	1150.8	1513.3	1210.11	1182.06	1351.17	798.497	1056.16	761.684	754.401	514.432	3678.86	3347.29
AT1G06280	39.2876	30.2278	24.486	11.6412	14.9493	20.55	0	0.639255	3.43622	0	2.81161	0	12.7124	31.4744	22.9365	16.5515	4.07958
AT1G06323	29.6777	45.3417	9.79441	13.3042	1.86867	0.821998	15.9826	9.2692	7.7315	20.734	16.8697	15.0612	9.5343	11.8029	19.6598	9.93092	0
AT1G06383	8.76197	22.8868	41.6262	13.3042	0	0	0	0	0	20.734	61.8554	0	12.7124	16.7208	23.5918	0	10.1989
AT1G06400	220.463	243.982	391.776	222.845	363.767	409.766	568.645	719.162	698.412	711.867	582.003	794.476	234.12	184.912	149.415	395.03	450.793
AT1G06410	693.609	561.374	1185.12	1129.19	835.294	937.078	1673.97	1698.82	1682.03	2729.98	1850.04	2767.49	301.919	261.631	351.911	1789.77	1609.39
AT1G06420	241.096	174.458	416.262	354.224	148.248	85.4878	492.097	289.902	395.165	459.603	272.726	455.6	76.2744	59.0144	43.907	695.165	493.629
AT1G06440	39.2876	42.3189	24.486	23.2823	3.73733	17.673	53.8362	59.4508	36.0803	13.8227	106.841	118.607	86.868	71.8009	70.7754	36.4134	18.3581
AT1G06460	240.53	223.686	200.785	187.922	654.033	678.559	333.532	461.862	329.018	252.264	275.538	500.783	245.773	248.844	215.603	232.825	334.525
AT1G06470	209.439	145.093	146.916	221.182	1337.34	1328.76	377.695	336.888	507.702	224.618	140.581	96.0148	187.508	229.173	173.007	2795	2827.15
AT1G06490	922.268	627.011	288.935	595.363	110.874	51.3749	189.268	132.326	238.817	183.15	177.131	137.433	382.431	242.943	448.244	41.9306	140.745
AT1G06520	67.8346	42.7508	31.8318	38.2496	77.8611	21.372	31.1241	26.2095	47.248	20.734	25.3045	24.4744	69.9182	81.6366	79.95	92.6886	138.706
AT1G06540	26.0033	29.796	46.5234	39.9126	341.343	546.629	103.887	118.262	136.59	31.101	30.9277	26.357	72.0369	83.6038	61.6008	865.094	852.632
AT1G06550	510.456	384.325	249.757	289.366	994.754	1433.98	580.001	648.844	483.648	611.653	435.8	832.129	297.682	296.056	193.322	1864.81	1517.6
AT1G06553	9.04462	10.7956	22.0374	28.2714	13.0807	4.93199	3.78536	2.23739	8.59055	44.9237	16.8697	16.9438	33.8997	37.3758	19.6598	41.9306	48.9549
AT1G06577	44.3752	26.7732	26.9346	36.5865	4.98311	0.410999	2.94417	1.91777	6.01339	13.8227	16.8697	0	12.7124	12.7865	10.4852	41.9306	36.7162
AT1G06620	57.0942	79.8878	112.636	144.683	57.9287	52.6079	254.04	268.168	220.777	946.852	683.221	1479.76	44.4934	68.8502	87.1586	90.4818	57.1141
AT1G06630	108.818	85.0697	149.365	284.377	282.792	369.899	354.141	333.052	269.743	501.071	416.118	741.762	155.727	172.125	150.725	402.754	330.446
AT1G06640	629.732	505.236	575.421	547.135	1308.07	1537.55	1045.6	1280.75	1092.72	1790.03	1509.83	2622.52	355.947	391.462	319.145	728.268	813.876
AT1G06670	521.196	609.738	487.272	643.591	1314.92	1301.22	1028.78	813.453	1413.15	594.374	573.569	653.277	699.182	751.45	543.922	1581.22	1103.53
AT1G06680	1135.38	735.399	293.832	271.073	3960.95	4758.96	1445.59	1719.28	1297.17	1475.57	1265.22	1944.77	342.175	440.641	372.226	1065.92	934.223
AT1G06700	326.737	222.822	242.412	184.596	642.821	588.14	753.707	638.616	597.043	290.276	407.684	498.901	186.448	229.173	228.054	393.927	516.067
AT1G06743	14.6975	17.7049	44.0748	24.9454	2.49156	0.410999	50.0508	23.3328	60.1339	10.367	2.81161	1.88264	30.7216	33.4415	28.1791	66.2062	40.7958
AT1G06750	143.583	70.8194	146.916	138.031	83.4671	32.0579	66.0335	18.2188	74.7378	20.734	16.8697	35.7702	138.777	136.717	129.1	83.8611	116.268
AT1G06760	251.553	155.025	26.9346	81.4882	153.854	101.106	144.264	200.087	122.845	158.961	140.581	274.866	119.708	104.259	83.2266	361.927	299.849
AT1G06770	328.715	220.663	259.552	342.583	57.9287	55.8959	109.355	103.24	158.925	82.936	174.32	171.321	202.339	252.778	399.75	121.378	75.4722
AT1G06780	378.743	392.53	416.262	483.94	733.14	873.373	483.685	707.016	438.977	787.892	708.526	1027.92	296.623	351.136	322.421	833.094	783.279
AT1G06797	14.9801	19.864	14.6916	16.6302	0	0	13.0385	3.19628	0	3.45567	0	0	23.3061	15.7372	28.1791	5.51718	2.03979
AT1G06800	44.6578	23.3186	41.6262	94.7924	0	0	45.0037	26.2095	31.785	34.5567	42.1742	33.8876	49.7902	80.653	70.7754	50.7581	20.3979
AT1G06810	48.3322	46.2054	46.5234	23.2823	7.47467	2.87699	12.1973	5.43367	10.3087	6.91133	30.9277	32.0049	45.5528	58.0309	74.7074	28.6893	50.9947
AT1G06830	107.122	71.6831	14.6916	54.8798	14.9493	22.1939	23.1327	6.71218	9.44961	17.2783	14.0581	35.7702	25.4248	20.655	20.3152	26.4825	12.2387
AT1G06837	34.4826	77.7287	29.3832	31.5975	13.0807	4.93199	0	0	2.57717	3.45567	14.0581	0	9.5343	22.6222	29.4897	28.6893	50.9947
AT1G06840	500.563	485.804	303.627	287.703	73.5009	298.796	213.662	146.389	279.193	51.835	134.957	116.724	212.933	160.323	256.233	168.826	114.228
AT1G06870	67.552	86.3652	119.981	199.563	121.463	95.3518	108.934	124.974	60.9929	93.303	295.219	278.631	155.727	136.717	148.759	261.514	389.6
AT1G06877	3.39173	1.7273	17.1402	18.2933	0	0	1.68238	0	0	10.367	8.43483	1.88264	7.41556	17.7043	13.1066	0	4.07958
AT1G06883	6.78346	14.6821	9.79441	48.2277	0	0	16.4032	0.958883	6.01339	0	0	3.76529	45.5528	15.7372	31.4557	5.51718	0
AT1G06890	224.42	206.413	252.206	217.856	241.681	151.248	234.272	217.666	189.851	449.237	244.61	374.646	169.499	128.848	140.895	406.064	430.395
AT1G06900	174.392	232.322	430.954	345.909	320.165	346.472	245.628	241.639	297.233	573.64	255.857	176.969	334.76	350.152	270.65	626.752	573.181
AT1G06910	38.7223	76.4332	142.019	78.1622	85.9587	65.7598	9.2531	4.79442	30.0669	44.9237	75.9135	150.612	58.2651	66.883	74.052	56.2752	61.1937
AT1G06923	59.9206	45.7735	93.0469	119.738	20.5553	12.741	9.2531	0	15.463	3.45567	50.609	16.9438	73.0963	85.5709	126.478	2.20687	12.2387
AT1G06925	23.4595	44.4781	56.3178	31.5975	8.09756	4.93199	4.62655	2.87665	6.01339	13.8227	19.6813	47.0661	26.4842	25.5729	38.6643	5.51718	20.3979
AT1G06960	94.1206	98.4563	149.365	88.1403	185.621	382.64	156.041	202.964	82.4693	62.202	95.5948	22.5917	88.9868	122.947	75.3627	345.375	299.849
AT1G06963	85.3586	75.1377	39.1776	39.9126	14.9493	20.961	6.30893	23.3328	44.6709	17.2783	75.9135	28.2397	79.4525	39.343	68.8094	8.82749	6.11937
AT1G06990	76.5966	94.5699	63.6637	174.618	13.0807	0.821998	79.0719	42.1909	74.7378	44.9237	84.3483	111.076	143.014	126.881	178.904	7.72405	18.3581
AT1G07000	117.863	117.457	494.618	410.767	128.938	142.617	291.893	230.452	345.34	490.704	582.003	429.243	121.827	122.947	168.419	104.826	65.2732
AT1G07010	99.7734	114.434	83.2525	126.39	265.974	311.948	49.2097	44.4283	38.6575	134.771	171.508	165.673	108.055	165.24	115.338	114.757	71.3926
AT1G07013	13.2843	31.0915	71.0095	101.445	41.7336	27.9479	3.78536	2.23739	7.7315	93.303	36.5509	1.88264	51.9089	52.1294	78.6393	0	16.3183
AT1G07040	280.101	206.413	51.4206	103.108	265.351	290.165	133.749	90.7743	198.442	86.3916	137.769	171.321	177.974	176.06	216.913	529.649	601.738
AT1G07050	27.4165	31.5233	105.29	66.521	3.73733	1.644	9.2531	2.87665	25.7717	41.468	28.1161	13.1785	50.8496	50.1623	51.7709	104.826	2.03979
AT1G07080	348.5	373.961	215.477	182.933	677.703	604.991	608.601	684.962	713.875	663.488	494.843	557.263	135.599	186.879	113.372	511.994	562.982
AT1G07090	190.502	143.366	88.1497	59.8689	202.439	218.652	203.148	284.149	140.026	155.505	87.1599	79.071	180.092	176.06	142.206	218.48	252.934
AT1G07110	335.216	364.461	416.262	325.953	1014.06	1318.48	483.685	507.888	552.372	245.352	292.408	598.681	394.084	459.329	349.945	1172.95	1095.37
AT1G07119	91.8594	64.342	85.7011	53.2168	369.996	240.023	52.1538	66.1629	64.4291	38.0123	30.9277	18.8264	61.4432	69.8337	53.0815	835.301	691.488
AT1G07133	24.3074	8.20469	2.4486	13.3042	0	0.821998	2.10298	0.639255	0	0	5.62322	0	10.5937	2.95072	5.24262	71.7233	95.8701
AT1G07135	721.591	574.328	587.664	525.516	2490.31	2296.25	1790.47	1642.57	1887.34	1596.52	1436.73	2460.62	136.658	128.848	114.027	1036.13	1040.29
AT1G07140	1213.67	931.016	945.16	1002.8	1328.62	1336.16	1115.84	1084.5	1308.34	1748.57	1313.02	1792.28	465.062	573.423	465.938	1385.92	1201.44
AT1G07143	7.6314	15.5457	22.0374	29.9344	0	0.410999	2.52357	3.19628	0.859055	0	5.62322	20.7091	13.7718	16.7208	15.7279	0	2.03979
AT1G07160	36.7438	37.137	102.841	177.944	16.818	0	41.2183	20.4562	91.9189	24.1897	11.2464	3.76529	75.215	66.883	64.8774	0	0
AT1G07170	56.8115	78.5923	24.486	61.5319	156.968	154.125	206.512	114.107	129.717	100.214	98.4064	43.3008	104.877	74.7516	69.4647	35.31	81.5916
AT1G07187	39.2876	64.7739	48.972	101.445	53.5684	61.6499	164.032	119.221	99.6504	31.101	75.9135	73.4231	56.1464	66.883	74.052	861.784	913.825
AT1G07230	219.332	167.98	142.019	172.955	168.18	246.188	214.924	260.177	162.361	196.973	416.118	293.692	95.343	112.127	106.818	231.722	303.929
AT1G07260	24.5901	53.1146	107.738	76.4991	16.818	20.961	63.9305	83.4228	31.785	51.835	53.4206	16.9438	97.4617	74.7516	57.6688	11.0344	26.5173
AT1G07280	65.5735	146.821	217.926	161.313	370.619	311.126	157.723	205.521	177.824	950.308	745.077	1440.22	194.923	212.452	259.51	66.2062	159.104
AT1G07310	245.335	247.004	266.898	181.27	493.328	646.502	477.376	499.898	365.958	186.606	185.566	470.661	218.229	221.304	159.245	218.48	356.963
AT1G07320	92.4247	54.4101	151.813	18.2933	228.6	221.528	120.711	239.082	144.321	162.416	120.899	246.626	55.087	62.9487	43.2516	146.757	126.467
AT1G07323	168.456	132.571	53.8692	18.2933	74.7467	113.436	135.011	72.5555	116.832	186.606	140.581	137.433	27.5435	44.2608	38.6643	123.585	101.989
AT1G07340	131.712	93.7062	144.468	44.9017	34.2589	10.275	76.5484	46.0264	97.9323	34.5567	28.1161	32.0049	97.4617	56.0637	106.818	5.51718	0
AT1G07350	256.076	282.846	264.449	257.769	852.112	1230.94	714.591	767.426	592.748	231.53	213.682	143.081	284.97	305.891	290.31	756.957	646.613
AT1G07360	168.173	93.2744	129.776	128.053	222.371	592.25	178.753	171.001	197.583	224.618	199.624	199.56	88.9868	107.21	84.5373	175.446	177.462
AT1G07380	341.434	360.575	333.01	214.53	208.668	291.809	368.442	393.142	392.588	114.037	238.987	192.03	263.782	256.713	334.872	1669.5	1664.47
AT1G07393	20.3504	13.3866	83.2525	78.1622	8.09756	24.6599	4.62655	7.03181	6.01339	293.732	56.2322	62.1273	50.8496	41.3101	18.3492	58.4821	44.8754
AT1G07400	85.3586	267.3	29.3832	34.9235	15.5722	29.1809	72.3424	60.7293	85.9055	3.45567	44.9858	5.64793	24.3654	17.7043	39.975	6.62062	8.15916
AT1G07423	9.89255	10.3638	26.9346	8.31512	0	0	9.2531	7.03181	3.43622	0	8.43483	3.76529	19.0686	14.7536	20.9705	5.51718	0
AT1G07430	444.6	620.534	391.776	257.769	129.561	192.348	566.963	344.239	383.998	245.352	261.48	205.208	676.935	644.241	798.845	186.481	85.6711
AT1G07440	183.436	149.844	44.0748	111.423	256.63	389.216	101.784	122.737	159.784	134.771	137.769	269.218	179.033	179.01	212.326	87.1714	38.756
AT1G07460	9.04462	15.5457	26.9346	53.2168	0.622889	0.410999	8.8325	0.319628	1.71811	17.2783	2.81161	5.64793	32.8404	14.7536	14.4172	0	0
AT1G07467	0.565289	11.2275	34.2804	13.3042	0	0	0	0	0	0	28.1161	9.41322	26.4842	31.4744	23.5918	0	6.11937
AT1G07480	71.7917	91.9789	154.262	56.5428	103.4	202.623	116.505	184.106	144.321	127.86	154.639	139.316	62.5026	36.3922	46.5283	69.5165	116.268
AT1G07510	440.642	319.551	746.824	585.385	734.386	801.448	486.208	743.454	719.029	867.372	579.192	939.439	366.541	388.512	296.863	593.649	752.682
AT1G07540	14.6975	43.6144	105.29	184.596	0	0	0	0	0	10.367	73.1019	0	122.886	92.4559	167.109	3.31031	0
AT1G07550	38.157	58.7283	315.87	101.445	0	0	46.2655	0.319628	0	6.91133	39.3625	32.0049	40.2559	80.653	66.8434	86.068	12.2387
AT1G07560	75.7487	99.3199	220.374	149.672	1.24578	5.75399	111.878	101.642	29.2079	93.303	75.9135	86.6016	93.2242	64.9159	133.687	9.93092	6.11937
AT1G07590	1119.55	750.513	293.832	400.789	2804.87	3239.49	456.767	574.691	481.071	780.98	784.439	741.762	397.262	457.362	376.158	163.309	234.576
AT1G07620	43.2446	37.137	377.085	266.084	169.426	47.2649	125.758	178.352	79.0331	89.8473	25.3045	54.5967	95.343	96.3902	77.3287	28.6893	46.9151
AT1G07623	90.1635	158.48	46.5234	88.1403	34.2589	34.9349	174.547	99.0846	167.516	20.734	73.1019	48.9487	54.0277	75.7352	141.551	0	16.3183
AT1G07630	247.031	152.866	587.664	685.166	185.621	163.167	255.301	234.287	190.71	438.87	275.538	365.233	161.024	156.388	114.682	285.79	338.605
AT1G07640	404.181	282.846	142.019	204.552	61.666	82.1998	68.9776	75.4321	118.55	51.835	216.494	33.8876	264.842	234.091	215.603	9.93092	69.3528
AT1G07650	359.241	264.277	771.31	969.543	617.906	651.023	568.645	785.965	601.339	1672.54	1301.78	1491.05	324.166	406.216	347.324	475.581	475.271
AT1G07657	57.3768	61.7511	107.738	71.5101	74.1238	49.3199	70.2394	66.8022	80.7512	41.468	53.4206	28.2397	15.8905	25.5729	45.8729	140.136	175.422
AT1G07660	120.689	98.4563	46.5234	54.8798	106.514	122.067	175.388	155.978	163.22	110.581	112.464	137.433	49.7902	67.8666	60.2902	122.481	128.507
AT1G07670	371.96	329.915	487.272	320.964	477.756	477.992	393.257	572.453	560.963	231.53	525.771	359.585	222.467	252.778	323.077	909.231	958.701
AT1G07690	27.1339	44.0462	41.6262	36.5865	19.3096	25.8929	11.3561	16.9403	7.7315	17.2783	25.3045	3.76529	34.9591	39.343	52.4262	78.344	57.1141
AT1G07700	172.978	157.616	200.785	84.8143	290.889	388.805	118.187	167.165	101.369	231.53	371.133	139.316	109.115	93.4395	123.202	264.825	165.223
AT1G07720	193.894	128.252	617.048	585.385	113.366	71.1028	87.9044	55.2956	68.7244	217.707	157.45	175.086	191.745	165.24	154.002	141.24	152.984
AT1G07743	16.9587	17.273	14.6916	14.9672	31.7673	26.3039	66.4541	50.1815	68.7244	20.734	44.9858	22.5917	27.5435	47.2115	19.6598	66.2062	48.9549
AT1G07750	394.006	287.596	112.636	212.867	325.148	342.773	301.987	417.753	211.328	269.542	151.827	542.201	96.4023	127.865	98.9545	261.514	259.053
AT1G07770	942.336	702.149	227.72	251.117	1858.7	2481.61	1230.66	1252.94	988.773	1105.81	896.904	1368.68	384.55	449.493	374.192	881.645	738.404
AT1G07800	61.8991	95.4335	90.5983	51.5538	38.6191	27.5369	50.0508	24.6113	18.0402	51.835	67.4787	18.8264	59.3245	77.7023	109.44	0	6.11937
AT1G07820	84.228	82.4787	41.6262	46.5647	183.752	171.798	113.981	142.234	88.4827	96.7586	89.9715	69.6578	61.4432	80.653	62.9115	134.619	95.8701
AT1G07870	351.044	418.439	470.132	625.297	574.926	549.095	1049.81	909.66	860.773	1199.12	947.513	1123.94	403.619	375.725	470.525	301.238	308.008
AT1G07880	47.7669	55.7055	31.8318	93.1294	56.06	10.275	272.125	220.863	249.126	72.569	28.1161	28.2397	102.759	75.7352	70.7754	11.0344	20.3979
AT1G07890	1752.96	1247.11	1344.28	1420.22	1901.06	1991.7	1969.23	2067.99	2057.44	3203.4	2516.39	4926.88	509.555	569.489	502.636	1128.82	1229.99
AT1G07897	14.9801	7.34104	22.0374	28.2714	3.11444	2.46599	4.62655	4.47479	6.87244	93.303	30.9277	7.53058	14.8311	8.85216	5.24262	48.5512	101.989
AT1G07910	177.783	297.96	700.3	352.561	160.705	129.054	132.488	92.692	139.167	255.719	151.827	186.382	368.659	402.282	446.278	163.309	118.308
AT1G07920	556.244	357.984	132.225	134.705	1557.22	1979.78	858.435	1348.51	895.135	763.702	612.931	1065.58	188.567	260.647	166.453	659.855	509.947
AT1G07930	479.082	340.279	88.1497	294.355	1070.75	1375.2	774.316	1096.64	732.774	749.879	691.656	845.307	171.617	189.83	112.716	466.753	481.39
AT1G07940	504.803	348.052	142.019	114.749	1080.09	1185.73	532.894	582.681	467.326	722.234	444.234	754.94	112.293	110.16	92.4012	350.893	287.61
AT1G07950	67.552	45.3417	53.8692	19.9563	100.908	166.455	86.222	168.444	67.8654	93.303	78.7251	52.714	45.5528	26.5565	51.1156	39.7237	53.0345
AT1G07960	115.884	72.5467	107.738	93.1294	294.004	316.469	121.973	248.351	181.261	124.404	73.1019	252.274	103.818	78.6859	68.1541	257.101	334.525
AT1G07977	17.5239	4.31826	14.6916	36.5865	0	0	0.841191	0.319628	0	17.2783	16.8697	0	11.653	20.655	26.2131	0	16.3183
AT1G07990	412.661	316.097	320.767	463.984	780.48	958.861	541.306	644.369	470.762	290.276	185.566	192.03	422.687	456.378	420.065	438.064	479.35
AT1G08010	219.049	341.574	127.327	152.998	226.109	389.216	167.818	245.794	178.683	148.594	191.19	344.524	148.311	146.552	232.641	529.649	458.952
AT1G08027	26.2859	32.8188	4.8972	1.66302	0.622889	15.618	6.72953	3.5159	24.0535	0	0	0	30.7216	29.5072	19.0045	1.10344	0
AT1G08035	29.1124	28.0687	4.8972	16.6302	145.133	127.41	23.9739	3.5159	40.3756	17.2783	36.5509	13.1785	39.1966	38.3594	34.077	125.792	101.989
AT1G08040	259.75	207.708	237.514	209.541	244.795	370.31	409.239	207.758	270.602	231.53	233.364	139.316	161.024	199.665	249.68	793.37	801.637
AT1G08050	71.7917	108.388	129.776	119.738	8.09756	31.6469	190.95	93.3313	138.308	110.581	143.392	90.3669	98.5211	80.653	85.1926	35.31	44.8754
AT1G08070	158.846	114.866	58.7664	111.423	52.3227	30.4139	27.7593	24.2917	12.0268	69.1133	53.4206	39.5355	122.886	135.733	166.453	25.379	59.1539
AT1G08110	291.689	215.913	166.505	159.65	788.577	952.285	575.795	401.452	494.816	428.503	466.727	342.641	237.298	231.14	152.036	440.271	346.764
AT1G08150	115.884	219.368	80.8039	148.009	95.302	123.3	162.77	197.53	162.361	17.2783	81.5367	73.4231	116.53	144.585	162.521	17.655	20.3979
AT1G08160	712.264	573.897	46.5234	56.5428	60.4202	58.7729	132.488	56.8937	85.0465	38.0123	78.7251	9.41322	64.6213	70.8173	129.1	31.9996	81.5916
AT1G08200	827.017	652.489	832.525	643.591	684.555	830.218	826.049	871.305	562.681	2253.09	1830.36	3322.87	331.582	304.908	321.111	829.784	836.313
AT1G08220	98.0776	116.593	134.673	129.716	62.9118	41.5109	20.6092	18.2188	42.0937	41.468	81.5367	184.499	99.5804	118.029	119.27	15.4481	40.7958
AT1G08230	87.6197	92.4107	154.262	88.1403	140.773	171.387	479.899	396.658	402.897	79.4803	89.9715	107.311	306.157	308.842	245.748	89.3783	83.6313
AT1G08260	518.652	544.532	886.394	488.929	260.368	196.458	459.711	301.089	591.03	559.818	343.017	252.274	545.574	530.146	554.407	998.61	773.08
AT1G08283	455.34	390.802	132.225	93.1294	450.349	459.908	161.929	261.136	213.905	722.234	402.06	630.686	99.5804	78.6859	51.1156	358.617	330.446
AT1G08290	154.041	81.1833	203.234	94.7924	574.926	617.732	908.486	800.667	977.605	114.037	118.088	154.377	385.609	414.085	265.408	232.825	318.207
AT1G08300	89.3156	107.525	134.673	294.355	33.636	69.8698	89.1662	134.883	76.4559	131.315	188.378	154.377	185.389	147.536	212.982	139.033	83.6313
AT1G08310	27.1339	47.5008	112.636	53.2168	31.1444	26.7149	14.7208	13.4244	5.15433	24.1897	22.4929	16.9438	72.0369	61.9651	67.4988	0	20.3979
AT1G08340	944.88	597.215	406.468	374.181	3936.04	3707.62	2312.01	2116.57	2396.76	1302.79	1144.33	1796.04	306.157	358.021	290.31	10004.9	8734.38
AT1G08357	39.8528	45.7735	17.1402	23.2823	3.73733	13.563	5.46774	0.958883	7.7315	20.734	11.2464	24.4744	25.4248	26.5565	32.1111	2.20687	4.07958
AT1G08360	539.568	343.733	63.6637	204.552	801.658	796.516	811.749	729.39	619.379	673.855	596.061	660.808	238.357	265.565	203.807	378.479	365.122
AT1G08370	248.444	133.866	146.916	111.423	434.776	539.642	193.894	190.498	165.798	158.961	250.233	190.147	149.371	184.912	108.784	450.202	385.52
AT1G08380	496.041	290.619	222.823	179.607	1749.07	2051.71	670.85	611.128	584.158	611.653	719.772	809.537	152.549	148.52	136.964	319.996	581.34
AT1G08390	87.6197	122.207	100.393	81.4882	42.9793	20.961	11.3561	46.6656	21.4764	24.1897	42.1742	15.0612	74.1556	55.0801	91.0906	19.8618	36.7162
AT1G08400	120.124	163.23	166.505	164.639	97.1707	58.7729	26.4975	90.7743	20.6173	31.101	44.9858	24.4744	172.677	110.16	133.687	41.9306	77.512
AT1G08430	41.8314	71.6831	161.608	56.5428	0	6.57598	1.68238	17.8992	0	6.91133	87.1599	32.0049	55.087	38.3594	85.1926	4.41374	4.07958
AT1G08450	389.767	325.597	700.3	600.352	602.956	245.777	825.208	749.207	814.384	653.121	418.93	756.823	257.426	240.976	286.378	282.48	359.003
AT1G08460	84.5107	92.4107	112.636	83.1512	151.362	173.853	183.38	155.659	247.408	245.352	213.682	235.33	121.827	143.602	87.8139	95.9989	134.626
AT1G08480	185.132	135.161	71.0095	49.8907	176.278	507.173	247.31	139.997	195.865	152.049	137.769	128.02	111.233	138.684	79.95	140.136	189.7
AT1G08510	573.485	400.734	2235.57	2334.89	1561.58	1362.05	598.087	788.841	618.52	1485.94	871.599	1067.46	586.889	705.222	440.38	1003.02	1268.75
AT1G08520	178.349	118.752	766.412	866.436	532.57	400.724	538.362	358.622	359.085	342.111	312.089	384.059	201.28	277.368	176.938	773.509	728.205
AT1G08550	29.6777	28.0687	66.1123	78.1622	160.705	139.329	109.775	56.8937	73.8787	141.682	112.464	116.724	52.9683	51.1458	55.7029	239.446	328.406
AT1G08570	188.806	241.391	259.552	131.379	310.199	338.252	270.022	214.79	309.26	511.438	559.511	583.62	153.608	151.47	184.147	152.274	185.621
AT1G08573	41.8314	61.7511	44.0748	46.5647	138.281	124.944	95.4751	51.1404	131.435	38.0123	44.9858	39.5355	59.3245	74.7516	61.6008	91.5852	67.313
AT1G08580	114.471	176.185	110.187	74.8361	287.775	310.715	252.357	181.868	225.072	190.062	194.001	271.101	172.677	139.667	115.993	113.654	101.989
AT1G08600	687.391	584.26	683.16	527.179	695.144	617.732	365.918	416.155	545.5	456.148	483.597	382.177	641.976	571.456	511.156	1282.19	1052.53
AT1G08620	502.542	557.919	1089.63	758.339	922.499	661.708	791.981	498.939	671.781	901.929	801.309	909.317	698.122	692.436	536.058	1667.29	1484.97
AT1G08630	264.555	275.073	232.617	187.922	262.236	479.225	161.929	192.736	241.395	145.138	137.769	161.907	272.257	272.45	362.396	280.273	240.695
AT1G08640	258.337	120.911	176.299	141.357	515.752	526.49	344.888	351.271	398.602	231.53	230.552	227.8	188.567	152.454	264.752	190.894	222.337
AT1G08650	206.048	140.343	90.5983	71.5101	218.634	353.87	302.829	278.715	275.757	110.581	137.769	135.55	68.8588	97.3738	67.4988	248.273	252.934
AT1G08660	212.266	105.366	195.888	133.042	553.748	469.772	390.312	526.107	345.34	186.606	149.015	222.152	172.677	206.55	157.279	781.233	724.125
AT1G08720	209.439	263.846	330.561	362.539	187.49	314.003	599.348	920.847	731.915	967.586	700.091	722.935	264.842	307.859	330.285	924.679	983.178
AT1G08730	101.469	99.3199	186.094	256.106	42.9793	1.233	16.4032	2.87665	31.785	158.961	64.667	41.4182	159.964	124.914	150.07	7.72405	67.313
AT1G08780	95.8164	94.138	85.7011	103.108	162.574	261.395	156.461	141.595	145.18	103.67	104.03	118.607	111.233	92.4559	66.1881	177.653	167.263
AT1G08790	35.3305	44.4781	39.1776	56.5428	0	3.28799	3.36476	6.07293	10.3087	48.3793	22.4929	33.8876	51.9089	48.1951	53.0815	113.654	2.03979
AT1G08800	198.699	142.934	188.542	236.149	259.122	214.131	206.512	184.745	276.616	1067.8	601.685	830.246	223.526	200.649	157.934	175.446	157.064
AT1G08820	416.335	259.096	306.075	367.528	531.947	525.668	517.753	410.402	278.334	359.389	368.321	370.881	238.357	224.255	222.156	791.164	842.433
AT1G08830	970.883	605.852	259.552	246.128	495.197	598.415	667.905	677.611	596.184	656.576	626.989	1003.45	164.202	198.682	155.313	468.96	448.754
AT1G08840	319.671	323.006	215.477	272.736	71.0093	20.55	207.354	140.636	134.013	107.126	182.755	139.316	192.805	257.696	296.863	150.067	57.1141
AT1G08843	13.8496	6.04556	31.8318	18.2933	0	0	1.26179	5.11404	2.57717	3.45567	2.81161	0	16.9499	21.6386	9.17459	0	2.03979
AT1G08860	62.1817	78.1605	93.0469	146.346	0.622889	20.139	14.3002	19.4973	43.8118	172.783	75.9135	26.357	143.014	151.47	84.5373	35.31	22.4377
AT1G08890	134.256	150.707	146.916	146.346	47.3396	69.0478	50.892	65.5237	158.925	179.695	104.03	224.035	126.065	146.552	174.317	15.4481	24.4775
AT1G08900	126.059	125.661	374.636	289.366	257.876	264.272	215.765	351.59	249.985	165.872	247.422	146.846	165.261	243.926	245.748	244.963	146.865
AT1G08910	250.706	219.368	323.215	430.723	1693.64	2061.57	1071.68	1191.89	977.605	749.879	860.353	1410.1	306.157	443.592	278.514	2031.43	1686.91
AT1G08920	271.339	260.823	129.776	315.975	365.013	265.916	503.032	606.653	451.004	134.771	323.335	451.835	117.59	128.848	186.768	777.922	524.226
AT1G08930	239.965	235.345	950.058	908.011	146.379	279.479	771.372	649.483	676.935	1693.28	1189.31	2121.74	112.293	152.454	145.483	417.099	265.173
AT1G08940	210.57	141.207	186.094	146.346	276.563	337.841	330.588	309.4	403.756	867.372	598.873	719.17	217.17	241.959	203.807	193.101	155.024
AT1G08990	166.478	233.186	85.7011	189.585	20.5553	5.34299	134.591	62.9667	134.013	44.9237	120.899	33.8876	203.398	229.173	375.503	38.6203	38.756
AT1G09000	105.992	147.253	288.935	197.9	60.4202	32.4689	72.763	89.4958	49.8252	148.594	219.306	52.714	193.864	102.292	221.501	107.033	63.2335
AT1G09060	154.889	124.366	161.608	237.813	67.272	89.1868	104.308	177.713	81.6102	238.441	272.726	359.585	129.243	105.242	125.823	206.343	163.183
AT1G09070	1876.76	1422.87	1248.79	1473.44	4514.7	4717.86	3274.76	3535.08	3370.93	5349.37	4014.98	7044.85	1077.38	1081.93	604.212	2013.77	1570.64
AT1G09080	188.806	156.321	117.533	169.629	53.5684	67.4038	245.628	119.221	250.844	41.468	50.609	82.8363	127.124	91.4724	146.138	98.2058	48.9549
AT1G09090	189.372	198.208	95.4955	106.434	37.9962	14.796	36.5918	35.4787	73.8787	158.961	118.088	30.1223	130.302	193.764	229.365	35.31	34.6764
AT1G09130	159.694	129.548	127.327	116.412	232.338	331.265	202.727	292.14	229.368	224.618	179.943	282.397	125.005	173.109	127.134	165.515	124.427
AT1G09140	218.201	137.321	257.103	257.769	1251.38	1323.42	1456.52	1046.14	968.155	241.897	306.466	521.492	461.884	558.67	391.231	792.267	724.125
AT1G09157	11.8711	3.45461	88.1497	21.6193	0	2.87699	0	0.319628	1.71811	17.2783	2.81161	16.9438	26.4842	12.7865	23.5918	70.6199	38.756
AT1G09160	190.502	194.322	239.963	177.944	256.007	284.411	267.919	309.08	361.662	290.276	337.393	344.524	159.964	183.928	167.764	592.545	532.385
AT1G09176	50.5933	70.3876	75.9067	86.4773	13.0807	13.563	41.6389	34.2002	36.0803	20.734	36.5509	28.2397	47.6715	59.0144	72.0861	1.10344	10.1989
AT1G09195	124.363	104.07	73.4581	74.8361	140.15	142.206	150.573	142.554	236.24	196.973	61.8554	33.8876	105.937	128.848	86.5033	381.789	397.759
AT1G09200	84.5107	57.4328	14.6916	19.9563	66.6491	79.7338	90.8486	78.948	111.677	44.9237	2.81161	26.357	31.781	30.4908	32.1111	318.893	163.183
AT1G09210	713.677	562.669	428.505	305.997	841.523	772.267	662.858	741.217	634.842	818.993	551.076	1010.98	229.882	185.895	235.918	1609.91	1423.77
AT1G09270	344.261	437.871	225.271	206.215	383.7	353.87	405.454	162.691	363.38	393.946	298.031	466.896	210.814	176.06	340.115	669.786	581.34
AT1G09280	57.0942	56.5692	75.9067	197.9	348.195	284.822	137.535	204.881	172.67	114.037	213.682	158.142	149.371	135.733	129.755	180.964	138.706
AT1G09310	3371.66	2393.61	1123.91	1140.83	1526.7	1405.21	776.419	1035.59	834.143	1658.72	1138.7	1916.53	485.19	598.996	370.916	891.576	703.727
AT1G09320	139.344	109.684	239.963	241.139	68.5178	71.9248	71.9218	88.5369	125.422	117.493	137.769	141.198	168.439	189.83	152.036	183.17	120.348
AT1G09330	176.653	181.799	186.094	209.541	142.019	129.876	88.7456	68.72	127.999	200.429	230.552	210.856	70.9775	70.8173	48.4943	238.342	210.098
AT1G09340	122.95	195.185	154.262	86.4773	572.435	687.19	121.552	130.728	114.254	269.542	236.175	289.927	148.311	157.372	123.202	91.5852	79.5518
AT1G09380	68.1173	218.936	252.206	68.184	29.8987	0.821998	4.20595	7.03181	16.322	65.6576	25.3045	1.88264	115.471	89.5052	167.764	41.9306	44.8754
AT1G09400	39.2876	49.2281	66.1123	39.9126	102.777	91.2418	126.179	142.554	174.388	69.1133	11.2464	15.0612	70.9775	87.5381	51.1156	163.309	61.1937
AT1G09410	23.1768	19.4322	93.0469	84.8143	8.72045	10.686	40.7977	20.1365	4.29528	55.2906	28.1161	84.719	42.3747	75.7352	60.2902	14.3447	12.2387
AT1G09415	42.114	22.8868	129.776	93.1294	194.964	182.895	92.531	217.666	127.999	207.34	134.957	137.433	47.6715	64.9159	43.907	67.3096	91.7905
AT1G09430	363.763	327.756	288.935	287.703	874.536	911.596	712.068	819.525	664.05	608.197	545.452	705.991	233.061	243.926	214.948	1200.54	1185.12
AT1G09440	312.322	287.164	146.916	201.226	1027.14	1088.74	251.095	284.149	189.851	542.539	230.552	508.314	167.38	137.7	110.75	1251.3	1484.97
AT1G09450	69.8131	39.2962	102.841	98.1185	0	0	22.7121	29.4057	79.0331	100.214	25.3045	0	113.352	86.5545	66.1881	55.1718	26.5173
AT1G09467	24.3074	18.5685	26.9346	33.2605	2.49156	2.87699	30.2829	12.4655	15.463	41.468	14.0581	30.1223	16.9499	19.6715	10.4852	127.999	244.775
AT1G09470	92.142	79.456	210.58	181.27	12.4578	24.6599	57.201	45.3871	67.8654	89.8473	61.8554	7.53058	173.736	165.24	203.152	66.2062	69.3528
AT1G09510	28.2644	33.6824	46.5234	73.1731	13.0807	11.919	15.1414	24.931	0.859055	10.367	14.0581	0	51.9089	77.7023	53.7369	12.1378	12.2387
AT1G09540	194.459	136.889	149.365	101.445	119.595	64.1159	47.9479	25.2506	76.4559	89.8473	120.899	65.8925	65.6807	89.5052	85.8479	214.067	165.223
AT1G09550	11.0231	53.5464	217.926	74.8361	1.24578	0	2.10298	10.5477	0.859055	3.45567	39.3625	33.8876	22.2467	33.4415	60.9455	26.4825	22.4377
AT1G09560	134.539	113.57	178.748	159.65	97.7936	187.416	434.054	241.319	301.528	622.02	418.93	617.507	83.6899	92.4559	70.7754	310.066	257.013
AT1G09570	269.643	243.118	220.374	209.541	286.529	165.633	320.073	363.736	546.359	297.187	626.989	359.585	225.645	172.125	207.739	272.549	326.366
AT1G09575	134.539	133.866	455.44	354.224	67.8949	25.8929	172.865	216.388	211.328	349.022	236.175	291.81	99.5804	96.3902	123.202	489.926	454.873
AT1G09587	6.50082	6.90921	26.9346	19.9563	3.11444	0	3.78536	0.319628	2.57717	3.45567	2.81161	11.2959	14.8311	14.7536	26.2131	0	0
AT1G09590	313.735	254.777	93.0469	123.064	279.054	380.585	309.558	395.06	244.831	141.682	354.263	261.688	85.8087	97.3738	79.2947	194.205	179.501
AT1G09610	56.2462	46.6372	12.243	19.9563	206.799	200.157	95.8957	157.257	91.0598	93.303	47.7974	80.9537	31.781	24.5893	9.82992	264.825	293.73
AT1G09620	387.223	235.777	168.954	296.018	552.502	420.452	413.866	511.404	463.031	452.692	438.611	384.059	219.289	276.384	206.428	837.508	775.12
AT1G09640	715.655	544.101	362.393	312.649	1517.98	1868.4	1597	1971.14	1586.67	1053.98	849.106	1186.07	324.166	385.561	337.494	1071.44	766.961
AT1G09660	90.4462	68.2285	73.4581	124.727	99.6622	127.41	106.831	185.064	243.972	48.3793	81.5367	50.8314	127.124	121.963	125.823	175.446	150.944
AT1G09690	315.714	326.892	48.972	96.4554	910.664	1214.09	745.295	779.572	748.237	276.453	303.654	402.886	129.243	204.583	139.585	351.996	301.889
AT1G09710	63.0297	89.3879	88.1497	144.683	29.8987	50.1419	60.9863	77.0303	30.0669	65.6576	185.566	158.142	155.727	161.306	186.113	140.136	67.313
AT1G09720	25.7206	63.4784	198.337	81.4882	0	0	18.0856	20.1365	0.859055	34.5567	143.392	3.76529	83.6899	104.259	98.2992	272.549	20.3979
AT1G09730	230.355	196.913	296.281	382.496	447.857	683.902	398.724	363.736	392.588	238.441	224.929	216.504	245.773	270.483	247.714	642.2	544.624
AT1G09747	33.6347	22.8868	7.34581	26.6084	7.47467	1.233	5.88833	5.43367	7.7315	72.569	109.653	101.663	8.47493	13.77	21.6258	9.93092	18.3581
AT1G09770	600.054	485.372	440.748	457.332	1403.99	931.324	1387.54	1253.58	1382.22	829.36	607.308	839.659	486.249	529.163	427.929	1383.71	1356.46
AT1G09803	11.8711	12.5229	19.5888	28.2714	0.622889	0	12.6179	3.5159	13.7449	41.468	22.4929	15.0612	7.41556	2.95072	13.1066	0	0
AT1G09815	70.9437	56.1374	17.1402	18.2933	41.1107	90.8308	79.9131	102.92	74.7378	72.569	44.9858	65.8925	37.0778	48.1951	41.941	38.6203	50.9947
AT1G09850	9.60991	28.0687	90.5983	44.9017	28.03	3.69899	40.3772	31.0039	9.44961	217.707	39.3625	118.607	42.3747	19.6715	24.9025	154.481	87.7109
AT1G09867	21.7636	23.3186	29.3832	54.8798	11.8349	1.644	15.9826	14.3832	4.29528	44.9237	28.1161	16.9438	19.0686	24.5893	17.6938	188.688	322.287
AT1G09870	141.04	96.2972	105.29	108.097	86.5816	121.656	134.591	180.909	107.382	214.251	151.827	225.917	77.3337	83.6038	104.197	228.411	250.894
AT1G09890	82.5321	119.616	88.1497	68.184	0	0	26.9181	0	0	17.2783	50.609	47.0661	113.352	82.6202	68.1541	36.4134	57.1141
AT1G09932	134.539	117.457	288.935	266.084	208.045	158.646	343.626	350.312	314.414	691.133	379.567	760.588	49.7902	25.5729	56.3582	383.996	330.446
AT1G09940	197.003	108.82	506.861	503.896	61.666	68.2258	514.809	349.353	364.239	2809.46	1695.4	3292.74	57.2058	59.0144	100.265	393.927	350.844
AT1G09950	221.876	265.141	568.076	507.223	65.4033	12.741	497.985	553.915	494.816	760.246	688.845	805.772	84.7493	133.766	129.1	145.654	169.302
AT1G09960	208.874	204.254	210.58	177.944	71.6322	21.372	55.9392	61.3685	85.0465	103.67	269.915	229.683	218.229	189.83	245.093	156.688	126.467
AT1G09970	496.606	412.825	2595.52	2740.66	415.467	244.955	1272.72	1126.69	1154.57	2522.64	1020.61	1944.77	429.043	493.754	397.784	631.165	534.425
AT1G09980	468.342	506.532	555.833	587.048	984.787	879.538	770.531	608.891	608.211	521.805	343.017	540.319	384.55	373.758	430.55	806.612	671.09
AT1G10010	74.3355	82.4787	215.477	71.5101	13.7036	31.6469	32.8064	22.3739	22.3354	69.1133	109.653	15.0612	132.421	65.8994	112.716	3.31031	32.6366
AT1G10050	248.444	409.803	355.047	242.802	319.542	279.479	452.981	477.843	314.414	183.15	210.871	297.458	235.179	280.319	265.408	635.579	707.807
AT1G10060	191.633	201.231	213.028	111.423	330.131	550.328	149.732	145.111	205.314	138.227	106.841	158.142	186.448	239.992	265.408	935.714	913.825
AT1G10070	206.613	210.299	164.056	337.594	706.356	777.199	538.362	548.801	440.695	528.717	357.075	506.431	380.312	475.066	357.154	1764.39	1540.04
AT1G10090	239.965	172.73	497.066	590.374	419.204	283.178	381.901	352.23	491.38	1002.14	626.989	1540	271.198	266.548	319.145	605.786	605.817
AT1G10095	43.8099	79.0241	166.505	166.302	335.114	381.818	417.231	398.576	408.91	349.022	337.393	705.991	109.115	55.0801	95.0225	271.445	185.621
AT1G10120	194.459	180.071	110.187	214.53	166.311	212.898	266.237	436.931	311.837	107.126	56.2322	126.137	151.489	98.3574	117.304	690.751	595.618
AT1G10130	536.742	419.735	333.01	359.213	452.217	359.624	746.557	493.186	407.192	314.466	269.915	408.534	338.997	490.803	433.827	648.82	870.99
AT1G10140	254.945	247.868	156.711	98.1185	251.024	122.478	258.666	208.397	201.878	307.554	320.524	282.397	146.193	156.388	126.478	868.404	850.592
AT1G10155	180.044	120.911	58.7664	49.8907	17.4409	41.9219	38.6948	44.7479	22.3354	6.91133	16.8697	9.41322	59.3245	30.4908	23.5918	59.5855	32.6366
AT1G10160	513.565	367.052	298.729	204.552	348.818	635.405	332.691	330.175	344.481	200.429	132.146	246.626	366.541	451.46	298.174	282.48	259.053
AT1G10200	144.149	104.934	17.1402	48.2277	75.3696	126.588	146.367	131.687	182.979	127.86	168.697	169.438	50.8496	54.0966	53.7369	539.58	430.395
AT1G10240	60.7685	106.661	56.3178	64.858	140.15	144.261	80.3337	236.205	112.536	20.734	42.1742	24.4744	112.293	148.52	100.92	83.8611	79.5518
AT1G10290	514.413	465.94	467.683	342.583	636.592	672.394	623.322	698.387	669.204	594.374	559.511	448.069	299.801	298.023	235.918	1310.88	1101.49
AT1G10300	91.0115	102.775	51.4206	61.5319	40.4878	20.55	31.9652	54.976	17.1811	27.6453	36.5509	35.7702	70.9775	85.5709	111.406	54.0684	46.9151
AT1G10320	1372.52	762.173	1177.78	922.979	912.532	724.18	1796.36	915.733	1271.4	1130	927.832	1238.78	471.418	612.766	372.226	3017.9	2302.92
AT1G10340	48.8975	44.4781	61.215	59.8689	117.103	108.093	363.815	405.927	353.072	248.808	157.45	99.7801	51.9089	42.2937	41.2856	95.9989	87.7109
AT1G10360	75.466	61.3193	73.4581	109.76	276.563	417.164	61.4069	60.7293	36.0803	556.362	424.553	562.911	74.1556	78.6859	72.7414	383.996	271.292
AT1G10370	85.0759	51.3873	53.8692	59.8689	79.7298	29.5919	11.3561	17.2599	5.15433	210.796	120.899	233.448	80.5118	80.653	43.907	33.1031	22.4377
AT1G10380	176.935	199.935	29.3832	48.2277	65.4033	26.7149	50.4714	5.43367	17.1811	3.45567	25.3045	1.88264	51.9089	82.6202	99.6098	27.5859	16.3183
AT1G10400	132.56	130.411	117.533	121.401	30.5216	2.46599	66.0335	48.5834	54.9795	55.2906	70.2903	54.5967	84.7493	33.4415	81.2606	163.309	167.263
AT1G10410	320.801	236.641	151.813	310.986	204.308	205.911	118.187	194.334	146.039	946.852	655.105	770.001	242.595	220.321	260.82	441.374	452.833
AT1G10460	114.188	257.8	127.327	141.357	52.9456	45.6209	326.382	392.822	325.582	24.1897	118.088	143.081	159.964	125.897	162.521	734.888	603.777
AT1G10470	513.282	452.985	269.346	202.889	992.885	1270.81	941.713	1028.24	1048.91	304.099	399.249	636.334	379.253	504.573	349.29	785.646	781.239
AT1G10480	118.993	101.911	34.2804	23.2823	143.887	102.75	167.397	204.242	175.247	41.468	67.4787	41.4182	247.892	252.778	184.147	152.274	144.825
AT1G10490	97.2296	116.161	107.738	242.802	133.298	194.814	97.1575	75.7518	33.5032	169.328	191.19	79.071	167.38	210.485	152.691	39.7237	63.2335
AT1G10520	32.7867	44.4781	71.0095	93.1294	6.85178	2.87699	42.0595	55.9348	24.9126	13.8227	30.9277	47.0661	75.215	84.5873	91.7459	75.0336	30.5968
AT1G10560	68.1173	43.6144	137.122	61.5319	11.8349	9.04198	56.3598	73.834	51.5433	107.126	81.5367	97.8975	70.9775	42.2937	73.3967	23.1722	67.313
AT1G10570	75.7487	87.2288	146.916	124.727	328.885	401.135	115.664	162.691	179.543	317.921	165.885	312.519	159.964	177.043	153.347	456.823	491.589
AT1G10580	232.051	207.708	247.309	217.856	325.148	301.262	317.129	212.872	278.334	456.148	351.451	336.993	238.357	211.468	180.215	446.892	416.117
AT1G10590	341.717	297.528	146.916	106.434	644.69	536.354	447.513	455.789	679.513	414.68	371.133	481.957	110.174	129.832	118.614	331.031	426.316
AT1G10620	113.058	259.527	85.7011	126.39	16.818	53.8409	29.4417	32.9217	127.14	41.468	118.088	84.719	135.599	128.848	201.841	13.2412	44.8754
AT1G10630	377.613	312.21	186.094	123.064	301.478	292.631	385.686	266.57	418.36	355.934	306.466	530.906	72.0369	87.5381	169.075	552.821	375.321
AT1G10657	55.9636	52.6828	7.34581	13.3042	17.4409	55.0739	2.94417	3.83553	0.859055	55.2906	61.8554	7.53058	44.4934	49.1787	41.941	63.9993	42.8356
AT1G10670	1340.02	724.172	399.122	515.538	1446.97	1586.46	911.851	1103.35	761.123	760.246	626.989	899.904	219.289	259.663	295.553	2248.8	2011.23
AT1G10680	264.838	240.959	213.028	256.106	107.76	48.0869	101.363	82.4639	60.1339	44.9237	92.7832	111.076	218.229	257.696	415.478	55.1718	136.666
AT1G10682	106.557	78.1605	36.729	39.9126	178.769	145.905	107.252	106.436	133.154	100.214	75.9135	156.259	37.0778	41.3101	57.0135	116.964	104.029
AT1G10720	381.852	234.481	487.272	447.354	1100.64	1215.74	722.583	937.468	700.13	860.461	567.945	843.424	291.326	331.464	308.004	1113.37	1111.68
AT1G10745	5.93553	5.61374	26.9346	8.31512	0	0	0	0	0.859055	0	25.3045	15.0612	22.2467	21.6386	16.3832	3.31031	2.03979
AT1G10750	167.325	127.82	274.243	129.716	53.5684	59.1839	121.973	151.184	99.6504	44.9237	11.2464	9.41322	187.508	239.992	255.578	312.272	240.695
AT1G10760	555.679	478.031	479.926	444.028	393.666	362.09	203.148	254.424	238.817	248.808	247.422	291.81	419.509	442.608	395.163	219.584	416.117
AT1G10770	91.8594	112.707	132.225	156.324	60.4202	28.3589	95.8957	88.5369	184.697	6.91133	33.7393	9.41322	44.4934	59.998	43.2516	4.41374	34.6764
AT1G10780	14.1322	55.7055	164.056	136.368	26.1613	26.3039	11.7767	37.7161	8.59055	62.202	25.3045	1.88264	118.649	121.963	85.8479	4.41374	18.3581
AT1G10820	140.474	103.638	71.0095	116.412	146.379	124.944	125.337	150.545	202.737	158.961	140.581	139.316	225.645	255.729	140.24	386.203	310.048
AT1G10840	260.598	162.367	95.4955	131.379	343.212	457.853	405.875	272.323	261.153	404.313	238.987	352.054	123.946	146.552	95.6779	303.445	240.695
AT1G10865	85.0759	75.5695	53.8692	56.5428	186.244	147.138	158.144	131.687	122.845	110.581	106.841	261.688	56.1464	63.9323	47.1836	119.171	57.1141
AT1G10870	135.669	107.956	198.337	194.574	393.043	803.914	203.989	240.36	133.154	169.328	101.218	116.724	274.376	186.879	165.143	472.271	499.748
AT1G10890	1680.32	1146.5	1838.9	1892.52	3065.24	2362.83	2446.6	2060	2321.17	2512.27	1507.02	1594.6	932.242	1200.94	744.452	10748.6	9760.39
AT1G10920	62.4644	72.5467	374.636	266.084	230.469	108.915	162.35	272.323	219.918	452.692	264.291	519.61	197.042	183.928	150.725	72.8268	34.6764
AT1G10940	647.821	398.143	604.805	412.43	1476.25	1877.85	1657.99	1792.47	1451.8	1665.63	1079.66	1436.46	490.487	551.785	459.385	1320.81	1429.89
AT1G10950	1155.45	808.378	465.234	675.188	1237.06	1387.53	1089.34	1542.2	1144.26	1285.51	1166.82	1903.35	467.181	365.889	368.294	2493.77	2241.73
AT1G10960	87.9024	97.5926	56.3178	61.5319	145.133	164.811	90.428	139.038	62.711	241.897	213.682	144.964	46.6121	84.5873	72.0861	82.7577	101.989
AT1G10970	76.8793	75.5695	85.7011	71.5101	264.728	174.264	130.385	208.717	201.019	38.0123	59.0438	39.5355	76.2744	80.653	94.3672	58.4821	99.9496
AT1G11000	226.115	230.595	438.3	370.854	21.1782	169.743	203.568	56.5741	78.174	120.948	67.4787	33.8876	147.252	163.273	218.879	15.4481	20.3979
AT1G11040	28.2644	149.844	26.9346	84.8143	0	0	4.62655	62.3274	32.6441	0	2.81161	11.2959	52.9683	28.5236	80.6053	0	20.3979
AT1G11070	146.692	178.776	225.271	109.76	160.705	230.981	213.662	296.934	466.467	158.961	78.7251	45.1835	159.964	130.815	133.032	280.273	167.263
AT1G11080	36.4611	144.662	107.738	71.5101	346.326	251.12	301.567	356.705	299.81	196.973	154.639	161.907	127.124	106.226	129.755	269.238	244.775
AT1G11100	46.6363	33.6824	220.374	129.716	18.6867	8.63098	63.5099	106.116	96.2142	110.581	33.7393	30.1223	75.215	82.6202	58.3242	69.5165	108.109
AT1G11110	44.6578	118.752	80.8039	94.7924	0	0	53.8362	49.5423	59.2748	0	47.7974	0	56.1464	81.6366	80.6053	105.93	30.5968
AT1G11120	65.8561	143.798	97.9441	86.4773	24.9156	41.9219	15.9826	25.8898	3.43622	24.1897	30.9277	41.4182	126.065	101.308	117.959	40.8271	26.5173
AT1G11130	179.196	202.958	303.627	219.519	74.1238	13.563	66.4541	70.9574	140.026	124.404	283.973	161.907	287.088	227.206	355.843	379.582	140.745
AT1G11170	139.626	96.2972	298.729	146.346	16.818	5.75399	48.7891	21.0954	3.43622	17.2783	39.3625	43.3008	139.836	120.98	148.104	78.344	36.7162
AT1G11175	146.127	97.1608	137.122	138.031	483.362	678.97	422.698	513.002	307.542	252.264	261.48	293.692	266.96	313.76	209.705	178.757	267.212
AT1G11185	228.377	232.322	122.43	94.7924	86.5816	86.7208	403.772	330.495	248.267	445.781	390.814	382.177	41.3153	42.2937	41.2856	161.102	173.382
AT1G11190	65.8561	59.592	78.3553	49.8907	24.2927	44.7989	120.29	97.8061	63.5701	65.6576	146.204	30.1223	81.5712	68.8502	85.8479	710.613	648.653
AT1G11210	78.8578	53.5464	176.299	149.672	50.454	82.6108	170.762	93.6509	116.832	321.377	267.103	276.749	12.7124	26.5565	21.6258	109.24	116.268
AT1G11220	66.7041	96.2972	139.57	24.9454	26.7842	4.52099	9.2531	2.55702	68.7244	13.8227	8.43483	9.41322	46.6121	37.3758	89.1246	4.41374	0
AT1G11260	787.73	427.939	866.805	798.252	2612.4	2692.45	2227.89	2152.37	2183.72	2249.64	1850.04	3027.29	328.404	438.674	299.485	9533.69	8560.99
AT1G11280	166.195	136.889	90.5983	126.39	160.705	144.672	86.222	105.477	74.7378	48.3793	33.7393	107.311	168.439	203.6	192.011	140.136	187.661
AT1G11290	24.0248	26.7732	56.3178	59.8689	70.3865	16.029	36.5918	24.6113	15.463	31.101	19.6813	20.7091	55.087	40.3265	43.907	0	6.11937
AT1G11303	16.3934	79.0241	134.673	141.357	28.03	124.122	38.2742	60.7293	67.0063	48.3793	14.0581	30.1223	64.6213	59.0144	34.7324	7.72405	10.1989
AT1G11310	117.58	93.7062	406.468	498.907	133.921	60.4169	142.161	99.4042	166.657	352.478	385.191	602.446	132.421	126.881	101.576	232.825	203.979
AT1G11330	118.993	130.411	122.43	234.486	161.951	82.1998	286.425	300.45	262.012	241.897	126.522	387.825	121.827	139.667	113.372	76.1371	114.228
AT1G11350	105.426	103.638	389.328	467.31	186.244	149.604	135.852	209.037	210.469	317.921	216.494	207.091	117.59	147.536	98.9545	225.101	199.899
AT1G11360	225.268	230.163	124.879	232.823	256.63	208.377	312.082	252.186	347.058	234.985	216.494	184.499	94.2836	120.98	127.134	59.5855	165.223
AT1G11380	75.466	108.82	34.2804	44.9017	142.019	136.863	325.541	193.375	310.978	103.67	137.769	118.607	99.5804	82.6202	72.7414	188.688	244.775
AT1G11475	88.185	58.2965	48.972	31.5975	135.79	112.203	115.664	156.298	115.972	148.594	95.5948	97.8975	45.5528	42.2937	28.1791	70.6199	48.9549
AT1G11480	266.816	229.3	142.019	199.563	426.056	397.436	409.66	505.651	270.602	431.958	283.973	551.615	164.202	220.321	97.6438	417.099	340.645
AT1G11530	81.9669	57.001	44.0748	53.2168	75.9925	89.1868	90.8486	116.984	56.6976	152.049	101.218	188.264	34.9591	25.5729	31.4557	68.413	87.7109
AT1G11540	64.4429	27.6369	115.084	73.1731	2.49156	24.6599	71.0806	0.958883	62.711	10.367	11.2464	15.0612	88.9868	48.1951	118.614	0	4.07958
AT1G11545	46.919	50.0918	93.0469	141.357	1.24578	3.28799	27.3387	64.5648	45.5299	24.1897	75.9135	18.8264	84.7493	95.4067	60.9455	57.3787	44.8754
AT1G11560	29.1124	28.0687	80.8039	29.9344	0	0	3.78536	0	0	24.1897	28.1161	30.1223	40.2559	26.5565	34.077	33.1031	10.1989
AT1G11570	17.8066	27.205	12.243	8.31512	12.4578	0	0	0.639255	0	3.45567	8.43483	37.6529	44.4934	33.4415	47.8389	3.31031	4.07958
AT1G11580	605.424	437.44	350.15	320.964	638.461	768.979	866.006	1005.87	859.055	435.414	503.278	786.945	279.673	288.187	279.825	651.027	516.067
AT1G11590	8.76197	42.3189	19.5888	26.6084	0	0	7.99131	2.55702	15.463	38.0123	59.0438	20.7091	29.6623	27.5401	38.009	3.31031	8.15916
AT1G11650	505.368	373.098	217.926	196.237	591.744	602.114	614.069	786.284	578.144	815.537	469.539	465.013	150.43	220.321	174.973	532.96	569.101
AT1G11670	615.882	624.852	707.646	706.785	194.341	323.456	1328.66	1247.19	1548.88	3054.81	2162.13	3396.29	224.586	267.532	319.145	924.679	895.467
AT1G11680	260.881	212.89	68.5609	181.27	331.377	384.695	309.138	404.649	402.897	200.429	267.103	353.937	117.59	122.947	108.129	346.479	216.218
AT1G11700	332.39	248.3	95.4955	118.075	674.589	560.603	389.471	370.768	316.991	107.126	129.334	246.626	329.463	415.068	324.387	122.481	81.5916
AT1G11730	53.9851	41.8871	46.5234	63.1949	23.0469	23.0159	43.3213	38.675	24.9126	27.6453	11.2464	22.5917	69.9182	78.6859	46.5283	115.861	91.7905
AT1G11785	30.8082	51.3873	56.3178	116.412	42.9793	33.7019	39.9566	107.715	56.6976	169.328	185.566	208.973	72.0369	71.8009	80.6053	48.5512	28.557
AT1G11806	9.60991	24.6141	24.486	18.2933	4.36022	5.75399	0	0	4.29528	55.2906	33.7393	20.7091	24.3654	34.4251	16.3832	75.0336	24.4775
AT1G11840	1377.04	966.858	266.898	375.844	1197.19	902.965	1202.48	1356.5	1177.76	1143.83	714.149	975.21	293.444	361.955	250.335	1096.82	979.099
AT1G11850	55.9636	11.6593	31.8318	28.2714	0	1.233	0.841191	0	2.57717	20.734	14.0581	26.357	14.8311	19.6715	7.86393	2.20687	8.15916
AT1G11860	439.795	512.577	129.776	157.987	761.793	1009.82	450.037	458.985	266.307	725.69	671.975	434.891	159.964	139.667	169.73	888.266	503.828
AT1G11870	173.261	259.959	198.337	246.128	137.658	181.662	161.088	173.558	176.106	120.948	129.334	133.668	173.736	219.337	207.084	115.861	87.7109
AT1G11890	100.904	76.865	112.636	103.108	145.133	155.358	117.767	203.283	151.194	217.707	174.32	158.142	74.1556	48.1951	39.3197	263.721	299.849
AT1G11910	2082.52	1666.85	690.506	736.72	1702.98	1882.79	1504.47	1735.58	1781.68	2073.4	2105.9	3008.47	472.477	512.442	379.435	2695.69	2586.45
AT1G11930	130.016	146.821	102.841	204.552	477.133	613.211	354.141	322.504	147.757	234.985	149.015	269.218	173.736	142.618	100.92	169.929	132.586
AT1G11950	258.62	310.051	264.449	267.747	72.2551	70.6918	111.037	137.76	159.784	317.921	404.872	239.096	163.142	153.438	229.365	143.447	146.865
AT1G11960	485.866	493.145	795.796	913.001	120.84	50.5529	845.817	863.954	753.391	2954.59	2108.71	3671.16	209.755	146.552	199.22	1487.43	1213.67
AT1G12000	329.281	257.368	117.533	189.585	156.968	228.515	325.12	444.283	322.146	452.692	483.597	316.284	165.261	114.095	163.177	359.72	373.281
AT1G12010	31.3735	47.069	80.8039	129.716	48.5853	30.4139	2.10298	4.15516	0	41.468	126.522	43.3008	94.2836	91.4724	92.4012	58.4821	6.11937
AT1G12015	3.39173	4.31826	34.2804	43.2386	0.622889	0.821998	1.68238	4.47479	0	120.948	30.9277	22.5917	37.0778	16.7208	11.1406	48.5512	53.0345
AT1G12030	20.9157	24.1822	88.1497	46.5647	14.9493	3.28799	3.78536	0	6.87244	51.835	30.9277	15.0612	63.562	88.5216	77.984	2.20687	16.3183
AT1G12080	374.221	241.391	117.533	63.1949	31.1444	86.7208	130.385	169.083	111.677	89.8473	157.45	169.438	140.896	139.667	134.342	215.17	177.462
AT1G12090	131.712	95.4335	39.1776	63.1949	46.0938	23.4269	7.99131	13.744	3.43622	248.808	157.45	286.162	14.8311	15.7372	10.4852	208.549	104.029
AT1G12110	181.175	240.959	161.608	104.771	46.0938	113.436	87.0632	125.614	78.174	117.493	129.334	35.7702	251.07	197.698	233.297	61.7924	55.0743
AT1G12120	256.358	200.799	200.785	274.399	579.91	449.633	396.621	363.417	362.521	286.82	247.422	148.729	323.107	293.105	285.068	388.409	434.475
AT1G12130	18.3719	46.6372	200.785	176.281	49.8311	19.317	15.9826	14.7029	4.29528	6.91133	16.8697	43.3008	67.7994	66.883	78.6393	1.10344	12.2387
AT1G12180	26.2859	50.9554	26.9346	14.9672	0	0	7.15012	12.7851	0	13.8227	16.8697	9.41322	23.3061	27.5401	43.907	39.7237	8.15916
AT1G12200	140.192	139.912	71.0095	96.4554	47.3396	114.258	172.444	102.6	104.805	79.4803	98.4064	84.719	281.791	362.939	314.557	18.7584	32.6366
AT1G12230	223.289	143.798	377.085	229.497	346.949	500.186	261.61	301.089	249.985	193.517	306.466	336.993	255.307	213.436	320.455	109.24	146.865
AT1G12240	478.799	443.917	499.515	508.886	1754.68	2999.47	730.154	1165.36	912.317	2633.22	2198.68	3554.43	240.476	289.171	175.628	1144.26	991.337
AT1G12250	121.537	78.5923	183.645	234.486	320.165	242.489	155.2	159.494	147.757	186.606	205.248	195.795	145.133	156.388	145.483	140.136	146.865
AT1G12260	66.1388	61.7511	78.3553	48.2277	104.645	18.084	186.324	67.4414	186.415	82.936	64.667	37.6529	58.2651	24.5893	66.8434	509.787	467.112
AT1G12270	357.262	280.255	364.842	327.616	640.33	552.383	595.563	574.691	783.458	431.958	222.117	417.947	191.745	239.008	182.181	744.819	593.579
AT1G12280	160.259	125.229	222.823	256.106	362.521	195.225	382.321	319.947	277.475	131.315	112.464	84.719	273.317	360.972	150.07	335.445	273.332
AT1G12320	172.696	170.139	198.337	152.998	684.555	641.57	357.927	405.608	505.124	183.15	70.2903	161.907	336.878	345.234	269.34	208.549	212.138
AT1G12360	252.401	346.324	308.524	483.94	390.551	482.513	355.824	518.117	481.071	494.16	393.625	1039.22	313.572	243.926	427.929	887.163	991.337
AT1G12380	351.61	228.436	102.841	174.618	232.96	258.929	317.97	326.979	275.757	179.695	241.799	158.142	185.389	219.337	185.458	179.86	189.7
AT1G12410	98.0776	110.116	56.3178	94.7924	224.24	222.35	219.971	193.055	225.072	162.416	160.262	214.621	125.005	112.127	109.44	140.136	130.546
AT1G12420	278.687	171.003	156.711	186.259	249.156	299.207	344.047	311.317	286.924	196.973	373.944	148.729	146.193	165.24	124.512	814.336	732.284
AT1G12430	450.535	253.482	739.478	548.798	431.039	444.29	442.046	584.599	324.723	708.411	275.538	476.309	382.431	422.937	456.763	952.265	972.979
AT1G12440	340.304	196.481	129.776	134.705	873.913	774.733	604.816	622.635	776.586	556.362	565.134	790.71	143.014	168.191	160.555	438.064	446.714
AT1G12450	148.671	157.616	203.234	76.4991	115.857	28.3589	152.256	76.0714	120.268	238.441	267.103	327.58	82.6306	118.029	125.823	65.1027	67.313
AT1G12500	355.001	243.118	563.178	590.374	434.776	288.932	198.1	290.222	213.905	570.185	506.09	841.542	277.554	362.939	269.995	582.614	534.425
AT1G12520	220.463	175.321	151.813	164.639	345.703	433.604	272.966	210.954	279.193	349.022	269.915	493.253	141.955	164.257	146.793	357.513	389.6
AT1G12530	149.519	126.957	71.0095	96.4554	135.167	88.3648	74.866	59.4508	54.9795	58.7463	42.1742	39.5355	97.4617	94.4231	95.0225	109.24	124.427
AT1G12540	21.1983	60.4556	2.4486	1.66302	0.622889	0	13.0385	0.639255	14.6039	27.6453	33.7393	9.41322	9.5343	18.6879	11.1406	7.72405	0
AT1G12560	40.7008	77.7287	83.2525	43.2386	1.24578	0	26.0769	0.319628	5.15433	48.3793	39.3625	11.2959	40.2559	28.5236	87.1586	0	10.1989
AT1G12570	73.2049	48.7963	227.72	151.335	26.1613	14.385	43.3213	11.8262	56.6976	34.5567	8.43483	1.88264	87.9274	71.8009	108.129	2.20687	40.7958
AT1G12580	338.891	297.096	506.861	460.658	488.968	380.585	749.921	616.562	671.781	525.261	497.655	513.962	270.138	254.746	351.256	1164.12	1048.45
AT1G12600	122.102	149.412	68.5609	121.401	21.1782	26.3039	45.0037	59.4508	77.315	17.2783	61.8554	20.7091	106.996	105.242	129.755	46.3443	28.557
AT1G12610	105.709	155.457	262	179.607	40.4878	74.8018	514.809	396.019	234.522	818.993	646.67	1084.4	54.0277	82.6202	74.7074	121.378	142.785
AT1G12640	260.033	191.299	127.327	156.324	119.595	218.241	132.908	183.147	136.59	238.441	286.784	227.8	114.412	97.3738	93.7119	172.136	285.57
AT1G12650	179.479	222.822	112.636	166.302	368.75	264.683	301.146	292.14	280.052	183.15	163.073	263.57	139.836	208.518	238.539	315.583	303.929
AT1G12660	27.4165	31.0915	22.0374	23.2823	7.47467	9.86398	0	3.19628	4.29528	24.1897	19.6813	0	24.3654	19.6715	27.5238	0	0
AT1G12663	30.2429	30.6596	24.486	13.3042	0	0	1.68238	4.79442	0.859055	31.101	22.4929	0	16.9499	21.6386	21.6258	0	0
AT1G12665	40.1355	42.7508	26.9346	33.2605	1.86867	0.410999	13.4591	1.27851	5.15433	13.8227	22.4929	0	36.0185	29.5072	36.6984	19.8618	14.2785
AT1G12680	181.458	142.934	342.804	327.616	249.156	259.34	239.319	99.7238	109.1	158.961	73.1019	154.377	184.33	189.83	155.968	376.272	236.615
AT1G12700	74.6181	48.7963	183.645	221.182	15.5722	2.87699	26.0769	26.8487	30.926	55.2906	64.667	16.9438	159.964	113.111	130.41	63.9993	79.5518
AT1G12740	61.0512	63.0466	161.608	79.8252	0	0	39.9566	12.4655	28.3488	44.9237	47.7974	26.357	92.1649	47.2115	60.9455	5.51718	6.11937
AT1G12760	259.467	174.026	159.159	239.476	204.308	360.857	262.031	310.359	307.542	435.414	303.654	709.757	110.174	167.208	163.832	190.894	136.666
AT1G12780	1098.07	663.716	377.085	412.43	1954	2213.23	1691.63	2062.24	1621.04	1071.26	1242.73	1604.01	215.051	267.532	210.36	4857.33	4124.45
AT1G12810	95.8164	90.2516	46.5234	38.2496	329.508	447.167	138.376	285.428	156.348	193.517	210.871	254.157	82.6306	71.8009	82.5713	153.378	118.308
AT1G12840	572.92	351.938	161.608	157.987	212.405	385.517	309.558	366.933	210.469	718.778	298.031	527.14	138.777	91.4724	93.7119	166.619	244.775
AT1G12845	88.7503	63.0466	14.6916	9.97815	17.4409	5.34299	5.46774	1.59814	5.15433	31.101	22.4929	9.41322	10.5937	19.6715	14.4172	45.2409	61.1937
AT1G12850	163.651	226.709	254.655	143.02	488.345	566.357	304.511	260.816	359.085	196.973	233.364	291.81	164.202	237.041	149.415	527.442	381.44
AT1G12855	14.6975	55.7055	31.8318	8.31512	0	0	2.94417	0.319628	0.859055	6.91133	8.43483	3.76529	15.8905	14.7536	29.4897	0	2.03979
AT1G12880	1296.77	997.518	384.431	314.312	196.833	106.449	426.484	194.014	270.602	155.505	137.769	156.259	106.996	158.355	91.0906	47.4477	36.7162
AT1G12890	143.018	110.547	31.8318	23.2823	0	7.80898	19.768	23.6525	24.0535	10.367	36.5509	37.6529	20.128	38.3594	27.5238	12.1378	6.11937
AT1G12900	505.368	378.711	200.785	116.412	690.784	854.878	229.645	147.988	164.939	549.451	492.032	551.615	125.005	107.21	110.095	215.17	271.292
AT1G12920	197.003	211.595	90.5983	179.607	289.643	311.126	235.533	194.334	253.421	283.365	177.131	417.947	106.996	141.635	218.879	107.033	120.348
AT1G12930	276.426	310.915	249.757	181.27	133.298	120.012	74.4454	51.4601	105.664	145.138	334.582	165.673	253.189	240.976	334.872	205.239	185.621
AT1G12940	121.82	170.139	129.776	134.705	18.6867	6.16499	3.36476	4.47479	2.57717	38.0123	87.1599	11.2959	129.243	156.388	180.215	11.0344	30.5968
AT1G12950	23.1768	47.069	93.0469	182.933	0	0	12.6179	11.187	24.9126	93.303	134.957	171.321	44.4934	67.8666	51.1156	9.93092	20.3979
AT1G12960	5.37024	12.9548	36.729	29.9344	0	0.410999	0	0.319628	0	6.91133	14.0581	16.9438	11.653	6.88502	12.4512	0	8.15916
AT1G12990	166.76	152.435	134.673	201.226	103.4	122.067	143.844	138.718	140.026	262.631	458.293	385.942	83.6899	95.4067	125.168	150.067	114.228
AT1G13040	72.0743	67.3648	39.1776	51.5538	16.818	59.1839	25.2357	10.8673	33.5032	0	5.62322	5.64793	76.2744	48.1951	67.4988	44.1374	2.03979
AT1G13120	468.624	360.143	249.757	241.139	317.05	422.918	288.949	166.206	192.428	124.404	253.045	212.739	253.189	268.516	269.995	588.131	434.475
AT1G13130	9.89255	66.933	29.3832	44.9017	0	0	0	0	0.859055	24.1897	25.3045	0	30.7216	26.5565	41.941	6.62062	77.512
AT1G13160	117.015	151.139	149.365	176.281	94.6791	83.0218	100.102	101.961	110.818	207.34	165.885	69.6578	157.846	168.191	139.585	460.133	283.531
AT1G13170	174.109	139.048	142.019	242.802	109.006	131.931	128.282	105.158	109.959	383.579	191.19	122.372	184.33	120.98	154.657	449.098	322.287
AT1G13200	23.1768	40.1598	19.5888	18.2933	2.49156	1.644	15.562	1.59814	9.44961	3.45567	39.3625	86.6016	60.3839	34.4251	41.2856	7.72405	16.3183
AT1G13210	131.147	240.095	1354.08	1524.99	61.0431	58.3619	184.221	180.27	139.167	1382.27	801.309	1218.07	161.024	103.275	108.784	297.928	261.093
AT1G13220	481.626	486.668	624.394	502.233	1078.22	701.986	1022.89	762.951	953.551	615.108	312.089	510.197	582.651	607.849	413.512	2648.25	2333.52
AT1G13230	136.8	215.913	22.0374	184.596	6.22889	24.2489	52.5744	24.931	82.4693	13.8227	81.5367	65.8925	112.293	149.503	170.385	40.8271	50.9947
AT1G13245	23.1768	17.273	7.34581	14.9672	237.944	334.142	82.4367	115.705	154.63	79.4803	53.4206	118.607	40.2559	44.2608	32.7664	114.757	63.2335
AT1G13260	733.462	410.666	636.637	618.645	815.985	877.072	649.82	933.952	492.239	1320.06	767.57	1675.55	603.839	624.569	463.972	649.924	693.528
AT1G13280	185.697	160.639	51.4206	61.5319	204.308	168.099	245.628	183.786	136.59	107.126	157.45	156.259	119.708	111.144	100.265	90.4818	75.4722
AT1G13330	18.9372	13.8184	12.243	19.9563	85.9587	88.7758	32.8064	21.7347	48.1071	41.468	22.4929	7.53058	9.5343	28.5236	15.0725	61.7924	61.1937
AT1G13340	38.7223	42.7508	66.1123	83.1512	381.831	191.115	60.1451	47.9442	80.7512	203.884	177.131	235.33	63.562	59.998	47.1836	90.4818	67.313
AT1G13350	659.692	584.26	969.646	944.598	1187.23	946.531	999.755	935.87	886.545	1282.05	635.424	739.879	486.249	549.818	468.559	2952.79	2821.03
AT1G13360	375.352	219.799	193.44	202.889	388.06	569.234	452.981	503.094	322.146	694.589	452.669	491.37	164.202	228.189	164.487	272.549	346.764
AT1G13380	269.925	229.731	124.879	134.705	110.251	129.054	218.289	252.506	202.737	207.34	132.146	214.621	108.055	120.98	131.721	199.722	222.337
AT1G13390	399.659	389.939	810.487	1057.68	1794.54	2015.54	2870.98	2645.56	2335.77	2515.72	1498.59	2716.66	1240.52	1462.57	990.856	1827.29	1672.63
AT1G13400	61.0512	100.615	29.3832	56.5428	3.11444	1.644	31.5447	1.91777	18.0402	10.367	22.4929	22.5917	67.7994	73.768	153.347	59.5855	32.6366
AT1G13440	5170.98	4050.96	1486.3	1553.27	15676.9	16927	9611.44	11652.7	10192.7	7930.75	6539.81	9149.65	1470.4	1801.91	1292.31	9025	9148.45
AT1G13450	106.274	120.048	95.4955	133.042	288.398	272.081	249.834	139.997	185.556	190.062	177.131	103.545	158.905	195.731	138.929	731.578	656.812
AT1G13470	28.2644	45.7735	26.9346	93.1294	122.709	89.1868	278.434	307.162	294.656	17.2783	78.7251	26.357	63.562	66.883	102.886	124.688	46.9151
AT1G13480	63.0297	30.2278	44.0748	16.6302	0.622889	0	0	0	0	3.45567	0	0	9.5343	16.7208	30.1451	58.4821	0
AT1G13490	56.5289	62.6147	75.9067	9.97815	0	0	0.420595	0	2.57717	24.1897	16.8697	0	26.4842	23.6058	53.7369	0	0
AT1G13520	48.0495	42.3189	78.3553	88.1403	5.606	0	65.1923	38.0357	29.2079	41.468	47.7974	3.76529	49.7902	48.1951	66.8434	22.0687	2.03979
AT1G13530	44.6578	13.8184	71.0095	48.2277	0	0	15.1414	12.1459	5.15433	38.0123	28.1161	37.6529	10.5937	15.7372	9.17459	39.7237	4.07958
AT1G13550	69.5305	72.9786	102.841	119.738	23.6698	35.3459	19.768	28.4469	46.389	110.581	75.9135	86.6016	59.3245	46.228	34.077	47.4477	53.0345
AT1G13560	314.3	213.322	259.552	207.878	282.169	286.055	254.04	305.244	178.683	622.02	435.8	564.793	147.252	195.731	136.308	456.823	250.894
AT1G13600	132.56	174.458	41.6262	61.5319	179.392	79.3228	161.088	77.6695	141.744	44.9237	25.3045	1.88264	102.759	111.144	137.619	75.0336	83.6313
AT1G13608	21.481	45.3417	36.729	34.9235	16.818	5.34299	2.94417	7.67106	2.57717	0	16.8697	13.1785	33.8997	15.7372	32.7664	5.51718	0
AT1G13610	279.253	219.368	222.823	179.607	67.272	21.783	196.839	70.6377	121.986	93.303	78.7251	64.0099	153.608	135.733	264.097	150.067	53.0345
AT1G13630	57.3768	59.592	51.4206	71.5101	128.938	215.775	58.8833	98.765	82.4693	51.835	25.3045	15.0612	87.9274	104.259	81.2606	54.0684	53.0345
AT1G13635	1194.74	802.764	470.132	444.028	4600.03	4662.78	1346.75	1337.96	1227.59	1499.76	1048.73	1540	719.31	720.96	544.577	7485.71	8057.17
AT1G13640	159.977	205.981	372.188	202.889	1859.95	1952.66	402.089	473.369	488.802	48.3793	129.334	114.841	284.97	206.55	202.496	4195.26	4014.3
AT1G13650	41.2661	96.729	39.1776	106.434	365.013	296.33	29.4417	2.23739	30.0669	100.214	42.1742	39.5355	85.8087	91.4724	79.2947	72.8268	22.4377
AT1G13690	98.0776	115.297	31.8318	38.2496	132.052	141.384	119.449	190.178	76.4559	51.835	120.899	148.729	70.9775	117.045	119.925	17.655	36.7162
AT1G13700	104.296	109.684	56.3178	76.4991	295.249	346.883	463.075	420.31	332.454	69.1133	132.146	169.438	146.193	115.078	155.313	171.033	159.104
AT1G13770	48.3322	25.9096	107.738	111.423	14.9493	23.8379	12.6179	21.0954	30.926	34.5567	67.4787	33.8876	44.4934	66.883	52.4262	104.826	28.557
AT1G13790	213.962	155.457	247.309	186.259	194.341	221.939	279.275	140.317	279.193	411.224	258.668	269.218	146.193	159.339	124.512	986.472	895.467
AT1G13825	25.438	7.77287	4.8972	34.9235	180.638	154.125	47.9479	112.189	83.3284	13.8227	2.81161	0	30.7216	45.2444	20.9705	231.722	201.939
AT1G13830	102.883	60.8874	29.3832	101.445	459.069	566.357	109.775	146.709	80.7512	38.0123	81.5367	50.8314	64.6213	62.9487	45.2176	271.445	152.984
AT1G13860	202.656	143.798	176.299	94.7924	73.5009	38.6339	64.7717	70.3181	73.8787	65.6576	47.7974	96.0148	170.558	243.926	154.657	275.859	254.974
AT1G13880	53.1371	130.843	149.365	212.867	99.0393	159.057	175.809	49.8619	117.691	286.82	188.378	559.145	135.599	88.5216	115.338	211.86	171.342
AT1G13890	11.5884	41.0235	88.1497	64.858	12.4578	18.084	21.871	11.8262	24.0535	10.367	14.0581	3.76529	88.9868	41.3101	41.2856	28.6893	18.3581
AT1G13900	312.605	203.39	181.197	167.965	132.675	168.099	82.4367	117.303	57.5567	172.783	340.205	416.064	119.708	115.078	83.882	450.202	369.202
AT1G13920	233.464	162.798	31.8318	116.412	48.5853	7.80898	34.0682	140.636	91.9189	17.2783	67.4787	28.2397	125.005	111.144	108.784	43.034	44.8754
AT1G13930	652.908	558.783	181.197	241.139	639.707	702.808	339	401.772	426.95	435.414	545.452	945.087	242.595	226.222	279.825	287.997	297.809
AT1G13950	76.8793	141.207	17.1402	157.987	119.595	174.264	154.358	148.947	142.603	17.2783	42.1742	80.9537	121.827	110.16	114.682	18.7584	24.4775
AT1G13970	164.499	161.935	146.916	128.053	14.9493	90.0088	88.7456	112.829	134.872	20.734	67.4787	48.9487	63.562	121.963	108.784	20.9653	40.7958
AT1G13980	377.33	199.935	281.589	324.29	531.324	458.264	460.972	497.66	454.44	231.53	264.291	340.759	304.038	239.008	249.68	422.616	458.952
AT1G13990	113.058	55.7055	56.3178	106.434	161.951	108.093	238.898	237.164	153.771	314.466	174.32	280.514	105.937	100.325	85.8479	196.412	157.064
AT1G14010	101.187	93.7062	151.813	48.2277	46.7167	43.9769	110.196	104.838	73.0197	120.948	112.464	111.076	55.087	54.0966	33.4217	188.688	106.069
AT1G14030	7.06611	7.77287	119.981	78.1622	75.3696	101.106	88.325	108.034	71.3016	31.101	70.2903	9.41322	54.0277	51.1458	32.7664	169.929	61.1937
AT1G14040	91.8594	95.8653	788.45	638.601	37.9962	26.7149	45.0037	35.159	30.926	124.404	36.5509	112.959	76.2744	78.6859	117.304	33.1031	59.1539
AT1G14190	66.1388	93.7062	51.4206	39.9126	45.4709	109.737	100.943	155.659	156.348	38.0123	19.6813	15.0612	48.7308	43.2772	47.1836	287.997	277.411
AT1G14200	57.6594	53.9782	129.776	74.8361	105.268	67.8148	542.989	539.532	688.103	120.948	106.841	92.2496	78.3931	68.8502	88.4692	464.547	424.276
AT1G14210	96.947	121.775	100.393	61.5319	88.4502	66.1708	119.028	101.002	53.2614	169.328	194.001	94.1322	104.877	107.21	76.018	229.515	220.297
AT1G14230	134.821	119.616	58.7664	93.1294	188.735	193.992	92.1104	140.317	50.6843	169.328	89.9715	62.1273	119.708	122.947	137.619	272.549	277.411
AT1G14320	1109.38	785.491	257.103	246.128	1970.2	2053.76	1547.37	1945.25	1175.19	957.219	1279.28	1436.46	276.495	366.873	247.714	698.475	730.244
AT1G14330	134.821	200.799	159.159	116.412	95.302	143.028	128.282	130.408	121.127	539.084	283.973	547.849	92.1649	126.881	132.376	205.239	179.501
AT1G14340	227.811	117.888	100.393	108.097	409.861	514.982	157.723	202.964	111.677	290.276	196.813	118.607	146.193	207.534	155.968	185.377	195.82
AT1G14350	296.494	271.187	861.908	791.6	63.5347	54.6629	114.823	215.109	91.0598	231.53	92.7832	111.076	168.439	259.663	168.419	57.3787	99.9496
AT1G14370	104.296	92.4107	281.589	108.097	457.2	649.379	362.133	390.905	338.468	238.441	208.059	280.514	158.905	183.928	149.415	290.204	277.411
AT1G14380	398.528	362.302	1601.39	1268.89	1634.46	1341.91	1348.01	976.463	1146.84	2249.64	1447.98	1733.92	684.351	776.04	514.432	1858.19	1656.31
AT1G14400	418.031	392.098	190.991	269.41	629.741	583.208	541.306	761.992	474.198	587.463	373.944	911.2	139.836	159.339	127.789	605.786	524.226
AT1G14440	179.762	235.777	134.673	118.075	107.137	33.7019	102.205	50.1815	55.8386	55.2906	134.957	94.1322	139.836	176.06	224.122	33.1031	48.9549
AT1G14460	100.056	108.82	156.711	134.705	129.561	106.86	295.679	160.773	160.643	76.0246	109.653	60.2446	190.686	172.125	168.419	125.792	144.825
AT1G14470	21.481	14.6821	44.0748	63.1949	1.86867	0.410999	21.0298	4.47479	19.7583	6.91133	14.0581	33.8876	45.5528	30.4908	34.077	22.0687	22.4377
AT1G14480	145.844	136.457	56.3178	83.1512	69.1407	64.1159	566.542	554.554	520.587	69.1133	50.609	150.612	131.361	142.618	102.231	242.756	283.531
AT1G14520	59.3553	147.253	222.823	86.4773	18.0638	12.33	92.531	108.993	60.1339	89.8473	44.9858	173.203	97.4617	202.616	136.964	23.1722	8.15916
AT1G14530	126.907	119.616	181.197	189.585	92.8105	24.2489	43.7419	125.933	79.0331	231.53	213.682	321.932	132.421	137.7	175.628	162.205	171.342
AT1G14580	198.699	96.2972	213.028	159.65	49.2082	73.1578	73.6042	48.2638	73.0197	55.2906	154.639	135.55	108.055	184.912	231.986	27.5859	38.756
AT1G14600	163.086	141.207	85.7011	73.1731	217.388	171.387	125.758	89.8154	80.7512	44.9237	75.9135	7.53058	121.827	116.062	129.1	180.964	234.576
AT1G14610	241.378	292.346	308.524	357.55	445.988	320.579	481.582	541.449	396.024	570.185	351.451	594.915	276.495	229.173	195.943	784.543	715.966
AT1G14630	38.7223	20.2958	24.486	21.6193	49.2082	72.7468	211.98	107.075	87.6236	20.734	30.9277	18.8264	108.055	110.16	71.4307	24.2756	22.4377
AT1G14640	172.978	186.117	475.029	442.365	302.101	239.612	415.128	386.43	414.065	1022.88	764.758	1114.53	237.298	280.319	205.773	604.683	530.345
AT1G14642	4.52231	6.90921	4.8972	4.98907	45.4709	41.5109	42.4801	30.3646	49.8252	17.2783	11.2464	35.7702	11.653	23.6058	14.4172	5.51718	6.11937
AT1G14650	474.56	402.462	670.917	577.07	1124.31	753.361	1104.9	721.719	871.082	1530.86	1141.51	1457.17	626.085	673.748	387.299	1080.26	1327.9
AT1G14670	563.593	431.394	377.085	297.681	479.624	378.53	311.661	479.761	340.186	456.148	556.699	736.114	129.243	140.651	98.2992	1095.71	875.069
AT1G14680	31.9388	62.1829	90.5983	59.8689	12.4578	7.80898	31.1241	11.5066	23.1945	38.0123	33.7393	15.0612	41.3153	50.1623	51.7709	116.964	34.6764
AT1G14685	197.286	309.187	286.486	330.942	432.908	489.5	405.875	420.63	477.635	407.769	213.682	233.448	236.239	258.68	223.467	1114.47	1101.49
AT1G14686	60.2032	76.4332	58.7664	64.858	9.96622	0	34.0682	27.8076	101.369	58.7463	67.4787	65.8925	87.9274	98.3574	144.827	9.93092	50.9947
AT1G14688	79.7057	80.3196	29.3832	106.434	4.36022	0	1.68238	22.3739	6.87244	24.1897	67.4787	41.4182	60.3839	65.8994	100.92	0	6.11937
AT1G14690	272.186	247.868	105.29	281.051	611.677	620.198	586.731	832.95	582.439	231.53	371.133	248.509	275.435	344.251	365.018	587.028	446.714
AT1G14710	429.337	273.778	328.113	345.909	576.795	466.073	587.992	441.406	796.344	349.022	365.509	374.646	265.901	321.629	262.786	2788.38	2274.36
AT1G14720	141.605	161.071	132.225	226.171	219.257	326.744	205.251	189.859	136.59	110.581	64.667	101.663	164.202	224.255	170.385	358.617	263.133
AT1G14730	598.358	409.371	105.29	54.8798	28.03	7.39798	98.4193	83.7425	115.972	41.468	95.5948	80.9537	91.1055	81.6366	88.4692	122.481	36.7162
AT1G14740	262.011	251.754	741.926	833.175	388.06	459.908	548.456	581.083	707.002	1340.8	992.499	1340.44	286.029	270.483	226.743	616.821	583.38
AT1G14780	163.086	177.48	124.879	79.8252	44.2251	191.937	86.6426	117.623	108.241	155.505	112.464	148.729	149.371	111.144	169.73	26.4825	20.3979
AT1G14800	16.3934	40.1598	80.8039	19.9563	0	0	15.562	2.55702	4.29528	3.45567	39.3625	11.2959	37.0778	28.5236	36.6984	8.82749	22.4377
AT1G14830	517.522	290.187	217.926	196.237	317.673	454.154	376.433	372.047	424.373	521.805	447.046	378.411	180.092	169.175	152.691	614.614	554.823
AT1G14870	95.5338	81.6151	208.131	216.193	140.15	139.329	201.465	230.452	243.113	628.931	357.075	481.957	86.868	162.29	101.576	1111.16	1003.58
AT1G14890	149.519	94.138	31.8318	24.9454	134.544	79.3228	78.6513	155.978	48.1071	82.936	118.088	186.382	36.0185	36.3922	46.5283	1204.95	1160.64
AT1G14910	178.349	121.775	271.795	166.302	255.384	323.456	276.331	203.603	367.676	172.783	120.899	120.489	159.964	212.452	240.505	571.58	567.061
AT1G14930	20.9157	42.3189	9.79441	36.5865	0	14.385	50.4714	45.0675	7.7315	0	0	0	30.7216	19.6715	36.043	1.10344	0
AT1G14950	4.23966	5.61374	56.3178	58.2059	3.11444	0	0	0	0	0	0	67.7752	37.0778	16.7208	45.2176	12.1378	2.03979
AT1G14980	180.892	168.412	53.8692	76.4991	265.351	406.478	290.631	429.58	320.428	200.429	194.001	269.218	88.9868	103.275	75.3627	83.8611	71.3926
AT1G15002	74.9007	52.6828	107.738	124.727	18.0638	4.52099	19.3474	42.1909	18.0402	183.15	129.334	52.714	40.2559	32.4579	24.9025	253.79	558.902
AT1G15010	136.8	145.957	156.711	216.193	392.42	415.52	432.372	482.638	614.224	673.855	511.713	890.491	111.233	120.98	112.716	183.17	242.735
AT1G15020	103.73	103.638	90.5983	114.749	209.914	207.144	152.676	180.27	201.019	207.34	165.885	173.203	207.636	140.651	143.517	380.685	293.73
AT1G15060	64.1603	95.0017	97.9441	96.4554	194.964	180.84	62.6687	77.0303	42.0937	62.202	59.0438	131.785	86.868	87.5381	66.8434	44.1374	63.2335
AT1G15080	49.1801	146.389	63.6637	131.379	39.242	20.961	140.899	70.3181	158.925	24.1897	137.769	73.4231	119.708	132.782	197.909	20.9653	40.7958
AT1G15100	265.12	237.504	100.393	78.1622	274.071	276.602	126.599	168.444	150.335	414.68	393.625	694.696	151.489	124.914	138.929	157.791	169.302
AT1G15120	453.361	297.96	190.991	106.434	295.872	307.016	218.71	288.943	221.636	428.503	328.958	523.375	97.4617	74.7516	134.342	321.1	230.496
AT1G15130	260.598	399.871	504.412	593.7	1168.54	1455.35	844.976	1138.83	741.365	891.562	551.076	1052.4	306.157	369.824	304.072	1182.88	1017.85
AT1G15170	14.1322	121.775	88.1497	69.847	4.36022	0	2.10298	2.23739	6.87244	17.2783	19.6813	35.7702	46.6121	67.8666	24.2471	66.2062	20.3979
AT1G15175	2.26115	25.0459	48.972	46.5647	1.24578	0	5.46774	2.55702	18.0402	13.8227	25.3045	11.2959	24.3654	42.2937	11.7959	6.62062	2.03979
AT1G15200	834.649	541.51	852.113	641.928	1209.03	863.509	1440.96	1129.56	1128.8	1071.26	671.975	967.679	734.141	764.237	543.922	3273.89	2855.7
AT1G15215	28.8297	26.7732	9.79441	18.2933	79.1069	82.6108	64.7717	44.4283	70.4425	58.7463	30.9277	131.785	56.1464	40.3265	39.3197	68.413	73.4324
AT1G15230	176.087	96.2972	58.7664	46.5647	240.435	312.77	272.966	232.369	188.133	190.062	112.464	111.076	72.0369	67.8666	41.941	237.239	185.621
AT1G15240	270.208	232.322	433.403	522.19	1147.98	968.314	546.774	515.879	554.091	850.094	432.988	634.451	385.609	387.528	334.217	1505.09	1134.12
AT1G15270	449.97	344.597	134.673	167.965	278.431	404.012	215.345	445.561	286.065	487.249	314.9	414.182	130.302	140.651	169.73	255.997	279.451
AT1G15280	634.254	570.01	1238.99	1074.31	923.121	939.544	829.414	781.809	722.465	1461.75	1034.67	1302.79	656.807	703.255	467.249	2587.56	2147.9
AT1G15290	515.261	475.872	357.496	660.221	1210.27	1310.68	1017.84	944.5	1103.03	888.106	655.105	679.634	476.715	499.655	439.725	866.197	701.687
AT1G15310	207.744	248.732	110.187	116.412	83.4671	135.219	90.0074	76.7106	89.3417	51.835	59.0438	65.8925	151.489	184.912	202.496	62.8959	67.313
AT1G15340	684.282	588.147	455.44	394.137	890.108	583.619	592.619	530.582	651.164	483.793	359.886	493.253	407.856	430.805	330.285	697.372	695.568
AT1G15360	42.6793	73.4104	41.6262	46.5647	5.606	10.686	25.2357	27.8076	12.0268	62.202	22.4929	28.2397	84.7493	56.0637	96.3332	20.9653	2.03979
AT1G15370	330.976	167.117	102.841	99.7815	214.274	214.131	243.525	311.637	134.013	203.884	149.015	158.142	65.6807	75.7352	102.231	247.17	265.173
AT1G15400	182.588	152.866	71.0095	119.738	580.532	606.635	368.442	291.5	392.588	186.606	236.175	180.734	145.133	176.06	132.376	185.377	218.257
AT1G15420	177.501	113.57	115.084	123.064	231.715	228.104	135.011	124.016	144.321	397.402	320.524	414.182	159.964	211.468	180.87	332.134	246.814
AT1G15430	160.259	135.161	127.327	111.423	149.493	187.827	114.823	199.448	106.523	245.352	247.422	359.585	126.065	108.193	138.274	158.895	85.6711
AT1G15440	273.317	237.072	171.402	116.412	84.7129	73.9798	191.371	129.13	193.287	238.441	281.161	257.922	184.33	240.976	205.118	123.585	118.308
AT1G15460	161.955	267.732	183.645	133.042	157.591	179.196	146.788	131.047	124.563	44.9237	132.146	45.1835	203.398	179.01	301.451	17.655	32.6366
AT1G15500	153.759	103.638	17.1402	89.8033	363.144	405.245	159.826	194.653	254.28	141.682	78.7251	112.959	141.955	149.503	95.6779	83.8611	126.467
AT1G15510	55.3983	44.9099	68.5609	64.858	15.5722	34.9349	7.57072	20.4562	18.0402	44.9237	14.0581	103.545	68.8588	89.5052	35.3877	5.51718	8.15916
AT1G15520	177.218	161.935	122.43	174.618	170.672	222.761	124.917	76.391	168.375	58.7463	182.755	148.729	322.047	315.727	231.331	238.342	308.008
AT1G15530	52.0066	35.4097	416.262	532.168	29.2758	79.3228	48.7891	70.3181	78.174	148.594	84.3483	220.269	66.7401	50.1623	39.975	100.413	34.6764
AT1G15540	35.0479	45.7735	41.6262	38.2496	9.96622	67.8148	11.3561	17.2599	30.0669	0	14.0581	7.53058	49.7902	40.3265	51.7709	0	4.07958
AT1G15550	120.972	106.229	100.393	226.171	41.7336	105.216	51.7332	56.2545	107.382	62.202	224.929	58.362	146.193	119.012	154.657	14.3447	18.3581
AT1G15560	88.185	78.5923	41.6262	51.5538	0	0	0	4.47479	12.0268	6.91133	67.4787	3.76529	57.2058	87.5381	104.852	1.10344	6.11937
AT1G15690	3791.39	2373.31	1045.55	1217.33	2869.03	4050.81	2440.29	2544.24	1878.75	3666.46	3773.18	4554.12	458.706	577.358	423.342	7551.92	7151.5
AT1G15710	135.387	159.776	183.645	232.823	72.878	63.7049	192.212	91.4135	119.409	158.961	163.073	207.091	100.64	124.914	89.7799	199.722	257.013
AT1G15740	286.036	232.754	220.374	187.922	773.628	810.079	492.938	682.086	476.776	501.071	340.205	547.849	220.348	230.156	173.007	737.095	868.95
AT1G15750	523.457	566.124	501.963	374.181	974.198	1094.08	1318.57	1194.13	1145.98	604.741	607.308	643.864	570.998	572.44	638.289	750.336	795.518
AT1G15772	58.5074	34.5461	71.0095	28.2714	11.212	2.87699	13.0385	25.5702	10.3087	0	14.0581	3.76529	48.7308	32.4579	45.8729	20.9653	14.2785
AT1G15780	328.15	328.188	325.664	390.811	270.334	431.549	252.778	322.824	352.213	518.35	348.64	382.177	395.144	423.92	398.439	1010.75	868.95
AT1G15800	90.1635	80.7514	88.1497	159.65	542.536	586.085	234.272	157.576	225.072	96.7586	188.378	192.03	138.777	179.01	189.39	401.651	469.151
AT1G15820	598.641	489.69	151.813	131.379	1940.3	2677.25	635.94	710.213	598.761	863.916	657.917	841.542	161.024	156.388	157.279	758.061	595.618
AT1G15840	30.8082	44.4781	31.8318	31.5975	1.24578	0	2.94417	47.3049	4.29528	0	5.62322	13.1785	32.8404	38.3594	39.3197	60.689	18.3581
AT1G15850	2.5438	16.4094	19.5888	43.2386	0.622889	0	18.9268	19.1777	18.8992	6.91133	22.4929	5.64793	51.9089	34.4251	30.1451	22.0687	10.1989
AT1G15870	44.9404	57.8647	80.8039	138.031	101.531	122.889	58.8833	56.2545	74.7378	51.835	28.1161	50.8314	87.9274	83.6038	72.0861	87.1714	81.5916
AT1G15880	152.063	100.615	68.5609	146.346	208.668	299.207	227.121	178.033	227.65	210.796	120.899	257.922	84.7493	108.193	58.9795	220.687	226.417
AT1G15885	78.8578	53.9782	460.337	405.778	65.4033	83.0218	184.221	180.27	142.603	100.214	81.5367	88.4843	41.3153	52.1294	34.077	34.2065	26.5173
AT1G15890	68.6826	39.728	306.075	370.854	80.3527	55.0739	111.037	100.363	94.4961	55.2906	47.7974	160.025	73.0963	114.095	91.0906	18.7584	8.15916
AT1G15920	224.137	288.46	242.412	269.41	557.486	490.733	423.54	570.216	291.22	279.909	185.566	291.81	254.248	323.596	275.238	359.72	409.998
AT1G15930	604.294	405.916	124.879	146.346	1570.93	1461.92	1078.83	1144.59	1278.27	770.613	694.468	785.063	179.033	278.351	222.156	621.234	405.918
AT1G15940	340.869	221.527	357.496	309.323	416.713	450.866	500.929	290.861	333.313	418.136	326.147	367.116	244.714	277.368	157.279	642.2	764.921
AT1G15950	219.897	124.798	68.5609	68.184	109.006	145.905	132.908	95.5687	138.308	272.998	168.697	331.345	68.8588	65.8994	43.2516	271.445	267.212
AT1G15960	711.133	463.349	249.757	264.421	641.576	480.047	364.236	559.988	489.661	145.138	95.5948	146.846	313.572	266.548	246.403	827.577	630.295
AT1G15990	55.6809	24.6141	129.776	69.847	1.86867	0.410999	21.871	32.2824	9.44961	27.6453	50.609	3.76529	69.9182	53.113	68.8094	14.3447	4.07958
AT1G16010	120.972	115.297	168.954	179.607	168.18	211.665	159.406	246.433	148.617	366.301	373.944	525.258	152.549	188.846	144.172	157.791	126.467
AT1G16030	183.719	145.525	73.4581	104.771	21.1782	147.138	13.4591	20.4562	39.5165	10.367	16.8697	5.64793	133.48	78.6859	67.4988	41.9306	14.2785
AT1G16080	74.6181	86.797	93.0469	76.4991	234.829	83.8438	50.0508	6.39255	18.8992	152.049	244.61	175.086	136.658	112.127	146.138	113.654	69.3528
AT1G16110	6.21817	15.9776	61.215	96.4554	6.85178	28.3589	34.4888	157.896	101.369	179.695	129.334	205.208	34.9591	14.7536	9.17459	81.6543	10.1989
AT1G16120	33.9173	17.273	142.019	121.401	4.98311	26.3039	32.3858	20.7758	32.6441	0	11.2464	86.6016	58.2651	77.7023	28.8344	2.20687	6.11937
AT1G16130	29.9603	33.6824	279.141	369.191	12.4578	7.39798	110.196	59.4508	62.711	134.771	134.957	67.7752	51.9089	64.9159	41.941	8.82749	32.6366
AT1G16140	13.5669	21.5913	12.243	86.4773	1.24578	0	1.68238	4.47479	31.785	51.835	36.5509	0	72.0369	66.883	114.682	0	8.15916
AT1G16150	74.6181	96.2972	31.8318	201.226	0.622889	21.372	20.6092	19.4973	30.0669	31.101	16.8697	107.311	125.005	114.095	140.24	2.20687	16.3183
AT1G16170	138.496	108.82	53.8692	51.5538	112.743	151.659	148.47	172.919	190.71	79.4803	95.5948	154.377	69.9182	98.3574	96.3332	134.619	110.149
AT1G16180	1103.16	807.514	450.543	432.386	629.118	701.986	708.703	813.772	544.641	988.32	731.019	1368.68	293.444	291.138	230.02	1203.85	1179
AT1G16210	168.456	137.321	56.3178	68.184	297.118	204.267	180.435	81.8247	168.375	266.086	224.929	297.458	108.055	111.144	68.1541	136.826	124.427
AT1G16220	122.102	208.572	78.3553	119.738	24.9156	43.9769	24.3945	39.6338	52.4024	65.6576	64.667	58.362	134.54	154.421	152.691	30.8962	42.8356
AT1G16225	78.2925	42.7508	90.5983	29.9344	3.11444	0	17.2444	0	8.59055	34.5567	44.9858	28.2397	55.087	80.653	77.984	0	6.11937
AT1G16240	323.91	257.8	93.0469	212.867	587.384	819.532	577.477	491.268	548.077	532.172	514.525	640.099	118.649	139.667	137.619	424.823	428.356
AT1G16290	53.7024	29.3642	75.9067	34.9235	6.85178	0	4.62655	3.19628	4.29528	0	2.81161	0	67.7994	70.8173	48.4943	7.72405	2.03979
AT1G16300	24.0248	60.4556	80.8039	93.1294	57.9287	58.7729	45.0037	144.472	180.402	100.214	104.03	116.724	93.2242	84.5873	73.3967	12.1378	30.5968
AT1G16320	63.0297	85.9333	68.5609	76.4991	185.621	170.565	121.973	102.6	73.8787	145.138	112.464	165.673	119.708	124.914	100.265	76.1371	46.9151
AT1G16350	115.319	123.934	2.4486	61.5319	104.022	216.597	254.881	283.51	134.872	72.569	50.609	71.5405	65.6807	71.8009	79.95	100.413	116.268
AT1G16360	79.9883	52.6828	80.8039	91.4664	16.818	15.207	18.5062	40.5927	4.29528	41.468	22.4929	11.2959	68.8588	49.1787	72.7414	1.10344	12.2387
AT1G16370	137.365	101.911	279.141	171.292	14.9493	4.52099	157.723	224.059	215.623	673.855	388.002	666.456	48.7308	32.4579	31.4557	118.068	208.058
AT1G16400	85.6412	94.5699	19.5888	48.2277	201.193	150.837	66.0335	166.846	143.462	20.734	89.9715	54.5967	73.0963	44.2608	56.3582	17.655	14.2785
AT1G16410	431.881	506.532	239.963	282.714	1899.19	2106.37	2114.75	2218.22	2040.26	1475.57	1476.1	1541.89	212.933	210.485	286.378	337.651	254.974
AT1G16420	104.861	119.616	166.505	98.1185	92.1876	127.821	352.038	353.508	218.2	13.8227	75.9135	62.1273	75.215	68.8502	129.1	145.654	46.9151
AT1G16440	8.76197	5.18191	26.9346	131.379	39.242	29.5919	3.36476	6.71218	0	20.734	8.43483	0	62.5026	74.7516	55.0475	99.3092	20.3979
AT1G16460	233.464	140.775	78.3553	177.944	418.581	515.393	233.01	294.377	182.979	352.478	258.668	457.482	148.311	132.782	136.308	144.55	191.74
AT1G16470	69.2479	114.434	83.2525	108.097	166.311	188.238	202.306	153.102	186.415	93.303	89.9715	131.785	76.2744	94.4231	57.0135	196.412	252.934
AT1G16480	111.927	95.4335	115.084	124.727	286.529	289.343	208.615	116.984	95.3551	89.8473	44.9858	86.6016	130.302	137.7	113.372	599.166	591.539
AT1G16489	20.0677	22.0231	24.486	19.9563	54.8142	35.7569	13.4591	22.3739	11.1677	27.6453	28.1161	1.88264	22.2467	22.6222	30.8004	111.447	136.666
AT1G16500	42.114	100.615	73.4581	69.847	95.302	148.371	131.226	105.477	166.657	38.0123	53.4206	60.2446	79.4525	94.4231	84.5373	173.239	171.342
AT1G16540	111.362	134.298	164.056	234.486	180.638	138.096	76.9689	65.2041	48.1071	100.214	84.3483	178.851	153.608	182.945	147.449	198.618	122.387
AT1G16560	186.828	190.435	112.636	96.4554	191.227	169.332	187.165	185.704	211.328	131.315	104.03	47.0661	93.2242	121.963	106.163	150.067	273.332
AT1G16610	249.292	343.302	183.645	124.727	654.033	417.575	469.805	527.386	524.883	404.313	272.726	289.927	212.933	229.173	251.646	378.479	326.366
AT1G16660	2.5438	9.93199	93.0469	33.2605	0	0	8.8325	0	0	31.101	11.2464	0	64.6213	41.3101	35.3877	3.31031	0
AT1G16670	189.654	120.479	428.505	409.104	173.786	121.245	309.138	407.525	300.669	1517.04	882.846	1174.77	106.996	96.3902	108.129	143.447	132.586
AT1G16690	101.469	132.571	271.795	191.248	111.497	153.714	54.6774	34.2002	92.778	100.214	120.899	82.8363	194.923	177.043	250.335	183.17	126.467
AT1G16710	584.791	566.124	712.543	700.133	913.155	984.754	619.537	845.096	585.876	922.663	641.047	670.221	717.191	700.305	565.548	1069.23	1007.66
AT1G16800	337.477	378.711	563.178	698.47	761.793	625.541	546.353	904.546	610.788	300.643	368.321	314.402	495.783	611.783	471.181	818.75	669.051
AT1G16810	216.506	214.186	142.019	152.998	468.412	557.315	317.549	359.581	260.294	359.389	281.161	357.702	167.38	182.945	136.964	530.753	407.958
AT1G16820	17.2413	34.9779	66.1123	51.5538	110.251	62.8829	38.2742	103.24	77.315	65.6576	28.1161	48.9487	41.3153	36.3922	32.7664	147.86	134.626
AT1G16830	27.4165	53.1146	24.486	41.5756	2.49156	13.563	16.4032	17.5795	5.15433	6.91133	22.4929	7.53058	60.3839	71.8009	65.5328	19.8618	65.2732
AT1G16840	226.398	149.412	68.5609	111.423	321.411	277.424	169.921	241.319	194.146	563.273	497.655	1357.39	84.7493	129.832	93.0565	322.203	379.401
AT1G16850	57.6594	83.3424	36.729	103.108	35.5047	39.8669	101.363	61.6881	121.127	272.998	118.088	272.983	72.0369	59.998	83.882	67.3096	63.2335
AT1G16860	414.922	348.915	318.318	304.334	307.084	199.746	315.447	389.626	263.73	490.704	323.335	632.568	152.549	266.548	203.152	1032.82	1034.17
AT1G16880	348.218	279.823	183.645	221.182	661.508	693.355	575.374	345.518	407.192	449.237	461.104	506.431	159.964	213.436	169.075	498.753	477.311
AT1G16890	384.962	294.073	154.262	187.922	586.761	514.571	524.482	395.699	469.044	698.044	607.308	698.461	165.261	200.649	126.478	539.58	460.992
AT1G16916	21.481	43.6144	29.3832	34.9235	97.7936	152.07	71.9218	36.7572	48.1071	34.5567	50.609	37.6529	42.3747	20.655	26.2131	65.1027	26.5173
AT1G16930	24.0248	3.88643	46.5234	43.2386	42.3564	99.8728	9.67369	6.39255	30.926	24.1897	33.7393	9.41322	28.6029	22.6222	33.4217	2.20687	0
AT1G16980	87.0544	49.66	164.056	91.4664	37.3733	0.410999	11.7767	7.99069	2.57717	24.1897	44.9858	5.64793	83.6899	80.653	121.891	94.8955	77.512
AT1G17010	40.7008	51.3873	68.5609	31.5975	4.36022	0.410999	7.99131	0	0	13.8227	56.2322	32.0049	58.2651	31.4744	41.941	12.1378	6.11937
AT1G17040	291.689	467.236	406.468	46.5647	56.06	54.2519	174.968	179.311	157.207	41.468	56.2322	56.4793	197.042	154.421	204.462	154.481	140.745
AT1G17080	260.598	184.39	181.197	184.596	313.313	251.12	194.315	306.203	333.313	304.099	171.508	534.671	105.937	149.503	93.7119	280.273	305.968
AT1G17090	131.995	234.913	176.299	103.108	110.874	80.5558	100.522	117.303	115.972	127.86	73.1019	92.2496	215.051	193.764	176.938	54.0684	83.6313
AT1G17100	113.906	92.8426	85.7011	96.4554	176.278	260.162	88.7456	109.632	85.0465	134.771	196.813	259.805	106.996	161.306	95.0225	92.6886	61.1937
AT1G17110	419.444	443.917	181.197	286.04	221.748	244.544	232.169	226.616	384.857	673.855	506.09	568.558	368.659	350.152	369.605	477.788	334.525
AT1G17120	86.4892	51.8191	34.2804	179.607	53.5684	23.0159	181.697	140.636	157.207	290.276	163.073	114.841	61.4432	47.2115	47.8389	111.447	175.422
AT1G17140	62.747	77.7287	714.992	701.796	44.848	23.4269	79.4925	68.72	67.8654	124.404	56.2322	86.6016	82.6306	68.8502	56.3582	153.378	91.7905
AT1G17145	82.8148	79.0241	266.898	154.661	202.439	325.1	240.581	165.248	109.959	241.897	227.74	555.38	136.658	151.47	120.58	375.168	220.297
AT1G17147	7.34875	13.3866	102.841	73.1731	6.85178	2.055	8.41191	17.2599	15.463	27.6453	19.6813	33.8876	9.5343	16.7208	18.3492	73.9302	4.07958
AT1G17170	215.658	195.185	122.43	136.368	26.1613	14.385	74.866	58.4919	79.0331	120.948	75.9135	86.6016	135.599	104.259	224.777	31.9996	44.8754
AT1G17180	41.5487	67.3648	48.972	33.2605	0.622889	4.52099	1.68238	3.19628	24.0535	31.101	25.3045	22.5917	65.6807	45.2444	52.4262	61.7924	46.9151
AT1G17255	43.8099	31.9551	134.673	44.9017	107.137	100.284	57.6216	27.8076	29.2079	79.4803	78.7251	52.714	52.9683	37.3758	50.4602	141.24	203.979
AT1G17275	40.1355	43.1826	34.2804	59.8689	0	0	5.46774	23.6525	38.6575	20.734	39.3625	0	74.1556	57.0473	87.1586	15.4481	14.2785
AT1G17280	273.317	161.935	176.299	143.02	396.78	464.84	284.322	373.645	313.555	501.071	224.929	237.213	188.567	214.419	138.274	418.202	381.44
AT1G17290	310.343	421.03	288.935	392.474	483.362	510.461	509.341	564.463	413.206	1603.43	936.266	2080.32	176.914	244.91	213.637	1005.23	907.706
AT1G17340	131.995	173.162	262	191.248	80.3527	22.6049	175.388	184.106	164.939	756.791	508.902	790.71	104.877	114.095	138.274	312.272	330.446
AT1G17350	72.9222	203.822	154.262	93.1294	41.1107	6.57598	161.929	140.956	155.489	100.214	106.841	167.555	133.48	151.47	188.079	136.826	93.8303
AT1G17360	669.302	595.056	702.749	502.233	232.96	233.858	857.173	715.007	882.25	901.929	618.554	803.889	476.715	462.28	378.124	1469.78	1205.52
AT1G17370	334.651	278.096	352.599	414.093	635.97	911.185	1109.95	898.154	877.954	798.259	722.584	899.904	257.426	217.37	273.272	891.576	846.512
AT1G17380	1067.55	804.492	1598.94	1503.37	836.54	847.891	1491.85	2175.07	1531.7	5428.85	3514.51	5964.22	401.5	377.692	252.957	3266.17	3696.1
AT1G17400	30.8082	13.3866	53.8692	26.6084	19.3096	0	0	0	0.859055	34.5567	14.0581	41.4182	27.5435	40.3265	26.8684	0	14.2785
AT1G17420	1279.53	1209.54	3937.35	3763.42	822.213	623.486	3205.36	3062.67	2896.73	15021.8	10012.1	16292.4	589.008	652.109	620.595	1328.54	1107.61
AT1G17430	91.0115	104.502	93.0469	133.042	76.6153	23.4269	140.899	123.057	146.898	107.126	120.899	111.076	68.8588	73.768	77.3287	237.239	199.899
AT1G17450	93.2726	182.662	413.814	136.368	47.3396	21.783	118.187	73.834	63.5701	158.961	199.624	107.311	224.586	186.879	177.594	129.102	106.069
AT1G17470	172.978	140.775	19.5888	103.108	390.551	270.437	286.846	315.153	182.12	238.441	182.755	239.096	115.471	152.454	100.265	176.55	169.302
AT1G17495	50.5933	83.3424	58.7664	118.075	1.24578	10.275	20.1886	8.62995	24.9126	13.8227	19.6813	64.0099	118.649	85.5709	91.7459	18.7584	22.4377
AT1G17500	299.32	194.753	237.514	241.139	210.536	158.235	259.507	288.943	148.617	234.985	177.131	135.55	258.485	208.518	338.804	593.649	385.52
AT1G17530	74.0528	91.9789	122.43	54.8798	171.917	304.55	136.693	150.225	188.133	100.214	87.1599	141.198	109.115	107.21	83.2266	125.792	91.7905
AT1G17550	177.783	156.753	335.458	427.397	332.623	360.857	429.428	502.135	297.233	704.956	489.22	677.752	204.458	209.501	180.215	385.099	279.451
AT1G17615	7.06611	3.02278	17.1402	108.097	0	0	0	3.83553	0	17.2783	14.0581	7.53058	20.128	6.88502	13.1066	1.10344	2.03979
AT1G17620	2076.87	1506.21	643.982	696.807	1345.44	1611.12	2412.11	2122.97	2144.2	3656.09	3078.71	4655.78	386.669	535.064	302.761	2574.32	2345.76
AT1G17650	69.2479	129.116	78.3553	36.5865	30.5216	18.495	37.0124	53.3778	47.248	152.049	129.334	124.255	73.0963	92.4559	49.8049	31.9996	50.9947
AT1G17700	5.37024	10.7956	12.243	21.6193	4.98311	0	0	0	0	10.367	25.3045	1.88264	30.7216	10.8193	25.5578	3.31031	12.2387
AT1G17720	748.725	524.237	710.095	628.623	1234.57	1420.41	851.706	895.277	1031.73	736.057	587.627	747.41	679.054	762.27	638.945	1249.09	1121.88
AT1G17730	316.562	267.3	509.309	404.115	870.176	731.989	635.52	712.131	741.365	521.805	494.843	677.752	182.211	259.663	235.918	1413.5	1238.15
AT1G17745	910.963	843.788	460.337	349.235	1017.8	883.648	749.501	982.536	821.257	805.17	579.192	894.256	344.294	410.15	311.281	658.751	620.096
AT1G17750	97.7949	108.388	112.636	281.051	64.1576	23.0159	271.284	268.487	299.81	324.833	213.682	220.269	80.5118	126.881	134.342	248.273	195.82
AT1G17760	222.724	241.391	222.823	296.018	169.426	95.3518	242.684	121.459	312.696	397.402	289.596	561.028	233.061	212.452	268.029	465.65	261.093
AT1G17850	39.5702	30.6596	102.841	76.4991	8.72045	12.33	23.9739	6.71218	17.1811	17.2783	16.8697	20.7091	41.3153	32.4579	22.2811	31.9996	36.7162
AT1G17880	450.818	421.462	352.599	307.66	1043.96	944.476	816.376	1080.02	851.324	639.298	593.25	811.42	349.591	388.512	282.446	1018.47	907.706
AT1G17890	166.478	135.161	78.3553	53.2168	163.82	253.175	153.938	231.73	82.4693	82.936	101.218	69.6578	58.2651	94.4231	85.1926	123.585	157.064
AT1G17920	20.3504	60.8874	161.608	121.401	0	0	31.9652	0.319628	0	27.6453	53.4206	26.357	93.2242	39.343	54.3922	25.379	48.9549
AT1G17930	122.95	155.889	195.888	78.1622	175.655	126.999	164.032	237.803	192.428	100.214	42.1742	137.433	132.421	159.339	136.308	483.305	248.854
AT1G17950	162.52	109.252	117.533	68.184	362.521	506.762	112.72	33.2413	89.3417	110.581	146.204	188.264	78.3931	69.8337	69.4647	282.48	232.536
AT1G17980	177.783	231.89	399.122	457.332	270.334	379.763	365.077	373.006	371.112	1133.46	854.73	1182.3	213.992	224.255	195.288	459.029	330.446
AT1G18030	35.8958	33.2506	112.636	113.086	154.476	99.0508	126.179	166.206	113.395	252.264	196.813	124.255	72.0369	64.9159	45.2176	148.964	97.9099
AT1G18050	3.10909	3.02278	34.2804	11.6412	0.622889	0	0	0	4.29528	20.734	0	18.8264	7.41556	26.5565	24.9025	72.8268	8.15916
AT1G18060	156.02	105.797	90.5983	96.4554	231.715	272.081	87.0632	81.1854	140.026	217.707	126.522	306.871	65.6807	79.6695	79.2947	81.6543	130.546
AT1G18070	430.467	516.464	670.917	595.363	692.653	642.392	467.281	436.931	374.548	1216.39	1012.18	1171	411.034	410.15	350.6	1192.81	1013.78
AT1G18080	465.233	398.575	127.327	204.552	842.146	944.887	749.921	1015.14	482.789	438.87	494.843	689.048	202.339	243.926	184.802	282.48	416.117
AT1G18140	178.066	166.685	154.262	199.563	95.9249	53.0189	128.282	55.9348	207.032	10.367	118.088	54.5967	175.855	127.865	289.655	23.1722	28.557
AT1G18150	121.537	270.755	337.907	246.128	87.8273	75.6238	63.5099	57.8526	112.536	234.985	182.755	272.983	134.54	84.5873	122.546	67.3096	203.979
AT1G18160	199.83	392.098	386.879	402.452	581.778	441.824	430.69	455.469	572.131	480.337	452.669	423.595	286.029	250.811	247.714	450.202	518.106
AT1G18190	254.097	183.094	423.608	330.942	340.097	126.588	159.826	195.612	226.791	387.035	224.929	141.198	247.892	224.255	236.573	513.098	679.25
AT1G18191	99.4908	130.843	44.0748	53.2168	21.1782	20.55	20.6092	7.35144	40.3756	20.734	56.2322	37.6529	60.3839	67.8666	95.6779	54.0684	38.756
AT1G18197	233.182	80.3196	78.3553	126.39	95.9249	183.306	75.7072	139.677	267.166	24.1897	59.0438	50.8314	99.5804	65.8994	134.998	393.927	301.889
AT1G18200	300.168	279.391	793.347	645.254	216.765	115.902	611.966	558.07	471.621	1181.84	795.686	1325.38	104.877	104.259	154.657	878.335	769
AT1G18210	1623.23	1361.12	5369.78	5645.97	2001.97	1855.66	3692.41	3898.18	3827.95	3735.57	2423.61	3247.56	861.265	893.085	676.954	5148.63	5176.98
AT1G18250	165.347	113.138	29.3832	54.8798	39.8649	10.686	173.706	35.159	132.294	41.468	89.9715	90.3669	75.215	76.7188	93.7119	193.101	124.427
AT1G18270	418.596	528.123	511.758	607.004	666.491	752.95	586.731	441.725	341.904	801.714	759.135	956.383	448.112	430.805	504.602	3611.55	3296.3
AT1G18300	504.803	410.666	1077.38	959.565	1473.13	1662.49	1193.65	1377.28	1336.69	2408.6	1363.63	2622.52	348.532	363.922	218.224	925.783	773.08
AT1G18310	37.309	34.5461	78.3553	51.5538	13.0807	28.7699	52.995	32.9217	57.5567	145.138	78.7251	107.311	73.0963	76.7188	60.2902	30.8962	26.5173
AT1G18360	68.3999	112.707	315.87	219.519	70.3865	108.093	115.664	96.2079	42.0937	58.7463	67.4787	47.0661	133.48	117.045	86.5033	136.826	152.984
AT1G18370	98.0776	181.799	115.084	103.108	31.1444	26.7149	14.3002	57.533	42.9528	169.328	78.7251	124.255	173.736	150.487	156.623	114.757	24.4775
AT1G18390	203.221	247.004	812.936	628.623	27.4071	35.3459	77.3895	198.489	96.2142	96.7586	120.899	150.612	176.914	170.158	228.054	45.2409	42.8356
AT1G18400	113.623	169.708	129.776	108.097	16.818	20.961	90.0074	44.7479	35.2213	31.101	89.9715	30.1223	82.6306	63.9323	115.338	72.8268	97.9099
AT1G18460	137.93	255.641	186.094	116.412	53.5684	60.4169	86.6426	72.2359	273.18	352.478	368.321	566.676	257.426	157.372	163.832	284.686	179.501
AT1G18470	366.59	389.075	296.281	202.889	226.109	284	206.512	225.657	372.83	404.313	267.103	357.702	244.714	253.762	227.399	696.268	603.777
AT1G18520	29.6777	54.4101	44.0748	23.2823	16.818	38.6339	27.3387	22.0543	70.4425	44.9237	25.3045	18.8264	70.9775	63.9323	75.3627	0	4.07958
AT1G18540	331.824	236.209	119.981	114.749	518.866	396.614	622.902	427.023	419.219	411.224	402.06	555.38	116.53	130.815	88.4692	299.031	259.053
AT1G18550	104.013	131.707	235.066	229.497	0	6.16499	21.4504	30.3646	120.268	62.202	5.62322	64.0099	64.6213	94.4231	96.3332	1.10344	32.6366
AT1G18560	53.7024	50.9554	149.365	207.878	87.2045	178.374	119.87	99.0846	164.939	107.126	89.9715	47.0661	125.005	223.271	142.206	108.137	132.586
AT1G18570	86.7718	110.116	166.505	144.683	160.082	247.01	320.494	505.012	289.502	72.569	95.5948	124.255	120.768	148.52	156.623	153.378	69.3528
AT1G18590	143.583	182.662	75.9067	101.445	606.694	558.137	444.569	412.959	219.059	276.453	199.624	222.152	143.014	143.602	142.861	87.1714	71.3926
AT1G18650	75.466	99.3199	100.393	141.357	44.848	61.2389	214.924	178.672	106.523	24.1897	25.3045	15.0612	91.1055	95.4067	51.7709	200.825	187.661
AT1G18670	189.654	183.094	355.047	192.911	254.762	212.076	400.827	508.208	396.024	89.8473	267.103	103.545	355.947	390.479	414.822	444.685	340.645
AT1G18680	76.314	53.1146	78.3553	38.2496	14.3264	19.317	90.428	91.4135	83.3284	79.4803	70.2903	65.8925	63.562	48.1951	36.6984	23.1722	53.0345
AT1G18700	677.498	563.965	643.982	492.255	1166.05	1239.16	681.364	838.064	932.934	670.399	545.452	805.772	353.828	389.495	536.058	4703.95	3983.71
AT1G18710	128.038	190.867	220.374	128.053	102.154	119.19	230.066	178.992	254.28	459.603	337.393	321.932	207.636	181.961	255.578	124.688	24.4775
AT1G18720	391.18	330.779	291.384	269.41	269.088	247.421	528.688	518.436	443.272	888.106	663.54	1044.87	170.558	198.682	145.483	435.857	452.833
AT1G18740	1520.91	1328.3	2260.06	2196.86	1755.92	1283.96	2792.33	3257.65	2407.07	4741.17	3328.95	4158.76	1008.52	1137.01	705.133	1507.29	2637.45
AT1G18745	87.9024	70.3876	88.1497	71.5101	183.129	213.72	215.345	309.719	170.093	345.567	208.059	205.208	113.352	124.914	64.2221	166.619	138.706
AT1G18750	75.466	74.7059	222.823	109.76	18.0638	81.3778	127.02	55.2956	87.6236	438.87	151.827	335.111	85.8087	78.6859	53.7369	147.86	67.313
AT1G18760	4.23966	8.63652	26.9346	1.66302	0	0	10.9355	5.43367	22.3354	38.0123	14.0581	24.4744	16.9499	6.88502	16.3832	4.41374	0
AT1G18780	9.04462	21.1595	71.0095	24.9454	0	0	0	0	0.859055	0	22.4929	30.1223	41.3153	33.4415	36.6984	0	8.15916
AT1G18790	80.8363	76.4332	105.29	71.5101	0	0	32.8064	11.8262	42.0937	6.91133	44.9858	56.4793	57.2058	47.2115	99.6098	47.4477	42.8356
AT1G18810	27.6991	38.0007	83.2525	39.9126	0	0	0.841191	6.07293	0	0	28.1161	43.3008	61.4432	66.883	58.9795	61.7924	6.11937
AT1G18830	198.982	203.822	298.729	182.933	79.1069	52.1969	52.5744	166.526	91.0598	158.961	81.5367	75.3058	169.499	194.748	214.948	45.2409	50.9947
AT1G18835	26.8512	32.8188	17.1402	13.3042	59.7973	43.1549	62.6687	142.234	102.228	6.91133	14.0581	3.76529	60.3839	63.9323	48.4943	18.7584	38.756
AT1G18840	313.735	297.96	296.281	211.204	326.394	349.349	300.726	226.296	225.072	349.022	295.219	297.458	195.983	214.419	216.258	591.442	652.732
AT1G18860	126.059	173.594	66.1123	64.858	41.1107	30.8249	12.6179	23.3328	83.3284	10.367	64.667	22.5917	96.4023	79.6695	83.2266	7.72405	20.3979
AT1G18870	154.041	103.206	137.122	152.998	15.5722	51.3749	73.6042	64.2452	28.3488	117.493	230.552	126.137	144.074	196.715	140.895	5.51718	18.3581
AT1G18890	128.321	126.093	286.486	305.997	165.688	293.042	192.212	283.829	271.461	469.97	441.423	427.36	106.996	72.7845	98.2992	299.031	228.456
AT1G18910	232.334	308.324	242.412	299.344	100.285	40.2779	145.105	108.673	63.5701	221.163	199.624	116.724	241.536	134.75	190.045	69.5165	71.3926
AT1G18950	381.287	423.189	389.328	277.725	298.987	337.841	309.138	362.138	324.723	283.365	236.175	444.304	324.166	310.809	336.183	1150.88	917.905
AT1G18990	40.1355	72.5467	85.7011	113.086	148.248	66.5818	107.252	192.416	121.127	58.7463	8.43483	52.714	64.6213	74.7516	68.1541	145.654	163.183
AT1G19000	675.803	442.19	399.122	377.507	1554.73	1871.69	963.163	1120.93	625.392	891.562	688.845	800.124	439.637	450.477	332.251	1590.05	1584.92
AT1G19020	90.1635	71.2513	340.356	324.29	33.0131	11.919	190.53	203.283	123.704	428.503	317.712	628.803	19.0686	12.7865	11.1406	33.1031	38.756
AT1G19040	85.6412	102.343	78.3553	49.8907	48.5853	64.1159	41.6389	56.8937	9.44961	13.8227	5.62322	0	72.0369	39.343	91.0906	157.791	159.104
AT1G19050	491.518	342.006	301.178	384.159	675.835	817.477	336.476	376.521	371.971	255.719	140.581	82.8363	207.636	241.959	153.347	1211.57	1183.08
AT1G19080	40.1355	27.6369	17.1402	53.2168	122.086	138.096	58.0422	57.2134	81.6102	69.1133	81.5367	69.6578	69.9182	56.0637	26.8684	155.584	173.382
AT1G19110	243.357	186.549	129.776	186.259	291.512	99.8728	91.2692	117.303	92.778	272.998	300.842	643.864	203.398	165.24	133.687	218.48	97.9099
AT1G19120	92.7073	79.456	83.2525	88.1403	277.808	193.992	140.899	208.078	88.4827	55.2906	112.464	94.1322	65.6807	77.7023	30.1451	122.481	165.223
AT1G19130	115.884	114.002	137.122	207.878	612.923	530.189	275.49	436.611	280.911	148.594	227.74	276.749	156.786	135.733	96.3332	264.825	291.69
AT1G19170	304.408	209.004	85.7011	128.053	457.823	594.716	139.638	52.0993	101.369	152.049	227.74	566.676	67.7994	40.3265	57.6688	712.82	558.902
AT1G19180	3183.71	2733.89	11043.2	11978.8	4770.08	5011.72	3924.15	5765.76	4361.42	13055.5	9208.02	13186	662.104	805.547	522.952	8093.7	9111.74
AT1G19200	24.5901	26.7732	14.6916	18.2933	25.5384	24.2489	55.9392	45.3871	104.805	13.8227	36.5509	18.8264	36.0185	30.4908	28.8344	113.654	83.6313
AT1G19210	200.112	207.276	301.178	277.725	77.2382	71.1028	237.216	263.693	352.213	507.983	258.668	353.937	38.1372	53.113	58.3242	73.9302	71.3926
AT1G19220	675.237	490.986	1880.53	1862.59	251.024	214.542	1106.59	1110.39	1047.19	6316.96	3410.48	4885.46	309.335	299.99	281.136	551.718	456.913
AT1G19230	44.9404	122.207	244.86	93.1294	143.887	53.4299	68.9776	35.7983	92.778	162.416	149.015	116.724	171.617	182.945	177.594	328.824	248.854
AT1G19270	215.375	146.389	279.141	212.867	456.578	402.779	399.145	334.011	393.447	279.909	449.858	721.053	148.311	158.355	140.895	1108.95	1083.13
AT1G19290	69.8131	80.3196	132.225	81.4882	247.287	243.722	199.362	139.677	193.287	124.404	202.436	64.0099	93.2242	108.193	87.8139	952.265	709.846
AT1G19300	2286.31	1543.35	1427.53	1574.88	2434.25	2385.03	1972.17	2148.86	1663.13	2560.65	2195.87	3590.2	580.533	631.454	373.537	4415.95	4055.1
AT1G19310	77.1619	62.1829	159.159	58.2059	190.604	149.193	163.612	127.212	21.4764	311.01	222.117	493.253	54.0277	52.1294	66.1881	139.033	144.825
AT1G19320	7.34875	8.63652	24.486	13.3042	0	0	21.0298	32.2824	1.71811	3.45567	5.62322	5.64793	18.0092	20.655	23.5918	3.31031	0
AT1G19330	272.752	216.777	575.421	625.297	234.829	252.764	385.265	421.589	454.44	266.086	202.436	427.36	329.463	311.793	276.548	198.618	216.218
AT1G19350	161.39	126.957	467.683	367.528	809.756	962.149	350.356	484.236	482.789	552.906	455.481	645.747	263.782	283.269	181.526	333.238	216.218
AT1G19360	46.071	33.6824	22.0374	41.5756	1.24578	5.34299	42.9007	29.7254	31.785	65.6576	33.7393	88.4843	14.8311	20.655	14.4172	99.3092	16.3183
AT1G19370	31.3735	36.2734	19.5888	23.2823	13.0807	1.233	22.2916	1.27851	6.87244	100.214	42.1742	171.321	56.1464	45.2444	28.8344	29.7928	59.1539
AT1G19380	141.322	122.207	590.113	570.417	104.022	145.494	698.609	922.126	641.714	1828.05	1377.69	2353.3	88.9868	100.325	85.1926	312.272	230.496
AT1G19400	214.81	204.254	178.748	149.672	469.658	431.549	351.197	439.808	327.3	383.579	278.349	363.35	224.586	179.994	180.87	486.615	326.366
AT1G19410	20.3504	31.5233	73.4581	108.097	1.24578	0	26.0769	0	36.0803	6.91133	8.43483	3.76529	43.434	30.4908	53.7369	13.2412	53.0345
AT1G19430	336.629	285.005	213.028	372.518	508.277	354.692	495.461	362.777	431.246	259.175	224.929	372.764	241.536	247.861	212.982	1142.06	832.234
AT1G19450	276.426	245.277	112.636	281.051	365.013	407.3	272.546	228.853	224.213	1568.87	1085.28	1780.98	187.508	228.189	259.51	367.444	365.122
AT1G19470	10.7405	9.93199	39.1776	23.2823	2.49156	0.410999	2.94417	2.55702	7.7315	0	2.81161	0	16.9499	2.95072	18.3492	7.72405	12.2387
AT1G19485	241.944	253.914	225.271	291.029	762.416	681.025	378.115	269.766	465.608	355.934	264.291	176.969	291.326	299.006	266.718	818.75	807.756
AT1G19510	27.9818	50.0918	41.6262	43.2386	9.96622	50.9639	18.5062	29.4057	8.59055	10.367	28.1161	7.53058	33.8997	45.2444	39.975	0	2.03979
AT1G19530	9.32726	12.9548	19.5888	21.6193	57.9287	50.1419	73.1836	43.1497	47.248	17.2783	16.8697	30.1223	40.2559	18.6879	19.0045	11.0344	28.557
AT1G19540	58.5074	40.5916	63.6637	74.8361	223.617	172.209	284.743	278.396	258.576	127.86	67.4787	175.086	62.5026	92.4559	51.7709	58.4821	106.069
AT1G19560	170.717	107.093	115.084	71.5101	6.22889	1.644	23.5533	15.9814	24.9126	13.8227	50.609	45.1835	79.4525	73.768	61.6008	22.0687	8.15916
AT1G19565	13.8496	17.7049	2.4486	1.66302	4.36022	2.87699	20.1886	22.0543	9.44961	38.0123	36.5509	54.5967	16.9499	21.6386	9.17459	4.41374	10.1989
AT1G19570	732.897	578.647	310.972	281.051	964.232	1283.14	1333.71	1822.52	1322.09	4934.69	4093.71	7728.25	109.115	140.651	102.231	1942.05	2056.11
AT1G19580	170.435	210.731	112.636	69.847	59.1744	77.6788	114.402	93.9705	86.7646	155.505	233.364	252.274	111.233	104.259	136.308	113.654	73.4324
AT1G19600	330.411	228.868	183.645	206.215	342.589	570.056	553.924	559.029	478.494	245.352	458.293	489.487	99.5804	159.339	230.02	292.411	232.536
AT1G19650	423.684	235.345	146.916	197.9	47.9624	80.5558	144.264	42.1909	88.4827	103.67	165.885	139.316	229.882	316.711	354.532	22.0687	30.5968
AT1G19660	234.312	220.231	227.72	109.76	796.675	684.724	248.572	416.475	281.77	445.781	199.624	284.279	270.138	297.039	243.127	231.722	338.605
AT1G19670	234.312	154.162	313.421	249.454	279.054	735.277	267.919	138.399	193.287	221.163	241.799	152.494	114.412	126.881	155.313	57.3787	97.9099
AT1G19690	47.4842	66.0694	41.6262	38.2496	104.022	135.219	90.0074	122.417	107.382	69.1133	30.9277	30.1223	77.3337	75.7352	55.0475	71.7233	85.6711
AT1G19700	250.423	152.435	330.561	207.878	440.382	501.419	113.14	163.969	265.448	131.315	185.566	274.866	224.586	220.321	162.521	513.098	448.754
AT1G19715	236.856	173.162	119.981	99.7815	272.202	360.446	350.356	248.99	203.596	145.138	134.957	118.607	122.886	142.618	133.032	148.964	71.3926
AT1G19720	324.758	251.754	521.552	616.982	773.005	834.328	751.183	672.177	761.982	888.106	421.742	572.324	363.363	355.07	248.369	654.338	587.459
AT1G19770	1627.18	1147.79	3305.61	3464.08	2846.6	2967.82	3016.93	3822.75	2974.05	1444.47	1178.06	2441.79	1600.7	1706.5	1065.56	2324.94	2578.29
AT1G19780	201.243	107.093	237.514	139.694	147.002	203.856	402.089	413.598	446.709	110.581	216.494	160.025	143.014	119.012	196.598	229.515	316.167
AT1G19790	78.5751	159.776	2.4486	68.184	3.11444	16.851	47.5273	57.2134	24.0535	69.1133	25.3045	5.64793	87.9274	86.5545	102.231	11.0344	12.2387
AT1G19810	66.9867	112.707	36.729	53.2168	13.7036	0.410999	33.227	24.931	24.9126	69.1133	11.2464	33.8876	128.183	89.5052	89.7799	35.31	20.3979
AT1G19830	20.3504	56.1374	24.486	23.2823	9.96622	0.410999	0	2.87665	4.29528	0	0	0	20.128	29.5072	32.7664	1.10344	2.03979
AT1G19835	1548.61	972.904	685.609	760.002	2928.2	3171.27	2024.75	2305.47	2509.3	884.65	660.729	626.92	816.771	888.167	762.802	2931.83	2647.65
AT1G19850	121.82	135.593	117.533	162.976	143.264	270.848	247.31	236.205	248.267	124.404	236.175	75.3058	174.795	135.733	127.134	620.131	448.754
AT1G19870	694.74	646.875	604.805	550.461	1586.5	1676.05	989.661	1030.8	856.478	791.347	680.41	811.42	864.443	958.984	704.477	3309.2	2659.88
AT1G19880	238.834	171.867	328.113	106.434	282.169	372.776	392.415	389.626	423.514	390.49	399.249	257.922	129.243	172.125	138.274	838.611	540.544
AT1G19910	762.292	652.057	247.309	292.692	1435.14	1670.3	1004.38	1118.38	1047.19	857.005	902.527	994.036	314.632	431.789	319.145	958.886	726.165
AT1G19920	371.677	191.731	173.851	109.76	452.84	529.367	309.979	394.101	275.757	490.704	247.422	291.81	182.211	192.78	167.764	270.342	310.048
AT1G19930	35.8958	19.864	58.7664	46.5647	158.837	101.106	14.7208	54.6563	19.7583	24.1897	22.4929	5.64793	32.8404	17.7043	31.4557	77.2405	140.745
AT1G19940	578.29	425.78	259.552	143.02	1314.92	1304.92	526.165	435.013	235.381	380.123	604.496	523.375	93.2242	192.78	86.5033	1410.19	1283.03
AT1G19960	80.271	105.797	58.7664	83.1512	72.878	93.7078	106.831	105.797	96.2142	58.7463	33.7393	37.6529	98.5211	133.766	97.6438	3.31031	22.4377
AT1G19970	87.0544	38.0007	105.29	79.8252	118.349	70.6918	98.8399	44.4283	34.3622	55.2906	42.1742	11.2959	38.1372	41.3101	49.8049	236.135	179.501
AT1G19990	46.919	43.6144	51.4206	66.521	148.248	68.2258	90.8486	90.7743	94.4961	103.67	56.2322	118.607	80.5118	91.4724	58.3242	228.411	181.541
AT1G20010	167.325	186.981	117.533	111.423	95.9249	183.306	190.109	190.178	188.133	162.416	87.1599	146.846	95.343	97.3738	79.2947	261.514	206.019
AT1G20020	172.696	142.071	139.57	109.76	377.471	583.208	152.256	169.403	116.832	331.744	241.799	280.514	137.718	119.996	128.444	382.892	269.252
AT1G20030	40.7008	23.3186	63.6637	41.5756	41.7336	15.207	13.8796	101.961	32.6441	55.2906	47.7974	37.6529	52.9683	40.3265	68.1541	407.168	363.082
AT1G20050	68.3999	97.5926	44.0748	38.2496	118.972	224.405	137.955	173.877	233.663	131.315	134.957	271.101	28.6029	97.3738	39.975	273.652	161.143
AT1G20060	24.5901	82.9106	210.58	81.4882	19.3096	4.93199	31.5447	14.7029	21.4764	76.0246	30.9277	82.8363	70.9775	85.5709	60.2902	59.5855	61.1937
AT1G20065	17.5239	30.6596	9.79441	9.97815	1.24578	3.28799	1.68238	1.59814	1.71811	3.45567	25.3045	11.2959	28.6029	34.4251	26.8684	40.8271	2.03979
AT1G20080	22.0463	57.4328	88.1497	89.8033	4.36022	55.0739	24.8151	36.7572	40.3756	44.9237	50.609	22.5917	54.0277	104.259	84.5373	218.48	210.098
AT1G20090	390.049	319.119	599.907	377.507	513.26	458.264	671.27	701.263	581.58	715.323	390.814	536.554	170.558	235.074	212.982	2273.08	1768.5
AT1G20100	993.212	807.514	2722.85	2587.67	4113.56	4501.67	3563.7	3879.64	3412.17	4768.82	3387.99	5150.91	1619.77	1743.88	1209.08	4538.43	4875.1
AT1G20110	483.039	371.802	232.617	305.997	700.75	1117.92	858.856	889.524	681.231	563.273	494.843	775.649	223.526	260.647	264.097	865.094	899.547
AT1G20130	47.2016	110.116	75.9067	86.4773	8.72045	11.508	16.8238	9.58883	56.6976	93.303	30.9277	33.8876	90.0461	50.1623	128.444	40.8271	18.3581
AT1G20150	72.3569	80.3196	132.225	43.2386	75.3696	65.3489	178.332	100.043	204.455	31.101	39.3625	1.88264	105.937	108.193	116.648	3.31031	12.2387
AT1G20160	173.544	138.616	254.655	156.324	314.559	231.803	259.928	601.539	536.05	96.7586	28.1161	263.57	123.946	122.947	170.385	250.48	112.188
AT1G20180	150.932	173.162	122.43	141.357	2.49156	17.673	110.617	164.608	60.1339	0	36.5509	15.0612	68.8588	81.6366	102.886	2.20687	99.9496
AT1G20190	90.7288	133.002	97.9441	71.5101	19.3096	8.63098	59.7245	82.7836	62.711	20.734	25.3045	37.6529	39.1966	60.9816	71.4307	47.4477	48.9549
AT1G20200	265.403	245.277	151.813	114.749	270.957	96.5848	187.165	272.323	285.206	307.554	151.827	304.988	103.818	112.127	138.274	111.447	106.069
AT1G20230	28.8297	57.8647	53.8692	69.847	31.7673	16.851	6.72953	5.43367	8.59055	10.367	11.2464	54.5967	56.1464	70.8173	44.5623	14.3447	16.3183
AT1G20260	445.165	267.732	249.757	315.975	401.763	381.407	260.769	551.038	295.515	480.337	641.047	538.436	208.695	196.715	160.555	402.754	314.127
AT1G20300	57.9421	79.456	308.524	216.193	99.6622	24.6599	95.0545	85.9799	60.9929	114.037	44.9858	41.4182	118.649	158.355	115.338	60.689	24.4775
AT1G20310	41.2661	29.3642	244.86	251.117	5.606	0.410999	34.9094	47.3049	90.2008	41.468	42.1742	56.4793	33.8997	16.7208	26.8684	3.31031	10.1989
AT1G20330	449.404	280.687	438.3	176.281	198.702	150.015	465.178	450.675	518.869	466.515	418.93	500.783	276.495	206.55	208.394	343.169	369.202
AT1G20340	970.035	602.397	293.832	171.292	1775.86	1773.87	660.755	795.873	555.809	1333.89	1172.44	1997.49	110.174	138.684	87.1586	550.615	644.573
AT1G20390	549.743	548.419	291.384	385.822	253.516	402.779	289.37	524.829	391.729	134.771	286.784	240.978	474.596	337.366	707.754	70.6199	116.268
AT1G20400	174.109	246.141	95.4955	182.933	92.1876	235.091	166.976	69.3592	197.583	31.101	92.7832	54.5967	229.882	156.388	242.471	44.1374	20.3979
AT1G20430	81.9669	61.7511	48.972	64.858	139.527	236.324	123.655	178.992	161.502	158.961	70.2903	111.076	91.1055	74.7516	43.907	150.067	99.9496
AT1G20440	2664.49	2096.51	2607.76	2654.19	5210.47	4006.83	7206.9	6068.13	7184.28	19680	14173.3	22885.4	3505.44	4072	2408.98	21829.3	17313.7
AT1G20450	15202.3	10340.5	15254.8	14245.5	10327.5	7351.95	18705.6	14245.5	17171.7	43258	32392.6	46923	5369.93	6413.88	4027.64	34331.2	35055.8
AT1G20480	69.2479	142.934	80.8039	93.1294	39.242	25.0709	87.9044	30.3646	52.4024	41.468	36.5509	48.9487	136.658	111.144	102.231	13.2412	50.9947
AT1G20490	35.0479	28.9323	29.3832	138.031	19.9324	26.3039	13.8796	10.2281	11.1677	48.3793	28.1161	5.64793	59.3245	46.228	30.1451	6.62062	12.2387
AT1G20500	52.8545	26.7732	100.393	51.5538	9.96622	23.4269	9.2531	19.1777	75.5969	6.91133	5.62322	5.64793	42.3747	53.113	40.6303	46.3443	63.2335
AT1G20510	916.898	709.922	2460.85	2880.36	586.761	955.162	3483.37	4029.55	3483.47	3894.53	3002.8	6557.25	235.179	244.91	178.904	2855.69	2572.17
AT1G20515	23.7421	18.1367	68.5609	39.9126	4.36022	1.644	22.7121	26.2095	25.7717	72.569	59.0438	71.5405	24.3654	20.655	8.51926	33.1031	10.1989
AT1G20550	55.3983	50.0918	88.1497	43.2386	11.212	42.7439	50.4714	61.6881	57.5567	69.1133	39.3625	41.4182	125.005	56.0637	62.9115	208.549	165.223
AT1G20570	233.182	355.393	325.664	362.539	94.0562	101.928	187.165	218.306	86.7646	311.01	233.364	103.545	264.842	268.516	362.396	158.895	95.8701
AT1G20575	148.954	53.1146	53.8692	49.8907	35.5047	49.7309	64.7717	50.8208	52.4024	145.138	101.218	139.316	45.5528	37.3758	45.8729	115.861	159.104
AT1G20580	203.787	180.071	68.5609	61.5319	190.604	206.322	161.088	191.777	192.428	103.67	205.248	88.4843	104.877	143.602	113.372	122.481	101.989
AT1G20620	7205.73	5048.91	2487.78	2629.24	16102.3	15463.8	10155.7	12309.2	9766.6	10335.9	8524.8	12231.5	2534	2755.97	1775.94	11351	10319.3
AT1G20630	110.797	177.049	389.328	314.312	316.428	306.194	219.971	329.536	232.804	311.01	267.103	323.815	241.536	212.452	200.53	620.131	587.459
AT1G20670	239.4	224.981	298.729	301.007	338.852	429.083	277.593	261.775	212.187	311.01	334.582	229.683	299.801	292.121	192.011	1070.33	1195.32
AT1G20680	87.6197	101.047	68.5609	39.9126	7.47467	63.7049	42.4801	28.1272	55.8386	6.91133	16.8697	41.4182	46.6121	52.1294	63.5668	276.962	236.615
AT1G20696	258.62	312.642	190.991	167.965	282.792	291.809	279.696	351.91	303.246	349.022	171.508	165.673	149.371	177.043	120.58	377.375	340.645
AT1G20720	68.3999	167.98	195.888	192.911	0	0	142.582	194.014	219.918	69.1133	47.7974	109.193	153.608	150.487	153.347	109.24	116.268
AT1G20750	78.5751	66.5012	139.57	121.401	0	0.410999	7.99131	23.6525	17.1811	44.9237	0	35.7702	119.708	77.7023	104.852	5.51718	71.3926
AT1G20770	137.082	136.025	71.0095	99.7815	204.93	89.5978	67.7159	82.7836	76.4559	221.163	75.9135	199.56	131.361	133.766	94.3672	253.79	232.536
AT1G20790	64.7255	145.525	36.729	38.2496	1.86867	0.410999	27.7593	0.319628	0.859055	17.2783	33.7393	60.2446	60.3839	43.2772	81.2606	38.6203	16.3183
AT1G20810	57.3768	34.1142	48.972	29.9344	116.48	100.284	53.4156	115.066	66.1472	134.771	64.667	205.208	24.3654	37.3758	32.7664	124.688	85.6711
AT1G20823	834.366	518.623	408.917	558.776	627.249	582.386	443.307	570.855	493.098	1354.62	1020.61	1594.6	173.736	166.224	159.9	174.343	171.342
AT1G20830	114.188	184.39	88.1497	83.1512	216.765	299.207	190.109	233.648	237.958	55.2906	87.1599	107.311	168.439	98.3574	117.304	178.757	104.029
AT1G20840	208.309	317.392	279.141	314.312	128.938	304.139	222.074	348.394	234.522	307.554	281.161	431.125	159.964	147.536	170.385	816.543	715.966
AT1G20850	1200.67	760.445	257.103	380.833	196.833	274.136	741.93	754.002	725.043	964.131	1079.66	1587.07	153.608	131.799	84.5373	12723.7	11904.2
AT1G20920	14789.6	10678.2	7610.25	7713.11	12165.6	7679.52	18310.2	12701.7	17512.7	8932.9	6492.01	8716.64	5272.47	7209.6	4400.53	51508.4	50350.1
AT1G20925	46.071	40.5916	7.34581	51.5538	1.86867	0	14.7208	18.858	12.0268	27.6453	78.7251	28.2397	75.215	49.1787	59.6348	3.31031	20.3979
AT1G20950	233.182	123.502	97.9441	134.705	301.478	493.199	266.657	438.21	192.428	283.365	323.335	370.881	111.233	140.651	155.313	200.825	265.173
AT1G20970	1298.75	983.267	1491.2	1297.16	3219.71	2178.71	3374.86	3265	3819.36	1969.73	1253.98	1905.24	576.295	649.159	450.865	10903.1	9482.98
AT1G20980	656.3	653.784	526.449	636.938	1422.06	1538.78	1068.73	1491.38	1072.1	1185.29	874.411	1080.64	617.611	657.027	483.632	1288.81	1546.16
AT1G21000	124.929	77.7287	281.589	89.8033	255.384	221.117	213.662	200.087	212.187	352.478	267.103	320.049	168.439	211.468	151.381	153.378	142.785
AT1G21050	75.7487	75.1377	93.0469	98.1185	135.79	73.1578	406.295	378.439	214.764	10.367	16.8697	7.53058	175.855	227.206	146.793	135.723	106.069
AT1G21065	89.3156	122.639	210.58	149.672	289.643	353.459	214.924	356.705	257.717	148.594	163.073	240.978	134.54	127.865	91.7459	214.067	142.785
AT1G21070	164.782	187.844	203.234	159.65	76.6153	115.491	91.6898	37.3964	44.6709	162.416	75.9135	109.193	146.193	115.078	112.061	191.998	197.86
AT1G21080	334.368	294.937	404.019	365.865	239.812	196.869	467.281	313.874	515.433	953.764	700.091	1276.43	244.714	218.353	225.433	420.409	395.719
AT1G21110	14.4149	10.3638	83.2525	61.5319	0	0.821998	11.7767	5.7533	5.15433	76.0246	84.3483	22.5917	27.5435	25.5729	32.1111	19.8618	12.2387
AT1G21120	13.5669	10.7956	46.5234	63.1949	5.606	18.495	2.94417	0.319628	0.859055	96.7586	39.3625	71.5405	18.0092	17.7043	8.51926	0	6.11937
AT1G21130	33.352	33.2506	239.963	399.126	26.7842	39.8669	264.134	256.022	212.187	203.884	210.871	160.025	49.7902	82.6202	54.3922	62.8959	79.5518
AT1G21150	92.7073	127.389	46.5234	106.434	30.5216	47.6759	76.1278	46.9853	26.6307	10.367	70.2903	5.64793	122.886	92.4559	151.381	7.72405	22.4377
AT1G21160	905.875	659.83	1131.25	1117.55	1545.39	1274.92	1541.06	1279.15	1407.13	1071.26	776.005	950.735	625.026	820.301	495.428	3994.44	3543.11
AT1G21190	89.8809	56.5692	97.9441	46.5647	270.334	389.216	193.474	195.612	66.1472	127.86	95.5948	137.433	67.7994	71.8009	45.2176	125.792	65.2732
AT1G21210	74.6181	72.1149	193.44	259.432	475.887	386.339	285.164	225.657	237.958	82.936	182.755	79.071	241.536	292.121	192.011	248.273	193.78
AT1G21230	10.4578	5.61374	58.7664	33.2605	1.24578	0	4.20595	29.0861	1.71811	65.6576	8.43483	90.3669	27.5435	33.4415	57.6688	24.2756	42.8356
AT1G21240	12.4363	62.6147	58.7664	69.847	75.3696	56.7179	168.659	231.41	174.388	0	8.43483	56.4793	82.6306	76.7188	70.1201	2.20687	30.5968
AT1G21250	323.062	163.662	156.711	149.672	373.733	373.187	764.642	911.898	734.492	117.493	112.464	64.0099	212.933	208.518	153.347	306.755	254.974
AT1G21270	138.213	132.139	330.561	242.802	152.608	277.835	295.679	350.951	255.998	62.202	101.218	126.137	164.202	179.994	211.016	78.344	140.745
AT1G21310	442.056	310.915	80.8039	104.771	288.398	248.654	331.429	396.978	372.83	103.67	87.1599	144.964	221.408	322.612	218.879	177.653	308.008
AT1G21320	218.484	131.275	102.841	113.086	6.22889	0	60.9863	0.639255	149.476	65.6576	109.653	69.6578	163.142	158.355	175.628	6.62062	24.4775
AT1G21326	44.3752	53.1146	203.234	224.508	20.5553	14.796	68.9776	43.789	48.1071	110.581	16.8697	52.714	62.5026	23.6058	27.5238	8.82749	14.2785
AT1G21370	109.101	106.229	90.5983	113.086	130.184	263.861	162.77	170.362	108.241	217.707	182.755	372.764	78.3931	73.768	103.542	187.584	169.302
AT1G21380	271.056	161.071	215.477	234.486	271.58	354.281	265.816	367.572	341.045	628.931	556.699	730.466	140.896	141.635	141.551	324.41	301.889
AT1G21390	137.365	161.071	149.365	143.02	174.409	133.575	492.517	411.68	458.735	179.695	109.653	133.668	199.161	248.844	159.9	126.895	81.5916
AT1G21440	325.324	231.459	85.7011	128.053	912.532	1060.38	879.044	747.609	672.64	566.729	736.642	1020.39	94.2836	124.914	152.691	115.861	118.308
AT1G21450	223.006	166.253	492.169	194.574	332	240.023	340.262	281.592	261.153	808.626	534.206	762.471	201.28	225.238	233.952	167.722	206.019
AT1G21460	327.019	308.755	433.403	437.375	225.486	260.984	296.52	288.943	298.951	300.643	177.131	188.264	189.627	210.485	195.288	296.824	244.775
AT1G21475	23.7421	11.6593	12.243	16.6302	0	0	5.04714	5.43367	42.0937	0	8.43483	0	20.128	12.7865	29.4897	1.10344	0
AT1G21490	43.5272	33.2506	97.9441	29.9344	1.24578	36.1679	43.7419	41.5516	23.1945	0	2.81161	0	28.6029	30.4908	51.1156	0	12.2387
AT1G21500	82.8148	85.0697	105.29	59.8689	239.812	387.572	312.923	252.186	204.455	117.493	134.957	88.4843	54.0277	48.1951	53.0815	147.86	203.979
AT1G21520	45.2231	66.0694	107.738	144.683	52.9456	75.2128	210.298	211.913	188.133	117.493	98.4064	150.612	65.6807	56.0637	89.1246	43.034	40.7958
AT1G21530	58.2247	49.66	41.6262	78.1622	11.8349	0	21.871	17.8992	0.859055	3.45567	5.62322	0	61.4432	68.8502	100.92	2.20687	2.03979
AT1G21540	11.3058	66.0694	34.2804	28.2714	5.606	0	2.10298	1.59814	2.57717	41.468	16.8697	18.8264	25.4248	60.9816	77.3287	0	0
AT1G21550	16.1107	36.2734	48.972	36.5865	6.22889	11.919	15.1414	22.6936	30.926	10.367	47.7974	35.7702	52.9683	32.4579	57.0135	3.31031	8.15916
AT1G21580	800.731	632.193	1172.88	1064.34	1649.41	1866.76	1652.94	1651.52	1601.28	1074.71	716.961	1267.02	822.068	942.264	601.591	1924.39	1615.51
AT1G21590	149.236	93.2744	242.412	226.171	221.748	213.72	161.088	145.75	100.509	456.148	286.784	184.499	96.4023	148.52	72.7414	47.4477	71.3926
AT1G21610	100.056	171.435	220.374	182.933	214.897	327.566	209.036	262.414	219.059	138.227	118.088	188.264	151.489	180.978	122.546	483.305	367.162
AT1G21630	549.743	489.259	565.627	567.091	658.394	542.93	584.207	593.549	551.513	622.02	455.481	647.63	510.615	547.851	616.663	909.231	964.82
AT1G21670	48.0495	79.456	159.159	89.8033	0.622889	43.9769	13.0385	93.3313	21.4764	169.328	140.581	382.177	70.9775	110.16	113.372	31.9996	28.557
AT1G21680	123.233	117.025	88.1497	56.5428	285.906	273.725	147.208	340.404	169.234	331.744	216.494	367.116	117.59	123.93	74.7074	233.928	222.337
AT1G21700	145.279	81.1833	217.926	156.324	191.227	83.8438	108.093	223.42	82.4693	148.594	98.4064	161.907	121.827	115.078	85.8479	456.823	387.56
AT1G21722	24.3074	105.797	110.187	51.5538	3.73733	3.28799	6.30893	3.19628	0	72.569	28.1161	0	45.5528	66.883	79.95	46.3443	46.9151
AT1G21740	63.3123	102.343	227.72	239.476	107.137	36.1679	122.393	66.4826	83.3284	62.202	75.9135	114.841	194.923	155.405	153.347	304.548	199.899
AT1G21750	355.849	269.459	276.692	227.834	254.139	133.164	427.745	486.793	357.367	293.732	317.712	299.34	148.311	191.797	186.113	585.925	393.679
AT1G21810	109.949	103.206	71.0095	88.1403	34.2589	34.9349	50.892	72.8751	105.664	65.6576	75.9135	64.0099	130.302	146.552	169.73	223.998	104.029
AT1G21830	398.528	322.142	320.767	299.344	2016.29	1789.08	772.213	997.238	820.398	1275.14	925.02	1624.72	461.884	483.918	372.881	2203.56	2027.55
AT1G21840	37.8743	16.8412	36.729	121.401	110.874	166.455	95.0545	49.8619	18.0402	10.367	47.7974	11.2959	60.3839	60.9816	52.4262	163.309	130.546
AT1G21860	29.395	47.069	19.5888	19.9563	0	0	5.46774	11.8262	19.7583	0	22.4929	0	50.8496	43.2772	52.4262	0	2.03979
AT1G21870	70.3784	53.1146	31.8318	88.1403	13.7036	72.7468	41.6389	23.9721	60.9929	10.367	11.2464	1.88264	67.7994	70.8173	55.0475	0	14.2785
AT1G21880	182.588	183.094	129.776	134.705	36.1276	48.0869	72.3424	122.737	86.7646	193.517	56.2322	167.555	127.124	113.111	125.168	81.6543	116.268
AT1G21890	136.235	148.548	83.2525	73.1731	68.5178	76.8568	83.2779	21.4151	118.55	3.45567	16.8697	3.76529	161.024	150.487	164.487	3.31031	24.4775
AT1G21910	108.535	142.934	350.15	246.128	68.5178	28.7699	104.728	101.961	113.395	76.0246	101.218	114.841	68.8588	46.228	76.018	297.928	348.804
AT1G21920	145.279	83.7742	107.738	49.8907	1270.69	1169.7	324.7	226.296	202.737	293.732	179.943	257.922	138.777	134.75	97.6438	909.231	850.592
AT1G21940	89.8809	69.524	144.468	96.4554	25.5384	2.055	21.871	16.9403	36.9394	79.4803	92.7832	11.2959	85.8087	99.3409	95.0225	3.31031	14.2785
AT1G21960	28.5471	30.6596	22.0374	29.9344	0	0	3.78536	6.07293	0	0	14.0581	30.1223	16.9499	23.6058	11.1406	0	2.03979
AT1G21970	1.13058	27.205	48.972	29.9344	0	0.410999	0	4.15516	0	0	28.1161	5.64793	27.5435	21.6386	24.9025	0	0
AT1G21990	18.6545	17.7049	61.215	88.1403	18.6867	31.6469	69.8188	50.8208	48.1071	13.8227	19.6813	30.1223	61.4432	62.9487	47.1836	9.93092	12.2387
AT1G22000	18.9372	5.18191	63.6637	28.2714	0	0	3.78536	0	0	31.101	0	0	24.3654	45.2444	29.4897	0	0
AT1G22030	299.603	295.369	215.477	73.1731	414.844	500.597	644.352	724.276	859.914	89.8473	134.957	160.025	381.372	386.544	315.213	538.477	487.51
AT1G22060	412.378	319.119	524.001	449.017	715.699	335.786	379.377	325.381	378.843	476.882	343.017	282.397	435.4	395.397	349.945	2010.46	2170.34
AT1G22065	51.1586	32.3869	34.2804	9.97815	40.4878	45.2099	80.3337	114.427	87.6236	17.2783	30.9277	16.9438	30.7216	24.5893	35.3877	16.5515	6.11937
AT1G22070	107.405	80.7514	257.103	197.9	147.002	119.19	161.929	183.147	158.066	373.212	199.624	427.36	175.855	159.339	169.73	52.9649	83.6313
AT1G22080	81.9669	132.139	164.056	124.727	18.0638	50.9639	74.4454	16.9403	42.9528	89.8473	84.3483	22.5917	131.361	77.7023	155.313	14.3447	28.557
AT1G22120	31.9388	94.138	137.122	89.8033	6.85178	7.39798	53.4156	27.488	18.0402	34.5567	19.6813	5.64793	57.2058	48.1951	65.5328	0	32.6366
AT1G22140	102.6	149.412	31.8318	48.2277	300.855	432.371	154.779	117.623	61.852	145.138	70.2903	224.035	58.2651	99.3409	52.4262	110.344	124.427
AT1G22150	88.185	57.001	115.084	119.738	13.0807	0	21.4504	6.07293	66.1472	13.8227	14.0581	0	133.48	117.045	159.9	13.2412	8.15916
AT1G22160	220.463	207.276	95.4955	152.998	570.566	501.008	348.253	257.94	334.172	224.618	157.45	233.448	325.225	386.544	259.51	55.1718	61.1937
AT1G22190	588.183	403.325	886.394	794.926	1703.6	1715.51	2231.68	2580.35	2395.05	1855.69	1667.29	2816.44	773.337	814.399	536.713	840.818	985.218
AT1G22200	189.089	190.003	369.739	299.344	262.859	294.686	463.917	366.933	240.535	511.438	337.393	606.211	163.142	201.633	182.181	268.135	197.86
AT1G22240	52.8545	73.8422	122.43	89.8033	1.24578	16.029	0.841191	0	0	13.8227	47.7974	0	73.0963	62.9487	62.2561	2.20687	2.03979
AT1G22260	5.65289	15.9776	63.6637	59.8689	0	0	11.3561	21.7347	1.71811	27.6453	16.8697	0	28.6029	12.7865	21.6258	20.9653	26.5173
AT1G22280	141.04	140.343	607.253	552.124	243.55	136.863	340.682	351.91	314.414	1012.51	790.063	892.373	151.489	133.766	96.3332	456.823	460.992
AT1G22300	1103.16	771.241	362.393	422.408	677.703	785.008	782.728	1026.64	844.451	1060.89	986.875	884.843	229.882	357.037	245.748	804.405	883.229
AT1G22310	25.7206	66.0694	127.327	83.1512	82.2213	207.966	71.5012	108.993	55.8386	169.328	222.117	280.514	80.5118	67.8666	47.8389	263.721	226.417
AT1G22330	56.2462	56.5692	249.757	192.911	63.5347	85.0768	45.8449	41.8712	39.5165	100.214	67.4787	52.714	134.54	119.996	123.202	431.443	138.706
AT1G22360	66.4214	95.4335	232.617	156.324	74.1238	49.3199	175.388	115.386	123.704	203.884	137.769	116.724	131.361	123.93	115.338	80.5508	65.2732
AT1G22370	94.6858	123.502	110.187	51.5538	9.34333	32.0579	15.9826	19.8169	38.6575	51.835	75.9135	94.1322	148.311	136.717	138.274	1.10344	10.1989
AT1G22380	35.8958	41.0235	31.8318	123.064	0.622889	0	15.9826	0.639255	0.859055	27.6453	22.4929	77.1884	67.7994	81.6366	47.1836	5.51718	18.3581
AT1G22400	69.8131	104.502	293.832	133.042	26.1613	59.5949	21.0298	9.2692	54.1205	269.542	73.1019	33.8876	137.718	217.37	178.904	108.137	55.0743
AT1G22410	2916.04	1790.35	800.693	608.667	2941.9	3085.78	1461.15	1479.24	1566.06	2840.56	2167.75	3002.82	666.341	827.186	538.679	2708.94	2190.73
AT1G22450	245.053	262.118	132.225	237.813	224.24	443.057	251.095	286.386	310.119	501.071	343.017	301.223	181.152	171.142	129.1	205.239	269.252
AT1G22470	81.6842	98.4563	93.0469	83.1512	1270.07	1345.61	284.743	356.705	263.73	93.303	75.9135	103.545	83.6899	76.7188	76.6733	1405.78	1421.73
AT1G22480	1077.44	760.445	430.954	387.485	6286.82	8271.36	3231.43	3987.04	3614.05	1890.25	1852.85	2765.6	430.103	441.625	416.133	3978.99	4069.38
AT1G22510	60.4859	50.9554	85.7011	54.8798	93.4333	74.3908	187.586	183.466	244.831	114.037	109.653	257.922	100.64	115.078	91.7459	216.273	175.422
AT1G22530	650.93	608.874	497.066	382.496	780.48	505.529	2089.94	1528.46	1938.03	1738.2	978.441	1498.58	469.299	484.902	342.736	1850.46	1334.02
AT1G22550	113.058	88.0925	90.5983	91.4664	66.0262	19.317	125.758	193.375	141.744	86.3916	104.03	150.612	85.8087	87.5381	155.968	316.686	267.212
AT1G22560	48.3322	62.1829	83.2525	128.053	13.0807	0	16.8238	3.5159	36.0803	27.6453	14.0581	0	151.489	112.127	114.682	2.20687	20.3979
AT1G22590	56.2462	60.0238	75.9067	23.2823	26.7842	10.686	6.72953	4.47479	0	13.8227	53.4206	11.2959	57.2058	77.7023	61.6008	82.7577	6.11937
AT1G22630	41.8314	46.6372	24.486	19.9563	163.197	156.591	15.9826	28.4469	51.5433	103.67	81.5367	111.076	36.0185	68.8502	47.1836	54.0684	40.7958
AT1G22640	96.6644	60.0238	53.8692	51.5538	500.803	785.419	113.14	178.352	241.395	124.404	118.088	118.607	73.0963	81.6366	121.236	161.102	175.422
AT1G22710	2378.17	1665.55	675.814	425.734	897.583	865.975	790.719	1010.98	900.29	753.335	528.583	803.889	439.637	474.083	427.274	2108.67	2272.32
AT1G22750	150.367	160.639	75.9067	124.727	212.405	266.327	156.882	121.778	120.268	335.2	298.031	308.754	129.243	162.29	138.929	41.9306	128.507
AT1G22760	57.9421	88.9561	9.79441	39.9126	14.3264	11.919	27.3387	24.931	15.463	31.101	8.43483	0	62.5026	61.9651	51.1156	3.31031	2.03979
AT1G22770	302.429	392.53	237.514	289.366	135.79	119.19	112.299	139.997	164.939	152.049	216.494	329.463	328.404	314.744	305.383	299.031	236.615
AT1G22780	395.702	463.781	139.57	149.672	398.649	599.237	340.262	551.038	292.079	376.668	469.539	387.825	150.43	181.961	277.859	276.962	220.297
AT1G22790	140.757	164.957	53.8692	94.7924	217.388	272.492	172.023	219.584	218.2	127.86	154.639	129.902	173.736	163.273	136.308	92.6886	101.989
AT1G22840	317.975	228.004	56.3178	76.4991	194.964	238.379	278.434	245.794	164.08	421.591	238.987	483.839	57.2058	80.653	58.3242	249.377	191.74
AT1G22850	133.691	120.479	41.6262	134.705	249.156	170.154	169.5	127.212	111.677	234.985	132.146	173.203	75.215	70.8173	74.052	101.516	112.188
AT1G22860	139.909	146.389	372.188	206.215	125.824	174.675	164.873	169.083	182.979	124.404	132.146	120.489	222.467	267.532	203.152	230.618	250.894
AT1G22870	297.059	249.595	222.823	347.572	147.002	69.0478	216.186	155.659	148.617	376.668	421.742	587.385	182.211	160.323	159.245	151.171	173.382
AT1G22882	328.715	301.846	435.851	478.951	361.276	93.7078	492.097	497.66	433.823	373.212	292.408	444.304	148.311	162.29	126.478	637.786	518.106
AT1G22885	83.0974	87.6606	134.673	121.401	207.422	167.277	71.0806	50.8208	136.59	62.202	30.9277	64.0099	48.7308	62.9487	42.5963	102.62	85.6711
AT1G22890	76.314	60.4556	320.767	389.148	305.838	329.621	120.29	135.842	151.194	165.872	143.392	107.311	46.6121	37.3758	68.8094	207.446	232.536
AT1G22910	205.2	232.322	462.786	249.454	303.347	357.569	362.553	306.523	286.065	487.249	309.277	380.294	153.608	157.372	150.07	252.687	248.854
AT1G22930	1399.37	975.063	1444.68	1375.32	1715.44	992.152	1148.65	1256.78	1057.5	2612.48	1630.73	2133.04	663.163	811.448	540.645	3867.54	3333.01
AT1G22980	96.947	183.094	88.1497	81.4882	13.7036	0.821998	18.9268	5.11404	6.87244	51.835	2.81161	0	68.8588	66.883	87.1586	3.31031	18.3581
AT1G22990	78.5751	60.8874	66.1123	81.4882	12.4578	22.6049	28.6005	78.3088	42.9528	24.1897	8.43483	9.41322	65.6807	32.4579	99.6098	29.7928	22.4377
AT1G23020	105.992	31.5233	85.7011	103.108	318.296	288.521	206.933	121.778	175.247	428.503	140.581	308.754	122.886	140.651	120.58	72.8268	83.6313
AT1G23037	33.6347	33.6824	41.6262	28.2714	3.11444	0	0	0	0	6.91133	0	1.88264	16.9499	29.5072	24.9025	0	8.15916
AT1G23040	171	132.571	97.9441	78.1622	497.065	276.191	152.676	301.409	169.234	141.682	222.117	165.673	180.092	210.485	155.968	395.03	416.117
AT1G23060	42.9619	92.4107	48.972	53.2168	24.9156	48.9089	5.88833	18.5384	36.9394	72.569	61.8554	20.7091	87.9274	100.325	78.6393	13.2412	12.2387
AT1G23080	239.965	177.912	134.673	201.226	13.0807	34.1129	77.8101	114.746	92.778	138.227	112.464	47.0661	227.764	229.173	241.816	143.447	150.944
AT1G23090	300.734	250.891	849.665	917.99	99.0393	121.656	231.748	153.741	204.455	286.82	143.392	244.744	212.933	220.321	218.879	180.964	161.143
AT1G23100	20.0677	44.4781	46.5234	53.2168	12.4578	20.139	18.0856	11.5066	24.0535	38.0123	14.0581	1.88264	33.8997	27.5401	32.1111	0	0
AT1G23110	37.309	28.0687	17.1402	53.2168	0.622889	2.46599	7.99131	10.5477	19.7583	10.367	8.43483	3.76529	54.0277	38.3594	47.8389	0	2.03979
AT1G23120	21.7636	42.7508	19.5888	21.6193	71.6322	55.0739	48.3685	25.2506	26.6307	10.367	19.6813	20.7091	31.781	34.4251	38.6643	190.894	114.228
AT1G23190	1153.47	710.353	377.085	259.432	673.966	1484.53	397.883	496.701	538.628	677.31	604.496	611.859	256.367	281.302	226.743	801.095	903.626
AT1G23201	61.6165	65.6375	63.6637	124.727	0	0	15.9826	19.8169	54.1205	44.9237	50.609	9.41322	87.9274	74.7516	106.818	94.8955	26.5173
AT1G23205	28.2644	21.5913	2.4486	26.6084	3.73733	0	5.04714	2.87665	9.44961	13.8227	14.0581	0	45.5528	55.0801	54.3922	6.62062	14.2785
AT1G23230	289.71	314.369	359.944	312.649	200.57	108.504	59.7245	111.55	133.154	290.276	157.45	118.607	424.806	276.384	311.281	177.653	159.104
AT1G23260	191.633	146.821	235.066	146.346	350.064	366.2	194.736	145.75	165.798	179.695	160.262	357.702	141.955	132.782	104.197	577.097	542.584
AT1G23270	16.3934	5.61374	46.5234	4.98907	0.622889	0	0.841191	0	0	0	0	0	21.1873	20.655	17.6938	2.20687	16.3183
AT1G23300	44.9404	158.48	78.3553	31.5975	7.47467	8.21998	82.0161	98.1257	44.6709	51.835	78.7251	15.0612	94.2836	74.7516	108.784	39.7237	110.149
AT1G23310	484.17	459.031	296.281	397.463	3929.81	4373.44	1351.37	1516.31	1170.89	2384.41	1698.21	2502.03	485.19	585.226	414.822	711.716	507.907
AT1G23340	155.454	161.935	115.084	73.1731	37.3733	66.9928	249.413	182.188	191.569	24.1897	47.7974	3.76529	111.233	134.75	132.376	359.72	407.958
AT1G23350	187.393	93.7062	44.0748	53.2168	11.8349	16.029	130.385	60.7293	52.4024	24.1897	33.7393	20.7091	55.087	57.0473	79.95	16.5515	53.0345
AT1G23380	492.084	640.83	504.412	525.516	825.328	767.746	695.244	677.93	684.667	400.857	371.133	359.585	1175.9	1432.08	1112.75	564.959	458.952
AT1G23390	219.897	123.502	90.5983	113.086	678.949	1164.36	614.91	663.867	533.473	507.983	323.335	561.028	134.54	92.4559	177.594	886.059	930.144
AT1G23440	199.547	174.889	144.468	113.086	323.279	314.003	348.674	420.95	316.132	317.921	396.437	293.692	106.996	185.895	146.793	239.446	191.74
AT1G23460	241.378	161.503	284.038	216.193	74.1238	221.528	201.045	229.173	362.521	162.416	120.899	167.555	80.5118	115.078	125.168	1335.16	1077.01
AT1G23490	1610.22	1067.47	450.543	778.296	1258.24	1309.44	1642	1908.82	1462.97	2149.42	2052.48	3044.24	228.823	295.072	200.53	2895.42	2594.61
AT1G23520	30.5256	64.7739	198.337	58.2059	7.47467	2.87699	18.5062	0	0	41.468	39.3625	9.41322	51.9089	68.8502	65.5328	39.7237	30.5968
AT1G23530	270.773	186.549	156.711	43.2386	15.5722	7.80898	27.7593	50.1815	5.15433	103.67	25.3045	20.7091	47.6715	80.653	45.8729	51.8615	53.0345
AT1G23550	221.311	183.094	102.841	121.401	224.863	119.19	79.0719	76.7106	48.1071	186.606	233.364	65.8925	163.142	189.83	247.714	59.5855	46.9151
AT1G23580	23.4595	39.2962	63.6637	46.5647	1.86867	11.508	19.3474	5.43367	11.1677	13.8227	28.1161	37.6529	54.0277	24.5893	47.1836	84.9646	99.9496
AT1G23620	152.911	86.797	129.776	64.858	12.4578	7.39798	50.0508	21.0954	27.4898	34.5567	44.9858	3.76529	64.6213	58.0309	131.721	92.6886	28.557
AT1G23645	50.3107	19.864	190.991	56.5428	31.1444	23.4269	29.8623	76.0714	24.0535	3.45567	14.0581	0	37.0778	32.4579	66.1881	8.82749	0
AT1G23700	101.187	177.912	203.234	58.2059	41.1107	101.106	109.775	24.931	60.9929	34.5567	89.9715	26.357	139.836	147.536	155.313	7.72405	10.1989
AT1G23710	828.713	623.125	3751.26	3612.09	2588.73	1940.33	4497.43	4402.23	4468.81	2111.41	1740.39	2419.2	1037.12	1228.48	724.792	2409.9	1770.54
AT1G23720	47.2016	9.06834	88.1497	9.97815	0	0	4.62655	1.59814	2.57717	38.0123	16.8697	24.4744	39.1966	21.6386	55.0475	0	2.03979
AT1G23800	111.362	139.048	41.6262	64.858	108.383	184.128	123.234	112.189	182.12	117.493	70.2903	267.335	85.8087	64.9159	84.5373	230.618	352.883
AT1G23850	207.178	231.89	222.823	154.661	278.431	417.164	550.559	524.829	384.857	283.365	289.596	397.238	239.417	202.616	254.922	123.585	146.865
AT1G23860	253.815	203.39	308.524	237.813	421.696	515.393	388.21	521.952	629.687	269.542	317.712	248.509	190.686	251.795	193.977	399.444	271.292
AT1G23870	89.5982	95.4335	168.954	216.193	62.2889	61.2389	98.4193	97.4865	209.609	162.416	123.711	137.433	170.558	123.93	137.619	248.273	373.281
AT1G23880	107.405	96.729	213.028	216.193	11.8349	41.9219	94.2134	21.4151	43.8118	82.936	154.639	39.5355	129.243	190.813	152.036	107.033	126.467
AT1G23900	197.851	229.3	531.347	322.627	445.988	367.844	357.085	216.388	277.475	590.919	368.321	376.529	216.111	293.105	259.51	366.341	389.6
AT1G23935	136.517	106.229	284.038	201.226	196.21	265.916	160.667	107.075	154.63	134.771	123.711	69.6578	223.526	236.058	253.612	105.93	112.188
AT1G23990	32.2215	28.0687	53.8692	6.6521	0	0	9.67369	21.0954	8.59055	0	61.8554	43.3008	40.2559	50.1623	39.3197	39.7237	4.07958
AT1G24040	40.1355	19.864	100.393	81.4882	30.5216	85.4878	27.7593	57.8526	46.389	51.835	19.6813	47.0661	54.0277	67.8666	45.2176	219.584	165.223
AT1G24050	234.877	108.388	124.879	119.738	369.373	337.019	299.464	193.055	234.522	196.973	269.915	239.096	102.759	94.4231	119.27	300.135	230.496
AT1G24070	154.324	260.823	183.645	116.412	345.703	274.136	260.349	317.71	263.73	183.15	89.9715	143.081	248.951	237.041	243.782	104.826	159.104
AT1G24090	71.509	244.413	208.131	227.834	23.6698	36.9899	95.8957	106.436	106.523	65.6576	75.9135	90.3669	151.489	137.7	167.109	46.3443	67.313
AT1G24100	350.479	266.868	154.262	192.911	839.031	842.959	1217.62	1343.4	974.169	784.436	323.335	641.982	282.851	265.565	178.249	393.927	495.669
AT1G24120	252.684	183.526	227.72	187.922	880.765	1043.53	482.423	473.369	487.943	331.744	146.204	201.443	175.855	197.698	145.483	1987.29	1648.15
AT1G24145	6.21817	10.7956	17.1402	8.31512	31.7673	34.1129	54.6774	120.819	95.3551	6.91133	25.3045	18.8264	10.5937	19.6715	16.3832	9.93092	4.07958
AT1G24147	21.7636	58.2965	4.8972	34.9235	47.3396	77.6788	76.1278	69.3592	66.1472	10.367	30.9277	30.1223	29.6623	27.5401	43.907	5.51718	8.15916
AT1G24148	34.2	44.4781	41.6262	16.6302	121.463	160.701	25.6563	67.4414	48.9661	44.9237	39.3625	64.0099	64.6213	49.1787	49.1496	3.31031	20.3979
AT1G24150	49.7454	55.7055	1087.18	909.674	92.8105	4.10999	211.98	91.0939	162.361	338.655	168.697	111.076	67.7994	46.228	34.7324	63.9993	73.4324
AT1G24160	325.889	292.778	763.964	641.928	354.424	312.77	596.825	360.86	623.674	435.414	458.293	472.544	218.229	293.105	208.394	545.097	432.435
AT1G24170	216.788	116.593	173.851	69.847	181.884	38.2229	379.377	453.552	488.802	452.692	376.756	353.937	109.115	48.1951	80.6053	292.411	303.929
AT1G24180	314.3	274.641	355.047	349.235	317.673	327.155	381.901	520.034	510.279	421.591	357.075	442.421	242.595	254.746	171.696	436.961	520.146
AT1G24190	339.456	284.141	690.506	457.332	384.945	316.058	500.929	440.767	481.93	452.692	407.684	444.304	434.34	423.92	399.75	476.684	636.414
AT1G24210	28.8297	56.5692	80.8039	91.4664	11.212	0	20.6092	22.0543	16.322	6.91133	14.0581	18.8264	41.3153	41.3101	73.3967	7.72405	14.2785
AT1G24300	408.704	367.916	303.627	409.104	653.41	487.034	458.87	582.042	648.587	507.983	345.828	239.096	436.459	393.43	402.371	809.922	671.09
AT1G24330	566.137	661.989	1310	1332.08	574.926	438.125	1127.62	997.878	1227.59	1247.5	910.962	1517.41	434.34	348.185	507.879	927.99	709.846
AT1G24350	43.2446	41.8871	105.29	29.9344	105.268	154.125	66.0335	82.1443	67.8654	190.062	84.3483	84.719	41.3153	38.3594	26.8684	49.6546	99.9496
AT1G24420	13.2843	22.0231	44.0748	21.6193	2.49156	1.233	5.46774	2.55702	0	0	0	3.76529	41.3153	19.6715	21.6258	2.20687	4.07958
AT1G24440	134.821	132.571	80.8039	96.4554	122.709	205.089	143.423	182.827	93.637	148.594	104.03	84.719	97.4617	60.9816	146.793	270.342	308.008
AT1G24460	384.962	342.87	631.739	658.558	844.015	837.616	546.353	665.145	682.09	943.397	463.916	594.915	505.318	525.228	443.002	1112.26	979.099
AT1G24470	58.79	105.797	149.365	192.911	13.7036	17.262	52.1538	46.9853	67.0063	10.367	47.7974	60.2446	68.8588	54.0966	82.5713	37.5168	53.0345
AT1G24510	235.16	228.868	100.393	181.27	306.461	480.458	434.054	476.565	389.152	362.845	278.349	433.008	174.795	181.961	150.725	163.309	244.775
AT1G24520	171	167.548	110.187	179.607	82.2213	117.957	224.177	248.351	151.194	51.835	70.2903	107.311	60.3839	73.768	89.7799	13.2412	61.1937
AT1G24530	72.9222	63.4784	12.243	31.5975	150.116	156.591	114.823	129.449	47.248	103.67	47.7974	13.1785	134.54	100.325	79.2947	197.515	138.706
AT1G24570	113.906	196.913	115.084	257.769	36.7504	43.1549	31.5447	75.1125	18.0402	79.4803	98.4064	16.9438	129.243	139.667	157.279	49.6546	18.3581
AT1G24575	526.284	291.482	48.972	34.9235	28.03	15.618	8.8325	54.0171	6.01339	48.3793	19.6813	18.8264	30.7216	35.4087	39.3197	11.0344	24.4775
AT1G24600	38.7223	28.5005	9.79441	34.9235	84.09	80.5558	103.046	74.4733	81.6102	79.4803	25.3045	82.8363	36.0185	21.6386	36.6984	109.24	110.149
AT1G24610	146.975	88.5243	122.43	99.7815	203.685	128.232	71.9218	65.5237	118.55	65.6576	95.5948	92.2496	150.43	98.3574	148.759	327.72	212.138
AT1G24625	79.4231	58.2965	44.0748	28.2714	110.251	65.3489	76.9689	228.853	246.549	89.8473	47.7974	11.2959	68.8588	72.7845	59.6348	29.7928	57.1141
AT1G24640	116.167	126.957	34.2804	118.075	0	0	41.2183	5.7533	51.5433	44.9237	39.3625	22.5917	136.658	77.7023	131.066	28.6893	18.3581
AT1G24686	37.0264	37.5688	58.7664	33.2605	29.2758	2.055	15.9826	11.8262	1.71811	10.367	33.7393	26.357	46.6121	30.4908	65.5328	0	2.03979
AT1G24706	512.434	501.35	832.525	660.221	612.923	494.843	491.676	587.795	685.526	577.096	438.611	384.059	567.82	580.309	641.566	826.474	954.621
AT1G24735	202.656	198.208	181.197	86.4773	28.6529	17.673	25.2357	1.59814	77.315	58.7463	14.0581	84.719	150.43	84.5873	127.789	25.379	40.7958
AT1G24764	516.956	461.622	232.617	227.834	150.739	106.86	307.455	239.721	307.542	272.998	205.248	222.152	250.01	239.008	232.641	336.548	379.401
AT1G25220	96.3817	66.5012	323.215	332.605	84.09	80.9668	246.889	228.214	189.851	1071.26	697.279	1272.67	79.4525	99.3409	91.0906	209.653	132.586
AT1G25230	189.372	132.571	75.9067	103.108	147.625	150.426	124.496	54.0171	105.664	183.15	286.784	335.111	83.6899	81.6366	76.6733	637.786	609.897
AT1G25240	44.6578	79.0241	53.8692	79.8252	13.7036	1.644	42.9007	51.7797	68.7244	13.8227	50.609	26.357	69.9182	97.3738	57.6688	25.379	61.1937
AT1G25250	192.763	202.094	115.084	89.8033	269.711	150.426	48.7891	61.0489	264.589	366.301	222.117	321.932	80.5118	119.012	112.061	803.301	858.751
AT1G25260	219.049	133.866	34.2804	89.8033	144.51	341.54	252.357	438.21	297.233	131.315	171.508	122.372	58.2651	90.4888	98.9545	92.6886	99.9496
AT1G25275	113.906	101.479	367.29	372.518	152.608	201.801	252.778	245.154	242.254	400.857	295.219	525.258	60.3839	68.8502	51.1156	529.649	483.43
AT1G25300	6.21817	37.137	9.79441	59.8689	0	0.410999	8.8325	15.9814	43.8118	3.45567	0	0	40.2559	31.4744	38.009	0	6.11937
AT1G25320	25.438	52.2509	95.4955	64.858	9.96622	3.28799	30.2829	61.6881	34.3622	69.1133	14.0581	229.683	110.174	55.0801	85.8479	47.4477	61.1937
AT1G25330	12.719	47.5008	41.6262	68.184	0	0	1.68238	2.23739	6.01339	0	14.0581	11.2959	29.6623	35.4087	46.5283	35.31	2.03979
AT1G25350	251.553	242.686	203.234	322.627	516.998	387.983	435.737	562.864	292.938	939.941	582.003	692.813	258.485	331.464	320.455	481.098	344.724
AT1G25360	91.8594	141.639	119.981	134.705	82.8442	66.1708	16.4032	56.5741	26.6307	34.5567	50.609	28.2397	125.005	138.684	95.6779	67.3096	32.6366
AT1G25370	53.1371	112.275	115.084	179.607	35.5047	16.029	36.1712	65.5237	24.0535	158.961	95.5948	175.086	70.9775	63.9323	64.2221	19.8618	46.9151
AT1G25380	249.858	281.982	352.599	286.04	454.086	401.546	365.918	422.867	371.112	328.288	320.524	301.223	93.2242	146.552	133.032	873.921	593.579
AT1G25390	206.613	129.116	621.945	635.275	274.071	346.883	333.953	403.37	269.743	190.062	337.393	370.881	189.627	242.943	238.539	136.826	120.348
AT1G25400	233.182	205.117	901.086	806.567	1233.32	1299.17	1183.98	1248.47	1204.4	1520.49	975.629	1775.33	472.477	410.15	365.673	915.852	864.87
AT1G25420	185.415	149.412	124.879	124.727	464.052	482.102	412.183	286.386	343.622	311.01	300.842	276.749	128.183	193.764	169.73	335.445	348.804
AT1G25430	58.5074	45.3417	168.954	152.998	31.1444	46.8539	79.4925	57.533	30.0669	117.493	70.2903	75.3058	102.759	137.7	161.866	5.51718	63.2335
AT1G25440	89.8809	158.48	102.841	148.009	671.474	459.497	359.609	460.264	324.723	245.352	219.306	250.392	187.508	167.208	189.39	222.894	177.462
AT1G25450	102.035	126.957	112.636	89.8033	34.2589	45.2099	41.6389	40.2731	56.6976	65.6576	47.7974	15.0612	62.5026	69.8337	64.8774	0	6.11937
AT1G25480	91.0115	141.639	58.7664	103.108	277.808	554.849	68.1364	54.0171	224.213	141.682	163.073	152.494	127.124	113.111	193.977	349.789	279.451
AT1G25490	194.177	219.799	56.3178	209.541	196.21	144.261	207.354	295.336	285.206	290.276	320.524	594.915	149.371	147.536	135.653	161.102	228.456
AT1G25530	504.803	478.463	213.028	209.541	1194.08	1115.04	970.734	782.768	953.551	483.793	472.351	540.319	721.428	821.284	653.362	673.096	514.027
AT1G25540	144.714	176.185	386.879	292.692	858.964	522.791	352.459	233.328	261.153	307.554	106.841	192.03	290.266	320.645	289	699.578	520.146
AT1G25550	87.0544	117.888	154.262	106.434	237.321	222.761	232.589	226.616	152.053	459.603	469.539	593.033	68.8588	92.4559	66.1881	652.131	511.987
AT1G25570	308.365	300.551	227.72	247.791	168.803	101.517	195.577	162.051	173.529	255.719	326.147	250.392	218.229	204.583	253.612	242.756	320.247
AT1G25580	177.218	189.14	73.4581	111.423	37.9962	26.3039	81.1749	59.1311	77.315	148.594	95.5948	92.2496	109.115	133.766	142.861	51.8615	63.2335
AT1G25682	155.454	141.639	288.935	291.029	206.176	188.238	290.211	370.768	323.005	514.894	413.307	845.307	141.955	120.98	134.342	513.098	418.157
AT1G25886	29.1124	34.1142	63.6637	36.5865	6.85178	16.44	22.2916	18.5384	22.3354	3.45567	5.62322	11.2959	34.9591	27.5401	34.7324	15.4481	16.3183
AT1G26110	514.695	424.485	146.916	262.758	647.182	638.693	614.49	563.823	566.117	718.778	494.843	980.858	353.828	357.037	218.224	449.098	505.868
AT1G26150	426.793	324.301	377.085	472.299	1074.48	1013.11	1467.04	1319.42	1122.79	376.668	362.698	453.717	772.278	716.042	511.811	937.921	1015.81
AT1G26190	293.102	285.869	85.7011	148.009	108.383	91.6528	123.655	105.477	210.469	58.7463	132.146	79.071	223.526	144.585	423.342	60.689	140.745
AT1G26230	149.236	201.231	164.056	202.889	200.57	229.748	108.934	114.746	131.435	107.126	44.9858	58.362	151.489	126.881	134.342	159.998	140.745
AT1G26270	370.264	227.14	369.739	440.702	1428.91	1233.82	1388.81	1476.04	1482.73	1088.53	773.193	1012.86	472.477	512.442	378.779	1287.71	995.417
AT1G26300	111.927	191.299	188.542	119.738	256.63	180.429	202.306	169.403	134.013	93.303	81.5367	86.6016	117.59	117.045	95.6779	562.752	442.634
AT1G26310	73.2049	53.9782	134.673	172.955	5.606	34.5239	8.8325	33.5609	0	3.45567	33.7393	3.76529	104.877	87.5381	133.032	0	2.03979
AT1G26320	22.8942	88.0925	85.7011	21.6193	1.24578	0	6.30893	5.7533	18.8992	0	11.2464	56.4793	36.0185	29.5072	74.7074	0	0
AT1G26330	199.264	183.094	310.972	242.802	8.09756	2.87699	104.308	13.744	47.248	58.7463	205.248	39.5355	205.517	163.273	169.075	86.068	57.1141
AT1G26350	9.32726	4.31826	22.0374	21.6193	0	0	8.41191	2.55702	6.87244	0	8.43483	24.4744	27.5435	27.5401	22.9365	15.4481	4.07958
AT1G26360	55.3983	20.7276	132.225	91.4664	6.85178	2.055	4.20595	20.7758	0.859055	6.91133	22.4929	0	56.1464	37.3758	39.3197	24.2756	8.15916
AT1G26390	21.7636	46.2054	12.243	13.3042	9.96622	15.207	14.7208	0.319628	20.6173	0	0	0	6.3562	31.4744	30.1451	1.10344	0
AT1G26400	73.2049	83.7742	68.5609	69.847	16.818	0	119.87	55.2956	47.248	3.45567	22.4929	0	116.53	74.7516	123.857	33.1031	24.4775
AT1G26410	64.7255	31.5233	22.0374	61.5319	90.9418	63.7049	113.14	61.6881	83.3284	10.367	28.1161	60.2446	58.2651	112.127	75.3627	0	2.03979
AT1G26440	134.821	158.048	97.9441	177.944	570.566	510.461	381.059	470.492	304.106	272.998	292.408	280.514	234.12	276.384	224.777	898.197	801.637
AT1G26470	56.2462	69.524	26.9346	21.6193	113.366	153.303	78.2307	58.4919	27.4898	120.948	101.218	141.198	91.1055	38.3594	104.197	76.1371	73.4324
AT1G26480	46.3537	62.6147	44.0748	8.31512	39.242	26.3039	28.6005	37.3964	30.0669	13.8227	8.43483	5.64793	77.3337	35.4087	100.265	6.62062	22.4377
AT1G26550	271.056	214.617	115.084	217.856	492.082	318.935	356.244	495.743	246.549	342.111	194.001	224.035	213.992	184.912	159.9	176.55	208.058
AT1G26558	19.7851	24.1822	19.5888	58.2059	1.24578	0	15.562	3.19628	0.859055	17.2783	50.609	15.0612	32.8404	43.2772	36.6984	0	16.3183
AT1G26560	332.955	333.801	171.402	272.736	84.09	143.85	164.453	228.853	306.683	649.665	475.162	982.74	273.317	266.548	290.31	291.307	271.292
AT1G26570	271.056	164.526	161.608	161.313	201.816	166.455	209.877	97.8061	207.032	152.049	106.841	160.025	115.471	40.3265	100.265	336.548	324.326
AT1G26580	650.647	535.464	942.712	1107.57	2870.27	2968.65	2899.16	3181.57	2962.88	1517.04	761.946	1447.75	1046.65	1231.43	893.212	5070.29	4968.93
AT1G26600	43.5272	52.6828	12.243	69.847	0.622889	0	35.7506	0.319628	44.6709	24.1897	0	0	39.1966	75.7352	41.941	1.10344	0
AT1G26620	213.962	201.231	208.131	281.051	135.167	96.9958	317.549	196.251	284.347	120.948	219.306	82.8363	216.111	226.222	249.025	272.549	348.804
AT1G26630	1713.11	1260.07	342.804	455.669	1962.1	2288.85	1371.14	1111.67	1053.2	2097.59	1880.97	2490.74	424.806	412.117	361.741	892.68	917.905
AT1G26670	637.646	324.733	394.225	242.802	1017.8	1306.16	773.895	776.695	838.438	677.31	466.727	781.297	319.929	308.842	251.646	500.96	475.271
AT1G26690	120.689	104.934	107.738	74.8361	188.735	177.963	153.517	164.608	111.677	124.404	84.3483	216.504	75.215	78.6859	77.3287	242.756	169.302
AT1G26700	234.877	286.301	325.664	174.618	57.9287	30.8249	77.3895	24.6113	103.087	69.1133	81.5367	82.8363	237.298	210.485	264.752	6.62062	38.756
AT1G26730	453.361	444.349	827.627	941.272	234.206	139.74	1942.73	2373.87	2118.43	3414.2	2578.25	4591.77	261.663	334.415	323.077	491.029	473.231
AT1G26740	71.2264	75.1377	73.4581	53.2168	83.4671	40.6889	175.809	226.936	121.127	169.328	75.9135	131.785	32.8404	26.5565	74.052	19.8618	32.6366
AT1G26760	50.5933	49.2281	12.243	8.31512	26.1613	29.5919	0.420595	3.19628	10.3087	31.101	42.1742	22.5917	25.4248	28.5236	34.077	22.0687	20.3979
AT1G26770	296.777	134.298	53.8692	74.8361	67.272	50.9639	1.26179	23.0132	30.0669	169.328	25.3045	69.6578	48.7308	100.325	59.6348	126.895	104.029
AT1G26780	69.5305	28.9323	48.972	3.32605	0	0	0.841191	0	1.71811	10.367	19.6813	24.4744	50.8496	50.1623	60.9455	4.41374	4.07958
AT1G26790	72.3569	24.1822	48.972	9.97815	0	7.80898	0	0.319628	0.859055	10.367	5.62322	0	72.0369	42.2937	61.6008	52.9649	10.1989
AT1G26799	16.9587	63.9102	39.1776	19.9563	12.4578	20.55	10.9355	12.1459	1.71811	10.367	0	1.88264	24.3654	33.4415	35.3877	2.20687	4.07958
AT1G26800	86.2065	139.48	288.935	201.226	522.604	450.866	1030.46	846.374	759.405	507.983	388.002	387.825	134.54	131.799	116.648	393.927	379.401
AT1G26810	159.411	179.208	173.851	214.53	314.559	224.405	104.728	106.436	115.972	228.074	134.957	135.55	150.43	119.012	152.036	813.232	671.09
AT1G26820	63.595	73.8422	90.5983	43.2386	37.3733	8.21998	25.2357	17.2599	54.1205	41.468	59.0438	15.0612	43.434	34.4251	57.0135	159.998	183.581
AT1G26830	494.062	466.804	337.907	310.986	406.746	384.284	374.33	385.791	259.435	397.402	590.438	250.392	246.832	344.251	279.17	787.853	742.483
AT1G26850	1248.16	715.967	524.001	636.938	677.703	549.917	1259.26	1157.69	1371.05	1406.46	1234.3	1302.79	320.988	333.432	283.757	1929.91	1813.37
AT1G26880	237.704	186.549	41.6262	41.5756	411.107	416.753	256.984	283.829	397.743	276.453	134.957	257.922	78.3931	89.5052	87.1586	190.894	214.178
AT1G26910	67.2693	42.3189	39.1776	18.2933	115.234	53.8409	261.61	337.527	265.448	27.6453	25.3045	71.5405	59.3245	74.7516	64.2221	1361.64	1152.48
AT1G26911	48.8975	71.6831	88.1497	73.1731	23.6698	18.495	126.599	91.4135	112.536	10.367	61.8554	47.0661	58.2651	147.536	98.2992	579.304	524.226
AT1G26950	57.3768	69.9558	66.1123	46.5647	31.1444	23.4269	94.2134	31.9628	28.3488	20.734	19.6813	26.357	47.6715	53.113	125.168	7.72405	6.11937
AT1G26960	65.8561	69.524	139.57	217.856	100.908	66.9928	102.625	28.4469	106.523	51.835	109.653	97.8975	143.014	150.487	108.784	24.2756	22.4377
AT1G26976	22.0463	23.7504	26.9346	11.6412	1.86867	1.644	12.1973	2.55702	6.87244	0	0	0	15.8905	10.8193	19.6598	4.41374	0
AT1G27008	27.4165	17.273	41.6262	8.31512	0	3.69899	4.62655	7.35144	2.57717	20.734	30.9277	16.9438	32.8404	39.343	68.1541	8.82749	6.11937
AT1G27060	13.2843	37.5688	39.1776	33.2605	8.72045	9.04198	49.2097	67.7611	54.9795	62.202	50.609	26.357	56.1464	76.7188	51.1156	41.9306	18.3581
AT1G27080	98.3602	206.413	173.851	99.7815	98.4165	89.1868	106.411	134.244	125.422	131.315	129.334	41.4182	144.074	137.7	186.768	8.82749	22.4377
AT1G27090	335.499	243.118	188.542	254.443	267.842	443.468	354.982	336.568	381.42	345.567	303.654	395.355	199.161	202.616	216.913	259.307	275.371
AT1G27100	895.135	672.785	2771.82	2572.7	1532.93	1498.09	2367.53	2641.4	2723.2	1662.18	1293.34	2042.67	864.443	816.366	555.063	2590.87	2874.06
AT1G27110	45.7884	34.5461	151.813	96.4554	24.2927	2.055	3.78536	14.0636	6.87244	114.037	75.9135	84.719	97.4617	99.3409	69.4647	3.31031	4.07958
AT1G27120	107.122	75.1377	110.187	66.521	62.9118	53.0189	15.562	85.6602	43.8118	89.8473	137.769	129.902	114.412	150.487	117.304	28.6893	20.3979
AT1G27130	249.858	291.914	683.16	572.08	321.411	463.196	387.789	362.458	514.574	746.424	579.192	1125.82	157.846	158.355	95.0225	240.549	199.899
AT1G27160	7.34875	26.7732	7.34581	4.98907	1.86867	3.28799	0	0	0	27.6453	2.81161	0	12.7124	29.5072	12.4512	0	0
AT1G27170	178.349	264.709	254.655	96.4554	73.5009	53.8409	148.891	168.763	312.696	38.0123	118.088	52.714	203.398	136.717	185.458	23.1722	73.4324
AT1G27200	259.185	248.732	350.15	415.756	270.334	208.377	239.739	400.494	361.662	1157.65	854.73	1208.66	273.317	308.842	245.748	302.341	273.332
AT1G27210	264.838	243.118	264.449	206.215	958.003	705.685	222.074	387.708	294.656	155.505	191.19	169.438	335.819	301.957	272.616	532.96	532.385
AT1G27270	17.5239	14.2503	117.533	11.6412	0	0	0	0	0	0	33.7393	0	31.781	19.6715	23.5918	4.41374	12.2387
AT1G27290	178.066	152.003	528.898	507.223	645.313	772.678	496.723	581.083	536.05	884.65	584.815	995.919	206.576	233.107	157.279	1095.71	960.741
AT1G27300	65.5735	48.7963	127.327	71.5101	270.334	256.463	237.216	366.293	194.146	114.037	87.1599	141.198	95.343	107.21	73.3967	268.135	201.939
AT1G27310	222.158	186.981	166.505	74.8361	350.686	630.062	298.202	371.407	516.292	317.921	323.335	269.218	108.055	106.226	95.0225	265.928	165.223
AT1G27320	571.224	659.398	423.608	572.08	628.495	716.782	843.714	647.566	822.975	722.234	607.308	719.17	554.049	493.754	452.176	1240.26	991.337
AT1G27330	130.582	127.82	208.131	184.596	194.341	143.439	243.945	273.282	159.784	200.429	146.204	212.739	66.7401	72.7845	68.1541	165.515	185.621
AT1G27340	40.9834	48.3645	134.673	28.2714	198.702	150.837	115.664	74.7929	132.294	48.3793	53.4206	47.0661	90.0461	77.7023	66.1881	107.033	108.109
AT1G27350	133.408	132.139	115.084	78.1622	146.379	161.112	190.53	180.27	94.4961	176.239	95.5948	143.081	57.2058	85.5709	66.1881	292.411	197.86
AT1G27360	101.187	55.7055	124.879	261.095	128.315	71.9248	180.856	165.887	157.207	300.643	264.291	340.759	122.886	174.093	81.916	187.584	193.78
AT1G27370	217.636	215.049	237.514	357.55	5918.07	6254.99	843.714	1120.3	902.008	390.49	334.582	519.61	519.089	584.243	399.095	3431.69	3031.13
AT1G27380	555.113	351.506	310.972	186.259	6578.95	6144.02	962.743	1052.53	947.538	539.084	334.582	449.952	419.509	501.623	278.514	8553.84	8087.76
AT1G27400	185.697	181.799	66.1123	81.4882	249.778	383.462	399.566	294.057	309.26	252.264	208.059	336.993	86.868	100.325	66.1881	297.928	257.013
AT1G27430	247.879	246.141	269.346	291.029	416.713	408.944	358.347	463.141	469.903	286.82	219.306	325.697	226.704	219.337	210.36	647.717	565.021
AT1G27435	100.056	97.1608	93.0469	24.9454	191.227	301.673	109.355	150.864	100.509	179.695	109.653	131.785	86.868	70.8173	96.9885	217.377	201.939
AT1G27440	1726.39	1198.75	484.823	490.592	1584.63	2107.6	885.774	825.918	889.122	1344.25	1290.53	1907.12	237.298	293.105	200.53	3566.31	3067.84
AT1G27450	501.411	338.983	215.477	191.248	508.9	498.542	463.917	515.879	287.783	393.946	385.191	340.759	148.311	133.766	192.666	255.997	254.974
AT1G27490	11.5884	0.431826	24.486	24.9454	0.622889	0	0.841191	0	0	0	2.81161	0	11.653	13.77	7.20861	7.72405	2.03979
AT1G27500	186.828	206.413	159.159	116.412	173.163	161.112	103.466	66.1629	130.576	131.315	98.4064	54.5967	195.983	181.961	233.297	242.756	181.541
AT1G27510	103.448	60.8874	200.785	68.184	249.778	169.332	242.263	187.621	104.805	162.416	106.841	161.907	99.5804	93.4395	93.7119	303.445	338.605
AT1G27520	139.344	288.891	284.038	157.987	840.277	1187.79	656.549	465.378	455.299	411.224	213.682	210.856	386.669	317.694	303.417	455.719	550.743
AT1G27530	121.254	195.185	88.1497	66.521	231.715	191.115	164.032	152.143	150.335	72.569	146.204	80.9537	94.2836	117.045	114.027	140.136	165.223
AT1G27560	42.6793	41.0235	22.0374	14.9672	6.22889	46.0319	0.420595	0.319628	0	0	11.2464	0	28.6029	32.4579	51.7709	15.4481	4.07958
AT1G27570	109.949	70.3876	78.3553	151.335	0	0	26.0769	7.99069	2.57717	103.67	154.639	3.76529	137.718	142.618	146.138	39.7237	0
AT1G27580	13.5669	17.7049	24.486	46.5647	0	0	0.420595	0	0	17.2783	2.81161	5.64793	20.128	24.5893	20.9705	0	4.07958
AT1G27595	475.408	345.461	426.057	582.059	246.041	375.242	218.289	136.481	201.019	449.237	359.886	583.62	514.852	569.489	530.16	261.514	332.486
AT1G27620	56.2462	85.5015	88.1497	93.1294	7.47467	10.275	34.4888	90.135	76.4559	124.404	33.7393	13.1785	113.352	160.323	136.308	56.2752	38.756
AT1G27630	94.4032	39.728	12.243	63.1949	210.536	250.709	106.411	101.322	222.495	55.2906	75.9135	116.724	101.699	122.947	102.231	333.238	242.735
AT1G27650	244.205	193.458	146.916	151.335	300.855	374.831	445.831	400.174	391.729	352.478	286.784	293.692	201.28	149.503	151.381	273.652	352.883
AT1G27660	124.646	119.616	110.187	96.4554	163.82	192.348	318.811	300.77	280.911	100.214	75.9135	65.8925	290.266	319.661	294.242	345.375	293.73
AT1G27670	31.3735	40.5916	61.215	121.401	3.11444	0	38.6948	6.07293	11.1677	17.2783	19.6813	15.0612	93.2242	90.4888	79.2947	16.5515	22.4377
AT1G27671	25.1553	22.4549	4.8972	59.8689	0	0	18.5062	2.55702	10.3087	3.45567	50.609	5.64793	45.5528	34.4251	58.3242	4.41374	2.03979
AT1G27680	119.559	124.366	132.225	118.075	77.2382	69.4588	77.3895	86.6191	85.0465	65.6576	84.3483	20.7091	164.202	133.766	148.104	38.6203	32.6366
AT1G27690	71.2264	90.6834	71.0095	38.2496	75.3696	61.6499	91.2692	146.07	105.664	82.936	98.4064	71.5405	92.1649	97.3738	59.6348	239.446	267.212
AT1G27720	150.367	147.253	195.888	254.443	124.578	87.5428	80.7543	107.075	106.523	131.315	70.2903	116.724	68.8588	88.5216	75.3627	112.55	55.0743
AT1G27730	1224.42	817.878	952.506	803.241	1706.72	1925.94	1694.16	2105.39	1578.08	2536.46	1866.91	3450.89	349.591	457.362	266.718	425.926	624.175
AT1G27740	20.0677	28.5005	24.486	18.2933	0	0	6.72953	0	12.8858	3.45567	14.0581	30.1223	34.9591	29.5072	34.077	0	0
AT1G27752	214.81	247.868	252.206	216.193	195.587	203.856	506.817	375.243	511.138	414.68	359.886	402.886	331.582	335.399	373.537	216.273	254.974
AT1G27760	327.019	272.914	849.665	881.403	196.833	134.808	567.383	604.416	713.875	1620.71	972.817	1267.02	111.233	144.585	100.265	363.03	289.65
AT1G27770	1150.93	867.106	4480.94	4683.08	1106.87	1222.31	3455.61	4505.47	3652.7	4281.57	2789.12	4508.93	419.509	421.953	258.199	2813.76	2335.56
AT1G27850	314.583	429.667	310.972	342.583	390.551	286.055	305.352	293.418	329.018	490.704	317.712	572.324	351.71	261.631	240.505	1080.26	1121.88
AT1G27890	5.93553	9.06834	39.1776	21.6193	3.73733	0.410999	38.2742	37.3964	33.5032	0	14.0581	0	20.128	18.6879	29.4897	4.41374	6.11937
AT1G27910	212.549	234.05	186.094	197.9	188.112	54.6629	139.217	72.8751	172.67	376.668	343.017	824.598	148.311	171.142	164.487	61.7924	140.745
AT1G27921	27.9818	30.2278	56.3178	56.5428	447.857	626.774	100.102	181.868	104.805	82.936	44.9858	90.3669	38.1372	63.9323	49.1496	626.752	673.13
AT1G27930	106.274	88.9561	102.841	93.1294	69.1407	64.5269	116.505	103.879	137.449	214.251	230.552	555.38	85.8087	93.4395	92.4012	103.723	122.387
AT1G27940	70.6611	185.685	350.15	296.018	149.493	12.741	21.871	2.87665	14.6039	69.1133	92.7832	60.2446	205.517	180.978	257.544	88.2749	61.1937
AT1G27950	135.952	107.093	430.954	440.702	28.03	34.9349	70.2394	42.8301	48.1071	58.7463	104.03	137.433	80.5118	100.325	86.5033	122.481	97.9099
AT1G27970	294.798	246.141	134.673	73.1731	260.368	318.935	144.264	268.168	272.32	266.086	191.19	203.326	123.946	127.865	151.381	161.102	108.109
AT1G27980	225.268	239.663	171.402	192.911	411.73	443.879	182.118	246.113	195.006	200.429	236.175	214.621	232.001	251.795	258.854	379.582	497.708
AT1G28010	21.1983	58.7283	93.0469	49.8907	27.4071	34.1129	19.3474	18.5384	20.6173	20.734	11.2464	28.2397	110.174	86.5545	97.6438	16.5515	6.11937
AT1G28050	52.2892	58.7283	95.4955	166.302	44.848	100.284	61.8275	49.5423	57.5567	269.542	120.899	148.729	77.3337	104.259	76.018	55.1718	83.6313
AT1G28060	612.49	542.805	516.655	392.474	1261.97	750.073	1004.38	986.051	1044.61	967.586	582.003	645.747	565.702	541.949	509.845	1963.01	1342.18
AT1G28080	53.7024	45.3417	48.972	61.5319	274.694	284	34.4888	36.4376	33.5032	27.6453	42.1742	28.2397	80.5118	84.5873	74.7074	126.895	181.541
AT1G28100	135.104	117.025	85.7011	56.5428	131.43	121.656	103.887	186.982	156.348	44.9237	64.667	16.9438	148.311	161.306	211.671	353.1	442.634
AT1G28110	243.639	355.393	90.5983	172.955	351.932	355.103	189.689	354.147	271.461	234.985	151.827	133.668	156.786	174.093	213.637	1793.08	1711.38
AT1G28140	132.843	169.708	73.4581	292.692	526.964	475.937	272.125	458.985	226.791	497.616	238.987	269.218	292.385	337.366	180.87	47.4477	46.9151
AT1G28170	61.8991	55.2737	154.262	74.8361	0.622889	0	11.7767	0.319628	0.859055	10.367	2.81161	1.88264	55.087	26.5565	55.7029	25.379	4.07958
AT1G28180	49.4628	39.728	24.486	64.858	0	0	12.6179	0	0.859055	3.45567	2.81161	0	39.1966	46.228	37.3537	0	14.2785
AT1G28190	99.2082	74.274	117.533	136.368	294.004	61.6499	224.598	400.813	303.246	1009.05	629.801	779.415	148.311	161.306	92.4012	57.3787	83.6313
AT1G28210	182.871	394.257	178.748	138.031	336.983	379.352	171.182	202.644	187.274	41.468	84.3483	195.795	202.339	232.123	297.519	35.31	130.546
AT1G28240	202.656	223.686	381.982	513.875	398.649	341.129	288.528	260.816	179.543	452.692	525.771	990.271	266.96	274.417	332.907	472.271	420.196
AT1G28250	121.254	75.1377	61.215	64.858	46.7167	87.9538	102.625	69.0396	94.4961	65.6576	84.3483	58.362	67.7994	46.228	60.2902	283.583	218.257
AT1G28280	344.543	289.755	1285.52	1283.86	1181	1290.13	1013.21	1287.78	1046.33	939.941	694.468	820.833	578.414	647.192	433.172	1067.02	960.741
AT1G28290	1200.96	854.583	232.617	291.029	533.193	342.773	949.284	933.313	983.618	359.389	497.655	867.899	207.636	210.485	205.118	1042.75	983.178
AT1G28300	107.687	141.639	124.879	116.412	24.2927	17.673	73.6042	23.9721	56.6976	69.1133	56.2322	77.1884	109.115	99.3409	146.793	43.034	24.4775
AT1G28306	7.91404	22.0231	2.4486	4.98907	0	0	5.04714	0.319628	4.29528	13.8227	14.0581	13.1785	11.653	7.86859	13.7619	22.0687	6.11937
AT1G28327	29.395	9.50017	83.2525	38.2496	19.3096	3.69899	39.1154	15.0225	26.6307	6.91133	19.6813	7.53058	57.2058	58.0309	46.5283	136.826	106.069
AT1G28330	527.132	361.87	242.412	204.552	1770.25	1626.32	1914.55	2150.14	1811.75	1330.43	1079.66	1447.75	259.545	335.399	252.957	1837.22	2039.79
AT1G28360	76.0313	11.6593	48.972	16.6302	27.4071	10.686	52.995	64.8844	58.4158	103.67	56.2322	86.6016	77.3337	94.4231	79.2947	3.31031	6.11937
AT1G28370	365.742	299.255	377.085	427.397	143.887	357.98	642.249	604.096	426.95	1057.43	820.99	965.796	115.471	161.306	117.959	162.205	97.9099
AT1G28380	253.249	170.139	467.683	641.928	157.591	121.245	682.206	558.07	534.332	2329.12	2184.62	3863.19	168.439	183.928	166.453	210.756	144.825
AT1G28390	191.915	126.957	271.795	239.476	131.43	111.381	188.427	199.767	237.099	359.389	275.538	346.406	95.343	143.602	110.75	216.273	216.218
AT1G28400	1081.68	769.945	325.664	197.9	340.097	393.737	856.753	1086.41	754.25	518.35	624.178	673.987	317.81	390.479	285.068	1356.12	1093.33
AT1G28420	1158.56	873.152	1185.12	977.858	1573.42	955.573	1918.76	1453.35	1967.24	1299.33	894.092	1238.78	888.808	1016.03	886.003	4392.78	3783.81
AT1G28430	29.9603	22.4549	34.2804	51.5538	0	0	46.6861	69.0396	75.5969	0	16.8697	15.0612	50.8496	37.3758	36.6984	9.93092	55.0743
AT1G28440	472.581	337.688	264.449	302.67	265.351	225.638	463.075	388.028	417.501	259.175	269.915	220.269	152.549	155.405	182.836	494.339	728.205
AT1G28470	139.061	174.889	124.879	103.108	629.741	685.957	325.541	211.913	235.381	134.771	179.943	197.678	145.133	123.93	132.376	509.787	585.419
AT1G28480	62.747	74.7059	105.29	89.8033	223.617	121.656	254.04	217.986	305.824	570.185	275.538	512.079	55.087	74.7516	50.4602	8.82749	14.2785
AT1G28490	123.233	87.6606	85.7011	133.042	274.694	311.537	170.341	86.6191	89.3417	120.948	146.204	47.0661	100.64	126.881	137.619	318.893	324.326
AT1G28520	237.421	326.46	149.365	148.009	326.394	351.815	197.68	217.986	217.341	497.616	230.552	401.003	155.727	205.567	175.628	254.894	312.088
AT1G28530	159.977	158.048	75.9067	86.4773	36.7504	6.57598	57.201	45.7068	42.0937	134.771	98.4064	86.6016	96.4023	79.6695	79.2947	51.8615	55.0743
AT1G28560	120.124	152.435	168.954	251.117	47.9624	60.8279	98.4193	146.07	45.5299	138.227	42.1742	99.7801	199.161	200.649	214.948	84.9646	53.0345
AT1G28570	150.367	175.321	188.542	116.412	110.874	126.177	129.123	130.728	67.8654	86.3916	120.899	182.616	207.636	186.879	212.326	69.5165	38.756
AT1G28580	260.315	280.687	225.271	157.987	845.26	588.14	511.444	559.988	362.521	1413.37	1096.53	1568.24	238.357	259.663	302.106	268.135	281.491
AT1G28590	170.435	188.708	190.991	56.5428	26.1613	20.139	62.6687	89.1761	43.8118	51.835	196.813	48.9487	122.886	141.635	199.875	37.5168	48.9549
AT1G28600	198.699	205.117	288.935	405.778	127.069	203.445	249.834	132.006	205.314	680.766	556.699	721.053	185.389	178.027	214.948	41.9306	130.546
AT1G28610	544.938	386.052	107.738	156.324	239.189	275.78	350.777	209.037	314.414	127.86	267.103	180.734	298.741	293.105	428.584	99.3092	104.029
AT1G28620	73.4875	69.0921	56.3178	51.5538	149.493	243.311	198.1	280.313	153.771	20.734	56.2322	88.4843	255.307	195.731	215.603	173.239	179.501
AT1G28670	114.188	83.7742	66.1123	48.2277	96.5478	42.7439	49.2097	26.2095	21.4764	65.6576	123.711	82.8363	57.2058	91.4724	80.6053	211.86	89.7507
AT1G28680	48.0495	36.7052	34.2804	29.9344	157.591	110.97	42.4801	53.3778	47.248	44.9237	64.667	65.8925	18.0092	43.2772	26.8684	112.55	124.427
AT1G28715	82.8148	95.8653	213.028	274.399	67.8949	52.6079	62.2481	148.627	91.9189	55.2906	143.392	52.714	131.361	139.667	116.648	25.379	77.512
AT1G28765	98.9255	41.0235	117.533	106.434	747.467	801.037	487.049	527.386	328.159	51.835	101.218	58.362	207.636	226.222	182.181	226.204	226.417
AT1G29010	30.8082	50.0918	19.5888	38.2496	13.0807	3.28799	14.3002	16.6206	16.322	17.2783	53.4206	24.4744	44.4934	54.0966	62.2561	9.93092	14.2785
AT1G29020	17.2413	100.184	159.159	116.412	4.36022	14.796	21.871	3.5159	9.44961	27.6453	25.3045	48.9487	78.3931	64.9159	57.0135	0	10.1989
AT1G29030	289.145	151.571	132.225	207.878	213.651	461.963	181.277	168.444	168.375	162.416	275.538	128.02	195.983	210.485	209.705	37.5168	67.313
AT1G29040	72.0743	122.207	63.6637	64.858	363.767	340.307	228.383	208.717	188.992	62.202	112.464	77.1884	76.2744	85.5709	68.8094	156.688	167.263
AT1G29050	304.125	147.253	85.7011	86.4773	675.212	448.4	343.626	437.251	443.272	774.069	624.178	843.424	207.636	208.518	166.453	1278.88	1021.93
AT1G29060	153.193	153.73	164.056	216.193	191.85	180.018	87.0632	124.655	112.536	238.441	56.2322	139.316	157.846	187.863	155.313	328.824	409.998
AT1G29070	272.469	204.254	100.393	56.5428	368.127	281.123	155.62	160.453	183.838	193.517	154.639	180.734	90.0461	118.029	82.5713	108.137	287.61
AT1G29071	11.8711	8.20469	26.9346	16.6302	6.85178	10.686	2.10298	5.43367	5.15433	31.101	8.43483	16.9438	5.29683	8.85216	5.89795	30.8962	57.1141
AT1G29080	4.80495	2.15913	14.6916	6.6521	11.212	19.317	0	0.319628	0	0	0	0	24.3654	22.6222	29.4897	1.10344	4.07958
AT1G29090	67.552	69.9558	26.9346	23.2823	14.9493	40.6889	69.3982	71.277	51.5433	3.45567	56.2322	43.3008	62.5026	100.325	119.27	2.20687	8.15916
AT1G29140	67.8346	56.1374	85.7011	86.4773	33.0131	9.45298	104.308	71.5966	76.4559	13.8227	11.2464	28.2397	56.1464	35.4087	42.5963	4.41374	32.6366
AT1G29200	169.587	77.7287	134.673	33.2605	146.379	325.511	91.2692	96.2079	76.4559	155.505	134.957	28.2397	63.562	83.6038	60.9455	599.166	620.096
AT1G29220	125.494	153.73	257.103	146.346	184.375	90.0088	166.135	151.504	93.637	311.01	210.871	286.162	173.736	229.173	153.347	428.133	391.639
AT1G29240	158.281	121.775	217.926	169.629	239.812	309.893	182.538	194.973	144.321	69.1133	89.9715	77.1884	212.933	254.746	114.027	339.858	157.064
AT1G29290	35.6132	43.6144	53.8692	28.2714	5.606	2.87699	41.6389	75.7518	20.6173	44.9237	30.9277	13.1785	28.6029	32.4579	41.2856	5.51718	14.2785
AT1G29300	88.185	77.7287	254.655	196.237	54.8142	31.6469	136.693	179.631	123.704	196.973	140.581	154.377	143.014	138.684	115.993	294.617	303.929
AT1G29310	174.392	131.707	112.636	83.1512	95.302	107.271	163.612	114.107	106.523	186.606	120.899	82.8363	56.1464	43.2772	32.1111	311.169	254.974
AT1G29320	116.732	143.366	151.813	159.65	113.366	79.3228	175.809	205.84	188.133	290.276	171.508	306.871	186.448	180.978	139.585	272.549	283.531
AT1G29330	55.9636	95.0017	137.122	76.4991	63.5347	38.2229	115.243	95.2491	73.8787	186.606	154.639	303.106	86.868	59.998	50.4602	152.274	57.1141
AT1G29340	463.537	461.19	1214.51	1209.02	469.035	347.705	1145.7	979.659	963.001	3047.9	1616.68	1861.93	297.682	279.335	292.276	626.752	520.146
AT1G29350	52.0066	60.8874	156.711	98.1185	45.4709	40.2779	47.5273	37.3964	35.2213	248.808	182.755	184.499	62.5026	69.8337	38.6643	37.5168	63.2335
AT1G29360	47.7669	50.9554	134.673	96.4554	0.622889	0	0.841191	0.639255	1.71811	27.6453	25.3045	75.3058	48.7308	75.7352	29.4897	2.20687	4.07958
AT1G29380	426.228	359.711	333.01	302.67	183.129	50.1419	338.159	320.906	236.24	590.919	357.075	357.702	228.823	218.353	171.696	236.135	289.65
AT1G29395	69.8131	125.229	100.393	54.8798	71.0093	92.4748	220.392	200.407	153.771	373.212	236.175	295.575	141.955	127.865	89.1246	76.1371	101.989
AT1G29400	255.51	327.756	247.309	237.813	387.437	510.872	443.307	354.787	252.562	352.478	258.668	288.045	467.181	541.949	423.997	271.445	356.963
AT1G29418	47.4842	47.069	48.972	84.8143	308.33	461.963	464.337	551.997	481.071	114.037	98.4064	94.1322	193.864	212.452	153.347	258.204	248.854
AT1G29430	5.37024	18.5685	34.2804	36.5865	3.73733	16.029	0.841191	0.958883	0.859055	6.91133	14.0581	20.7091	12.7124	9.83574	8.51926	7.72405	18.3581
AT1G29470	1054.26	1039.84	1018.62	1066	891.354	955.162	988.399	788.522	809.23	2056.12	1197.75	1684.97	504.258	557.686	420.72	2978.17	2286.6
AT1G29500	29.395	20.7276	51.4206	51.5538	34.8818	28.7699	9.67369	5.11404	7.7315	13.8227	25.3045	64.0099	4.23747	8.85216	11.7959	51.8615	83.6313
AT1G29520	610.229	348.915	12.243	6.6521	30.5216	42.7439	41.6389	76.7106	44.6709	89.8473	8.43483	47.0661	68.8588	37.3758	30.8004	94.8955	46.9151
AT1G29530	42.6793	51.3873	58.7664	34.9235	36.1276	55.4849	5.46774	23.9721	4.29528	31.101	22.4929	48.9487	83.6899	104.259	58.3242	82.7577	53.0345
AT1G29560	126.907	138.616	315.87	252.78	535.062	356.747	370.544	301.409	265.448	93.303	95.5948	107.311	255.307	261.631	240.505	659.855	707.807
AT1G29570	66.1388	64.342	110.187	63.1949	0	0	34.4888	5.7533	14.6039	55.2906	25.3045	0	84.7493	77.7023	66.8434	0	32.6366
AT1G29580	17.5239	22.0231	19.5888	18.2933	0	0	13.8796	0	10.3087	3.45567	5.62322	3.76529	30.7216	39.343	33.4217	0	10.1989
AT1G29650	74.9007	109.684	107.738	71.5101	120.84	122.478	22.7121	97.4865	45.5299	55.2906	67.4787	9.41322	153.608	100.325	128.444	15.4481	16.3183
AT1G29660	116.167	166.685	347.701	307.66	12.4578	15.618	62.6687	32.2824	67.0063	65.6576	140.581	41.4182	82.6306	92.4559	119.27	57.3787	99.9496
AT1G29670	206.613	151.571	646.431	946.261	64.1576	32.0579	108.934	85.9799	85.0465	228.074	191.19	278.631	84.7493	66.883	107.474	155.584	159.104
AT1G29690	142.17	122.207	521.552	432.386	133.298	103.572	225.86	473.049	349.635	590.919	508.902	737.996	115.471	51.1458	95.0225	313.376	289.65
AT1G29700	126.059	133.434	71.0095	103.108	256.007	290.576	113.561	146.389	272.32	127.86	244.61	314.402	139.836	127.865	119.27	69.5165	83.6313
AT1G29720	115.036	120.911	1310	1370.33	335.737	240.434	258.246	312.276	280.052	228.074	112.464	120.489	245.773	308.842	235.918	147.86	79.5518
AT1G29730	9.89255	63.9102	149.365	44.9017	72.878	39.8669	13.8796	15.6618	9.44961	86.3916	33.7393	26.357	122.886	116.062	91.0906	24.2756	38.756
AT1G29750	180.61	341.574	560.73	307.66	288.398	244.955	220.813	139.677	185.556	234.985	250.233	222.152	256.367	255.729	373.537	500.96	493.629
AT1G29770	41.8314	28.0687	68.5609	33.2605	76.6153	60.0059	59.7245	100.363	99.6504	34.5567	14.0581	5.64793	64.6213	41.3101	66.8434	30.8962	44.8754
AT1G29830	160.259	125.661	119.981	116.412	45.4709	42.7439	12.1973	17.8992	42.0937	72.569	154.639	105.428	136.658	171.142	160.555	22.0687	20.3979
AT1G29850	295.929	234.913	323.215	292.692	289.643	415.52	398.724	348.394	269.743	335.2	399.249	534.671	204.458	195.731	203.152	385.099	409.998
AT1G29870	31.0909	53.9782	78.3553	99.7815	15.5722	0	0	7.35144	0.859055	6.91133	75.9135	1.88264	102.759	104.259	106.818	12.1378	14.2785
AT1G29890	537.307	371.802	313.421	462.321	729.403	905.431	455.925	380.357	233.663	321.377	466.727	410.416	230.942	257.696	218.879	2163.84	1911.28
AT1G29900	317.41	290.187	134.673	244.465	666.491	731.578	428.166	373.006	300.669	397.402	331.77	547.849	286.029	317.694	234.607	1822.88	1574.72
AT1G29910	542.394	405.484	313.421	222.845	4184.57	4225.07	671.691	705.738	610.788	618.564	739.454	807.654	210.814	228.189	189.39	694.061	1101.49
AT1G29920	832.953	579.942	401.571	367.528	8225.25	9413.11	1030.88	1209.15	981.041	2111.41	1807.87	2953.87	239.417	304.908	303.417	1315.3	1421.73
AT1G29930	4851.59	3233.08	1376.11	1154.14	18943.3	24687.5	7364.62	8478.12	7828.57	5311.36	4608.23	7116.39	476.715	587.194	467.904	5766.56	5672.65
AT1G29950	407.573	376.552	286.486	375.844	458.446	435.659	393.257	397.617	335.032	338.655	247.422	346.406	308.276	317.694	277.204	721.647	520.146
AT1G29970	207.461	185.685	230.169	234.486	176.9	269.615	174.126	145.431	141.744	373.212	281.161	431.125	137.718	128.848	106.818	73.9302	161.143
AT1G29980	164.782	218.504	203.234	121.401	36.1276	78.5008	244.786	167.485	225.932	120.948	255.857	222.152	207.636	145.569	176.283	86.068	91.7905
AT1G30000	208.309	183.526	119.981	207.878	104.645	221.117	144.264	148.307	177.824	217.707	298.031	135.55	122.886	92.4559	100.92	333.238	365.122
AT1G30010	109.383	91.5471	208.131	148.009	56.6829	52.1969	105.149	101.322	131.435	200.429	157.45	169.438	126.065	108.193	107.474	123.585	134.626
AT1G30030	83.6627	109.684	203.234	94.7924	36.7504	7.39798	28.1799	44.1086	3.43622	65.6576	16.8697	20.7091	96.4023	50.1623	83.2266	6.62062	0
AT1G30060	23.1768	16.4094	90.5983	19.9563	0	0	29.0211	9.58883	9.44961	0	0	20.7091	21.1873	45.2444	47.1836	14.3447	8.15916
AT1G30110	61.6165	70.3876	110.187	71.5101	42.3564	92.8858	46.6861	45.3871	32.6441	10.367	25.3045	24.4744	96.4023	74.7516	76.018	12.1378	36.7162
AT1G30120	559.353	358.415	335.458	224.508	574.926	760.348	376.433	383.234	374.548	480.337	489.22	713.522	253.189	210.485	262.786	217.377	416.117
AT1G30130	81.1189	118.752	71.0095	362.539	132.052	192.348	131.646	63.6059	88.4827	266.086	269.915	442.421	117.59	100.325	129.1	346.479	242.735
AT1G30135	124.363	136.457	597.459	450.68	71.6322	139.329	250.254	282.871	260.294	2266.92	1951.26	2673.35	27.5435	40.3265	32.1111	604.683	514.027
AT1G30150	9.60991	36.7052	63.6637	71.5101	4.98311	0	0	0	0.859055	31.101	50.609	5.64793	47.6715	48.1951	52.4262	36.4134	6.11937
AT1G30160	79.4231	63.9102	110.187	61.5319	74.7467	28.3589	39.536	64.8844	48.9661	62.202	42.1742	167.555	65.6807	116.062	104.197	6.62062	12.2387
AT1G30170	26.5686	21.1595	26.9346	8.31512	0	0	18.0856	7.03181	21.4764	0	11.2464	32.0049	15.8905	9.83574	25.5578	1.10344	4.07958
AT1G30180	190.785	220.231	325.664	216.193	178.769	18.906	72.763	54.0171	140.026	62.202	196.813	220.269	208.695	147.536	288.344	11.0344	26.5173
AT1G30200	152.063	104.502	303.627	167.965	333.246	348.116	300.305	215.429	179.543	272.998	59.0438	190.147	216.111	132.782	131.066	635.579	640.494
AT1G30210	40.9834	31.5233	237.514	128.053	85.3358	89.1868	87.4838	83.7425	31.785	38.0123	42.1742	20.7091	139.836	105.242	74.052	139.033	134.626
AT1G30230	816.277	604.124	357.496	374.181	2591.84	2853.57	1886.79	2299.72	1726.7	1240.58	1481.72	1912.77	554.049	661.945	487.564	1073.64	1158.6
AT1G30240	131.712	129.548	190.991	244.465	153.854	73.1578	107.672	103.879	133.154	51.835	106.841	84.719	203.398	145.569	176.283	92.6886	46.9151
AT1G30270	223.854	220.231	271.795	104.771	418.581	659.242	303.67	309.4	241.395	300.643	219.306	402.886	208.695	227.206	235.918	457.926	497.708
AT1G30320	131.712	225.845	176.299	296.018	133.298	131.931	143.423	119.86	175.247	1009.05	579.192	837.777	163.142	210.485	197.909	235.032	175.422
AT1G30360	1102.6	763.468	1603.83	1270.55	644.69	380.996	1237.81	1363.85	1718.11	3144.66	2215.55	4337.61	255.307	287.204	207.739	2406.59	2270.28
AT1G30380	390.897	285.869	144.468	157.987	1104.38	1325.47	427.745	403.051	359.085	698.044	539.829	899.904	90.0461	105.242	85.8479	428.133	452.833
AT1G30390	19.7851	73.4104	124.879	89.8033	25.5384	58.7729	42.9007	24.6113	35.2213	31.101	42.1742	32.0049	94.2836	78.6859	128.444	4.41374	20.3979
AT1G30400	784.055	677.103	675.814	510.549	833.425	823.642	603.134	751.125	720.747	507.983	486.409	438.656	662.104	574.407	752.972	317.79	361.043
AT1G30410	432.446	599.374	386.879	500.57	182.506	62.8829	170.762	147.348	102.228	300.643	295.219	154.377	370.778	233.107	336.838	59.5855	97.9099
AT1G30420	257.206	243.55	274.243	404.115	107.137	85.4878	411.342	271.684	166.657	186.606	208.059	71.5405	317.81	219.337	275.238	241.652	124.427
AT1G30450	224.985	200.799	242.412	330.942	209.291	295.508	104.308	60.09	63.5701	221.163	250.233	201.443	335.819	320.645	277.204	264.825	271.292
AT1G30455	29.6777	42.3189	75.9067	54.8798	84.09	76.4458	39.536	53.6975	56.6976	38.0123	28.1161	32.0049	66.7401	54.0966	45.2176	237.239	177.462
AT1G30473	40.4181	39.728	78.3553	56.5428	7.47467	23.4269	55.098	14.3832	14.6039	0	0	7.53058	56.1464	36.3922	76.6733	4.41374	18.3581
AT1G30500	224.42	335.097	100.393	131.379	214.274	230.57	176.65	200.087	220.777	34.5567	143.392	47.0661	241.536	212.452	232.641	68.413	67.313
AT1G30530	190.502	212.026	105.29	166.302	349.441	578.687	322.597	261.455	173.529	435.414	253.045	562.911	195.983	247.861	155.313	122.481	110.149
AT1G30580	192.763	271.618	132.225	187.922	727.534	623.897	414.286	333.691	401.179	390.49	267.103	288.045	190.686	215.403	128.444	121.378	305.968
AT1G30590	165.912	244.845	254.655	324.29	776.743	801.859	546.353	362.138	435.541	573.64	289.596	525.258	310.394	295.072	300.795	304.548	328.406
AT1G30630	328.998	340.279	149.365	171.292	358.161	330.443	233.43	310.678	305.824	293.732	224.929	545.967	93.2242	115.078	90.4352	276.962	287.61
AT1G30640	180.327	121.775	310.972	314.312	89.0731	174.675	193.894	217.347	219.918	1316.61	759.135	1240.66	208.695	206.55	124.512	759.164	697.608
AT1G30650	86.2065	48.7963	132.225	128.053	6.85178	21.372	58.0422	26.2095	94.4961	17.2783	53.4206	48.9487	112.293	120.98	133.032	141.24	28.557
AT1G30670	25.1553	28.5005	48.972	6.6521	1.24578	0	0.841191	0	0	38.0123	25.3045	0	18.0092	28.5236	57.0135	2.20687	0
AT1G30680	74.9007	63.4784	144.468	162.976	107.137	43.1549	61.4069	119.86	160.643	203.884	87.1599	71.5405	140.896	120.98	127.789	17.655	26.5173
AT1G30690	266.534	213.754	905.983	708.448	213.028	190.293	469.805	377.48	456.158	490.704	455.481	593.033	269.079	295.072	173.007	464.547	334.525
AT1G30700	57.6594	59.1601	48.972	174.618	1.86867	0	34.0682	0	2.57717	20.734	92.7832	45.1835	63.562	66.883	104.197	25.379	12.2387
AT1G30710	86.2065	137.321	88.1497	141.357	15.5722	0	99.6811	84.3817	30.926	27.6453	134.957	92.2496	143.014	142.618	126.478	43.034	8.15916
AT1G30720	81.9669	244.413	78.3553	106.434	10.5891	64.9379	73.6042	15.6618	22.3354	58.7463	75.9135	22.5917	81.5712	98.3574	148.104	12.1378	10.1989
AT1G30730	149.236	156.753	264.449	209.541	48.5853	33.2909	61.8275	10.2281	24.0535	86.3916	222.117	210.856	64.6213	76.7188	144.827	13.2412	22.4377
AT1G30750	12.1537	22.0231	75.9067	84.8143	0	0.821998	18.5062	0.639255	6.87244	27.6453	8.43483	0	33.8997	40.3265	35.3877	2.20687	4.07958
AT1G30755	85.3586	109.684	489.72	582.059	109.628	162.345	181.277	170.042	209.609	521.805	278.349	702.226	127.124	124.914	171.041	77.2405	73.4324
AT1G30760	189.372	182.662	80.8039	96.4554	135.79	127.821	249.413	188.9	265.448	79.4803	61.8554	116.724	198.101	325.563	217.569	81.6543	81.5916
AT1G30780	65.8561	155.025	132.225	41.5756	4.98311	0	20.6092	15.6618	13.7449	0	95.5948	22.5917	98.5211	71.8009	113.372	39.7237	22.4377
AT1G30810	278.97	359.279	487.272	390.811	137.036	178.374	496.303	445.561	272.32	349.022	286.784	399.121	274.376	262.614	317.834	1338.47	1264.67
AT1G30820	391.745	342.87	186.094	345.909	350.686	362.501	272.125	345.198	401.179	971.042	970.006	892.373	234.12	256.713	230.02	2158.32	1801.13
AT1G30825	85.3586	135.593	83.2525	111.423	56.06	44.7989	33.227	12.7851	43.8118	27.6453	84.3483	45.1835	66.7401	63.9323	87.1586	26.4825	18.3581
AT1G30835	313.453	328.619	335.458	463.984	1402.75	1692.91	1208.37	979.02	1250.78	383.579	345.828	380.294	450.231	608.832	423.997	3047.69	3065.8
AT1G30840	218.767	261.255	88.1497	86.4773	329.508	248.654	482.002	595.147	229.368	283.365	182.755	197.678	200.22	280.319	228.054	110.344	128.507
AT1G30850	24.3074	46.2054	63.6637	48.2277	0.622889	0	14.7208	10.5477	9.44961	10.367	33.7393	0	67.7994	51.1458	54.3922	2.20687	0
AT1G30860	12.4363	105.797	173.851	139.694	19.3096	4.10999	21.4504	73.5144	25.7717	69.1133	22.4929	5.64793	98.5211	77.7023	128.444	11.0344	8.15916
AT1G30880	121.82	156.321	71.0095	51.5538	654.033	669.106	342.365	475.926	339.327	231.53	236.175	218.387	174.795	155.405	129.755	188.688	138.706
AT1G30890	174.392	154.594	127.327	93.1294	535.062	784.186	212.821	174.836	176.106	107.126	115.276	308.754	122.886	142.618	119.27	587.028	501.788
AT1G30900	436.12	345.461	173.851	182.933	471.527	441.413	122.814	134.883	260.294	507.983	281.161	295.575	163.142	153.438	136.308	1055.99	881.189
AT1G30930	1.69587	21.5913	39.1776	23.2823	0	0	0	0	0	34.5567	16.8697	43.3008	16.9499	10.8193	25.5578	0	0
AT1G30970	154.324	265.141	93.0469	162.976	199.324	206.733	159.826	220.543	129.717	183.15	168.697	73.4231	197.042	206.55	138.274	447.995	471.191
AT1G31000	224.42	263.846	75.9067	119.738	57.9287	8.63098	31.5447	1.91777	54.1205	145.138	115.276	45.1835	166.321	139.667	251.646	1.10344	18.3581
AT1G31050	202.091	220.231	220.374	81.4882	66.6491	56.7179	70.66	36.1179	80.7512	34.5567	137.769	22.5917	190.686	202.616	236.573	83.8611	57.1141
AT1G31070	517.522	292.346	470.132	310.986	652.788	581.975	308.296	83.7425	281.77	179.695	283.973	352.054	176.914	156.388	140.24	690.751	791.438
AT1G31080	12.719	23.7504	22.0374	33.2605	0	0	0.420595	0	0	48.3793	0	0	16.9499	18.6879	26.8684	0	0
AT1G31090	37.8743	26.7732	19.5888	1.66302	0.622889	0	2.94417	0	0	0	0	0	22.2467	8.85216	20.3152	5.51718	2.03979
AT1G31130	671.28	562.669	822.73	866.436	869.553	758.293	1269.36	1039.43	771.432	711.867	697.279	749.292	542.396	510.475	331.596	950.058	960.741
AT1G31150	131.43	139.048	232.617	167.965	143.264	216.597	227.963	174.197	144.321	79.4803	16.8697	18.8264	170.558	212.452	146.793	241.652	142.785
AT1G31163	1.41322	0.431826	0	0	0	0	2.52357	0.319628	0.859055	31.101	22.4929	5.64793	21.1873	8.85216	39.3197	3.31031	0
AT1G31250	3.67438	16.4094	56.3178	13.3042	0	0	0.420595	0	0	10.367	14.0581	1.88264	27.5435	7.86859	26.2131	5.51718	10.1989
AT1G31260	216.506	239.663	39.1776	68.184	68.5178	70.2808	76.5484	59.7704	89.3417	20.734	59.0438	99.7801	126.065	124.914	195.288	37.5168	30.5968
AT1G31280	165.63	185.253	137.122	169.629	199.947	126.588	135.432	215.429	252.562	72.569	42.1742	71.5405	239.417	197.698	210.36	121.378	63.2335
AT1G31300	347.37	256.505	377.085	297.681	338.229	395.381	164.873	272.003	305.824	248.808	244.61	269.218	256.367	221.304	245.093	684.13	471.191
AT1G31310	22.0463	72.1149	19.5888	51.5538	4.36022	0	13.8796	0	16.322	31.101	19.6813	7.53058	70.9775	45.2444	83.2266	1.10344	4.07958
AT1G31320	123.233	123.934	93.0469	64.858	93.4333	83.0218	157.723	140.956	255.139	55.2906	44.9858	33.8876	70.9775	75.7352	114.682	134.619	144.825
AT1G31330	941.488	734.104	347.701	327.616	2400.61	2762.32	1048.96	1053.17	1292.02	1047.07	1054.35	1948.54	282.851	336.382	232.641	1249.09	1181.04
AT1G31350	77.4445	65.6375	208.131	151.335	84.09	96.5848	95.8957	41.232	67.0063	96.7586	115.276	69.6578	83.6899	99.3409	117.304	142.343	252.934
AT1G31400	92.7073	48.3645	68.5609	39.9126	5.606	0	27.7593	14.7029	10.3087	6.91133	53.4206	94.1322	91.1055	75.7352	94.3672	37.5168	14.2785
AT1G31420	450.252	318.687	374.636	335.931	669.606	450.044	839.088	674.734	432.105	687.677	657.917	753.058	295.563	339.333	277.204	464.547	565.021
AT1G31490	3.39173	3.02278	0	0	3.11444	6.98698	6.72953	5.43367	9.44961	13.8227	5.62322	3.76529	6.3562	1.96715	3.27664	40.8271	32.6366
AT1G31510	0.847933	11.6593	19.5888	19.9563	0	0	0	0	0	0	0	0	8.47493	13.77	21.6258	0	0
AT1G31540	605.989	614.488	4593.58	4525.09	1735.99	1574.95	1512.46	1810.37	1420.88	3714.84	2429.23	3098.83	721.428	822.268	555.063	547.304	554.823
AT1G31550	139.344	72.9786	149.365	194.574	193.096	74.3908	147.629	238.123	205.314	469.97	514.525	700.344	67.7994	65.8994	85.8479	55.1718	67.313
AT1G31580	1321.36	1082.59	347.701	291.029	2289.12	2127.33	2458.8	3074.18	2052.28	1575.78	1026.24	1442.11	322.047	408.183	263.442	1566.88	1615.51
AT1G31600	171	194.753	408.917	385.822	470.904	438.947	458.449	432.137	390.87	480.337	354.263	773.767	286.029	318.678	359.12	584.821	505.868
AT1G31620	25.438	16.4094	36.729	56.5428	0	0	1.26179	4.79442	0	3.45567	59.0438	0	25.4248	20.655	38.009	12.1378	8.15916
AT1G31630	26.0033	15.9776	14.6916	19.9563	0	0	2.10298	0	11.1677	3.45567	16.8697	9.41322	40.2559	34.4251	36.043	26.4825	6.11937
AT1G31640	23.1768	46.2054	68.5609	31.5975	0.622889	0.410999	2.52357	0	0	0	42.1742	0	47.6715	53.113	55.7029	8.82749	6.11937
AT1G31690	63.3123	86.3652	124.879	46.5647	1.86867	0	4.20595	0.958883	35.2213	44.9237	42.1742	22.5917	96.4023	82.6202	102.886	22.0687	59.1539
AT1G31710	180.61	133.002	139.57	126.39	115.857	142.206	145.947	139.358	207.032	79.4803	177.131	203.326	108.055	88.5216	106.818	607.993	491.589
AT1G31720	122.385	98.8881	80.8039	74.8361	886.371	796.927	163.191	206.479	280.911	210.796	98.4064	96.0148	123.946	86.5545	60.9455	1276.68	1285.07
AT1G31730	348.5	418.871	284.038	385.822	643.444	769.801	467.702	552.636	568.695	286.82	382.379	609.977	341.116	326.546	305.383	1128.82	985.218
AT1G31750	81.1189	71.6831	31.8318	34.9235	17.4409	8.63098	29.0211	25.2506	58.4158	3.45567	11.2464	1.88264	39.1966	29.5072	68.1541	45.2409	10.1989
AT1G31800	131.43	86.797	80.8039	143.02	126.446	113.847	79.0719	34.8394	41.2346	252.264	112.464	161.907	135.599	237.041	119.27	40.8271	57.1141
AT1G31812	1163.08	811.833	543.59	385.822	1388.42	1259.3	709.544	685.601	697.553	1026.33	1076.85	1353.62	320.988	400.315	313.902	687.441	660.892
AT1G31820	119.276	79.0241	95.4955	79.8252	125.824	144.261	54.2568	75.1125	19.7583	34.5567	70.2903	80.9537	110.174	121.963	117.959	7.72405	28.557
AT1G31835	46.919	24.6141	2.4486	14.9672	23.0469	20.961	10.5149	3.5159	18.0402	34.5567	53.4206	69.6578	36.0185	56.0637	70.7754	17.655	46.9151
AT1G31850	401.638	475.44	176.299	216.193	260.99	406.478	428.587	436.611	345.34	476.882	357.075	581.737	296.623	336.382	218.879	581.511	432.435
AT1G31870	188.524	123.502	200.785	292.692	199.947	187.416	193.894	273.282	261.153	190.062	208.059	257.922	221.408	169.175	134.342	471.167	452.833
AT1G31880	198.699	154.594	195.888	236.149	10.5891	69.8698	16.4032	38.675	62.711	41.468	171.508	16.9438	202.339	201.633	197.254	47.4477	34.6764
AT1G31910	242.226	244.413	217.926	143.02	902.566	809.257	623.322	676.652	625.392	545.995	396.437	692.813	329.463	339.333	233.297	646.614	613.976
AT1G31930	294.798	291.482	497.066	520.527	427.302	332.909	569.066	597.065	468.185	428.503	244.61	224.035	360.185	342.284	353.877	726.061	481.39
AT1G31935	95.2511	100.615	19.5888	39.9126	203.685	228.926	119.028	122.098	97.0732	134.771	73.1019	141.198	34.9591	40.3265	43.2516	305.652	275.371
AT1G31950	79.1404	144.23	115.084	138.031	49.2082	133.164	76.1278	107.075	134.872	41.468	84.3483	64.0099	163.142	160.323	250.335	29.7928	57.1141
AT1G31970	564.723	522.509	413.814	384.159	1056.42	962.971	868.109	1007.47	949.256	1264.77	857.541	1139	486.249	703.255	573.412	996.403	983.178
AT1G31993	74.0528	120.048	110.187	129.716	75.9925	30.4139	53.4156	44.1086	7.7315	34.5567	33.7393	28.2397	115.471	137.7	200.53	49.6546	81.5916
AT1G32010	102.883	183.526	181.197	144.683	39.8649	31.6469	56.7804	60.7293	50.6843	62.202	104.03	41.4182	169.499	84.5873	224.122	31.9996	71.3926
AT1G32040	76.5966	31.5233	100.393	93.1294	7.47467	18.084	17.2444	9.90846	9.44961	27.6453	84.3483	33.8876	64.6213	51.1458	79.2947	6.62062	34.6764
AT1G32050	631.993	506.964	421.16	400.789	681.441	829.807	928.675	1081.3	731.915	1337.34	705.714	1059.93	305.097	268.516	295.553	1016.26	962.78
AT1G32060	425.662	218.936	156.711	126.39	599.219	753.772	164.453	220.863	164.939	428.503	303.654	384.059	141.955	159.339	118.614	331.031	291.69
AT1G32080	114.471	137.321	117.533	174.618	264.728	179.607	26.4975	79.2677	16.322	176.239	168.697	126.137	139.836	141.635	159.9	28.6893	57.1141
AT1G32090	91.8594	107.093	146.916	202.889	62.9118	36.1679	95.4751	65.2041	112.536	72.569	47.7974	43.3008	143.014	184.912	152.036	144.55	42.8356
AT1G32100	668.736	342.438	171.402	187.922	1725.4	1569.19	554.345	572.773	556.668	763.702	449.858	619.39	305.097	406.216	230.02	4157.75	3889.88
AT1G32120	36.4611	66.933	127.327	93.1294	81.5985	71.9248	22.7121	33.2413	55.8386	89.8473	98.4064	71.5405	101.699	69.8337	98.2992	184.274	142.785
AT1G32130	640.189	479.327	724.786	660.221	1249.52	1092.02	1256.32	1096.32	1414	926.118	860.353	1005.33	422.687	474.083	391.231	1990.6	1890.88
AT1G32140	89.033	120.911	75.9067	23.2823	36.7504	36.5789	58.0422	28.1272	86.7646	0	14.0581	3.76529	51.9089	27.5401	77.984	36.4134	42.8356
AT1G32150	78.2925	167.117	154.262	291.029	243.55	303.317	279.696	308.76	181.261	535.628	328.958	536.554	181.152	222.288	185.458	718.337	677.21
AT1G32160	43.8099	82.0469	122.43	101.445	444.12	367.844	108.934	243.556	117.691	228.074	143.392	176.969	141.955	97.3738	123.202	215.17	185.621
AT1G32170	118.993	132.139	102.841	156.324	541.913	681.436	583.366	585.558	511.138	269.542	210.871	542.201	143.014	126.881	117.304	1072.54	883.229
AT1G32180	161.39	147.684	124.879	234.486	100.285	110.559	32.3858	84.3817	8.59055	55.2906	50.609	35.7702	217.17	180.978	258.199	2.20687	53.0345
AT1G32190	298.19	224.549	83.2525	128.053	123.332	90.8308	374.75	430.219	367.676	117.493	106.841	26.357	190.686	215.403	333.562	66.2062	101.989
AT1G32230	880.437	636.511	1625.87	1614.8	2474.74	2337.76	1929.69	1895.07	1769.65	2519.18	1942.82	2353.3	1060.43	1141.93	915.493	2537.9	2774.11
AT1G32240	507.629	442.19	306.075	164.639	246.041	174.264	98.8399	104.199	109.959	131.315	123.711	47.0661	393.025	379.659	388.609	51.8615	53.0345
AT1G32350	16.1107	25.9096	46.5234	36.5865	6.22889	9.86398	25.2357	78.3088	36.0803	48.3793	118.088	75.3058	36.0185	42.2937	30.1451	1.10344	10.1989
AT1G32370	88.7503	110.979	107.738	134.705	363.144	263.45	161.088	193.375	213.905	179.695	92.7832	180.734	140.896	139.667	132.376	282.48	248.854
AT1G32380	102.883	114.866	208.131	111.423	39.8649	19.317	18.9268	7.35144	12.0268	24.1897	73.1019	35.7702	122.886	174.093	138.929	34.2065	97.9099
AT1G32400	289.71	239.663	239.963	124.727	308.33	419.219	359.609	376.521	298.951	628.931	343.017	598.681	172.677	205.567	204.462	532.96	293.73
AT1G32440	122.668	248.3	181.197	166.302	98.4165	83.4328	88.325	117.943	185.556	55.2906	33.7393	80.9537	137.718	151.47	178.249	80.5508	85.6711
AT1G32450	369.416	257.368	359.944	226.171	187.49	155.769	185.062	197.21	249.126	127.86	177.131	82.8363	677.994	687.518	523.607	151.171	95.8701
AT1G32470	245.618	171.435	217.926	154.661	288.398	402.779	227.542	265.93	170.093	131.315	163.073	254.157	120.768	141.635	121.891	374.065	326.366
AT1G32490	321.084	396.416	377.085	455.669	313.936	153.714	409.239	230.771	385.716	418.136	328.958	438.656	398.322	440.641	394.507	854.059	795.518
AT1G32505	21.1983	65.6375	17.1402	13.3042	16.818	32.8799	7.15012	0.319628	3.43622	0	5.62322	0	29.6623	16.7208	30.1451	0	0
AT1G32510	7.06611	5.61374	56.3178	14.9672	1.86867	2.055	2.94417	1.27851	5.15433	10.367	22.4929	7.53058	40.2559	32.4579	35.3877	0	16.3183
AT1G32520	45.5057	18.5685	56.3178	29.9344	143.887	171.798	74.866	96.5276	35.2213	82.936	154.639	101.663	63.562	54.0966	54.3922	92.6886	50.9947
AT1G32530	210.853	157.185	430.954	390.811	337.606	143.028	408.398	182.188	344.481	611.653	281.161	225.917	256.367	245.893	148.104	816.543	587.459
AT1G32540	240.813	370.507	137.122	119.738	212.405	163.578	71.9218	129.769	47.248	428.503	354.263	555.38	119.708	131.799	183.492	558.339	565.021
AT1G32560	11.8711	3.02278	44.0748	23.2823	31.1444	29.5919	14.3002	31.6431	27.4898	114.037	39.3625	135.55	34.9591	30.4908	41.2856	6.62062	8.15916
AT1G32570	20.9157	13.3866	14.6916	16.6302	0	0	0	0	0	6.91133	5.62322	5.64793	30.7216	10.8193	30.8004	5.51718	6.11937
AT1G32583	24.8727	56.1374	83.2525	43.2386	7.47467	23.8379	21.4504	16.9403	29.2079	10.367	2.81161	1.88264	42.3747	60.9816	43.2516	70.6199	34.6764
AT1G32585	58.2247	66.5012	58.7664	48.2277	15.5722	27.5369	71.5012	52.0993	72.1606	3.45567	14.0581	0	41.3153	33.4415	46.5283	1.10344	30.5968
AT1G32630	135.669	149.844	286.486	355.887	192.473	92.0638	251.937	196.251	284.347	366.301	205.248	225.917	77.3337	103.275	72.7414	271.445	179.501
AT1G32690	70.0958	103.206	2.4486	28.2714	8.72045	10.275	29.0211	6.71218	42.9528	13.8227	47.7974	82.8363	43.434	64.9159	72.0861	12.1378	8.15916
AT1G32700	440.925	359.711	587.664	615.319	1283.15	1198.06	889.98	1081.3	847.887	1188.75	927.832	1338.56	497.902	503.59	346.668	1238.06	1205.52
AT1G32730	65.2908	142.071	146.916	152.998	51.6998	90.8308	125.758	74.7929	106.523	86.3916	36.5509	82.8363	188.567	178.027	173.662	75.0336	55.0743
AT1G32740	184.284	121.775	80.8039	124.727	703.865	1025.85	315.026	273.921	396.883	162.416	98.4064	128.02	117.59	128.848	98.2992	1208.26	1423.77
AT1G32750	1594.4	1264.82	1349.18	1280.53	2857.19	2468.87	2637.97	2012.7	2487.82	960.675	1006.56	1255.72	964.023	1049.47	1001.34	3597.2	3718.53
AT1G32770	505.651	369.211	124.879	129.716	877.651	881.182	485.367	695.51	608.211	463.059	365.509	476.309	208.695	294.089	247.059	388.409	444.674
AT1G32830	26.8512	44.4781	26.9346	19.9563	9.96622	1.233	8.8325	5.11404	2.57717	3.45567	11.2464	7.53058	29.6623	24.5893	36.043	2.20687	4.07958
AT1G32840	26.2859	29.3642	12.243	31.5975	0	3.69899	1.26179	4.15516	1.71811	41.468	11.2464	1.88264	31.781	23.6058	34.077	9.93092	10.1989
AT1G32860	304.691	258.232	112.636	29.9344	81.5985	79.3228	87.0632	70.3181	107.382	622.02	317.712	532.788	98.5211	78.6859	134.342	72.8268	91.7905
AT1G32890	86.2065	87.2288	73.4581	69.847	4.98311	0	2.10298	33.2413	27.4898	110.581	42.1742	30.1223	81.5712	87.5381	131.066	0	6.11937
AT1G32900	321.084	315.233	225.271	310.986	384.945	422.507	103.046	164.608	73.0197	926.118	579.192	1074.99	300.86	281.302	323.077	105.93	63.2335
AT1G32910	39.2876	83.7742	107.738	93.1294	8.72045	62.4719	34.0682	19.1777	130.576	483.793	359.886	690.93	59.3245	46.228	55.0475	0	20.3979
AT1G32920	1048.05	874.015	1035.76	1042.72	4651.73	5590.41	3075.81	3849.92	3062.53	4357.59	3008.42	4785.68	1094.33	1221.6	721.516	1405.78	1117.8
AT1G32928	193.329	119.184	288.935	246.128	365.013	349.76	438.26	508.847	524.883	639.298	435.8	508.314	66.7401	68.8502	55.0475	371.858	328.406
AT1G32930	263.707	405.916	820.282	543.809	657.771	444.701	656.97	562.225	602.198	673.855	489.22	523.375	162.083	195.731	214.948	857.37	1036.21
AT1G32975	31.3735	34.5461	51.4206	34.9235	3.11444	16.851	18.0856	7.99069	20.6173	0	5.62322	1.88264	27.5435	19.6715	27.5238	13.2412	4.07958
AT1G32980	45.5057	81.6151	19.5888	71.5101	0.622889	0.821998	23.5533	27.1684	37.7984	27.6453	8.43483	35.7702	54.0277	51.1458	68.1541	16.5515	18.3581
AT1G33020	60.4859	53.1146	110.187	83.1512	8.09756	0.410999	97.1575	49.5423	116.832	0	19.6813	35.7702	56.1464	67.8666	110.095	9.93092	10.1989
AT1G33030	42.3966	38.8643	105.29	33.2605	3.11444	0	57.201	50.5012	57.5567	13.8227	59.0438	64.0099	78.3931	68.8502	73.3967	4.41374	12.2387
AT1G33040	140.192	86.3652	83.2525	56.5428	150.739	244.133	154.358	218.306	153.771	134.771	87.1599	261.688	92.1649	83.6038	62.2561	158.895	169.302
AT1G33050	112.21	82.9106	146.916	204.552	522.604	822.409	676.738	598.023	628.828	241.897	208.059	391.59	171.617	198.682	138.929	692.958	679.25
AT1G33055	48.3322	23.3186	51.4206	71.5101	648.427	675.682	903.439	920.847	877.954	27.6453	33.7393	15.0612	56.1464	45.2444	44.5623	391.72	481.39
AT1G33060	222.724	172.299	244.86	196.237	396.157	647.324	290.211	389.307	200.16	172.783	151.827	239.096	221.408	362.939	223.467	318.893	305.968
AT1G33080	121.82	64.342	85.7011	41.5756	33.0131	31.2359	50.892	25.5702	23.1945	24.1897	33.7393	67.7752	130.302	106.226	119.925	19.8618	22.4377
AT1G33090	113.906	101.911	124.879	88.1403	16.818	0	44.5831	55.9348	62.711	31.101	50.609	88.4843	129.243	145.569	173.007	14.3447	87.7109
AT1G33100	71.2264	200.799	83.2525	108.097	79.7298	36.1679	136.273	85.3406	124.563	62.202	104.03	67.7752	123.946	142.618	250.335	15.4481	44.8754
AT1G33102	19.7851	27.205	22.0374	51.5538	69.1407	165.633	15.1414	15.0225	48.1071	38.0123	36.5509	5.64793	57.2058	47.2115	53.7369	18.7584	12.2387
AT1G33110	255.793	522.509	225.271	236.149	654.033	778.843	205.671	164.928	302.387	960.675	632.612	982.74	505.318	544.9	642.221	147.86	110.149
AT1G33120	203.787	180.935	100.393	66.521	271.58	445.934	239.319	387.389	249.126	266.086	250.233	299.34	90.0461	100.325	95.0225	140.136	159.104
AT1G33140	414.357	452.553	144.468	148.009	852.735	1069.01	672.111	677.93	560.963	425.047	388.002	621.273	216.111	234.091	235.263	296.824	308.008
AT1G33160	92.7073	101.479	19.5888	48.2277	40.4878	38.6339	60.5657	27.8076	59.2748	17.2783	16.8697	0	73.0963	74.7516	89.1246	0	10.1989
AT1G33240	477.386	394.257	279.141	319.301	166.311	247.01	310.399	174.517	310.978	217.707	253.045	156.259	414.212	460.313	530.815	205.239	224.377
AT1G33260	232.616	118.32	291.384	226.171	135.167	343.595	287.267	276.478	249.126	86.3916	56.2322	65.8925	203.398	245.893	159.9	87.1714	93.8303
AT1G33320	35.8958	57.4328	73.4581	136.368	0	0	0	18.858	21.4764	6.91133	14.0581	0	49.7902	16.7208	59.6348	43.034	8.15916
AT1G33340	45.5057	79.8878	71.0095	61.5319	73.5009	87.1318	68.1364	67.4414	39.5165	20.734	2.81161	15.0612	66.7401	110.16	76.018	59.5855	32.6366
AT1G33360	81.6842	178.776	127.327	204.552	156.345	143.85	214.083	138.718	182.979	158.961	109.653	158.142	190.686	141.635	155.313	482.202	407.958
AT1G33410	182.306	155.025	678.263	458.995	208.668	197.691	128.282	104.199	148.617	210.796	286.784	178.851	360.185	291.138	338.149	155.584	124.427
AT1G33415	182.306	164.094	340.356	289.366	289.02	389.627	257.404	336.248	291.22	176.239	199.624	303.106	235.179	266.548	148.759	465.65	450.793
AT1G33440	59.3553	42.7508	117.533	124.727	22.424	18.084	52.1538	32.602	73.0197	62.202	30.9277	39.5355	39.1966	45.2444	54.3922	31.9996	24.4775
AT1G33470	457.884	418.007	176.299	252.78	378.094	542.519	1273.98	1045.82	1231.03	684.222	503.278	847.19	305.097	324.579	252.301	1465.36	1372.78
AT1G33475	35.3305	13.8184	53.8692	38.2496	4.36022	13.152	35.33	7.03181	25.7717	3.45567	2.81161	0	33.8997	33.4415	28.8344	89.3783	18.3581
AT1G33480	50.876	61.7511	73.4581	53.2168	274.071	298.385	103.887	199.767	123.704	31.101	16.8697	65.8925	63.562	84.5873	65.5328	304.548	281.491
AT1G33490	94.6858	87.6606	78.3553	59.8689	334.491	285.233	101.784	92.0528	128.858	138.227	73.1019	112.959	73.0963	76.7188	41.2856	607.993	483.43
AT1G33500	86.4892	69.0921	14.6916	46.5647	3.11444	6.57598	10.0943	26.5291	0.859055	13.8227	8.43483	45.1835	59.3245	67.8666	59.6348	13.2412	10.1989
AT1G33520	346.522	186.117	188.542	279.388	663.377	474.293	534.156	582.362	573.849	307.554	376.756	306.871	341.116	435.723	235.918	395.03	469.151
AT1G33530	12.719	74.7059	97.9441	28.2714	0	0	0.420595	21.0954	0	31.101	67.4787	30.1223	25.4248	17.7043	61.6008	0	10.1989
AT1G33540	85.0759	123.07	63.6637	86.4773	0.622889	0	19.3474	5.43367	0	93.303	109.653	5.64793	104.877	96.3902	145.483	18.7584	28.557
AT1G33560	104.013	77.2968	460.337	392.474	151.362	202.623	262.872	284.788	305.824	152.049	247.422	333.228	268.02	236.058	191.356	244.963	279.451
AT1G33590	292.537	372.234	2203.74	2314.93	340.097	349.76	794.084	581.403	597.043	1309.7	986.875	1310.32	147.252	168.191	173.662	671.993	691.488
AT1G33600	227.811	262.55	3070.55	3535.59	175.032	148.782	307.876	194.973	277.475	891.562	576.38	873.547	197.042	230.156	157.934	133.516	150.944
AT1G33610	40.1355	28.0687	242.412	106.434	4.98311	30.0029	50.0508	64.2452	68.7244	117.493	67.4787	56.4793	20.128	18.6879	32.7664	14.3447	42.8356
AT1G33615	117.58	134.73	83.2525	73.1731	46.7167	22.6049	157.303	215.109	164.939	6.91133	44.9858	33.8876	152.549	192.78	108.784	116.964	110.149
AT1G33660	31.6562	8.20469	107.738	96.4554	27.4071	8.21998	80.3337	38.3553	56.6976	41.468	2.81161	52.714	91.1055	91.4724	92.4012	14.3447	20.3979
AT1G33670	21.1983	37.5688	14.6916	38.2496	3.11444	0	7.15012	0.958883	11.1677	20.734	14.0581	15.0612	57.2058	45.2444	58.3242	0	0
AT1G33700	480.213	541.51	421.16	615.319	1815.72	1885.66	1492.27	1297.69	1124.5	345.567	340.205	224.035	319.929	367.857	431.861	2004.94	1703.22
AT1G33760	40.7008	53.9782	100.393	53.2168	76.6153	76.8568	75.7072	84.7013	109.1	252.264	101.218	336.993	37.0778	30.4908	47.1836	22.0687	42.8356
AT1G33770	34.7653	56.5692	129.776	206.215	95.302	78.5008	108.934	44.7479	103.946	89.8473	95.5948	77.1884	130.302	56.0637	81.2606	206.343	150.944
AT1G33785	31.0909	12.0911	24.486	39.9126	3.11444	1.644	2.94417	3.5159	1.71811	0	2.81161	56.4793	40.2559	28.5236	45.2176	28.6893	20.3979
AT1G33790	144.997	163.662	166.505	143.02	14.9493	13.152	130.805	129.13	56.6976	38.0123	87.1599	84.719	94.2836	121.963	170.385	28.6893	48.9549
AT1G33800	716.221	573.033	213.028	256.106	1348.55	1774.28	258.246	437.251	356.508	649.665	604.496	777.532	165.261	222.288	106.163	1115.57	1234.07
AT1G33817	21.1983	35.8415	26.9346	43.2386	25.5384	20.139	6.30893	13.744	2.57717	0	2.81161	0	28.6029	14.7536	16.3832	0	4.07958
AT1G33820	26.5686	31.5233	29.3832	49.8907	3.11444	0	0	1.27851	6.01339	17.2783	0	15.0612	14.8311	22.6222	22.9365	0	0
AT1G33830	30.2429	47.9327	90.5983	29.9344	6.22889	0	0.420595	5.43367	6.01339	0	0	0	37.0778	38.3594	26.2131	0	6.11937
AT1G33835	6.50082	12.0911	36.729	8.31512	0	0	0	0.958883	0	0	0	0	9.5343	5.90144	12.4512	0	2.03979
AT1G33855	0.282644	22.4549	110.187	49.8907	0	0	0	0.639255	0	0	0	0	23.3061	3.9343	29.4897	60.689	2.03979
AT1G33860	0.565289	16.4094	2.4486	9.97815	0	0	0	0.319628	0	0	0	0	30.7216	23.6058	6.55328	16.5515	2.03979
AT1G33870	27.4165	59.1601	9.79441	19.9563	0	0	3.36476	3.19628	9.44961	3.45567	64.667	7.53058	57.2058	33.4415	64.2221	5.51718	0
AT1G33900	14.1322	25.0459	122.43	31.5975	0	7.80898	21.0298	23.3328	3.43622	0	8.43483	18.8264	18.0092	13.77	26.2131	0	0
AT1G33930	51.7239	77.7287	127.327	98.1185	35.5047	26.7149	66.8747	55.2956	35.2213	17.2783	39.3625	86.6016	80.5118	123.93	147.449	33.1031	36.7162
AT1G33940	3.95702	43.6144	68.5609	38.2496	0	0	2.52357	0.319628	6.87244	76.0246	8.43483	32.0049	43.434	33.4415	47.1836	1.10344	6.11937
AT1G33970	105.992	91.1153	97.9441	54.8798	247.287	435.248	153.938	264.971	131.435	131.315	104.03	99.7801	100.64	139.667	72.0861	225.101	222.337
AT1G33980	181.458	240.527	306.075	174.618	441.005	533.888	226.28	212.872	219.059	279.909	247.422	370.881	209.755	241.959	155.968	609.097	607.857
AT1G34000	60.7685	80.3196	39.1776	9.97815	74.7467	129.054	46.6861	71.9162	88.4827	62.202	81.5367	122.372	30.7216	31.4744	30.1451	94.8955	69.3528
AT1G34015	56.2462	112.707	102.841	41.5756	45.4709	27.1259	32.3858	35.159	18.8992	6.91133	50.609	22.5917	61.4432	50.1623	85.1926	1.10344	8.15916
AT1G34030	272.752	171.867	36.729	74.8361	333.246	246.599	268.76	345.518	241.395	241.897	163.073	336.993	87.9274	130.815	95.6779	129.102	199.899
AT1G34050	74.9007	86.3652	66.1123	36.5865	37.3733	12.741	54.6774	29.0861	28.3488	34.5567	95.5948	64.0099	119.708	148.52	131.721	18.7584	34.6764
AT1G34080	97.7949	171.867	75.9067	96.4554	39.8649	96.1738	65.6129	41.8712	90.2008	13.8227	14.0581	15.0612	112.293	94.4231	98.2992	40.8271	26.5173
AT1G34090	48.0495	44.0462	4.8972	49.8907	0.622889	33.2909	9.2531	5.7533	16.322	0	0	1.88264	40.2559	12.7865	28.8344	0	0
AT1G34095	25.7206	8.20469	2.4486	68.184	8.72045	13.152	25.2357	33.5609	123.704	3.45567	30.9277	1.88264	38.1372	10.8193	41.2856	0	0
AT1G34097	56.8115	23.3186	78.3553	94.7924	0	0	0	4.15516	0	3.45567	22.4929	13.1785	63.562	47.2115	102.231	0	0
AT1G34160	50.028	89.3879	117.533	143.02	46.7167	80.5558	37.433	15.6618	40.3756	13.8227	53.4206	52.714	84.7493	81.6366	107.474	48.5512	28.557
AT1G34170	51.1586	69.9558	63.6637	48.2277	0	0	7.99131	4.47479	20.6173	58.7463	75.9135	1.88264	58.2651	85.5709	64.2221	3.31031	12.2387
AT1G34180	83.0974	136.025	93.0469	222.845	80.9756	93.7078	54.2568	103.24	102.228	27.6453	36.5509	30.1223	170.558	157.372	161.211	43.034	53.0345
AT1G34190	236.291	226.277	262	301.007	339.474	581.564	166.976	217.027	276.616	366.301	157.45	338.876	270.138	258.68	232.641	158.895	148.905
AT1G34210	259.75	260.391	210.58	214.53	249.156	258.107	251.095	271.044	383.998	234.985	326.147	365.233	251.07	410.15	321.766	119.171	155.024
AT1G34245	11.8711	19.864	44.0748	13.3042	0	0	0	0	0	3.45567	0	0	31.781	14.7536	26.8684	0	14.2785
AT1G34260	711.133	641.261	1885.42	1827.66	918.138	594.716	845.817	813.772	901.149	2401.69	1838.79	2142.45	479.893	479	490.84	2307.28	1644.07
AT1G34270	121.254	101.911	178.748	91.4664	168.803	153.714	182.538	225.657	106.523	179.695	182.755	225.917	78.3931	56.0637	96.3332	392.823	342.685
AT1G34310	57.3768	65.6375	193.44	58.2059	11.212	16.851	11.7767	0.319628	29.2079	38.0123	28.1161	58.362	80.5118	59.0144	88.4692	8.82749	16.3183
AT1G34315	46.919	68.6603	394.225	382.496	140.15	77.6788	91.6898	195.612	72.1606	69.1133	81.5367	11.2959	103.818	77.7023	91.0906	218.48	142.785
AT1G34340	204.069	113.57	171.402	162.976	399.895	710.206	383.583	427.662	469.044	328.288	194.001	299.34	251.07	246.877	227.399	621.234	609.897
AT1G34370	149.801	180.503	230.169	212.867	647.182	559.781	688.935	818.247	438.118	397.402	314.9	224.035	217.17	229.173	247.059	399.444	430.395
AT1G34390	43.5272	48.7963	122.43	59.8689	0	0.410999	12.1973	3.19628	0.859055	6.91133	132.146	35.7702	63.562	52.1294	92.4012	70.6199	42.8356
AT1G34392	40.1355	32.8188	83.2525	58.2059	0	0	1.26179	0	3.43622	6.91133	59.0438	22.5917	29.6623	21.6386	34.7324	2.20687	12.2387
AT1G34400	13.8496	9.06834	2.4486	4.98907	0	0	0	0	0	0	0	0	11.653	10.8193	24.2471	0	2.03979
AT1G34410	45.7884	26.3414	63.6637	68.184	0	0	4.62655	0	10.3087	0	19.6813	37.6529	50.8496	59.998	60.2902	16.5515	18.3581
AT1G34418	270.773	186.117	53.8692	103.108	322.656	424.151	279.275	276.158	158.066	304.099	244.61	314.402	100.64	101.308	115.993	200.825	189.7
AT1G34460	749.573	631.329	1028.41	833.175	1546.01	1438.91	1296.27	1541.24	1399.4	349.022	334.582	551.615	658.926	717.025	560.305	3636.93	3726.69
AT1G34470	168.456	183.958	117.533	284.377	387.437	370.721	304.932	328.258	207.891	193.517	126.522	116.724	146.193	220.321	181.526	407.168	493.629
AT1G34480	58.2247	84.206	14.6916	54.8798	0	2.055	33.227	40.5927	0.859055	6.91133	14.0581	0	27.5435	24.5893	24.2471	15.4481	16.3183
AT1G34545	18.6545	29.796	9.79441	44.9017	13.0807	6.16499	11.3561	3.19628	32.6441	10.367	19.6813	28.2397	43.434	41.3101	59.6348	0	2.03979
AT1G34550	535.046	481.486	462.786	434.049	435.399	212.487	251.095	352.869	341.045	774.069	497.655	451.835	317.81	303.924	294.897	1257.92	1123.92
AT1G34560	56.2462	74.7059	80.8039	34.9235	22.424	31.2359	34.9094	31.0039	39.5165	20.734	30.9277	32.0049	37.0778	26.5565	47.8389	0	0
AT1G34590	114.188	199.504	203.234	204.552	104.645	50.1419	116.505	82.4639	122.845	62.202	109.653	47.0661	215.051	179.994	317.834	26.4825	42.8356
AT1G34630	49.7454	38.4325	110.187	66.521	54.1913	80.5558	59.7245	63.9255	68.7244	31.101	16.8697	3.76529	78.3931	72.7845	108.129	193.101	69.3528
AT1G34650	66.9867	96.729	139.57	53.2168	0	0.410999	13.4591	0.639255	6.87244	0	30.9277	56.4793	108.055	71.8009	104.852	58.4821	32.6366
AT1G34750	105.426	105.797	306.075	217.856	156.968	143.439	234.272	257.94	212.187	570.185	331.77	724.818	85.8087	124.914	142.206	51.8615	112.188
AT1G34844	19.2198	11.2275	9.79441	9.97815	58.5516	62.4719	23.5533	28.4469	17.1811	34.5567	8.43483	9.41322	27.5435	24.5893	31.4557	73.9302	65.2732
AT1G34910	10.1752	7.34104	9.79441	9.97815	0	0	4.62655	0	2.57717	10.367	11.2464	0	25.4248	26.5565	21.6258	0	0
AT1G35115	722.722	628.307	788.45	740.046	1278.79	1059.14	1245.38	1136.92	1346.14	1078.17	579.192	737.996	949.192	1097.67	613.387	1359.43	1195.32
AT1G35140	88.7503	61.3193	61.215	61.5319	17.4409	70.2808	156.461	299.172	233.663	577.096	522.96	805.772	22.2467	12.7865	59.6348	50.7581	46.9151
AT1G35146	60.7685	42.7508	100.393	114.749	55.4371	32.0579	36.1712	66.1629	32.6441	24.1897	89.9715	88.4843	120.768	115.078	130.41	14.3447	36.7162
AT1G35160	615.882	533.305	244.86	212.867	379.339	611.567	656.129	550.719	700.13	895.017	486.409	928.143	129.243	154.421	199.875	569.373	562.982
AT1G35170	55.1156	66.0694	46.5234	38.2496	0	12.741	7.57072	15.3421	32.6441	6.91133	16.8697	3.76529	51.9089	42.2937	83.2266	7.72405	2.03979
AT1G35180	30.2429	50.5236	144.468	134.705	1.24578	0	20.1886	4.79442	12.0268	0	28.1161	0	27.5435	41.3101	53.0815	17.655	22.4377
AT1G35210	111.079	76.865	262	167.965	280.923	359.624	238.478	244.196	193.287	124.404	81.5367	111.076	79.4525	46.228	59.6348	193.101	171.342
AT1G35215	36.4611	148.98	78.3553	83.1512	18.6867	32.4689	73.1836	76.7106	30.926	17.2783	28.1161	1.88264	91.1055	60.9816	117.304	25.379	8.15916
AT1G35220	332.107	255.641	462.786	585.385	302.101	332.087	291.473	484.875	290.361	317.921	247.422	340.759	368.659	305.891	286.378	1133.23	824.075
AT1G35250	36.7438	83.3424	66.1123	61.5319	135.79	131.931	37.8536	22.6936	42.0937	31.101	47.7974	11.2959	101.699	73.768	96.9885	57.3787	22.4377
AT1G35270	66.7041	87.2288	357.496	116.412	14.9493	32.0579	75.2866	40.9123	0.859055	51.835	5.62322	11.2959	133.48	59.0144	127.134	0	8.15916
AT1G35280	53.7024	65.6375	323.215	314.312	24.2927	42.7439	58.4628	55.6152	71.3016	10.367	5.62322	16.9438	76.2744	110.16	107.474	16.5515	12.2387
AT1G35290	188.806	112.707	168.954	191.248	62.2889	61.2389	42.0595	39.3142	45.5299	93.303	75.9135	97.8975	100.64	78.6859	117.304	20.9653	34.6764
AT1G35310	17.5239	17.273	34.2804	31.5975	2.49156	0.410999	16.8238	11.187	0.859055	6.91133	11.2464	1.88264	32.8404	17.7043	15.7279	30.8962	38.756
AT1G35330	28.5471	13.8184	41.6262	9.97815	0	0	0	0.958883	0	0	0	0	39.1966	17.7043	19.6598	0	30.5968
AT1G35340	70.6611	83.3424	205.683	74.8361	123.955	182.484	48.7891	78.3088	71.3016	241.897	182.755	224.035	59.3245	52.1294	54.3922	83.8611	148.905
AT1G35350	280.383	247.868	269.346	282.714	90.3189	198.513	868.95	800.348	724.184	1102.36	992.499	1189.83	175.855	178.027	205.118	88.2749	106.069
AT1G35353	4.52231	12.5229	14.6916	31.5975	0	0	0	0	0	0	14.0581	0	14.8311	11.8029	16.3832	0	0
AT1G35370	101.752	154.594	71.0095	59.8689	4.36022	10.686	37.0124	10.5477	27.4898	20.734	39.3625	26.357	114.412	101.308	95.0225	25.379	8.15916
AT1G35405	51.1586	114.866	83.2525	182.933	35.5047	68.6368	55.9392	33.8805	46.389	58.7463	106.841	33.8876	197.042	123.93	190.045	46.3443	53.0345
AT1G35420	68.3999	30.2278	34.2804	88.1403	151.985	179.196	84.5397	22.3739	10.3087	72.569	64.667	26.357	102.759	82.6202	124.512	13.2412	22.4377
AT1G35460	149.801	78.5923	39.1776	73.1731	92.8105	95.7628	63.0893	91.7332	97.0732	169.328	160.262	26.357	75.215	96.3902	117.959	292.411	320.247
AT1G35480	23.4595	15.9776	29.3832	16.6302	0	0	19.768	0.319628	1.71811	0	5.62322	15.0612	40.2559	23.6058	53.0815	45.2409	6.11937
AT1G35500	8.47933	9.50017	12.243	21.6193	18.6867	0	0	0	0	0	2.81161	7.53058	24.3654	15.7372	23.5918	0	0
AT1G35520	11.8711	21.1595	85.7011	31.5975	0	0	4.20595	0	6.87244	20.734	67.4787	0	49.7902	35.4087	41.941	8.82749	10.1989
AT1G35540	20.9157	18.1367	36.729	19.9563	0.622889	0	0	0	0.859055	0	8.43483	0	14.8311	17.7043	24.9025	1.10344	14.2785
AT1G35580	649.234	548.419	291.384	458.995	591.744	745.552	740.248	699.985	625.392	808.626	711.337	1080.64	206.576	224.255	213.637	1517.22	1183.08
AT1G35590	52.5718	38.8643	24.486	18.2933	4.36022	2.46599	8.41191	17.8992	6.87244	3.45567	30.9277	13.1785	43.434	22.6222	23.5918	6.62062	0
AT1G35600	18.0892	25.4777	26.9346	21.6193	1.86867	0	11.3561	6.07293	1.71811	0	2.81161	3.76529	23.3061	15.7372	23.5918	0	2.03979
AT1G35612	107.687	86.797	85.7011	84.8143	366.882	357.158	444.99	361.499	393.447	321.377	272.726	777.532	79.4525	67.8666	85.8479	361.927	314.127
AT1G35620	309.496	219.799	97.9441	171.292	292.758	320.579	234.272	326.34	225.072	207.34	185.566	188.264	129.243	123.93	108.784	457.926	471.191
AT1G35625	28.2644	87.2288	29.3832	76.4991	3.73733	16.44	15.1414	7.35144	14.6039	10.367	33.7393	13.1785	85.8087	79.6695	77.3287	20.9653	24.4775
AT1G35650	21.481	54.8419	97.9441	84.8143	6.85178	1.233	10.5149	31.0039	39.5165	20.734	53.4206	0	70.9775	42.2937	71.4307	0	0
AT1G35670	158.281	176.617	188.542	119.738	108.383	91.6528	77.3895	18.2188	28.3488	241.897	340.205	182.616	154.667	145.569	206.428	77.2405	97.9099
AT1G35690	5.37024	68.2285	53.8692	24.9454	0.622889	0	2.52357	0.319628	12.0268	3.45567	8.43483	0	36.0185	27.5401	39.3197	15.4481	12.2387
AT1G35710	315.996	265.141	298.729	176.281	1779.59	1773.05	5568.68	5796.13	5040.94	404.313	269.915	438.656	685.41	683.584	490.185	1298.74	991.337
AT1G35720	2183.71	1626.69	293.832	256.106	1125.56	1498.91	909.748	958.244	816.961	832.815	916.585	1515.53	153.608	181.961	180.215	1135.44	940.343
AT1G35730	67.552	117.888	73.4581	73.1731	24.9156	11.919	95.4751	56.2545	110.818	93.303	157.45	39.5355	161.024	118.029	164.487	63.9993	57.1141
AT1G35735	1.69587	21.5913	24.486	114.749	0	0	1.26179	0	0	62.202	19.6813	13.1785	31.781	24.5893	53.0815	0	8.15916
AT1G35740	22.6115	67.3648	63.6637	31.5975	1.24578	6.57598	43.7419	24.931	33.5032	34.5567	67.4787	64.0099	40.2559	46.228	70.7754	2.20687	26.5173
AT1G35780	184.849	210.731	146.916	86.4773	103.4	161.934	207.354	170.362	191.569	176.239	109.653	129.902	176.914	187.863	226.088	889.369	950.542
AT1G35790	114.471	204.254	73.4581	237.813	26.1613	18.084	86.6426	66.1629	273.18	41.468	47.7974	3.76529	132.421	165.24	216.258	83.8611	24.4775
AT1G35840	20.9157	48.3645	132.225	58.2059	0	0.410999	7.15012	49.2227	6.01339	27.6453	95.5948	48.9487	88.9868	95.4067	61.6008	1.10344	2.03979
AT1G35870	85.9239	62.1829	90.5983	189.585	59.1744	0	23.1327	66.1629	28.3488	3.45567	0	0	48.7308	69.8337	77.984	0	24.4775
AT1G35890	54.2677	55.2737	78.3553	36.5865	0	0.821998	5.46774	26.8487	14.6039	3.45567	22.4929	22.5917	39.1966	31.4744	36.043	5.51718	4.07958
AT1G35895	61.8991	71.6831	252.206	194.574	32.3902	0	9.67369	2.55702	12.8858	13.8227	129.334	73.4231	209.755	127.865	195.943	57.3787	53.0345
AT1G35990	12.1537	45.7735	134.673	69.847	0	0	23.5533	11.5066	20.6173	6.91133	16.8697	16.9438	62.5026	86.5545	53.7369	70.6199	24.4775
AT1G35995	88.7503	147.684	71.0095	101.445	19.9324	14.385	29.4417	32.9217	67.0063	62.202	118.088	35.7702	87.9274	97.3738	162.521	159.998	34.6764
AT1G36010	106.557	113.138	36.729	44.9017	14.9493	0.821998	39.536	12.1459	14.6039	62.202	25.3045	35.7702	108.055	70.8173	117.959	45.2409	10.1989
AT1G36030	21.7636	19.0003	22.0374	11.6412	0	0	14.3002	8.94958	14.6039	0	0	0	6.3562	11.8029	16.3832	48.5512	4.07958
AT1G36050	241.661	234.05	249.757	217.856	159.46	218.241	185.903	229.173	225.072	311.01	309.277	384.059	164.202	189.83	202.496	281.376	401.838
AT1G36060	73.7702	201.231	151.813	114.749	277.186	202.212	215.765	243.237	199.301	17.2783	70.2903	22.5917	165.261	209.501	181.526	75.0336	132.586
AT1G36078	19.7851	25.0459	26.9346	26.6084	8.72045	0	0.841191	0	0	0	2.81161	1.88264	25.4248	17.7043	22.9365	7.72405	18.3581
AT1G36105	90.7288	46.6372	71.0095	71.5101	14.9493	6.16499	5.04714	5.11404	5.15433	31.101	30.9277	0	56.1464	41.3101	57.6688	0	0
AT1G36110	64.4429	86.797	122.43	157.987	0	23.0159	30.7035	31.6431	27.4898	20.734	67.4787	24.4744	109.115	103.275	146.793	12.1378	26.5173
AT1G36120	301.299	442.621	149.365	184.596	117.103	122.889	317.129	178.672	174.388	27.6453	129.334	24.4744	213.992	193.764	416.788	27.5859	32.6366
AT1G36140	29.1124	22.8868	48.972	54.8798	21.8011	19.317	16.4032	6.39255	27.4898	3.45567	16.8697	0	43.434	31.4744	57.0135	6.62062	6.11937
AT1G36160	700.393	470.258	1726.26	1661.36	507.654	596.36	646.034	737.701	416.642	542.539	447.046	417.947	543.455	537.031	509.845	785.646	713.926
AT1G36180	306.104	476.304	418.711	392.474	133.921	48.4979	319.232	143.832	221.636	127.86	345.828	225.917	354.888	258.68	462.661	189.791	142.785
AT1G36240	25.7206	22.0231	48.972	13.3042	0	0	6.30893	0.319628	17.1811	24.1897	11.2464	0	36.0185	35.4087	41.941	6.62062	0
AT1G36370	132.278	101.911	193.44	41.5756	105.268	115.491	83.2779	138.399	34.3622	400.857	261.48	521.492	64.6213	87.5381	73.3967	65.1027	61.1937
AT1G36406	26.5686	13.8184	88.1497	58.2059	3.73733	0	13.8796	0.319628	2.57717	3.45567	14.0581	1.88264	23.3061	33.4415	29.4897	1.10344	6.11937
AT1G36420	31.9388	25.9096	26.9346	19.9563	0	0.410999	3.78536	2.55702	12.0268	0	5.62322	1.88264	24.3654	17.7043	37.3537	0	20.3979
AT1G36485	26.8512	27.205	22.0374	53.2168	0	0	2.52357	2.55702	4.29528	13.8227	14.0581	11.2959	38.1372	48.1951	40.6303	0	0
AT1G36500	19.7851	3.88643	29.3832	3.32605	0	0	3.78536	0.639255	12.0268	48.3793	70.2903	1.88264	25.4248	22.6222	22.2811	27.5859	14.2785
AT1G36510	73.7702	137.752	26.9346	38.2496	64.1576	72.7468	32.3858	54.3367	51.5433	69.1133	47.7974	48.9487	63.562	46.228	85.1926	0	14.2785
AT1G36520	97.2296	76.0013	146.916	93.1294	46.0938	25.0709	55.5186	33.5609	20.6173	65.6576	39.3625	15.0612	129.243	114.095	142.861	24.2756	44.8754
AT1G36540	8.47933	33.2506	36.729	19.9563	0	0	4.62655	2.23739	0	13.8227	14.0581	0	65.6807	41.3101	26.8684	5.51718	2.03979
AT1G36560	18.9372	10.3638	22.0374	68.184	0.622889	0	0.420595	0	0	24.1897	5.62322	0	20.128	9.83574	30.8004	0	10.1989
AT1G36570	35.6132	29.3642	88.1497	114.749	2.49156	0	5.46774	0	7.7315	65.6576	64.667	0	57.2058	59.998	89.1246	18.7584	2.03979
AT1G36600	27.9818	47.9327	41.6262	79.8252	11.212	82.1998	39.1154	22.0543	50.6843	3.45567	5.62322	0	43.434	83.6038	55.0475	4.41374	16.3183
AT1G36610	87.6197	55.7055	9.79441	56.5428	19.9324	20.55	23.5533	10.5477	58.4158	24.1897	73.1019	58.362	88.9868	64.9159	131.066	12.1378	4.07958
AT1G36620	125.494	72.1149	110.187	81.4882	31.7673	8.21998	66.0335	99.7238	41.2346	41.468	67.4787	79.071	113.352	92.4559	121.891	17.655	26.5173
AT1G36660	14.1322	9.93199	4.8972	23.2823	1.86867	0.410999	0	0	0.859055	0	8.43483	0	24.3654	20.655	46.5283	0	4.07958
AT1G36670	0.565289	0.431826	51.4206	53.2168	0	2.46599	0	0	0	13.8227	2.81161	0	13.7718	16.7208	14.4172	0	0
AT1G36675	21.481	33.6824	19.5888	28.2714	3.11444	13.152	14.3002	3.19628	17.1811	10.367	2.81161	0	57.2058	27.5401	32.1111	1.10344	2.03979
AT1G36710	18.0892	9.93199	12.243	9.97815	5.606	3.28799	2.10298	0.319628	3.43622	3.45567	8.43483	1.88264	38.1372	17.7043	13.1066	0	0
AT1G36730	395.985	211.595	396.674	299.344	735.632	655.133	691.038	580.764	761.123	608.197	753.512	681.517	225.645	235.074	136.308	674.199	434.475
AT1G36795	18.0892	36.2734	56.3178	83.1512	3.73733	0.821998	1.68238	6.07293	5.15433	24.1897	22.4929	0	74.1556	44.2608	59.6348	19.8618	2.03979
AT1G36800	64.7255	69.524	66.1123	114.749	28.6529	54.2519	44.1625	59.4508	36.9394	13.8227	75.9135	22.5917	135.599	114.095	136.964	0	18.3581
AT1G36810	201.525	238.8	132.225	78.1622	5.606	56.3069	75.7072	183.786	85.0465	38.0123	123.711	20.7091	150.43	162.29	260.82	5.51718	26.5173
AT1G36840	172.13	216.345	56.3178	154.661	41.7336	47.6759	87.4838	162.371	110.818	48.3793	115.276	43.3008	93.2242	84.5873	125.823	38.6203	6.11937
AT1G36850	72.6396	91.5471	29.3832	89.8033	31.7673	11.919	34.4888	42.5105	46.389	10.367	36.5509	1.88264	73.0963	63.9323	86.5033	13.2412	10.1989
AT1G36880	62.1817	103.638	80.8039	56.5428	44.848	5.75399	19.3474	16.301	31.785	38.0123	50.609	0	88.9868	43.2772	68.1541	0	2.03979
AT1G36890	35.8958	56.5692	61.215	49.8907	2.49156	0	0.420595	2.23739	0	34.5567	25.3045	0	47.6715	52.1294	36.043	6.62062	2.03979
AT1G36910	40.4181	49.2281	166.505	28.2714	0.622889	0.410999	1.68238	0	0	6.91133	22.4929	0	24.3654	35.4087	19.0045	14.3447	2.03979
AT1G36915	30.8082	28.0687	51.4206	23.2823	0	0	0	0	0	3.45567	8.43483	1.88264	26.4842	30.4908	31.4557	49.6546	4.07958
AT1G36936	5.0876	8.63652	9.79441	9.97815	0	0	0	0	0	0	14.0581	0	23.3061	25.5729	14.4172	60.689	0
AT1G36980	492.366	399.439	269.346	226.171	773.005	711.439	513.126	833.589	646.009	487.249	548.264	779.415	205.517	278.351	209.05	510.891	550.743
AT1G37000	31.0909	53.9782	31.8318	51.5538	0	0	8.8325	0.319628	0.859055	51.835	8.43483	0	48.7308	35.4087	68.8094	11.0344	2.03979
AT1G37020	51.4413	39.728	12.243	34.9235	0	0	1.68238	0.319628	14.6039	110.581	25.3045	50.8314	72.0369	39.343	48.4943	1.10344	6.11937
AT1G37038	10.7405	6.90921	17.1402	19.9563	0	0	0	0.319628	0	10.367	22.4929	0	33.8997	23.6058	27.5238	0	8.15916
AT1G37040	61.8991	83.7742	112.636	89.8033	8.72045	0	18.9268	1.59814	82.4693	17.2783	28.1161	1.88264	96.4023	96.3902	104.852	1.10344	2.03979
AT1G37045	32.2215	47.069	17.1402	39.9126	4.36022	0.410999	68.557	111.23	66.1472	0	36.5509	0	30.7216	41.3101	66.1881	5.51718	2.03979
AT1G37050	67.2693	104.07	22.0374	143.02	0.622889	0.821998	28.6005	108.354	0.859055	0	53.4206	54.5967	38.1372	55.0801	79.2947	0	2.03979
AT1G37057	103.165	171.003	100.393	84.8143	52.3227	46.4429	53.4156	21.0954	33.5032	20.734	39.3625	62.1273	102.759	57.0473	113.372	6.62062	18.3581
AT1G37060	66.9867	93.7062	75.9067	66.521	43.6022	55.4849	26.0769	20.7758	92.778	10.367	75.9135	16.9438	75.215	88.5216	103.542	0	0
AT1G37063	15.8281	21.1595	61.215	26.6084	10.5891	53.8409	10.5149	8.62995	11.1677	13.8227	5.62322	1.88264	21.1873	28.5236	31.4557	0	0
AT1G37070	55.1156	41.0235	149.365	46.5647	32.3902	72.3358	20.6092	14.3832	15.463	44.9237	11.2464	41.4182	54.0277	47.2115	73.3967	0	14.2785
AT1G37095	1.69587	3.45461	9.79441	14.9672	0.622889	0	0	0	0	6.91133	50.609	1.88264	13.7718	12.7865	6.55328	7.72405	4.07958
AT1G37110	48.3322	79.456	225.271	139.694	18.0638	113.025	26.9181	19.8169	68.7244	51.835	30.9277	7.53058	79.4525	67.8666	70.1201	17.655	8.15916
AT1G37113	307.8	283.71	149.365	119.738	71.6322	2.87699	92.531	26.2095	40.3756	107.126	160.262	86.6016	226.704	221.304	148.104	48.5512	14.2785
AT1G37120	70.9437	79.8878	83.2525	26.6084	13.0807	0	13.0385	7.99069	2.57717	24.1897	36.5509	11.2959	75.215	65.8994	72.0861	1.10344	18.3581
AT1G37130	434.99	316.96	127.327	159.65	1496.8	1895.53	615.752	1049.34	868.505	1130	641.047	901.786	500.021	463.263	366.984	223.998	218.257
AT1G37180	16.3934	9.93199	112.636	19.9563	5.606	83.4328	10.0943	17.5795	12.0268	3.45567	5.62322	0	42.3747	12.7865	20.3152	1.10344	2.03979
AT1G37200	114.754	147.253	134.673	169.629	43.6022	49.7309	78.6513	31.9628	254.28	69.1133	126.522	114.841	138.777	158.355	176.283	0	22.4377
AT1G37210	66.9867	54.4101	97.9441	41.5756	104.022	97.4068	118.608	85.6602	48.9661	89.8473	56.2322	114.841	86.868	82.6202	87.1586	0	18.3581
AT1G37405	6.50082	9.93199	58.7664	44.9017	9.34333	35.7569	0.420595	0.319628	0	0	16.8697	7.53058	29.6623	19.6715	44.5623	0	6.11937
AT1G37603	68.9652	41.8871	80.8039	58.2059	35.5047	18.084	2.94417	0.319628	12.8858	41.468	39.3625	1.88264	141.955	41.3101	123.857	6.62062	30.5968
AT1G38140	56.8115	39.2962	90.5983	106.434	0	1.644	10.0943	0	11.1677	20.734	44.9858	0	55.087	65.8994	86.5033	0	0
AT1G38360	96.6644	92.8426	205.683	167.965	11.8349	0	0.841191	3.5159	42.0937	34.5567	25.3045	22.5917	135.599	79.6695	136.964	3.31031	6.11937
AT1G38380	0.847933	1.29548	29.3832	36.5865	0	0	0.420595	0	0	0	19.6813	0	13.7718	13.77	25.5578	0	2.03979
AT1G38400	26.2859	39.728	53.8692	61.5319	7.47467	47.6759	10.0943	7.67106	6.01339	6.91133	14.0581	5.64793	27.5435	32.4579	48.4943	20.9653	6.11937
AT1G38450	70.9437	42.7508	264.449	86.4773	37.3733	6.98698	0.420595	35.4787	0	10.367	19.6813	30.1223	122.886	84.5873	137.619	3.31031	2.03979
AT1G39070	32.7867	23.7504	88.1497	23.2823	9.96622	0.410999	3.36476	0.319628	2.57717	0	11.2464	5.64793	37.0778	17.7043	20.9705	9.93092	6.11937
AT1G39270	291.406	201.663	303.627	226.171	37.3733	0.410999	101.363	35.7983	124.563	100.214	216.494	178.851	334.76	331.464	318.489	18.7584	42.8356
AT1G40083	33.352	28.0687	19.5888	11.6412	11.212	0	1.68238	0.639255	0	10.367	0	0	37.0778	21.6386	39.975	0	0
AT1G40087	26.2859	29.3642	19.5888	9.97815	0	0	6.30893	0	1.71811	27.6453	19.6813	0	23.3061	24.5893	28.1791	1.10344	8.15916
AT1G40097	92.142	63.0466	134.673	68.184	4.36022	0	0	0.319628	12.8858	31.101	22.4929	3.76529	49.7902	59.998	97.6438	1.10344	10.1989
AT1G40101	102.035	190.867	274.243	310.986	47.9624	140.151	63.9305	38.9946	64.4291	41.468	151.827	13.1785	220.348	239.008	207.739	33.1031	59.1539
AT1G40104	333.238	284.573	176.299	212.867	64.7804	12.741	31.5447	50.5012	79.8921	114.037	109.653	45.1835	269.079	276.384	272.616	27.5859	44.8754
AT1G40113	184.001	234.913	230.169	93.1294	93.4333	31.2359	15.9826	104.199	103.087	20.734	50.609	1.88264	140.896	102.292	93.0565	40.8271	10.1989
AT1G40230	35.3305	31.0915	36.729	61.5319	4.98311	0.410999	1.26179	11.187	0	0	11.2464	3.76529	58.2651	19.6715	45.8729	0	4.07958
AT1G40390	64.4429	118.752	39.1776	63.1949	6.22889	0	26.4975	53.0582	20.6173	17.2783	16.8697	0	39.1966	53.113	81.2606	0	10.1989
AT1G40470	34.7653	56.5692	213.028	29.9344	5.606	37.4009	0	0.319628	6.87244	10.367	11.2464	15.0612	73.0963	32.4579	53.0815	8.82749	6.11937
AT1G41700	13.0016	3.02278	19.5888	21.6193	0	0	0	0	1.71811	0	5.62322	0	46.6121	21.6386	19.0045	1.10344	0
AT1G41710	22.0463	22.4549	78.3553	34.9235	9.96622	1.644	2.94417	0.639255	6.87244	17.2783	5.62322	20.7091	54.0277	40.3265	45.8729	0	22.4377
AT1G41743	85.9239	109.252	112.636	136.368	60.4202	36.9899	38.6948	20.4562	36.0803	27.6453	14.0581	18.8264	119.708	136.717	171.041	1.10344	24.4775
AT1G41775	76.5966	41.4553	127.327	177.944	0	32.4689	75.2866	14.3832	1.71811	31.101	171.508	37.6529	156.786	109.177	186.113	3.31031	2.03979
AT1G41795	26.2859	29.796	26.9346	41.5756	0.622889	0	61.8275	79.5873	12.0268	6.91133	19.6813	41.4182	60.3839	55.0801	83.2266	144.55	14.2785
AT1G41825	116.732	101.047	93.0469	96.4554	3.11444	0.821998	13.0385	15.0225	53.2614	3.45567	14.0581	75.3058	101.699	61.9651	116.648	5.51718	4.07958
AT1G41830	558.505	675.376	450.543	520.527	406.746	341.129	1080.93	1188.38	1257.66	646.209	759.135	982.74	409.975	458.345	469.215	1643.02	1331.98
AT1G41850	52.0066	73.8422	107.738	98.1185	0	0	44.5831	7.03181	28.3488	6.91133	78.7251	24.4744	157.846	125.897	150.725	30.8962	20.3979
AT1G41880	270.208	199.072	176.299	94.7924	349.441	324.278	201.045	284.149	207.032	214.251	194.001	207.091	135.599	168.191	105.508	153.378	130.546
AT1G41896	220.745	319.551	210.58	139.694	37.9962	151.248	62.6687	16.9403	98.7913	48.3793	78.7251	86.6016	219.289	187.863	219.535	93.7921	34.6764
AT1G41910	19.2198	15.1139	53.8692	94.7924	0	0	0	0	0	3.45567	19.6813	0	22.2467	26.5565	36.043	1.10344	2.03979
AT1G41920	33.352	2.59096	78.3553	13.3042	0	0.410999	4.62655	0	0	62.202	2.81161	5.64793	45.5528	20.655	28.1791	5.51718	10.1989
AT1G42140	152.911	118.32	173.851	83.1512	46.0938	27.5369	98.8399	10.5477	60.1339	34.5567	44.9858	16.9438	123.946	67.8666	203.152	35.31	34.6764
AT1G42170	44.9404	30.2278	90.5983	66.521	44.2251	33.7019	13.0385	19.4973	7.7315	27.6453	42.1742	1.88264	82.6306	39.343	70.1201	0	0
AT1G42180	13.0016	33.6824	24.486	49.8907	40.4878	27.5369	12.6179	20.4562	45.5299	0	19.6813	13.1785	33.8997	13.77	26.2131	0	0
AT1G42240	50.876	15.9776	110.187	53.2168	0	0	0	1.59814	0.859055	0	2.81161	37.6529	33.8997	63.9323	74.052	65.1027	4.07958
AT1G42290	19.7851	70.8194	90.5983	143.02	31.7673	14.385	13.4591	15.0225	27.4898	10.367	8.43483	20.7091	54.0277	39.343	58.9795	0	4.07958
AT1G42310	35.0479	80.3196	48.972	14.9672	9.34333	18.495	43.7419	9.2692	53.2614	6.91133	5.62322	1.88264	24.3654	49.1787	75.3627	0	2.03979
AT1G42320	274.165	248.732	73.4581	114.749	58.5516	120.012	15.562	13.744	44.6709	24.1897	101.218	26.357	137.718	124.914	230.02	4.41374	18.3581
AT1G42390	8.76197	42.3189	105.29	31.5975	0	22.6049	0	0	0.859055	51.835	50.609	0	37.0778	30.4908	41.2856	12.1378	2.03979
AT1G42430	249.01	275.937	159.159	184.596	72.878	53.8409	124.496	145.75	110.818	148.594	210.871	192.03	182.211	118.029	222.156	157.791	195.82
AT1G42450	239.4	284.141	58.7664	143.02	7.47467	67.8148	111.037	127.212	87.6236	27.6453	143.392	111.076	200.22	184.912	281.791	50.7581	34.6764
AT1G42460	29.9603	83.7742	83.2525	103.108	1.86867	0	10.5149	46.0264	10.3087	65.6576	8.43483	84.719	98.5211	76.7188	132.376	27.5859	55.0743
AT1G42470	224.137	394.689	450.543	445.691	328.885	213.309	451.299	433.735	309.26	1119.64	753.512	707.874	394.084	347.202	418.099	775.716	789.398
AT1G42490	66.7041	70.3876	34.2804	84.8143	4.36022	18.906	15.9826	18.2188	0.859055	13.8227	28.1161	18.8264	65.6807	71.8009	64.2221	1.10344	16.3183
AT1G42515	2.82644	15.1139	22.0374	8.31512	0	0	0	0	0	0	11.2464	16.9438	28.6029	23.6058	17.0385	0	6.11937
AT1G42550	263.707	287.596	286.486	259.432	1288.76	1136.82	643.511	719.802	730.197	708.411	390.814	847.19	345.353	358.021	293.587	978.748	940.343
AT1G42600	40.1355	53.9782	68.5609	23.2823	27.4071	18.495	66.0335	9.2692	10.3087	3.45567	11.2464	0	34.9591	34.4251	44.5623	0	0
AT1G42602	40.7008	34.1142	4.8972	3.32605	0	0	1.26179	0.639255	1.71811	6.91133	25.3045	24.4744	10.5937	29.5072	49.8049	0	2.03979
AT1G42605	100.621	107.093	56.3178	36.5865	8.09756	48.4979	32.3858	35.4787	66.1472	27.6453	22.4929	50.8314	93.2242	66.883	137.619	1.10344	8.15916
AT1G42615	1.69587	16.4094	44.0748	19.9563	0	0	0	0	0	0	14.0581	0	27.5435	12.7865	45.2176	0	2.03979
AT1G42697	33.0694	81.6151	75.9067	69.847	11.8349	11.097	24.3945	33.2413	23.1945	10.367	16.8697	41.4182	44.4934	28.5236	55.7029	13.2412	4.07958
AT1G42703	38.7223	55.2737	66.1123	54.8798	12.4578	4.52099	22.2916	28.1272	36.0803	17.2783	25.3045	48.9487	31.781	35.4087	64.8774	13.2412	0
AT1G42745	5.37024	25.4777	26.9346	73.1731	0	0	5.88833	0.639255	7.7315	0	5.62322	0	46.6121	40.3265	55.0475	7.72405	8.15916
AT1G42888	115.602	88.9561	129.776	128.053	0	0	18.0856	0.319628	19.7583	27.6453	50.609	0	106.996	110.16	123.202	0	6.11937
AT1G42960	293.385	231.89	102.841	136.368	173.163	223.583	205.251	160.453	207.891	193.517	157.45	171.321	122.886	105.242	110.75	239.446	146.865
AT1G42970	337.477	360.575	124.879	239.476	1024.03	1461.92	212.821	306.523	183.838	511.438	677.598	508.314	202.339	245.893	198.564	162.205	171.342
AT1G42980	280.666	205.981	2651.84	2546.09	135.167	89.1868	868.529	871.305	697.553	473.426	196.813	404.768	106.996	95.4067	77.984	178.757	214.178
AT1G42990	639.059	523.373	6601.43	6534.02	469.035	256.874	1429.18	1309.2	1490.46	2933.86	1602.62	2149.98	371.838	439.657	316.523	767.991	744.523
AT1G43000	28.5471	26.7732	78.3553	114.749	8.72045	8.21998	29.4417	38.675	18.0402	44.9237	8.43483	50.8314	47.6715	33.4415	27.5238	1.10344	8.15916
AT1G43005	45.7884	35.4097	61.215	41.5756	0	0	2.52357	4.15516	12.0268	3.45567	5.62322	0	15.8905	29.5072	39.975	0	10.1989
AT1G43010	52.5718	24.6141	44.0748	56.5428	0	0	61.4069	17.5795	36.9394	0	8.43483	18.8264	33.8997	9.83574	55.7029	0	0
AT1G43020	110.797	149.844	95.4955	106.434	0.622889	29.5919	119.449	62.0078	36.0803	24.1897	53.4206	20.7091	93.2242	79.6695	208.394	13.2412	8.15916
AT1G43110	11.3058	27.6369	58.7664	18.2933	0	0	5.88833	0	0	20.734	11.2464	1.88264	21.1873	23.6058	13.1066	5.51718	0
AT1G43140	63.595	133.866	139.57	68.184	15.5722	14.385	15.9826	13.1047	27.4898	44.9237	47.7974	0	51.9089	72.7845	56.3582	2.20687	4.07958
AT1G43145	47.7669	58.7283	14.6916	136.368	6.22889	0	67.2953	12.1459	68.7244	24.1897	42.1742	15.0612	69.9182	29.5072	76.6733	0	6.11937
AT1G43160	132.278	167.98	88.1497	101.445	62.2889	47.6759	52.5744	79.2677	98.7913	1060.89	579.192	1443.99	49.7902	76.7188	90.4352	81.6543	40.7958
AT1G43170	1073.77	893.016	186.094	281.051	2149.59	1974.03	1814.03	2203.83	1763.64	1420.28	1079.66	1773.45	384.55	368.84	403.682	865.094	966.86
AT1G43180	66.1388	54.4101	22.0374	74.8361	19.9324	6.16499	33.227	35.159	46.389	17.2783	2.81161	0	42.3747	64.9159	66.1881	24.2756	4.07958
AT1G43195	1.41322	19.4322	22.0374	14.9672	0	0	0	0	0	6.91133	8.43483	0	22.2467	8.85216	20.9705	59.5855	0
AT1G43245	60.4859	53.9782	14.6916	39.9126	12.4578	30.4139	18.0856	23.3328	12.8858	13.8227	11.2464	5.64793	47.6715	63.9323	66.8434	26.4825	40.7958
AT1G43250	247.596	316.528	144.468	189.585	156.345	188.238	67.7159	298.852	192.428	165.872	101.218	118.607	253.189	289.171	300.795	17.655	63.2335
AT1G43300	42.3966	65.2057	102.841	74.8361	41.7336	0.410999	8.41191	19.1777	30.926	6.91133	11.2464	15.0612	87.9274	45.2444	60.2902	0	4.07958
AT1G43502	126.059	198.64	102.841	99.7815	21.8011	152.07	18.5062	128.81	64.4291	0	5.62322	0	100.64	106.226	163.177	39.7237	34.6764
AT1G43620	227.811	253.914	433.403	123.064	102.777	138.507	74.866	38.3553	101.369	124.404	75.9135	45.1835	206.576	167.208	188.079	134.619	83.6313
AT1G43650	46.919	43.1826	51.4206	31.5975	149.493	81.3778	68.1364	80.2266	36.0803	20.734	33.7393	7.53058	95.343	111.144	88.4692	38.6203	55.0743
AT1G43660	6.21817	5.18191	26.9346	3.32605	0	0	2.10298	0	0.859055	20.734	8.43483	7.53058	9.5343	9.83574	7.20861	0	0
AT1G43670	246.748	288.46	124.879	151.335	163.197	257.285	303.249	198.169	170.952	138.227	171.508	199.56	173.736	242.943	280.48	772.405	795.518
AT1G43675	13.8496	27.6369	14.6916	18.2933	13.0807	16.851	29.8623	35.7983	33.5032	3.45567	0	22.5917	12.7124	13.77	11.7959	639.993	507.907
AT1G43700	159.694	174.889	90.5983	149.672	398.026	299.207	251.095	431.497	278.334	148.594	210.871	207.091	118.649	142.618	178.249	239.446	246.814
AT1G43710	251.553	296.664	78.3553	166.302	425.433	419.63	318.391	536.335	326.441	335.2	354.263	163.79	139.836	161.306	123.202	446.892	283.531
AT1G43730	19.7851	39.2962	12.243	3.32605	0.622889	0	23.5533	9.58883	33.5032	48.3793	59.0438	0	46.6121	49.1787	32.7664	0	0
AT1G43740	42.114	30.2278	122.43	124.727	16.818	11.508	19.3474	15.6618	13.7449	38.0123	61.8554	33.8876	99.5804	76.7188	115.338	11.0344	10.1989
AT1G43750	56.2462	52.2509	139.57	162.976	38.6191	18.906	30.7035	24.6113	12.0268	38.0123	42.1742	43.3008	143.014	88.5216	157.934	7.72405	10.1989
AT1G43770	147.258	79.8878	193.44	166.302	251.647	427.85	229.645	249.629	163.22	203.884	168.697	216.504	170.558	210.485	142.206	291.307	277.411
AT1G43775	23.4595	22.0231	58.7664	63.1949	8.09756	0	2.52357	5.43367	9.44961	0	22.4929	3.76529	40.2559	37.3758	28.8344	0	0
AT1G43777	16.1107	35.4097	71.0095	41.5756	9.96622	4.52099	2.52357	2.23739	2.57717	10.367	11.2464	24.4744	30.7216	31.4744	32.1111	0	12.2387
AT1G43780	34.4826	44.9099	85.7011	34.9235	0	0.410999	0	10.2281	0	34.5567	78.7251	0	81.5712	49.1787	62.9115	47.4477	14.2785
AT1G43790	117.015	136.457	78.3553	16.6302	90.9418	131.52	52.1538	79.5873	114.254	89.8473	92.7832	201.443	73.0963	84.5873	73.3967	421.513	310.048
AT1G43800	52.8545	149.412	95.4955	28.2714	24.2927	16.029	50.4714	31.9628	39.5165	6.91133	28.1161	77.1884	84.7493	109.177	87.1586	16.5515	12.2387
AT1G43815	50.5933	64.342	85.7011	44.9017	8.09756	18.495	23.1327	9.90846	44.6709	24.1897	84.3483	41.4182	114.412	101.308	98.9545	34.2065	10.1989
AT1G43860	65.2908	87.2288	66.1123	119.738	153.231	158.235	150.573	138.718	121.986	286.82	140.581	288.045	113.352	125.897	91.0906	75.0336	163.183
AT1G43880	27.4165	95.0017	102.841	63.1949	4.36022	0.410999	15.1414	5.43367	12.8858	13.8227	19.6813	16.9438	78.3931	50.1623	67.4988	72.8268	4.07958
AT1G43883	259.185	336.392	115.084	224.508	57.3058	15.618	57.6216	94.9294	92.778	103.67	233.364	116.724	312.513	267.532	317.834	52.9649	71.3926
AT1G43886	178.349	196.481	531.347	570.417	235.452	394.148	355.403	318.03	339.327	463.059	407.684	320.049	337.938	268.516	235.918	169.929	220.297
AT1G43890	258.62	137.321	137.122	88.1403	362.521	324.278	347.832	239.721	233.663	307.554	289.596	517.727	194.923	178.027	106.163	333.238	230.496
AT1G43910	96.3817	97.5926	75.9067	24.9454	105.268	83.0218	41.2183	37.7161	49.8252	89.8473	19.6813	73.4231	177.974	200.649	131.721	132.412	106.069
AT1G43920	12.719	19.864	19.5888	39.9126	0	0	0	4.47479	0	17.2783	30.9277	1.88264	23.3061	26.5565	20.3152	17.655	4.07958
AT1G43997	8.76197	4.75008	63.6637	34.9235	0	0	5.04714	27.1684	0	3.45567	5.62322	0	26.4842	25.5729	17.0385	41.9306	38.756
AT1G44030	6.78346	57.8647	56.3178	44.9017	0	0	0	0	0	34.5567	14.0581	0	60.3839	61.9651	56.3582	19.8618	0
AT1G44050	102.883	100.184	31.8318	48.2277	13.0807	18.906	57.6216	3.83553	6.87244	0	39.3625	1.88264	64.6213	69.8337	58.9795	1.10344	2.03979
AT1G44100	850.759	596.351	438.3	387.485	161.951	289.343	196.839	309.719	149.476	977.953	888.469	1065.58	297.682	327.53	278.514	172.136	130.546
AT1G44286	3.95702	5.61374	36.729	19.9563	0	0	0	0	0	0	0	0	11.653	12.7865	14.4172	0	0
AT1G44350	570.942	653.784	874.151	745.035	739.992	815.833	1369.04	1640.33	1116.77	8798.12	5974.67	10476.9	317.81	357.037	387.299	1219.3	1160.64
AT1G44446	46.3537	34.9779	66.1123	128.053	343.835	390.449	114.402	85.9799	209.609	262.631	163.073	212.739	69.9182	75.7352	38.009	317.79	148.905
AT1G44510	123.798	181.367	66.1123	176.281	14.3264	22.1939	161.088	33.2413	255.139	24.1897	112.464	118.607	251.07	182.945	319.145	97.1024	179.501
AT1G44575	457.601	337.688	271.795	169.629	450.349	478.814	97.9987	132.006	123.704	428.503	447.046	625.038	212.933	240.976	193.322	161.102	193.78
AT1G44760	149.519	146.389	582.767	483.94	328.885	326.333	144.264	257.94	228.509	110.581	120.899	116.724	74.1556	105.242	100.92	404.961	263.133
AT1G44770	213.396	174.458	22.0374	71.5101	205.553	244.544	260.349	265.93	146.898	148.594	208.059	459.365	39.1966	70.8173	49.1496	278.066	193.78
AT1G44780	262.577	159.776	166.505	216.193	119.595	132.342	329.747	283.19	333.313	138.227	134.957	105.428	144.074	196.715	161.211	457.926	440.594
AT1G44790	146.127	127.389	137.122	131.379	218.634	244.133	142.161	227.255	273.18	162.416	199.624	348.289	104.877	130.815	113.372	272.549	242.735
AT1G44800	907.288	630.466	127.327	123.064	346.326	441.002	688.094	563.504	652.023	183.15	143.392	342.641	371.838	414.085	338.149	242.756	287.61
AT1G44810	125.211	150.275	129.776	41.5756	292.135	320.579	298.202	226.616	217.341	72.569	149.015	203.326	117.59	143.602	104.852	136.826	118.308
AT1G44820	210.005	126.093	66.1123	84.8143	53.5684	63.7049	53.4156	127.212	67.0063	131.315	185.566	122.372	109.115	142.618	133.032	166.619	169.302
AT1G44850	51.1586	50.0918	29.3832	41.5756	4.98311	1.233	4.62655	12.1459	8.59055	34.5567	11.2464	3.76529	39.1966	42.2937	55.0475	0	6.11937
AT1G44910	1016.67	1016.95	925.572	794.926	1101.89	769.39	1540.64	1552.11	1173.47	1036.7	666.352	670.221	644.095	702.272	686.783	2342.59	2052.03
AT1G44935	52.8545	71.2513	9.79441	29.9344	31.7673	16.44	18.9268	3.5159	6.87244	24.1897	16.8697	1.88264	64.6213	54.0966	106.818	1.10344	0
AT1G44970	63.8776	38.8643	83.2525	81.4882	0.622889	12.33	11.3561	21.7347	15.463	41.468	11.2464	0	56.1464	57.0473	56.3582	4.41374	4.07958
AT1G45010	194.742	202.526	411.365	294.355	66.6491	95.7628	72.3424	124.016	89.3417	117.493	89.9715	80.9537	164.202	208.518	171.696	17.655	53.0345
AT1G45020	61.0512	79.8878	247.309	101.445	7.47467	0.410999	38.2742	94.2902	33.5032	72.569	56.2322	90.3669	114.412	102.292	91.7459	22.0687	16.3183
AT1G45035	11.5884	23.7504	9.79441	21.6193	0	0	6.30893	13.744	4.29528	0	8.43483	7.53058	16.9499	8.85216	13.1066	27.5859	8.15916
AT1G45130	383.266	351.506	426.057	344.246	201.193	191.115	262.031	285.108	197.583	494.16	373.944	826.481	130.302	126.881	159.9	899.3	809.796
AT1G45140	130.864	147.684	325.664	374.181	61.666	99.0508	526.585	440.127	499.111	729.145	463.916	372.764	179.033	112.127	169.73	40.8271	28.557
AT1G45145	387.223	272.914	712.543	525.516	672.72	831.862	1046.44	1405.72	857.337	3092.82	2302.71	3763.41	108.055	95.4067	89.1246	530.753	532.385
AT1G45180	146.692	106.661	281.589	262.758	94.6791	134.397	102.625	128.81	164.08	65.6576	84.3483	62.1273	155.727	125.897	167.109	297.928	220.297
AT1G45191	52.8545	121.343	266.898	264.421	22.424	20.961	20.6092	14.0636	80.7512	34.5567	73.1019	60.2446	152.549	120.98	171.041	19.8618	28.557
AT1G45201	2084.22	1847.78	673.366	197.9	466.544	581.975	410.08	746.331	325.582	362.845	312.089	252.274	564.642	615.717	574.722	65.1027	138.706
AT1G45223	13.8496	13.3866	48.972	9.97815	0.622889	0.821998	3.78536	4.15516	6.01339	3.45567	5.62322	3.76529	11.653	7.86859	11.7959	8.82749	12.2387
AT1G45229	61.6165	119.616	168.954	101.445	264.728	343.184	177.912	193.055	194.146	141.682	137.769	120.489	246.832	169.175	140.895	176.55	228.456
AT1G45231	97.5123	163.662	80.8039	152.998	62.9118	40.6889	17.2444	29.7254	77.315	62.202	75.9135	28.2397	136.658	185.895	193.977	139.033	48.9549
AT1G45243	13.5669	13.8184	44.0748	11.6412	2.49156	0	0.420595	0	0	0	2.81161	0	14.8311	17.7043	24.9025	43.034	4.07958
AT1G45248	83.0974	130.843	142.019	164.639	71.6322	71.5138	76.5484	69.3592	24.0535	89.8473	53.4206	84.719	104.877	117.045	91.7459	169.929	185.621
AT1G45249	211.418	134.73	181.197	174.618	505.786	480.869	355.824	335.929	415.783	203.884	272.726	329.463	369.719	419.002	308.659	603.58	571.141
AT1G45332	103.73	134.73	151.813	166.302	95.9249	68.6368	68.557	90.135	83.3284	103.67	160.262	175.086	165.261	151.47	159.9	16.5515	24.4775
AT1G45403	7.06611	7.34104	41.6262	11.6412	3.73733	0	0	0	0	44.9237	22.4929	0	31.781	36.3922	23.5918	0	18.3581
AT1G45545	59.0727	87.6606	244.86	141.357	88.4502	40.6889	98.8399	129.769	35.2213	186.606	28.1161	67.7752	157.846	188.846	131.066	12.1378	22.4377
AT1G45688	444.317	371.37	374.636	410.767	475.887	352.637	588.413	490.309	621.097	1095.45	941.89	1306.55	386.669	398.347	250.335	631.165	693.528
AT1G45976	76.0313	51.3873	58.7664	44.9017	300.855	249.476	231.748	288.943	200.16	179.695	118.088	216.504	79.4525	84.5873	88.4692	127.999	187.661
AT1G46480	102.883	95.4335	90.5983	61.5319	144.51	117.546	464.337	343.919	495.675	58.7463	115.276	43.3008	248.951	266.548	222.156	186.481	114.228
AT1G46624	78.8578	158.48	80.8039	202.889	123.955	122.889	55.098	151.504	161.502	27.6453	106.841	5.64793	221.408	171.142	173.007	4.41374	10.1989
AT1G47128	791.687	686.603	467.683	444.028	1140.51	1272.86	975.781	1047.42	948.397	1582.69	1239.92	2140.57	297.682	340.317	237.884	1476.4	1313.62
AT1G47130	113.34	133.002	178.748	68.184	46.0938	36.5789	216.186	87.578	199.301	324.833	236.175	280.514	92.1649	136.717	148.104	16.5515	22.4377
AT1G47200	159.411	128.684	146.916	58.2059	158.837	144.261	105.569	102.281	73.0197	100.214	70.2903	201.443	48.7308	48.1951	53.7369	60.689	55.0743
AT1G47210	146.41	128.684	266.898	133.042	24.2927	62.8829	90.428	65.5237	16.322	13.8227	33.7393	30.1223	57.2058	119.012	109.44	24.2756	65.2732
AT1G47278	117.297	139.48	80.8039	36.5865	143.887	251.531	127.861	101.002	118.55	44.9237	47.7974	90.3669	78.3931	89.5052	103.542	178.757	218.257
AT1G47290	36.4611	60.4556	24.486	93.1294	4.98311	12.33	18.9268	33.5609	30.0669	100.214	73.1019	65.8925	46.6121	45.2444	95.6779	51.8615	32.6366
AT1G47310	231.203	355.824	34.2804	99.7815	154.476	162.756	111.878	61.3685	150.335	162.416	222.117	124.255	209.755	186.879	223.467	215.17	246.814
AT1G47380	228.377	361.006	225.271	246.128	109.006	90.0088	188.427	45.0675	98.7913	217.707	427.365	293.692	159.964	217.37	260.165	468.96	444.674
AT1G47389	13.5669	19.0003	22.0374	13.3042	0	6.16499	0	0	0	0	0	0	27.5435	22.6222	15.7279	11.0344	14.2785
AT1G47395	235.725	228.004	44.0748	64.858	98.4165	64.9379	22.2916	8.31032	22.3354	62.202	53.4206	50.8314	113.352	76.7188	162.521	18.7584	24.4775
AT1G47410	22.8942	53.1146	24.486	63.1949	445.988	639.515	127.44	126.892	96.2142	72.569	84.3483	20.7091	47.6715	56.0637	50.4602	862.887	850.592
AT1G47420	326.737	205.981	97.9441	56.5428	302.101	299.207	260.349	312.916	280.052	238.441	343.017	625.038	98.5211	118.029	82.5713	702.889	505.868
AT1G47480	56.2462	159.776	68.5609	118.075	3.73733	7.39798	19.768	1.59814	12.0268	72.569	22.4929	15.0612	56.1464	59.998	85.8479	89.3783	95.8701
AT1G47490	210.57	171.435	78.3553	66.521	368.127	247.832	138.376	300.45	102.228	165.872	247.422	282.397	139.836	187.863	196.598	297.928	238.655
AT1G47510	85.3586	161.071	124.879	119.738	16.1951	3.69899	91.2692	87.2584	64.4291	34.5567	126.522	71.5405	180.092	123.93	173.662	79.4474	32.6366
AT1G47520	93.5553	115.729	166.505	96.4554	56.06	107.682	158.144	165.248	214.764	48.3793	81.5367	77.1884	133.48	147.536	161.866	35.31	63.2335
AT1G47530	134.256	248.732	230.169	319.301	449.726	632.939	259.928	140.956	305.824	801.714	660.729	909.317	236.239	148.52	243.127	199.722	150.944
AT1G47606	16.676	28.0687	56.3178	39.9126	3.73733	0.410999	0.420595	1.59814	0	10.367	28.1161	11.2959	49.7902	25.5729	41.2856	0	6.11937
AT1G47670	381.005	315.233	193.44	106.434	224.863	339.074	439.522	524.829	535.191	279.909	312.089	410.416	233.061	200.649	243.782	528.546	403.878
AT1G47710	166.195	210.299	281.589	161.313	156.345	77.6788	92.1104	45.7068	45.5299	452.692	281.161	591.15	146.193	196.715	206.428	190.894	83.6313
AT1G47786	20.3504	18.1367	56.3178	18.2933	0	0	10.0943	1.91777	19.7583	10.367	33.7393	0	25.4248	50.1623	26.2131	26.4825	20.3979
AT1G47800	61.3338	28.0687	22.0374	18.2933	17.4409	6.98698	15.562	54.6563	26.6307	6.91133	0	0	48.7308	9.83574	36.6984	0	6.11937
AT1G47810	40.4181	9.50017	4.8972	14.9672	0	0	13.8796	15.9814	7.7315	0	0	0	12.7124	11.8029	28.1791	0	4.07958
[truncated: 12,066 more rows]

## Sheet: All genes
	RNA-seq dataset
Gene ID	APL-S13	APL-S14	LTP1-S20	LTP1-S21	NST3-S1	NST3-S3	PXY-S7	PXY-S8	PXY-S9	SCR-S16	SCR-S17	SCR-S18	SMXL5-S10	SMXL5-S11	SMXL5-S12	VND7-S4	VND7-S5
AT1G01010	81.9669	64.342	78.3553	46.5647	28.03	49.3199	70.66	23.3328	15.463	17.2783	59.0438	58.362	92.1649	101.308	90.4352	9.93092	55.0743
AT1G01020	89.033	100.184	110.187	123.064	278.431	312.359	124.496	91.4135	97.9323	138.227	87.1599	146.846	106.996	115.078	173.007	185.377	218.257
AT1G01030	56.8115	56.1374	24.486	58.2059	25.5384	13.152	8.8325	21.7347	8.59055	0	30.9277	45.1835	57.2058	33.4415	57.0135	55.1718	83.6313
AT1G01040	442.338	539.35	462.786	615.319	776.743	427.85	711.647	724.276	606.493	711.867	683.221	638.216	530.743	590.144	541.301	745.923	752.682
AT1G01050	304.973	212.026	112.636	134.705	324.525	277.424	243.525	392.183	299.81	438.87	292.408	295.575	114.412	147.536	120.58	172.136	181.541
AT1G01060	1268.23	861.924	754.169	833.175	1537.29	1398.22	795.346	1222.58	956.987	1886.79	1293.34	2123.62	1018.05	1201.93	703.822	1074.75	970.939
AT1G01070	196.72	158.48	119.981	26.6084	28.6529	64.1159	26.9181	79.5873	56.6976	13.8227	11.2464	24.4744	118.649	133.766	96.3332	4.41374	26.5173
AT1G01080	268.229	246.573	149.365	144.683	209.914	111.792	193.894	121.778	152.053	86.3916	120.899	116.724	158.905	148.52	230.02	122.481	157.064
AT1G01090	401.638	475.44	416.262	389.148	672.097	581.975	459.29	460.903	674.358	376.668	247.422	559.145	376.075	273.434	341.426	430.34	493.629
AT1G01100	586.77	415.848	129.776	88.1403	1351.67	1640.71	975.781	1272.76	994.786	625.475	520.148	775.649	208.695	257.696	200.53	435.857	401.838
AT1G01110	130.016	239.232	247.309	177.944	105.268	99.4618	108.514	43.789	72.1606	93.303	47.7974	69.6578	163.142	140.651	184.147	103.723	67.313
AT1G01120	218.484	300.551	837.422	828.186	172.54	254.819	225.019	257.94	252.562	266.086	283.973	478.192	150.43	166.224	168.419	130.205	208.058
AT1G01130	296.494	212.026	2262.51	1955.72	156.345	162.345	638.464	587.795	505.983	507.983	396.437	657.043	203.398	235.074	208.394	510.891	305.968
AT1G01140	274.73	174.889	604.805	427.397	199.947	175.086	345.729	161.092	217.341	1534.32	1327.08	1937.24	211.873	161.306	162.521	238.342	334.525
AT1G01150	29.6777	82.0469	83.2525	74.8361	34.2589	0	23.5533	0.639255	38.6575	27.6453	30.9277	0	62.5026	85.5709	76.6733	52.9649	8.15916
AT1G01160	88.7503	97.5926	105.29	108.097	268.465	280.301	138.796	164.289	175.247	110.581	73.1019	82.8363	79.4525	99.3409	76.018	244.963	308.008
AT1G01170	78.0098	114.434	26.9346	23.2823	274.071	205.5	76.1278	132.965	80.7512	110.581	53.4206	54.5967	15.8905	51.1458	23.5918	89.3783	53.0345
AT1G01180	37.0264	44.9099	56.3178	36.5865	42.9793	37.4009	18.0856	15.3421	12.8858	51.835	53.4206	84.719	78.3931	74.7516	88.4692	39.7237	75.4722
AT1G01190	41.2661	79.8878	122.43	99.7815	31.7673	16.029	5.88833	1.91777	174.388	3.45567	19.6813	24.4744	85.8087	77.7023	84.5373	167.722	26.5173
AT1G01200	72.3569	40.5916	95.4955	79.8252	4.98311	2.87699	30.2829	25.8898	41.2346	10.367	14.0581	3.76529	47.6715	40.3265	34.7324	69.5165	42.8356
AT1G01210	33.9173	49.2281	73.4581	76.4991	99.6622	67.8148	45.4243	17.8992	33.5032	17.2783	151.827	32.0049	76.2744	70.8173	60.9455	75.0336	20.3979
AT1G01220	225.833	131.275	271.795	247.791	295.249	460.73	186.324	289.583	127.999	96.7586	261.48	201.443	190.686	189.83	174.317	291.307	220.297
AT1G01225	34.4826	58.7283	46.5234	56.5428	35.5047	45.6209	29.0211	43.4694	12.8858	48.3793	25.3045	45.1835	55.087	49.1787	68.8094	69.5165	44.8754
AT1G01230	160.542	134.73	85.7011	36.5865	89.0731	120.423	132.067	149.266	91.0598	210.796	202.436	188.264	149.371	115.078	122.546	176.55	206.019
AT1G01240	250.988	344.165	242.412	335.931	533.193	693.355	610.704	631.265	687.244	449.237	320.524	591.15	331.582	385.561	391.231	740.406	636.414
AT1G01250	83.6627	28.5005	17.1402	49.8907	0	0	42.0595	0	14.6039	72.569	2.81161	30.1223	23.3061	15.7372	19.6598	13.2412	14.2785
AT1G01260	172.978	198.64	465.234	359.213	155.099	96.9958	158.564	166.206	85.0465	532.172	435.8	668.339	208.695	293.105	401.061	205.239	210.098
AT1G01270	0.565289	2.15913	0	0	1.86867	0	0	0.639255	0	0	0	5.64793	2.11873	3.9343	5.24262	0	0
AT1G01280	35.6132	44.0462	46.5234	36.5865	41.1107	0	1.68238	21.0954	0	41.468	25.3045	82.8363	41.3153	43.2772	70.1201	2.20687	14.2785
AT1G01290	191.633	107.956	298.729	138.031	234.206	197.691	415.128	243.876	234.522	120.948	81.5367	192.03	215.051	215.403	157.934	143.447	150.944
AT1G01300	732.614	524.237	413.814	440.702	290.266	120.423	734.78	602.179	608.211	908.84	804.121	1172.89	240.476	278.351	180.215	626.752	491.589
AT1G01305	22.0463	47.9327	39.1776	31.5975	4.98311	12.741	33.227	10.8673	5.15433	13.8227	25.3045	1.88264	21.1873	23.6058	21.6258	123.585	18.3581
AT1G01310	45.2231	104.07	110.187	48.2277	25.5384	74.8018	60.9863	44.4283	53.2614	17.2783	39.3625	52.714	52.9683	42.2937	51.7709	102.62	30.5968
AT1G01320	729.505	736.263	857.011	969.543	1012.82	1092.02	842.032	759.755	616.802	1136.91	829.425	946.97	909.996	903.904	879.45	957.782	850.592
AT1G01335	2.26115	0.863652	7.34581	11.6412	1.24578	0	0	0	0.859055	0	0	0	1.05937	2.95072	1.31066	13.2412	10.1989
AT1G01340	20.0677	45.7735	149.365	41.5756	2.49156	0	24.8151	1.59814	47.248	76.0246	19.6813	26.357	114.412	107.21	83.882	33.1031	24.4775
AT1G01350	57.0942	52.6828	58.7664	133.042	98.4165	59.1839	105.99	37.3964	54.9795	96.7586	75.9135	139.316	90.0461	95.4067	72.0861	190.894	159.104
AT1G01355	14.9801	31.5233	75.9067	74.8361	18.0638	0	5.04714	8.94958	5.15433	44.9237	5.62322	26.357	56.1464	90.4888	47.8389	12.1378	8.15916
AT1G01360	93.8379	101.911	117.533	86.4773	112.12	122.478	195.997	120.18	137.449	76.0246	75.9135	60.2446	83.6899	129.832	93.0565	83.8611	104.029
AT1G01370	108.535	83.7742	124.879	171.292	14.9493	49.3199	18.5062	8.31032	9.44961	24.1897	149.015	26.357	103.818	130.815	150.07	165.515	16.3183
AT1G01380	16.3934	8.20469	7.34581	8.31512	3.11444	7.39798	3.78536	5.43367	4.29528	0	11.2464	9.41322	14.8311	12.7865	17.0385	19.8618	12.2387
AT1G01390	29.6777	29.3642	0	34.9235	0	14.796	23.5533	0.319628	0	13.8227	19.6813	11.2959	23.3061	51.1458	35.3877	3.31031	4.07958
AT1G01400	55.1156	74.274	93.0469	119.738	13.0807	0	50.4714	4.47479	79.0331	44.9237	33.7393	0	77.3337	74.7516	78.6393	19.8618	28.557
AT1G01410	12.719	37.5688	19.5888	28.2714	33.0131	0.410999	7.15012	10.2281	14.6039	0	11.2464	35.7702	24.3654	29.5072	44.5623	15.4481	8.15916
AT1G01420	53.9851	35.8415	85.7011	54.8798	117.103	63.7049	69.8188	69.9985	73.0197	65.6576	47.7974	94.1322	129.243	148.52	137.619	18.7584	36.7162
AT1G01430	267.099	208.572	303.627	315.975	788.577	481.691	293.996	247.392	317.85	646.209	224.929	585.502	113.352	118.029	165.143	671.993	458.952
AT1G01440	169.587	163.662	440.748	157.987	90.3189	105.627	331.85	178.672	120.268	241.897	160.262	80.9537	186.448	141.635	223.467	100.413	148.905
AT1G01448	108.818	74.274	80.8039	116.412	87.8273	79.3228	145.947	189.22	168.375	238.441	50.609	26.357	82.6306	127.865	95.0225	105.93	101.989
AT1G01450	0	0	0	0	0	0	0	0	0	0	0	0	0	0	0	0	0
AT1G01453	23.7421	19.4322	12.243	74.8361	0.622889	0	22.7121	5.7533	26.6307	34.5567	44.9858	18.8264	32.8404	26.5565	29.4897	11.0344	22.4377
AT1G01460	218.767	167.117	550.935	572.08	15.5722	28.7699	775.998	1058.93	963.86	829.36	570.757	566.676	141.955	160.323	151.381	29.7928	61.1937
AT1G01470	1357.54	1306.7	1314.9	1608.14	506.409	706.507	2590.87	3058.2	2531.64	5256.07	4107.76	6581.72	498.962	489.82	483.632	873.921	801.637
AT1G01480	85.6412	217.64	465.234	503.896	21.8011	42.3329	163.191	317.71	223.354	611.653	402.06	457.482	98.5211	98.3574	119.27	63.9993	44.8754
AT1G01490	1294.79	1229.84	766.412	828.186	1798.9	1437.26	2044.51	2000.23	2464.63	1641.44	1017.8	1739.56	844.315	1137.99	817.849	1113.37	1019.89
AT1G01500	73.7702	68.2285	68.5609	61.5319	108.383	40.6889	72.763	18.2188	84.1874	145.138	222.117	197.678	96.4023	60.9816	119.27	38.6203	30.5968
AT1G01510	181.175	240.527	208.131	212.867	310.199	273.314	294.837	256.981	350.495	445.781	210.871	276.749	203.398	192.78	195.288	478.891	467.112
AT1G01520	7.6314	24.1822	63.6637	58.2059	29.8987	16.44	5.88833	0	5.15433	86.3916	5.62322	1.88264	39.1966	80.653	95.0225	5.51718	20.3979
AT1G01530	0.565289	3.45461	19.5888	11.6412	0	0	0	0	0.859055	38.0123	0	13.1785	8.47493	6.88502	19.6598	0	2.03979
AT1G01540	230.638	154.162	276.692	296.018	185.621	120.012	239.739	196.891	268.884	393.946	309.277	402.886	117.59	161.306	114.682	342.065	165.223
AT1G01550	533.915	506.964	700.3	633.612	1889.22	2161.03	1443.06	1389.74	1158.87	1987.01	1417.05	2144.33	334.76	432.772	271.961	1591.15	1395.22
AT1G01560	162.803	139.48	137.122	277.725	82.8442	47.2649	389.471	480.081	237.099	338.655	258.668	323.815	112.293	106.226	137.619	223.998	93.8303
AT1G01570	96.0991	199.504	205.683	108.097	80.3527	200.979	210.718	93.0117	90.2008	17.2783	241.799	165.673	138.777	164.257	177.594	69.5165	42.8356
AT1G01580	273.882	174.026	102.841	121.401	31.7673	121.656	35.7506	14.3832	91.0598	62.202	44.9858	11.2959	191.745	120.98	175.628	99.3092	10.1989
AT1G01590	143.301	102.343	110.187	93.1294	94.6791	90.4198	61.8275	14.3832	79.8921	131.315	42.1742	154.377	197.042	140.651	174.317	11.0344	30.5968
AT1G01600	165.912	270.755	93.0469	159.65	89.696	1.233	55.098	80.5462	100.509	120.948	109.653	3.76529	169.499	176.06	187.424	28.6893	57.1141
AT1G01610	182.588	180.935	350.15	325.953	64.1576	109.326	113.981	100.043	48.9661	62.202	53.4206	65.8925	123.946	155.405	161.866	54.0684	132.586
AT1G01620	1441.49	1120.59	377.085	327.616	744.975	745.552	1410.68	1501.61	1609.01	1544.68	1864.1	2957.63	174.795	203.6	169.075	2696.8	2455.91
AT1G01630	146.127	168.844	129.776	236.149	181.884	92.8858	95.0545	38.675	183.838	234.985	140.581	82.8363	154.667	177.043	174.317	189.791	126.467
AT1G01640	71.7917	55.7055	119.981	48.2277	87.2045	120.423	133.329	103.24	97.0732	117.493	59.0438	133.668	75.215	93.4395	89.1246	172.136	97.9099
AT1G01650	430.75	394.689	1155.74	773.306	642.821	443.468	721.321	938.747	883.968	2225.45	1976.56	1824.28	262.723	241.959	238.539	1222.61	1301.39
AT1G01660	156.02	155.025	203.234	206.215	65.4033	114.258	328.064	160.453	310.978	169.328	95.5948	84.719	197.042	139.667	117.304	632.269	507.907
AT1G01670	54.2677	100.615	137.122	103.108	37.3733	44.7989	70.66	67.4414	115.972	103.67	92.7832	30.1223	85.8087	88.5216	59.6348	179.86	150.944
AT1G01680	62.1817	93.7062	48.972	101.445	0	13.152	43.3213	18.858	20.6173	3.45567	8.43483	7.53058	110.174	79.6695	58.3242	6.62062	18.3581
AT1G01690	167.891	210.299	48.972	181.27	1.86867	63.2939	35.7506	93.9705	77.315	0	78.7251	65.8925	141.955	139.667	167.764	63.9993	161.143
AT1G01695	54.833	8.20469	156.711	41.5756	60.4202	71.1028	29.4417	28.4469	30.0669	34.5567	14.0581	9.41322	51.9089	38.3594	51.1156	83.8611	44.8754
AT1G01700	43.8099	36.7052	88.1497	89.8033	66.6491	37.4009	129.543	104.518	110.818	290.276	182.755	173.203	163.142	150.487	107.474	99.3092	91.7905
AT1G01710	131.712	76.4332	61.215	162.976	177.523	238.79	146.788	169.083	109.1	355.934	132.146	336.993	132.421	125.897	100.92	271.445	287.61
AT1G01715	99.7734	85.9333	68.5609	171.292	125.201	197.28	198.1	219.265	158.066	103.67	134.957	160.025	150.43	128.848	163.177	169.929	120.348
AT1G01720	210.005	195.617	585.216	315.975	297.741	470.183	617.434	726.194	647.728	1700.19	1206.18	2812.67	166.321	206.55	170.385	430.34	387.56
AT1G01725	44.6578	60.0238	53.8692	31.5975	179.392	155.358	314.185	326.979	332.454	141.682	129.334	152.494	30.7216	56.0637	37.3537	169.929	81.5916
AT1G01730	177.783	128.252	58.7664	121.401	396.78	390.038	399.566	476.885	375.407	286.82	314.9	481.957	105.937	178.027	90.4352	385.099	222.337
AT1G01740	74.0528	90.2516	105.29	69.847	24.2927	36.9899	80.3337	88.5369	74.7378	100.214	84.3483	205.208	68.8588	97.3738	74.052	82.7577	79.5518
AT1G01750	7.34875	7.34104	22.0374	4.98907	3.73733	3.28799	4.62655	6.07293	1.71811	20.734	5.62322	13.1785	9.5343	7.86859	3.27664	5.51718	18.3581
AT1G01760	45.7884	47.9327	156.711	49.8907	135.79	71.9248	66.4541	20.7758	63.5701	148.594	89.9715	80.9537	83.6899	58.0309	89.7799	40.8271	85.6711
AT1G01770	125.777	245.277	357.496	146.346	330.754	413.054	301.146	137.44	303.246	272.998	143.392	433.008	209.755	269.499	308.659	430.34	391.639
AT1G01780	117.58	119.184	107.738	81.4882	274.071	177.141	143.423	227.895	177.824	96.7586	78.7251	94.1322	67.7994	70.8173	78.6393	257.101	224.377
AT1G01790	617.578	623.557	381.982	621.971	576.795	637.46	349.935	392.822	425.232	584.007	582.003	489.487	486.249	359.004	557.684	370.755	454.873
AT1G01800	134.256	126.525	105.29	164.639	136.413	195.636	184.641	296.934	89.3417	148.594	230.552	318.167	75.215	80.653	53.7369	116.964	114.228
AT1G01810	25.438	19.4322	44.0748	66.521	58.5516	52.6079	43.3213	59.7704	60.9929	65.6576	33.7393	56.4793	57.2058	52.1294	43.907	38.6203	40.7958
AT1G01820	131.995	124.366	90.5983	197.9	369.996	196.869	299.043	359.262	275.757	176.239	227.74	210.856	137.718	104.259	120.58	102.62	193.78
AT1G01830	172.413	208.572	357.496	505.559	198.079	217.83	301.146	298.532	350.495	127.86	163.073	73.4231	290.266	385.561	206.428	254.894	263.133
AT1G01840	1.69587	5.18191	2.4486	3.32605	10.5891	4.93199	0	0	12.8858	3.45567	0	1.88264	3.1781	5.90144	4.58729	0	2.03979
AT1G01860	56.5289	25.9096	4.8972	66.521	55.4371	45.2099	14.3002	22.0543	50.6843	38.0123	36.5509	48.9487	70.9775	51.1458	70.1201	13.2412	26.5173
AT1G01870	1.41322	0.431826	0	0	0	0	0.420595	0.639255	2.57717	0	0	0	1.05937	0	4.58729	0	0
AT1G01880	302.147	281.55	151.813	272.736	145.133	63.2939	255.722	111.23	211.328	44.9237	109.653	73.4231	234.12	243.926	327.664	54.0684	167.263
AT1G01890	0	0	0	0	0	0	0	0	0	0	0	0	0	0	0	0	0
AT1G01900	128.603	82.0469	58.7664	146.346	44.848	107.682	28.6005	78.3088	93.637	107.126	179.943	33.8876	96.4023	93.4395	98.9545	434.754	426.316
AT1G01910	191.633	159.776	51.4206	69.847	165.688	280.301	114.402	115.705	198.442	145.138	39.3625	265.453	103.818	124.914	144.172	90.4818	122.387
AT1G01920	232.616	146.821	110.187	214.53	262.859	140.973	150.994	277.117	261.153	176.239	123.711	129.902	154.667	220.321	183.492	208.549	146.865
AT1G01930	37.5917	52.6828	112.636	64.858	46.0938	53.4299	48.3685	123.696	33.5032	107.126	89.9715	92.2496	75.215	74.7516	38.6643	136.826	108.109
AT1G01940	55.6809	104.07	31.8318	78.1622	43.6022	23.8379	37.8536	76.0714	30.0669	89.8473	22.4929	39.5355	85.8087	36.3922	68.1541	49.6546	18.3581
AT1G01950	275.578	294.937	475.029	410.767	307.707	145.905	421.437	290.542	554.95	532.172	669.163	453.717	358.066	299.99	443.657	783.44	463.032
AT1G01960	594.684	345.892	590.113	429.06	454.086	428.672	564.439	468.894	493.957	362.845	486.409	201.443	455.528	479.984	341.426	603.58	520.146
AT1G01970	168.173	95.8653	85.7011	123.064	35.5047	79.7338	63.9305	107.075	63.5701	44.9237	174.32	103.545	77.3337	78.6859	68.8094	16.5515	38.756
AT1G01980	151.215	86.797	61.215	106.434	52.9456	21.372	43.3213	53.6975	10.3087	44.9237	16.8697	65.8925	150.43	118.029	66.8434	101.516	38.756
AT1G01990	146.692	104.934	168.954	51.5538	223.617	214.131	165.715	170.681	243.113	100.214	120.899	48.9487	137.718	133.766	112.061	61.7924	104.029
AT1G02000	191.633	152.435	173.851	192.911	97.1707	287.288	83.6985	100.683	85.0465	203.884	289.596	440.539	135.599	190.813	125.823	200.825	116.268
AT1G02010	280.948	383.893	188.542	256.106	247.91	418.808	296.099	230.771	116.832	148.594	126.522	286.162	247.892	365.889	365.018	721.647	877.109
AT1G02020	265.12	282.846	183.645	116.412	247.287	390.449	415.128	332.732	388.293	89.8473	196.813	233.448	238.357	223.271	243.782	487.719	352.883
AT1G02030	165.347	189.572	168.954	144.683	123.332	209.61	121.131	140.636	101.369	65.6576	129.334	28.2397	185.389	168.191	228.054	145.654	130.546
AT1G02040	54.5504	19.4322	41.6262	14.9672	8.09756	1.233	3.78536	18.858	59.2748	10.367	56.2322	7.53058	59.3245	37.3758	50.4602	76.1371	12.2387
AT1G02050	62.1817	12.5229	24.486	21.6193	118.972	43.5659	121.973	121.459	82.4693	27.6453	115.276	48.9487	92.1649	55.0801	55.0475	182.067	59.1539
AT1G02060	6.21817	21.1595	34.2804	9.97815	5.606	0	16.4032	45.7068	18.0402	20.734	22.4929	0	69.9182	56.0637	28.1791	5.51718	22.4377
AT1G02065	45.7884	53.1146	51.4206	58.2059	3.73733	8.21998	72.763	57.2134	32.6441	76.0246	42.1742	18.8264	59.3245	74.7516	120.58	13.2412	12.2387
AT1G02067	0	0	0	0	0	0	0	0	0	0	0	0	0	0	0	0	0
AT1G02070	69.5305	60.8874	4.8972	16.6302	9.34333	33.7019	10.9355	0.958883	15.463	31.101	5.62322	18.8264	44.4934	28.5236	28.8344	30.8962	61.1937
AT1G02080	834.649	1122.75	940.263	914.664	972.953	870.085	824.787	845.735	741.365	749.879	1014.99	489.487	766.981	944.231	961.366	1157.5	1032.13
AT1G02090	228.942	142.071	159.159	156.324	213.028	142.206	166.976	151.184	159.784	355.934	185.566	205.208	136.658	127.865	134.998	165.515	218.257
AT1G02100	319.953	275.073	315.87	307.66	331.377	360.857	359.609	329.856	367.676	435.414	222.117	485.722	228.823	223.271	207.739	361.927	303.929
AT1G02110	213.114	206.845	269.346	350.898	208.668	291.809	261.19	255.383	433.823	114.037	202.436	167.555	176.914	237.041	174.317	359.72	507.907
AT1G02120	420.575	430.099	533.795	585.385	1347.93	1162.31	840.77	849.89	1032.58	718.778	553.887	529.023	378.194	461.296	383.367	1147.57	1056.61
AT1G02130	231.768	122.639	78.3553	204.552	187.49	118.368	308.296	188.58	236.24	93.303	222.117	90.3669	108.055	133.766	103.542	219.584	124.427
AT1G02136	7.06611	6.90921	0	21.6193	14.3264	3.28799	8.8325	0	38.6575	0	11.2464	0	10.5937	14.7536	29.4897	6.62062	8.15916
AT1G02140	391.18	266.005	93.0469	113.086	325.148	418.808	295.679	439.168	297.233	570.185	337.393	485.722	69.9182	79.6695	68.1541	217.377	201.939
AT1G02145	106.557	66.0694	124.879	166.302	354.424	324.689	256.143	253.465	237.958	82.936	132.146	218.387	174.795	165.24	113.372	212.963	281.491
AT1G02150	32.5041	57.4328	58.7664	91.4664	170.049	212.076	97.9987	74.7929	71.3016	51.835	67.4787	122.372	34.9591	64.9159	36.043	72.8268	87.7109
AT1G02160	65.8561	56.1374	19.5888	59.8689	345.703	387.983	165.715	244.515	160.643	134.771	87.1599	210.856	72.0369	68.8502	45.8729	176.55	140.745
AT1G02170	123.798	150.275	102.841	191.248	245.418	180.84	180.435	127.851	223.354	276.453	238.987	536.554	104.877	63.9323	58.9795	177.653	148.905
AT1G02180	66.1388	82.9106	200.785	227.834	75.3696	41.5109	113.14	93.3313	76.4559	145.138	61.8554	56.4793	78.3931	46.228	55.7029	104.826	91.7905
AT1G02190	144.714	88.9561	186.094	242.802	5.606	0	39.1154	144.152	111.677	110.581	188.378	173.203	127.124	109.177	142.861	11.0344	48.9549
AT1G02205	934.987	682.285	10622	11767.6	384.945	358.802	633.837	801.307	474.198	501.071	657.917	449.952	755.328	935.379	621.251	752.543	622.136
AT1G02210	0	0	7.34581	1.66302	0	0	2.94417	0	0	0	0	0	2.11873	0	1.96598	0	0
AT1G02220	129.168	97.5926	139.57	106.434	92.1876	194.403	164.453	103.24	90.2008	51.835	101.218	128.02	138.777	202.616	156.623	601.373	414.077
AT1G02228	5.93553	17.273	12.243	3.32605	8.09756	1.644	8.41191	3.83553	2.57717	0	30.9277	0	11.653	4.91787	19.0045	0	0
AT1G02230	100.621	98.4563	53.8692	134.705	8.72045	72.7468	22.2916	98.4453	26.6307	41.468	149.015	26.357	81.5712	96.3902	87.1586	23.1722	36.7162
AT1G02250	100.339	132.139	68.5609	14.9672	56.06	14.796	29.4417	37.3964	76.4559	10.367	95.5948	54.5967	57.2058	68.8502	91.7459	29.7928	28.557
AT1G02260	79.9883	55.2737	230.169	78.1622	81.5985	69.8698	155.62	99.0846	67.0063	41.468	89.9715	77.1884	113.352	84.5873	85.1926	182.067	118.308
AT1G02270	149.236	207.276	396.674	281.051	80.3527	132.753	182.538	250.908	202.737	1029.79	548.264	2114.21	170.558	121.963	111.406	177.653	201.939
AT1G02280	111.362	185.685	173.851	66.521	147.625	139.329	111.458	101.322	151.194	231.53	244.61	286.162	164.202	114.095	190.7	92.6886	118.308
AT1G02290	79.9883	54.8419	156.711	51.5538	26.7842	80.9668	43.7419	77.0303	25.7717	127.86	56.2322	60.2446	113.352	92.4559	47.1836	79.4474	63.2335
AT1G02300	35.3305	13.3866	88.1497	63.1949	401.763	268.793	122.814	109.632	30.926	44.9237	64.667	7.53058	46.6121	66.883	64.8774	460.133	393.679
AT1G02305	383.548	435.712	213.028	131.379	764.285	711.028	698.188	693.912	537.769	646.209	506.09	593.033	158.905	150.487	143.517	894.887	773.08
AT1G02310	10.7405	49.66	29.3832	51.5538	33.636	2.87699	19.768	49.8619	10.3087	27.6453	36.5509	1.88264	48.7308	34.4251	35.3877	39.7237	48.9549
AT1G02320	0	0	0	0	0	0	0	0	0	0	0	0	0	0	0	0	0
AT1G02330	232.899	147.684	166.505	109.76	137.658	163.989	150.994	160.133	138.308	224.618	95.5948	173.203	111.233	110.16	122.546	1687.15	1686.91
AT1G02335	198.134	148.98	159.159	83.1512	83.4671	43.5659	159.406	225.018	215.623	131.315	182.755	184.499	67.7994	81.6366	70.1201	2438.59	2200.93
AT1G02340	40.4181	22.8868	24.486	56.5428	24.2927	0	17.665	1.27851	30.0669	6.91133	30.9277	0	45.5528	25.5729	60.2902	23.1722	46.9151
AT1G02350	43.8099	88.0925	51.4206	36.5865	11.212	51.3749	66.8747	54.976	54.1205	31.101	67.4787	32.0049	55.087	43.2772	87.8139	17.655	14.2785
AT1G02360	100.621	125.229	144.468	119.738	14.3264	62.0609	63.0893	63.9255	109.959	31.101	44.9858	65.8925	68.8588	53.113	117.959	15.4481	14.2785
AT1G02370	79.7057	100.184	61.215	44.9017	42.9793	137.685	105.149	25.8898	73.0197	55.2906	84.3483	71.5405	109.115	74.7516	90.4352	228.411	16.3183
AT1G02380	43.5272	119.184	176.299	93.1294	12.4578	0	27.7593	37.3964	55.8386	0	59.0438	65.8925	122.886	66.883	94.3672	40.8271	24.4775
AT1G02390	74.3355	163.662	58.7664	89.8033	41.7336	2.055	89.1662	67.1218	62.711	3.45567	70.2903	161.907	158.905	124.914	144.172	59.5855	48.9549
AT1G02400	87.0544	65.2057	384.431	405.778	53.5684	35.3459	211.98	215.109	265.448	1724.38	877.223	1698.14	150.43	116.062	89.1246	386.203	430.395
AT1G02405	15.2628	18.5685	17.1402	14.9672	3.11444	0	0.841191	1.91777	26.6307	6.91133	2.81161	35.7702	30.7216	14.7536	27.5238	11.0344	22.4377
AT1G02410	138.496	78.5923	105.29	89.8033	69.7636	151.659	94.2134	112.509	85.9055	165.872	123.711	235.33	116.53	126.881	115.993	102.62	161.143
AT1G02420	1.13058	5.18191	22.0374	0	0	4.93199	5.46774	16.6206	10.3087	0	0	1.88264	10.5937	9.83574	9.17459	2.20687	4.07958
AT1G02430	9.60991	10.3638	29.3832	23.2823	7.47467	8.63098	0.841191	1.59814	22.3354	31.101	2.81161	20.7091	21.1873	11.8029	12.4512	13.2412	12.2387
AT1G02440	13.0016	36.2734	51.4206	74.8361	38.6191	51.7859	30.2829	48.903	26.6307	41.468	25.3045	11.2959	43.434	53.113	35.3877	28.6893	44.8754
AT1G02450	46.071	55.2737	34.2804	51.5538	111.497	64.5269	64.3511	32.2824	67.8654	38.0123	19.6813	9.41322	39.1966	31.4744	37.3537	89.3783	83.6313
AT1G02460	32.7867	39.728	26.9346	46.5647	8.72045	0	0.841191	0	2.57717	20.734	2.81161	0	27.5435	32.4579	43.907	11.0344	14.2785
AT1G02470	26.0033	45.7735	53.8692	39.9126	31.1444	41.0999	44.1625	0.958883	10.3087	41.468	33.7393	26.357	55.087	49.1787	70.1201	163.309	67.313
AT1G02475	170.717	85.9333	88.1497	181.27	176.278	212.898	103.046	54.3367	56.6976	138.227	104.03	86.6016	182.211	190.813	179.56	241.652	259.053
AT1G02480	1.69587	1.29548	0	4.98907	0	0	0.420595	2.87665	0	3.45567	2.81161	0	7.41556	0.983574	7.20861	1.10344	0
AT1G02490	2.26115	4.75008	26.9346	4.98907	4.98311	3.28799	0	10.2281	0	24.1897	2.81161	0	2.11873	10.8193	12.4512	0	4.07958
AT1G02500	10628	6576.28	2387.39	2734.01	13376.5	15733.5	12143.4	13335.5	11676.3	12198.5	11640.1	15462.2	2947.16	3428.74	2365.08	9485.14	8932.23
AT1G02510	24.8727	32.3869	53.8692	38.2496	371.242	197.691	31.9652	42.5105	15.463	6.91133	25.3045	20.7091	56.1464	74.7516	50.4602	143.447	148.905
AT1G02520	405.312	490.122	274.243	269.41	47.9624	1.644	87.4838	43.4694	170.093	48.3793	106.841	107.311	347.472	310.809	442.346	20.9653	106.069
AT1G02530	135.104	193.026	71.0095	94.7924	57.3058	0.410999	51.7332	13.4244	19.7583	31.101	129.334	84.719	154.667	149.503	214.292	30.8962	161.143
AT1G02540	29.395	45.7735	36.729	31.5975	0	0	26.4975	0	0	0	16.8697	0	24.3654	26.5565	43.907	30.8962	20.3979
AT1G02550	40.9834	31.9551	26.9346	73.1731	8.09756	26.3039	23.1327	21.4151	71.3016	6.91133	30.9277	32.0049	24.3654	46.228	88.4692	6.62062	26.5173
AT1G02560	193.329	158.912	139.57	73.1731	403.632	244.955	277.172	233.648	245.69	262.631	340.205	231.565	86.868	128.848	90.4352	103.723	183.581
AT1G02570	49.4628	16.4094	14.6916	0	46.0938	23.4269	0.420595	14.0636	2.57717	10.367	8.43483	11.2959	38.1372	22.6222	30.8004	86.068	42.8356
AT1G02575	68.6826	79.8878	36.729	59.8689	16.1951	15.618	27.3387	24.6113	0.859055	6.91133	19.6813	18.8264	54.0277	53.113	76.6733	4.41374	8.15916
AT1G02580	217.071	174.026	232.617	252.78	67.272	86.7208	24.8151	103.879	115.113	120.948	160.262	3.76529	155.727	124.914	233.952	145.654	155.024
AT1G02590	17.2413	12.5229	29.3832	16.6302	3.73733	0	8.8325	0	0	17.2783	5.62322	0	14.8311	4.91787	30.8004	25.379	4.07958
AT1G02600	0	0	0	0	0	0	0	0	0	0	0	0	0	0	0	0	0
AT1G02610	43.5272	100.184	178.748	111.423	322.656	274.136	128.702	124.974	83.3284	279.909	213.682	269.218	100.64	81.6366	119.925	444.685	405.918
AT1G02620	101.469	87.2288	102.841	41.5756	54.1913	8.63098	64.3511	47.6245	142.603	24.1897	132.146	37.6529	83.6899	58.0309	76.018	37.5168	48.9549
AT1G02630	266.251	199.935	34.2804	74.8361	31.1444	0.821998	97.5781	63.9255	98.7913	72.569	16.8697	3.76529	64.6213	49.1787	65.5328	47.4477	34.6764
AT1G02640	536.742	500.486	181.197	292.692	1063.89	1103.53	1193.23	1470.93	1203.54	677.31	1037.48	1560.71	151.489	124.914	232.641	3364.38	3102.52
AT1G02650	93.5553	164.094	71.0095	96.4554	49.2082	160.701	86.222	61.3685	269.743	69.1133	89.9715	109.193	165.261	125.897	197.909	16.5515	32.6366
AT1G02660	404.464	373.529	1383.46	1127.53	748.09	427.439	669.167	717.884	757.687	1928.26	1568.88	2522.74	183.27	197.698	184.802	3871.96	3692.02
AT1G02670	210.57	266.005	210.58	201.226	64.1576	191.115	76.5484	66.4826	94.4961	100.214	222.117	297.458	203.398	237.041	254.922	215.17	108.109
AT1G02680	130.864	67.3648	188.542	136.368	305.838	255.641	147.208	255.063	272.32	214.251	106.841	222.152	157.846	156.388	95.0225	545.097	481.39
AT1G02681	5.0876	6.47739	19.5888	9.97815	0	1.233	12.1973	11.5066	10.3087	6.91133	19.6813	9.41322	6.3562	10.8193	9.82992	2.20687	20.3979
AT1G02690	105.709	180.071	161.608	176.281	35.5047	41.0999	91.6898	61.0489	85.0465	31.101	185.566	58.362	146.193	155.405	201.841	72.8268	63.2335
AT1G02700	22.8942	43.6144	41.6262	69.847	22.424	38.2229	40.7977	56.8937	18.8992	34.5567	25.3045	3.76529	37.0778	40.3265	67.4988	1.10344	20.3979
AT1G02705	14.4149	24.1822	0	18.2933	12.4578	9.86398	13.0385	26.5291	4.29528	0	0	7.53058	5.29683	5.90144	19.0045	5.51718	0
AT1G02710	0	0	0	0	0	0	0	0	0	0	0	0	0	0	0	0	0
AT1G02720	119.841	68.6603	151.813	53.2168	76.6153	107.271	56.3598	73.5144	27.4898	93.303	255.857	47.0661	96.4023	59.0144	69.4647	171.033	152.984
AT1G02730	154.606	201.231	122.43	221.182	56.06	6.57598	86.6426	88.5369	111.677	89.8473	160.262	73.4231	164.202	157.372	191.356	95.9989	81.5916
AT1G02740	59.638	82.9106	213.028	148.009	34.8818	46.4429	74.0248	79.2677	73.0197	69.1133	174.32	126.137	128.183	71.8009	117.304	178.757	44.8754
AT1G02750	89.033	63.4784	88.1497	74.8361	74.1238	54.6629	97.5781	167.805	122.845	55.2906	98.4064	99.7801	81.5712	82.6202	109.44	24.2756	77.512
AT1G02760	1.97851	0.863652	4.8972	3.32605	0.622889	0.410999	0	1.91777	0	0	5.62322	1.88264	5.29683	2.95072	9.17459	0	0
AT1G02770	18.0892	84.6379	168.954	149.672	0.622889	3.69899	7.15012	27.488	8.59055	24.1897	59.0438	75.3058	76.2744	59.998	110.095	12.1378	22.4377
AT1G02780	925.943	815.719	381.982	262.758	2340.82	2062.8	1568.4	2089.09	1314.35	1219.85	1009.37	1374.33	364.422	464.247	332.907	1042.75	779.199
AT1G02790	225.268	102.343	178.748	197.9	96.5478	27.1259	341.944	168.763	201.878	27.6453	44.9858	79.071	67.7994	104.259	152.691	80.5508	44.8754
AT1G02800	190.22	228.004	166.505	98.1185	0	8.63098	6.72953	4.79442	22.3354	96.7586	56.2322	9.41322	165.261	223.271	257.544	18.7584	87.7109
AT1G02810	76.5966	56.1374	51.4206	49.8907	19.3096	0	68.9776	133.924	12.0268	96.7586	47.7974	62.1273	37.0778	20.655	22.2811	41.9306	12.2387
AT1G02813	1.13058	6.47739	34.2804	18.2933	0	0	2.94417	0	0	10.367	0	3.76529	15.8905	2.95072	9.17459	9.93092	0
AT1G02816	50.028	32.3869	56.3178	43.2386	69.7636	32.4689	52.5744	39.6338	74.7378	31.101	33.7393	71.5405	19.0686	24.5893	21.6258	28.6893	55.0743
AT1G02820	13.5669	11.6593	7.34581	0	57.9287	29.1809	5.04714	13.4244	9.44961	24.1897	25.3045	13.1785	10.5937	18.6879	9.82992	1.10344	6.11937
AT1G02830	32.5041	16.4094	7.34581	24.9454	12.4578	17.673	21.871	0.639255	35.2213	0	28.1161	0	15.8905	16.7208	28.1791	14.3447	0
AT1G02840	276.426	236.641	110.187	261.095	1187.85	1364.11	961.902	814.731	868.505	165.872	326.147	536.554	423.747	477.033	387.299	540.684	548.703
AT1G02850	54.2677	42.3189	144.468	31.5975	26.7842	13.152	138.376	181.868	154.63	55.2906	64.667	45.1835	84.7493	159.339	96.9885	19.8618	67.313
AT1G02860	96.947	67.3648	78.3553	84.8143	137.658	104.805	212.821	343.28	249.126	400.857	371.133	566.676	85.8087	106.226	83.882	600.269	703.727
AT1G02870	71.2264	26.7732	24.486	29.9344	92.8105	98.6398	75.2866	76.7106	65.2882	55.2906	64.667	94.1322	49.7902	54.0966	24.2471	69.5165	97.9099
AT1G02880	78.0098	79.0241	318.318	365.865	49.2082	97.8178	77.8101	116.025	27.4898	463.059	255.857	630.686	137.718	174.093	216.258	47.4477	48.9549
AT1G02890	468.624	322.574	457.889	535.494	325.148	133.986	269.602	205.521	249.985	359.389	441.423	419.83	390.906	321.629	394.507	525.236	644.573
AT1G02900	81.4016	85.5015	46.5234	21.6193	112.12	166.455	139.638	99.4042	135.731	169.328	188.378	171.321	60.3839	39.343	55.7029	97.1024	81.5916
AT1G02910	207.744	305.301	274.243	234.486	260.99	155.769	228.383	167.165	119.409	221.163	255.857	182.616	215.051	197.698	264.752	278.066	289.65
AT1G02920	84.5107	76.4332	95.4955	96.4554	65.4033	61.6499	153.097	146.07	159.784	65.6576	154.639	122.372	72.0369	80.653	102.231	177.653	55.0743
AT1G02930	73.7702	95.4335	80.8039	54.8798	74.7467	86.3098	209.036	198.169	204.455	504.527	295.219	515.844	38.1372	59.998	70.1201	58.4821	89.7507
AT1G02940	136.8	140.775	144.468	79.8252	36.7504	131.109	64.7717	54.6563	139.167	38.0123	101.218	0	70.9775	81.6366	101.576	6.62062	55.0743
AT1G02950	61.8991	55.7055	29.3832	6.6521	23.6698	12.33	13.8796	50.8208	5.15433	6.91133	14.0581	13.1785	12.7124	24.5893	15.0725	6.62062	14.2785
AT1G02952	0	0	0	0	0	0	0	0	0	0	0	0	0	0	0	0	0
AT1G02960	156.302	199.504	85.7011	146.346	261.613	246.599	210.298	175.476	240.535	107.126	191.19	192.03	265.901	231.14	238.539	412.685	377.361
AT1G02965	32.2215	94.138	48.972	79.8252	1.86867	37.4009	2.94417	6.71218	4.29528	41.468	67.4787	18.8264	77.3337	54.0966	82.5713	0	20.3979
AT1G02970	51.7239	125.229	85.7011	99.7815	0	144.672	27.3387	13.744	71.3016	48.3793	56.2322	16.9438	82.6306	97.3738	152.036	62.8959	20.3979
AT1G02980	87.0544	91.5471	124.879	199.563	3.11444	0	45.0037	16.9403	9.44961	76.0246	36.5509	22.5917	134.54	121.963	179.56	212.963	99.9496
AT1G02990	383.831	235.345	330.561	289.366	355.67	248.654	236.375	279.035	228.509	272.998	230.552	421.712	288.148	295.072	256.233	471.167	420.196
AT1G03000	59.638	58.7283	168.954	101.445	200.57	92.0638	82.8573	71.5966	103.946	169.328	95.5948	26.357	127.124	112.127	125.168	95.9989	99.9496
AT1G03010	37.8743	76.865	156.711	154.661	0	4.52099	35.7506	0.639255	0	31.101	30.9277	65.8925	67.7994	59.0144	55.0475	61.7924	16.3183
AT1G03020	3.95702	13.3866	0	23.2823	0.622889	0	0	12.1459	3.43622	10.367	11.2464	0	7.41556	21.6386	26.2131	0	0
AT1G03030	97.7949	124.798	88.1497	89.8033	167.557	195.225	108.514	57.8526	141.744	93.303	19.6813	116.724	105.937	106.226	133.032	145.654	106.069
AT1G03040	258.902	289.323	215.477	181.27	467.79	574.577	586.31	500.537	530.037	158.961	149.015	122.372	277.554	416.052	329.63	376.272	263.133
AT1G03050	103.165	222.39	112.636	64.858	42.3564	38.2229	202.306	55.9348	244.831	48.3793	163.073	47.0661	98.5211	119.996	138.274	98.2058	128.507
AT1G03055	49.1801	52.2509	51.4206	146.346	9.96622	25.8929	47.9479	52.4189	57.5567	10.367	50.609	50.8314	61.4432	57.0473	57.6688	172.136	118.308
AT1G03060	566.419	618.806	1591.59	1257.25	773.005	408.944	679.261	593.229	584.158	1361.53	714.149	762.471	915.292	757.352	614.697	1559.16	1511.48
AT1G03070	36.4611	79.8878	51.4206	56.5428	4.98311	23.0159	26.4975	8.94958	63.5701	79.4803	67.4787	41.4182	58.2651	49.1787	51.7709	18.7584	63.2335
AT1G03080	1061.61	777.718	2093.55	1997.29	1982.66	1466.44	1681.54	1547	1491.32	4889.77	2960.63	3641.03	1199.2	1336.68	804.087	3354.45	3598.19
AT1G03090	133.973	123.934	144.468	156.324	217.388	384.284	219.13	111.87	103.087	259.175	174.32	233.448	189.627	193.764	131.721	2291.84	2070.39
AT1G03100	24.5901	45.7735	24.486	54.8798	74.1238	68.6368	74.4454	88.2172	49.8252	48.3793	30.9277	28.2397	46.6121	33.4415	34.7324	1090.19	877.109
AT1G03103	2.26115	5.61374	22.0374	4.98907	0	0	0	0	3.43622	6.91133	8.43483	0	8.47493	1.96715	5.89795	20.9653	10.1989
AT1G03106	7.34875	18.5685	7.34581	19.9563	0.622889	0	37.433	23.6525	24.0535	20.734	22.4929	3.76529	25.4248	27.5401	24.9025	2.20687	0
AT1G03110	27.6991	61.7511	195.888	43.2386	64.1576	25.0709	24.8151	14.0636	86.7646	41.468	28.1161	122.372	93.2242	102.292	83.882	37.5168	32.6366
AT1G03120	44.3752	14.6821	107.738	33.2605	29.2758	37.8119	23.9739	31.6431	29.2079	17.2783	47.7974	13.1785	49.7902	33.4415	43.2516	33.1031	22.4377
AT1G03130	258.902	198.208	159.159	104.771	600.465	625.13	448.775	487.752	371.112	390.49	399.249	308.754	137.718	103.275	100.92	280.273	297.809
AT1G03140	144.149	137.752	83.2525	186.259	399.895	314.003	319.652	224.059	303.246	127.86	208.059	367.116	137.718	95.4067	89.7799	235.032	283.531
AT1G03150	44.9404	21.1595	26.9346	49.8907	120.218	124.533	59.3039	77.9892	48.9661	38.0123	19.6813	58.362	76.2744	74.7516	61.6008	75.0336	55.0743
AT1G03160	105.144	143.366	242.412	162.976	213.651	300.851	118.608	146.07	146.898	380.123	269.915	263.57	176.914	182.945	159.9	68.413	134.626
AT1G03165	19.5025	19.864	73.4581	59.8689	28.6529	4.93199	9.2531	8.94958	8.59055	120.948	44.9858	60.2446	34.9591	61.9651	26.2131	28.6893	42.8356
AT1G03170	79.1404	81.6151	142.019	106.434	94.6791	40.2779	82.4367	59.4508	58.4158	89.8473	112.464	37.6529	129.243	80.653	123.202	45.2409	101.989
AT1G03180	25.438	73.4104	26.9346	66.521	97.7936	15.207	70.2394	72.2359	42.0937	38.0123	56.2322	56.4793	83.6899	87.5381	55.0475	88.2749	63.2335
AT1G03190	66.9867	227.14	139.57	197.9	91.5647	39.4559	58.8833	85.9799	81.6102	31.101	126.522	11.2959	215.051	209.501	163.832	41.9306	136.666
AT1G03200	21.481	41.4553	44.0748	59.8689	15.5722	27.1259	22.7121	22.0543	23.1945	31.101	39.3625	32.0049	60.3839	64.9159	38.009	31.9996	24.4775
AT1G03210	72.9222	106.661	110.187	129.716	341.966	475.937	416.389	599.941	480.212	93.303	182.755	126.137	140.896	241.959	199.22	193.101	126.467
AT1G03220	77.4445	85.5015	749.272	806.567	107.76	107.682	211.559	184.106	86.7646	300.643	230.552	455.6	103.818	48.1951	82.5713	112.55	316.167
AT1G03230	66.1388	34.5461	48.972	86.4773	28.6529	41.9219	62.6687	79.2677	90.2008	117.493	75.9135	60.2446	96.4023	63.9323	85.1926	3.31031	20.3979
AT1G03240	18.9372	11.2275	12.243	9.97815	3.73733	10.275	7.99131	9.58883	14.6039	3.45567	2.81161	1.88264	8.47493	28.5236	23.5918	9.93092	2.03979
AT1G03250	113.058	138.616	95.4955	138.031	89.0731	125.355	63.5099	61.6881	110.818	214.251	70.2903	96.0148	63.562	130.815	122.546	200.825	116.268
AT1G03260	292.82	293.642	166.505	199.563	75.9925	95.7628	124.076	62.0078	201.019	207.34	42.1742	77.1884	223.526	268.516	454.797	49.6546	128.507
AT1G03270	180.044	184.39	73.4581	133.042	26.7842	19.317	51.7332	144.472	101.369	72.569	163.073	39.5355	165.261	163.273	193.977	137.93	32.6366
AT1G03280	205.2	177.049	357.496	176.281	314.559	385.928	258.246	290.542	353.072	393.946	227.74	397.238	190.686	194.748	218.224	485.512	526.265
AT1G03290	288.58	230.163	220.374	217.856	372.488	489.911	375.592	448.438	440.695	231.53	199.624	214.621	279.673	307.859	240.505	551.718	442.634
AT1G03300	0	0	0	0	0	0	0	0	0	0	0	0	0	0	0	0	0
AT1G03310	140.757	119.184	164.056	96.4554	145.133	47.6759	86.6426	94.2902	119.409	110.581	67.4787	62.1273	237.298	157.372	212.982	68.413	53.0345
AT1G03320	10.1752	5.61374	2.4486	16.6302	2.49156	0	4.20595	0.639255	7.7315	3.45567	14.0581	39.5355	24.3654	21.6386	19.6598	2.20687	10.1989
AT1G03325	0	0	0	0	0	0	0	0	0	0	0	0	0	0	0	0	0
AT1G03330	61.6165	53.1146	17.1402	46.5647	104.022	70.6918	51.3126	54.6563	80.7512	76.0246	67.4787	124.255	60.3839	32.4579	41.2856	31.9996	48.9549
AT1G03340	9.89255	44.9099	56.3178	4.98907	24.2927	4.10999	22.2916	11.5066	3.43622	20.734	25.3045	43.3008	37.0778	70.8173	46.5283	1.10344	4.07958
AT1G03350	247.596	213.322	359.944	146.346	284.037	220.706	215.345	136.161	160.643	269.542	269.915	321.932	136.658	190.813	132.376	191.998	265.173
AT1G03360	22.6115	50.0918	132.225	66.521	78.484	48.9089	105.569	99.7238	65.2882	82.936	73.1019	45.1835	127.124	93.4395	96.3332	61.7924	34.6764
AT1G03365	338.608	226.709	362.393	367.528	237.321	205.5	286.846	360.22	312.696	224.618	185.566	120.489	298.741	330.481	328.975	516.408	450.793
AT1G03370	171.565	165.389	352.599	495.581	118.349	247.01	416.81	504.053	259.435	774.069	829.425	1005.33	115.471	119.996	172.351	197.515	185.621
AT1G03380	403.616	451.69	582.767	620.308	645.936	711.439	388.21	540.49	508.561	895.017	452.669	877.312	368.659	386.544	439.07	1107.85	1021.93
AT1G03390	1.41322	9.06834	2.4486	26.6084	0	0	0	14.7029	0	10.367	2.81161	5.64793	3.1781	11.8029	5.24262	20.9653	6.11937
AT1G03395	0	0	0	0	0	0	0	0	0	0	0	0	0	0	0	0	0
AT1G03400	7.34875	34.5461	17.1402	34.9235	59.7973	36.9899	71.0806	55.9348	40.3756	69.1133	36.5509	90.3669	26.4842	23.6058	36.043	39.7237	69.3528
AT1G03410	27.6991	32.3869	68.5609	28.2714	35.5047	56.7179	75.2866	75.1125	92.778	31.101	75.9135	65.8925	66.7401	81.6366	89.1246	86.068	75.4722
AT1G03420	1.97851	2.59096	2.4486	4.98907	7.47467	6.16499	7.15012	6.71218	12.8858	0	0	1.88264	4.23747	2.95072	0.655328	7.72405	22.4377
AT1G03430	29.9603	80.3196	39.1776	79.8252	140.15	116.724	197.259	279.035	124.563	103.67	137.769	256.04	108.055	118.029	127.134	129.102	75.4722
AT1G03440	196.438	350.211	144.468	201.226	72.2551	67.4038	69.3982	36.4376	145.18	138.227	179.943	182.616	191.745	193.764	304.072	18.7584	97.9099
AT1G03445	202.939	237.936	139.57	349.235	8.09756	34.9349	71.9218	46.346	115.972	41.468	101.218	45.1835	202.339	176.06	293.587	7.72405	36.7162
AT1G03457	213.679	173.594	132.225	199.563	29.2758	36.1679	74.866	55.6152	160.643	76.0246	98.4064	77.1884	169.499	160.323	268.684	1.10344	18.3581
AT1G03470	18.9372	65.2057	19.5888	36.5865	38.6191	19.728	26.4975	26.2095	58.4158	31.101	70.2903	28.2397	78.3931	45.2444	86.5033	14.3447	34.6764
AT1G03475	112.775	109.684	119.981	79.8252	176.9	229.748	163.191	163.01	182.12	117.493	179.943	97.8975	141.955	107.21	114.027	164.412	124.427
AT1G03490	5.65289	37.5688	14.6916	19.9563	3.73733	0	13.8796	24.931	48.1071	0	11.2464	20.7091	31.781	22.6222	14.4172	0	4.07958
AT1G03495	22.6115	29.796	31.8318	89.8033	79.1069	56.7179	75.2866	35.159	93.637	86.3916	70.2903	88.4843	56.1464	78.6859	85.8479	37.5168	30.5968
AT1G03502	0	0	0	0	0	0	0	0	0.859055	0	0	0	0	0	0	0	0
AT1G03506	5.0876	4.31826	4.8972	1.66302	8.09756	5.75399	0	5.43367	2.57717	10.367	2.81161	1.88264	4.23747	0.983574	8.51926	3.31031	0
AT1G03510	70.0958	46.2054	46.5234	46.5647	19.3096	31.6469	18.0856	40.2731	24.9126	0	14.0581	3.76529	59.3245	41.3101	57.6688	37.5168	46.9151
AT1G03515	1.69587	2.59096	0	4.98907	1.24578	2.055	0.420595	0.958883	0	3.45567	0	0	2.11873	3.9343	3.93197	1.10344	0
AT1G03520	53.4198	64.342	166.505	149.672	210.536	260.984	140.058	160.773	45.5299	114.037	331.77	64.0099	117.59	118.029	138.274	271.445	387.56
AT1G03530	105.144	157.616	105.29	176.281	317.05	197.691	193.053	370.449	339.327	172.783	157.45	246.626	182.211	228.189	116.648	270.342	165.223
AT1G03540	150.649	139.048	132.225	123.064	286.529	332.087	93.7928	253.784	156.348	120.948	112.464	158.142	116.53	101.308	153.347	126.895	167.263
AT1G03545	3.39173	5.18191	4.8972	8.31512	4.98311	1.233	3.78536	1.91777	5.15433	3.45567	0	5.64793	5.29683	6.88502	0.655328	8.82749	4.07958
AT1G03550	60.7685	44.0462	279.141	315.975	840.9	1145.04	531.212	626.47	457.017	300.643	213.682	321.932	386.669	471.132	363.707	274.756	340.645
AT1G03560	75.1834	62.6147	107.738	79.8252	75.9925	125.355	120.711	72.5555	173.529	107.126	112.464	86.6016	109.115	90.4888	60.9455	89.3783	50.9947
AT1G03570	0.565289	0.431826	0	3.32605	0.622889	1.644	0.420595	0.319628	0	0	0	0	1.05937	0	0	0	0
AT1G03580	45.5057	34.1142	39.1776	88.1403	75.9925	48.0869	11.7767	35.4787	28.3488	13.8227	59.0438	16.9438	63.562	81.6366	76.018	18.7584	6.11937
AT1G03590	293.102	345.029	396.674	379.17	174.409	115.08	128.702	168.124	136.59	176.239	323.335	306.871	367.6	328.514	298.174	240.549	157.064
AT1G03600	153.759	155.025	68.5609	108.097	500.18	366.611	159.406	280.633	243.113	179.695	163.073	261.688	59.3245	67.8666	89.1246	97.1024	136.666
AT1G03610	283.21	300.119	259.552	334.268	237.321	354.692	274.228	309.08	271.461	376.668	289.596	506.431	105.937	156.388	177.594	436.961	483.43
AT1G03620	121.537	123.07	97.9441	139.694	454.709	436.892	572.851	718.523	451.863	38.0123	106.841	131.785	156.786	129.832	152.036	566.063	471.191
AT1G03630	129.168	115.297	56.3178	26.6084	417.336	448.811	161.088	207.438	123.704	65.6576	30.9277	131.785	94.2836	119.996	72.0861	273.652	275.371
AT1G03640	1.69587	0	2.4486	0	1.24578	1.644	0.841191	0	2.57717	0	0	0	1.05937	0.983574	0.655328	0	0
AT1G03650	29.1124	41.0235	2.4486	0	87.2045	56.3069	61.8275	43.789	51.5433	3.45567	19.6813	15.0612	30.7216	38.3594	29.4897	22.0687	32.6366
AT1G03660	34.4826	74.274	85.7011	21.6193	9.34333	43.5659	31.1241	40.5927	42.9528	0	2.81161	1.88264	40.2559	36.3922	49.8049	28.6893	16.3183
AT1G03670	42.6793	53.1146	95.4955	79.8252	11.212	0	5.04714	0.319628	0.859055	0	19.6813	20.7091	77.3337	49.1787	28.1791	79.4474	0
AT1G03680	74.3355	70.3876	75.9067	41.5756	180.638	205.089	64.7717	102.92	35.2213	107.126	109.653	210.856	62.5026	86.5545	58.9795	126.895	40.7958
AT1G03687	59.3553	16.4094	112.636	41.5756	13.0807	101.517	34.4888	68.0807	46.389	27.6453	81.5367	16.9438	52.9683	66.883	28.1791	72.8268	50.9947
AT1G03700	61.0512	53.5464	71.0095	13.3042	12.4578	16.029	50.4714	22.3739	3.43622	24.1897	0	30.1223	29.6623	34.4251	54.3922	16.5515	4.07958
AT1G03710	72.9222	66.5012	26.9346	68.184	22.424	0.410999	15.562	0	0	10.367	25.3045	71.5405	63.562	59.998	68.1541	0	12.2387
AT1G03720	26.5686	47.9327	4.8972	44.9017	11.8349	0	5.88833	0.319628	13.7449	13.8227	47.7974	1.88264	40.2559	70.8173	50.4602	9.93092	2.03979
AT1G03730	266.534	251.323	741.926	650.243	1102.51	1089.56	956.013	747.929	911.458	708.411	514.525	875.429	247.892	241.959	253.612	1555.84	1623.67
AT1G03740	224.137	202.958	717.44	525.516	194.964	158.646	383.583	285.428	176.965	563.273	362.698	500.783	188.567	179.994	148.759	268.135	250.894
AT1G03743	16.9587	11.2275	41.6262	63.1949	7.47467	1.233	8.41191	6.39255	3.43622	138.227	53.4206	33.8876	37.0778	24.5893	12.4512	35.31	53.0345
AT1G03746	46.6363	35.4097	115.084	116.412	8.72045	8.63098	26.0769	15.9814	25.7717	210.796	87.1599	71.5405	29.6623	35.4087	30.1451	159.998	206.019
AT1G03750	230.072	183.958	161.608	189.585	314.559	346.883	365.497	291.82	234.522	200.429	163.073	50.8314	220.348	207.534	224.122	382.892	363.082
AT1G03760	201.808	227.572	85.7011	241.139	138.281	181.251	259.087	186.023	315.273	131.315	247.422	60.2446	177.974	164.257	381.401	115.861	93.8303
AT1G03770	33.9173	83.3424	80.8039	78.1622	57.3058	67.8148	20.1886	69.6788	15.463	152.049	81.5367	80.9537	79.4525	57.0473	60.9455	89.3783	101.989
AT1G03780	94.1206	128.684	171.402	59.8689	55.4371	76.0348	42.4801	77.0303	68.7244	34.5567	39.3625	97.8975	114.412	98.3574	136.964	69.5165	50.9947
AT1G03790	33.6347	50.5236	9.79441	91.4664	32.3902	2.46599	15.562	9.2692	3.43622	34.5567	8.43483	20.7091	75.215	49.1787	63.5668	1.10344	14.2785
AT1G03800	41.5487	45.7735	14.6916	48.2277	34.2589	13.974	26.4975	29.0861	17.1811	38.0123	25.3045	7.53058	72.0369	52.1294	73.3967	24.2756	14.2785
AT1G03810	20.0677	19.4322	22.0374	1.66302	0.622889	0	19.3474	21.0954	18.8992	0	16.8697	0	23.3061	28.5236	19.6598	25.379	6.11937
AT1G03820	951.381	589.874	159.159	167.965	136.413	297.974	238.478	117.943	104.805	321.377	472.351	495.135	120.768	147.536	89.7799	460.133	685.369
AT1G03830	127.755	228.868	193.44	98.1185	67.272	90.0088	117.346	128.171	162.361	120.948	64.667	169.438	213.992	167.208	203.807	112.55	87.7109
AT1G03840	77.4445	134.298	66.1123	79.8252	15.5722	39.8669	19.768	77.9892	75.5969	86.3916	118.088	48.9487	149.371	149.503	187.424	16.5515	112.188
AT1G03850	40.4181	26.3414	66.1123	54.8798	197.456	120.834	124.917	89.1761	121.127	6.91133	19.6813	20.7091	74.1556	50.1623	52.4262	485.512	534.425
AT1G03860	224.137	159.344	78.3553	206.215	259.745	142.206	216.607	181.229	225.932	138.227	44.9858	333.228	153.608	194.748	167.109	172.136	208.058
AT1G03870	148.388	106.229	100.393	78.1622	71.6322	80.9668	53.4156	14.0636	63.5701	169.328	171.508	431.125	46.6121	26.5565	42.5963	488.822	157.064
AT1G03880	42.114	90.2516	142.019	34.9235	14.9493	60.8279	14.7208	32.602	54.1205	10.367	25.3045	0	52.9683	60.9816	95.0225	19.8618	4.07958
AT1G03890	52.5718	44.0462	139.57	83.1512	6.85178	16.029	3.36476	5.7533	27.4898	0	67.4787	62.1273	82.6306	93.4395	102.231	18.7584	10.1989
AT1G03900	423.401	232.322	281.589	312.649	641.576	722.125	511.444	470.812	615.084	584.007	511.713	547.849	225.645	210.485	201.841	772.405	634.374
AT1G03905	155.172	195.617	178.748	174.618	24.9156	53.8409	42.4801	23.9721	115.113	266.086	157.45	210.856	156.786	154.421	159.245	185.377	116.268
AT1G03910	366.307	315.233	325.664	289.366	735.632	307.838	217.448	428.621	433.823	425.047	298.031	408.534	354.888	456.378	295.553	674.199	522.186
AT1G03920	129.451	256.505	107.738	152.998	680.818	585.263	354.562	383.553	383.998	120.948	154.639	75.3058	187.508	211.468	241.161	2228.94	2319.24
AT1G03930	225.833	276.369	247.309	229.497	394.912	246.599	294.417	295.336	215.623	255.719	258.668	414.182	129.243	123.93	133.032	546.201	611.937
AT1G03935	1.13058	4.75008	0	1.66302	11.212	13.152	2.10298	7.67106	1.71811	6.91133	11.2464	13.1785	5.29683	4.91787	3.27664	2.20687	2.03979
AT1G03940	41.8314	114.866	71.0095	76.4991	140.773	85.0768	58.0422	77.9892	107.382	107.126	92.7832	107.311	105.937	87.5381	107.474	46.3443	61.1937
AT1G03950	69.5305	92.4107	107.738	39.9126	145.133	38.2229	168.238	100.683	109.959	120.948	78.7251	133.668	62.5026	67.8666	76.018	124.688	130.546
AT1G03960	108.818	107.525	146.916	197.9	100.908	30.0029	99.6811	55.2956	93.637	148.594	160.262	201.443	213.992	212.452	212.326	60.689	101.989
AT1G03970	221.028	183.958	237.514	202.889	439.76	193.992	343.626	273.601	286.065	331.744	191.19	361.468	232.001	303.924	183.492	434.754	377.361
AT1G03980	83.9454	53.9782	154.262	43.2386	71.0093	80.5558	37.0124	46.0264	87.6236	44.9237	28.1161	88.4843	104.877	101.308	72.0861	19.8618	126.467
AT1G03982	70.6611	57.4328	100.393	61.5319	24.9156	30.4139	5.46774	5.43367	59.2748	31.101	36.5509	5.64793	47.6715	61.9651	62.2561	1.10344	30.5968
AT1G03987	9.04462	7.77287	12.243	4.98907	1.24578	0	0	0	6.01339	0	2.81161	5.64793	1.05937	11.8029	10.4852	0	2.03979
AT1G03990	124.081	134.73	142.019	84.8143	158.837	240.434	190.53	170.681	118.55	100.214	56.2322	116.724	152.549	115.078	111.406	347.582	236.615
AT1G03993	0	0	0	0	0	0	0	0	0	0	0	0	0	0	0	0	0
AT1G03997	0	0	0	0	0	0	0	0	0	0	0	0	0	0	0	0	0
AT1G04000	142.735	172.299	112.636	64.858	179.392	150.426	109.355	174.836	158.925	179.695	120.899	165.673	127.124	163.273	86.5033	166.619	169.302
AT1G04003	6.50082	10.3638	0	8.31512	1.24578	0	4.20595	3.19628	1.71811	17.2783	0	0	5.29683	9.83574	5.89795	6.62062	0
AT1G04007	0	0	0	0	0	0	0	0	0	0	0	0	0	0	0	0	0
AT1G04010	115.602	190.435	318.318	284.377	190.604	193.17	142.161	216.708	232.804	145.138	143.392	208.973	314.632	369.824	340.115	177.653	132.586
AT1G04013	0	0	0	0	0	0	0	0	0	0	0	0	0	0	0	0	0
AT1G04017	0	0	0	0	0	0	0	0	0	0	0	0	0	0	0	0	0
AT1G04020	102.6	57.8647	88.1497	116.412	31.1444	8.21998	21.871	0.639255	42.9528	6.91133	44.9858	24.4744	92.1649	67.8666	89.1246	20.9653	30.5968
AT1G04023	0	0	0	0	0	0	0	0	0	0	0	0	0	0	0	0	0
AT1G04030	76.0313	54.4101	80.8039	58.2059	33.636	4.93199	47.5273	27.8076	28.3488	3.45567	36.5509	20.7091	73.0963	96.3902	66.8434	299.031	61.1937
AT1G04033	2.82644	0.863652	0	0	0	0	0	0	0	0	0	0	1.05937	8.85216	1.96598	0	4.07958
AT1G04037	5.65289	3.88643	0	0	0	1.233	0.420595	0	0	6.91133	11.2464	13.1785	10.5937	9.83574	7.20861	0	0
AT1G04040	128.886	81.1833	115.084	106.434	80.3527	5.75399	158.564	84.7013	105.664	72.569	143.392	154.377	64.6213	70.8173	57.6688	372.961	342.685
AT1G04043	0	0	0	0	0	0	0	0	0	0	0	0	0	0	0	0	0
AT1G04047	0	0	0	0	0	0	0	0	0	0	0	0	0	0	0	0	0
AT1G04050	185.98	127.82	168.954	237.813	145.133	154.536	168.659	327.938	180.402	110.581	182.755	289.927	193.864	216.386	294.897	153.378	173.382
AT1G04053	0	0	0	0	0	0	0	0	0	0	0	0	0	0	0	0	0
AT1G04057	0	0	0	0	0	0	0	0	0	0	0	0	0	0	0	0	0
AT1G04063	6.21817	8.63652	0	8.31512	0.622889	0.410999	5.88833	5.11404	0.859055	0	2.81161	3.76529	7.41556	0	9.17459	6.62062	0
AT1G04067	2.5438	0.863652	2.4486	4.98907	0	0.821998	0.420595	0	0.859055	0	0	0	3.1781	3.9343	3.93197	0	0
AT1G04070	34.4826	24.6141	44.0748	29.9344	44.2251	56.7179	33.6476	13.4244	18.8992	38.0123	89.9715	32.0049	45.5528	50.1623	32.1111	16.5515	18.3581
AT1G04073	0	0	0	0	0	0	0	0	0	0	0	0	0	0	0	0	0
AT1G04077	0	0	0	0	0	0	0	0	0	0	0	0	0	0	0	0	0
AT1G04080	372.525	223.254	271.795	294.355	852.112	1198.06	766.325	994.362	761.123	1009.05	683.221	1178.54	335.819	427.855	354.532	1029.51	826.114
AT1G04083	0	0	0	0	0	0	0	0	0	0	0	0	0	0	0	0	0
AT1G04087	22.6115	23.7504	22.0374	29.9344	0.622889	2.055	34.0682	14.0636	33.5032	0	19.6813	0	18.0092	15.7372	38.009	41.9306	6.11937
AT1G04090	71.2264	33.2506	71.0095	44.9017	18.6867	72.3358	26.9181	25.8898	69.5835	34.5567	0	9.41322	54.0277	57.0473	70.1201	58.4821	81.5916
AT1G04093	15.5454	13.8184	41.6262	31.5975	0	4.52099	0.841191	0	0.859055	3.45567	11.2464	1.88264	20.128	24.5893	51.7709	0	4.07958
AT1G04097	0	0	0	0	0	0	0	0	0	0	0	0	0	0	0	0	0
AT1G04100	105.992	91.1153	31.8318	83.1512	115.857	120.834	103.887	74.4733	54.9795	62.202	104.03	152.494	39.1966	45.2444	46.5283	86.068	106.069
AT1G04103	28.5471	53.1146	39.1776	48.2277	28.03	9.04198	12.1973	27.488	12.0268	20.734	16.8697	35.7702	34.9591	27.5401	36.043	119.171	91.7905
AT1G04105	0	0	0	0	0	0	0	0	0	0	0	0	0	0	0	0	0
AT1G04110	98.0776	58.2965	73.4581	139.694	82.8442	40.2779	58.0422	128.81	19.7583	44.9237	61.8554	52.714	78.3931	50.1623	64.8774	322.203	326.366
AT1G04117	0	0	0	0	0	0	0	0	0	0	0	0	0	0	0	0	0
AT1G04120	548.33	380.87	692.954	731.731	406.124	434.837	424.381	367.252	339.327	770.613	750.7	1058.05	531.802	497.688	368.95	747.026	616.016
AT1G04123	0	0	0	0	0	0	0	0	0	0	0	0	0	0	0	0	0
AT1G04127	10.7405	20.7276	7.34581	8.31512	0.622889	6.16499	2.94417	0	1.71811	0	8.43483	0	7.41556	7.86859	29.4897	31.9996	10.1989
AT1G04130	90.1635	66.0694	161.608	149.672	47.3396	24.2489	165.294	97.4865	74.7378	100.214	50.609	201.443	87.9274	107.21	84.5373	148.964	173.382
AT1G04133	0	0	0	0	0	0	0	0	0	0	0	0	0	0	0	0	0
AT1G04137	47.4842	57.4328	51.4206	6.6521	28.6529	7.39798	16.4032	3.19628	24.0535	24.1897	73.1019	7.53058	24.3654	39.343	39.3197	17.655	18.3581
AT1G04140	462.123	513.441	536.244	532.168	659.639	767.746	545.933	462.501	475.058	594.374	537.018	807.654	523.327	492.77	486.253	765.785	636.414
AT1G04143	18.3719	9.06834	14.6916	8.31512	0	0	2.10298	7.99069	21.4764	0	11.2464	9.41322	11.653	20.655	20.3152	2.20687	0
AT1G04147	0	0	0	0	0	0	0	0	0	0	0	0	0	0	0	0	0
AT1G04150	94.9685	136.025	95.4955	68.184	11.8349	21.783	24.8151	16.9403	13.7449	13.8227	22.4929	47.0661	150.43	140.651	205.118	5.51718	30.5968
AT1G04153	0	0	0	0	0	0	0	0	0	0	0	0	0	0	0	0	0
AT1G04157	0	0	0	0	0	0	0	0	0	0	0	0	0	0	0	0	0
AT1G04160	394.289	455.576	555.833	487.266	204.93	96.5848	292.734	158.535	221.636	338.655	340.205	205.208	349.591	387.528	443.002	381.789	340.645
AT1G04163	0	0	0	0	0	0	0	0	0	0	0	0	0	0	0	0	0
AT1G04167	3.39173	5.18191	0	3.32605	4.36022	9.86398	0.841191	1.59814	2.57717	0	2.81161	0	0	2.95072	4.58729	0	0
AT1G04170	263.142	220.231	210.58	191.248	123.955	160.701	214.083	236.844	238.817	207.34	160.262	197.678	173.736	142.618	146.138	186.481	191.74
AT1G04173	1.13058	0.863652	0	3.32605	1.24578	0	0	0	3.43622	3.45567	2.81161	0	0	2.95072	0.655328	0	0
AT1G04177	0.282644	9.50017	4.8972	18.2933	1.24578	0.821998	0.841191	3.19628	3.43622	3.45567	5.62322	0	8.47493	4.91787	18.3492	13.2412	2.03979
AT1G04180	68.1173	47.9327	58.7664	21.6193	44.2251	19.728	29.4417	25.2506	30.0669	0	0	0	54.0277	45.2444	82.5713	101.516	42.8356
AT1G04183	0	0	0	0	0	0	0	0	0	0	0	0	0	0	0	0	0
AT1G04187	5.93553	12.5229	7.34581	19.9563	3.73733	10.686	7.15012	9.90846	6.87244	20.734	19.6813	28.2397	14.8311	12.7865	13.1066	9.93092	16.3183
AT1G04190	118.711	102.775	107.738	99.7815	159.46	105.216	60.5657	60.09	134.013	107.126	106.841	114.841	137.718	129.832	108.784	137.93	112.188
AT1G04193	3.67438	4.31826	2.4486	6.6521	4.36022	8.63098	0.420595	2.55702	3.43622	10.367	11.2464	1.88264	6.3562	5.90144	9.17459	1.10344	2.03979
AT1G04197	9.89255	11.2275	9.79441	3.32605	22.424	11.508	0	11.5066	6.01339	3.45567	2.81161	0	7.41556	4.91787	5.89795	11.0344	2.03979
AT1G04200	296.777	221.095	487.272	532.168	189.358	291.398	424.801	312.596	256.857	780.98	399.249	1018.51	170.558	210.485	154.002	923.576	903.626
AT1G04203	0	0	0	0	0	0	0	0	0	0	0	0	0	0	0	0	0
AT1G04207	4.80495	4.75008	14.6916	13.3042	0	0	5.46774	0.319628	3.43622	0	0	0	3.1781	0.983574	1.31066	1.10344	0
AT1G04210	200.96	212.89	171.402	379.17	186.867	189.06	177.071	106.116	105.664	79.4803	283.973	314.402	209.755	189.83	271.961	534.063	342.685
AT1G04213	0	0	0	0	0	0	0	0	0	0	0	0	0	0	0	0	0
AT1G04217	4.52231	8.63652	4.8972	8.31512	6.22889	17.673	2.52357	17.8992	3.43622	24.1897	14.0581	9.41322	11.653	13.77	7.86393	6.62062	10.1989
AT1G04220	126.907	105.366	2840.38	2837.12	42.9793	103.983	55.098	36.7572	85.9055	86.3916	64.667	82.8363	263.782	295.072	202.496	51.8615	30.5968
AT1G04223	6.78346	14.6821	2.4486	9.97815	14.3264	34.9349	10.9355	18.858	17.1811	24.1897	19.6813	11.2959	10.5937	8.85216	13.1066	3.31031	2.03979
AT1G04227	0	0	0	0	0	0	0	0	0	0	0	0	0	0	0	0	0
AT1G04230	113.34	77.2968	122.43	94.7924	113.989	95.7628	166.135	167.805	119.409	124.404	163.073	131.785	92.1649	114.095	114.682	111.447	136.666
AT1G04233	0	0	0	0	0	0	0	0	0	0	0	0	0	0	0	0	0
AT1G04237	0	0	0	0	0	0	0	0	0	0	0	0	0	0	0	0	0
AT1G04240	72.3569	55.2737	93.0469	61.5319	116.48	34.5239	101.784	151.823	85.9055	103.67	137.769	193.912	58.2651	32.4579	37.3537	164.412	179.501
AT1G04243	4.80495	5.61374	7.34581	9.97815	0	0	1.68238	0.319628	1.71811	0	0	20.7091	7.41556	9.83574	13.1066	1.10344	0
AT1G04247	0	0	0	0	0	0	0	0	0	0	0	0	0	0	0	0	0
AT1G04250	88.185	151.139	53.8692	128.053	42.9793	148.371	68.1364	50.8208	37.7984	76.0246	36.5509	90.3669	49.7902	89.5052	88.4692	67.3096	22.4377
AT1G04253	20.3504	34.5461	41.6262	26.6084	3.73733	14.796	21.871	14.0636	15.463	6.91133	14.0581	18.8264	25.4248	21.6386	24.9025	14.3447	10.1989
AT1G04257	5.0876	2.15913	0	6.6521	0.622889	0	2.10298	2.23739	0	3.45567	0	0	10.5937	4.91787	7.86393	0	0
AT1G04260	134.256	113.138	85.7011	73.1731	163.197	162.345	155.62	210.635	95.3551	100.214	165.885	148.729	133.48	128.848	142.206	62.8959	89.7507
AT1G04263	2.5438	2.59096	4.8972	0	1.24578	2.87699	0.841191	0.319628	0.859055	3.45567	0	0	0	1.96715	0.655328	2.20687	0
AT1G04267	0	0	0	0	0	0	0	0	0	0	0	0	0	0	0	0	0
AT1G04270	478.234	329.915	112.636	156.324	745.598	775.144	619.537	733.226	597.043	480.337	511.713	634.451	135.599	192.78	140.24	249.377	338.605
AT1G04273	0	0	0	0	0	0	0	0	0	0	0	0	0	0	0	0	0
AT1G04277	0	0	0	0	0	0	0	0	0	0	0	0	0	0	0	0	0
AT1G04280	279.818	252.186	227.72	221.182	128.938	96.9958	180.435	116.664	248.267	93.303	92.7832	65.8925	176.914	195.731	184.147	68.413	128.507
AT1G04283	6.78346	2.15913	0	0	0	0	0	3.19628	0	0	0	0	3.1781	0	2.62131	1.10344	0
AT1G04287	0.565289	0.431826	2.4486	0	2.49156	0	2.10298	12.1459	2.57717	0	2.81161	3.76529	2.11873	0.983574	1.31066	2.20687	2.03979
AT1G04290	55.6809	40.1598	36.729	21.6193	66.6491	60.4169	37.433	46.6656	46.389	48.3793	25.3045	30.1223	37.0778	34.4251	13.7619	57.3787	53.0345
AT1G04293	0	0.431826	9.79441	1.66302	1.86867	0	0	0	0.859055	0	0	0	1.05937	2.95072	2.62131	1.10344	4.07958
AT1G04295	0	0	0	0	0	0	0	0	0	0	0	0	0	0	0	0	0
AT1G04297	0	0	0	0	0	0	0	0	0	0	0	0	0	0	0	0	0
AT1G04300	1162.23	898.198	1569.55	1298.82	2117.82	2270.77	2103.82	1762.11	2123.58	1510.13	1116.21	2123.62	755.328	958.984	734.622	4782.29	4348.83
AT1G04303	0	0	0	0	0	0	0	0	0	0	0	0	0	0	0	0	0
AT1G04307	0	0	0	0	0	0	0	0	0	0	0	0	0	0	0	0	0
AT1G04310	107.687	31.0915	97.9441	39.9126	3.73733	84.2548	10.9355	53.0582	9.44961	27.6453	95.5948	18.8264	54.0277	48.1951	36.043	30.8962	50.9947
AT1G04313	0.282644	2.59096	0	3.32605	0	0	1.26179	0	0	0	2.81161	0	11.653	2.95072	1.31066	0	4.07958
AT1G04320	1.41322	2.59096	0	0	0	0	0	0	0	0	0	0	1.05937	0	1.31066	0	0
AT1G04323	1.13058	12.5229	2.4486	16.6302	0	0.410999	11.7767	11.187	21.4764	0	2.81161	0	20.128	12.7865	19.0045	0	4.07958
AT1G04327	0.847933	4.31826	0	1.66302	0.622889	7.39798	0.420595	0.958883	0.859055	0	2.81161	0	2.11873	2.95072	3.27664	0	0
AT1G04330	87.3371	81.6151	24.486	11.6412	11.212	6.98698	38.2742	55.6152	33.5032	10.367	14.0581	28.2397	34.9591	41.3101	20.3152	0	8.15916
AT1G04333	3.95702	2.59096	4.8972	1.66302	0	8.63098	0	0.319628	0.859055	0	0	1.88264	2.11873	0.983574	4.58729	0	0
AT1G04337	2.26115	6.90921	26.9346	24.9454	9.34333	6.16499	0.420595	0.319628	0	0	19.6813	0	4.23747	15.7372	10.4852	36.4134	2.03979
AT1G04340	92.4247	57.001	19.5888	23.2823	77.2382	57.9509	168.238	70.6377	127.14	72.569	115.276	101.663	78.3931	80.653	58.3242	157.791	110.149
AT1G04343	0	0	0	0	0	0	0	0	0	0	0	0	0	0	0	0	0
AT1G04347	0	0	0	0	0	0	0	0	0	0	0	0	0	0	0	0	0
AT1G04350	61.6165	112.275	105.29	63.1949	450.972	462.374	161.509	121.459	83.3284	172.783	140.581	171.321	153.608	236.058	152.691	55.1718	57.1141
AT1G04353	0.282644	0.863652	0	1.66302	0	0	0	0.319628	0	0	0	0	1.05937	0	0	1.10344	0
AT1G04357	11.3058	7.34104	9.79441	8.31512	9.96622	11.508	5.46774	3.5159	1.71811	3.45567	5.62322	7.53058	3.1781	15.7372	14.4172	13.2412	10.1989
AT1G04360	112.492	143.366	249.757	16.6302	39.8649	27.5369	39.536	52.7386	97.0732	10.367	64.667	3.76529	81.5712	122.947	86.5033	24.2756	87.7109
AT1G04363	0	0	0	0	0	0	0	0	0	0	0	0	0	0	0	0	0
AT1G04367	37.309	26.3414	56.3178	29.9344	22.424	27.1259	39.1154	22.6936	38.6575	0	28.1161	0	31.781	43.2772	46.5283	14.3447	30.5968
AT1G04370	19.7851	35.8415	26.9346	64.858	23.6698	9.86398	18.5062	17.5795	29.2079	0	14.0581	7.53058	45.5528	68.8502	49.1496	9.93092	12.2387
AT1G04373	7.34875	3.88643	2.4486	4.98907	0.622889	0	3.36476	1.91777	0	0	2.81161	3.76529	11.653	6.88502	7.86393	9.93092	0
AT1G04377	2.82644	8.20469	7.34581	3.32605	1.86867	0	0	0	0	0	0	0	3.1781	0	2.62131	4.41374	4.07958
AT1G04380	22.3289	43.1826	19.5888	71.5101	5.606	46.4429	2.94417	14.3832	36.9394	24.1897	16.8697	0	76.2744	50.1623	58.9795	23.1722	24.4775
AT1G04383	0.282644	0.863652	7.34581	0	0	0	0	0	0	0	5.62322	0	2.11873	1.96715	1.31066	0	2.03979
AT1G04387	1.41322	14.2503	51.4206	0	0	0	0	0	0	0	19.6813	0	11.653	4.91787	0.655328	1.10344	10.1989
AT1G04390	112.492	108.82	71.0095	221.182	175.032	177.552	216.186	218.306	172.67	172.783	75.9135	62.1273	184.33	148.52	173.007	40.8271	42.8356
AT1G04397	2.82644	3.45461	24.486	23.2823	4.36022	0	10.5149	8.31032	4.29528	10.367	2.81161	1.88264	7.41556	5.90144	3.27664	8.82749	4.07958
AT1G04400	157.15	131.275	193.44	226.171	184.998	220.706	214.924	162.051	182.12	411.224	326.147	632.568	195.983	150.487	165.143	301.238	259.053
AT1G04403	5.0876	10.3638	26.9346	1.66302	2.49156	5.34299	7.57072	0	4.29528	0	2.81161	0	7.41556	9.83574	7.86393	0	2.03979
AT1G04407	6.21817	5.61374	0	6.6521	0	0	0	0	0	0	2.81161	22.5917	6.3562	10.8193	13.1066	2.20687	0
AT1G04410	1492.08	1015.65	484.823	302.67	1004.72	1175.05	602.293	953.449	688.962	1126.55	953.136	1630.37	250.01	256.713	220.19	1356.12	1291.19
AT1G04413	0	0	0	0	0	0	0	0	0	0	0	0	0	0	0	0	0
AT1G04417	0	0	0	0	0	0	0	0	0	0	0	0	0	0	0	0	0
AT1G04420	118.993	121.775	73.4581	154.661	43.6022	230.981	89.5868	85.021	98.7913	79.4803	56.2322	58.362	72.0369	50.1623	76.018	43.034	101.989
AT1G04425	119.559	138.616	71.0095	59.8689	19.9324	65.3489	202.727	114.107	103.946	51.835	67.4787	7.53058	108.055	143.602	153.347	8.82749	53.0345
AT1G04427	4.52231	9.93199	4.8972	0	2.49156	2.46599	6.72953	0	1.71811	10.367	8.43483	9.41322	3.1781	2.95072	3.93197	3.31031	6.11937
AT1G04430	369.133	406.78	685.609	635.275	186.244	190.293	394.098	480.4	567.835	1244.04	1020.61	1833.7	208.695	229.173	193.322	572.683	681.289
AT1G04433	0	0	0	0	0	0	0	0	0	0	0	0	0	0	0	0	0
AT1G04437	0	0	0	0	0	0	0	0	0	0	0	0	0	0	0	0	0
AT1G04440	212.266	201.231	452.991	244.465	452.217	666.229	402.51	514.281	394.306	850.094	534.206	741.762	149.371	199.665	219.535	403.858	497.708
AT1G04443	14.6975	13.3866	2.4486	16.6302	4.98311	13.974	10.5149	13.1047	2.57717	0	5.62322	0	13.7718	17.7043	20.9705	12.1378	8.15916
AT1G04445	43.5272	85.9333	53.8692	26.6084	37.3733	22.6049	25.2357	63.6059	88.4827	20.734	25.3045	22.5917	49.7902	74.7516	63.5668	33.1031	40.7958
AT1G04447	7.6314	15.9776	0	19.9563	0.622889	0.410999	7.99131	2.55702	6.87244	13.8227	5.62322	7.53058	6.3562	7.86859	3.27664	1.10344	6.11937
AT1G04450	66.4214	69.524	83.2525	99.7815	49.2082	65.7598	39.9566	92.3724	63.5701	76.0246	84.3483	39.5355	55.087	64.9159	121.236	9.93092	4.07958
AT1G04453	16.3934	11.6593	22.0374	8.31512	0	12.33	21.871	1.27851	6.01339	3.45567	11.2464	16.9438	13.7718	36.3922	20.3152	2.20687	10.1989
AT1G04455	3.39173	2.59096	0	6.6521	2.49156	2.46599	0.420595	4.47479	1.71811	0	0	3.76529	3.1781	0.983574	5.89795	0	0
AT1G04457	0	0	0	0	0	0	0	0	0	0	0	0	0	0	0	0	0
AT1G04463	0	0	0	0	0	0	0	0	0	0	0	0	0	0	0	0	0
AT1G04467	0	0	0	0	0	0	0	0	0	0	0	0	0	0	0	0	0
AT1G04470	82.2495	53.1146	56.3178	224.508	51.0769	88.7758	45.4243	68.72	13.7449	96.7586	78.7251	54.5967	74.1556	58.0309	104.197	22.0687	63.2335
AT1G04473	0	0	0	0	0	0	0	0	0	0	0	0	0	0	0	0	0
AT1G04477	0	0	0	0	0	0	0	0	0	0	0	0	0	0	0	0	0
AT1G04480	123.798	115.729	73.4581	41.5756	234.829	472.238	236.375	353.189	138.308	217.707	137.769	293.692	64.6213	72.7845	51.7709	129.102	130.546
AT1G04483	0	0	0	0	0	0	0	0	0	0	0	0	0	0	0	0	0
AT1G04487	0	0	0	0	0	0	0	0	0	0	0	0	0	0	0	0	0
AT1G04490	71.7917	66.5012	200.785	79.8252	3.73733	27.9479	110.196	62.647	46.389	217.707	194.001	152.494	108.055	76.7188	67.4988	36.4134	34.6764
AT1G04493	0	0	0	0	0	0	0	0	0	0	0	0	0	0	0	0	0
AT1G04497	0	0	0	0	0	0	0	0	0	0	0	0	0	0	0	0	0
AT1G04500	56.2462	63.0466	188.542	43.2386	8.72045	40.6889	34.9094	3.19628	27.4898	41.468	36.5509	37.6529	80.5118	87.5381	50.4602	9.93092	10.1989
AT1G04503	0	0	0	0	0	0	0	0	0	0	0	0	0	0	0	0	0
AT1G04507	0	0	0	0	0	0	0	0	0	0	0	0	0	0	0	0	0
AT1G04510	99.7734	152.435	156.711	119.738	168.18	66.5818	99.6811	122.098	152.912	155.505	236.175	56.4793	105.937	136.717	107.474	151.171	150.944
AT1G04513	0	0	0	0	0	0	0	0	0	0	0	0	0	0	0	0	0
AT1G04517	8.47933	9.93199	12.243	16.6302	1.86867	1.233	2.10298	8.31032	5.15433	13.8227	0	5.64793	5.29683	8.85216	19.0045	34.2065	55.0743
AT1G04520	71.509	102.775	105.29	116.412	36.1276	34.9349	57.6216	46.9853	30.926	76.0246	36.5509	43.3008	130.302	207.534	119.925	80.5508	50.9947
AT1G04523	12.719	17.7049	2.4486	28.2714	2.49156	0	5.04714	3.19628	8.59055	10.367	0	0	10.5937	16.7208	25.5578	5.51718	6.11937
AT1G04527	1.41322	5.18191	4.8972	14.9672	1.24578	3.69899	3.78536	3.5159	0.859055	17.2783	11.2464	3.76529	11.653	5.90144	5.89795	22.0687	42.8356
AT1G04530	76.314	59.592	7.34581	43.2386	178.146	93.2968	59.3039	132.645	63.5701	186.606	89.9715	94.1322	79.4525	61.9651	41.941	122.481	95.8701
AT1G04533	3.39173	4.31826	12.243	19.9563	1.24578	1.233	0.420595	0	0	0	2.81161	7.53058	7.41556	13.77	7.86393	0	8.15916
AT1G04537	0	0	0	0	0	0	0	0	0	0	0	0	0	0	0	0	0
AT1G04540	155.454	148.116	112.636	108.097	140.15	54.2519	128.282	102.281	154.63	114.037	109.653	60.2446	213.992	163.273	164.487	143.447	183.581
AT1G04547	2.5438	2.59096	0	11.6412	2.49156	2.46599	0.841191	2.55702	0	0	0	0	3.1781	3.9343	1.31066	4.41374	0
AT1G04550	213.114	168.844	19.5888	53.2168	262.859	221.528	175.388	264.332	207.032	117.493	67.4787	240.978	135.599	129.832	124.512	203.032	169.302
AT1G04555	138.496	100.184	85.7011	109.76	207.422	129.465	126.599	155.978	105.664	110.581	56.2322	86.6016	129.243	121.963	101.576	353.1	275.371
AT1G04557	0	0	0	0	0	0	0	0	0	0	0	0	0	0	0	0	0
AT1G04560	37.309	72.5467	88.1497	73.1731	22.424	11.508	18.0856	70.3181	35.2213	34.5567	70.2903	28.2397	49.7902	50.1623	62.2561	26.4825	40.7958
AT1G04563	0	0	0	0	0	0	0	0	0	0	0	0	0	0	0	0	0
AT1G04567	0	0	0	0	0	0	0	0	0	0	0	0	0	0	0	0	0
AT1G04570	125.211	241.391	159.159	166.302	104.022	359.624	98.8399	108.034	111.677	155.505	151.827	150.612	148.311	161.306	211.671	54.0684	91.7905
AT1G04573	2.26115	12.0911	22.0374	14.9672	2.49156	0	0	0.958883	2.57717	6.91133	5.62322	0	3.1781	25.5729	12.4512	0	4.07958
AT1G04577	0	0	0	0	0	0	0	0	0	0	0	0	0	0	0	0	0
AT1G04580	128.603	175.753	119.981	202.889	4.36022	62.4719	91.2692	82.4639	73.8787	31.101	36.5509	3.76529	151.489	129.832	128.444	121.378	83.6313
AT1G04583	0	0	0	0	0	0	0	0	0	0	0	0	0	0	0	0	0
AT1G04587	0	0	0	0	0	0	0	0	0	0	0	0	0	0	0	0	0
AT1G04590	75.1834	115.297	129.776	114.749	64.1576	64.1159	150.573	113.468	129.717	117.493	44.9858	43.3008	105.937	73.768	122.546	95.9989	87.7109
AT1G04593	6.21817	11.6593	9.79441	18.2933	0	1.233	0	0.639255	0	3.45567	8.43483	0	21.1873	25.5729	24.9025	0	0
AT1G04597	13.0016	12.5229	12.243	6.6521	0	0	0	0	10.3087	24.1897	2.81161	0	6.3562	7.86859	11.1406	0	0
AT1G04600	112.775	194.753	516.655	192.911	58.5516	45.2099	106.831	46.6656	103.087	41.468	188.378	5.64793	180.092	223.271	163.177	49.6546	48.9549
AT1G04603	0.565289	2.59096	0	1.66302	0	4.52099	0.420595	8.31032	0	0	0	0	5.29683	4.91787	3.27664	26.4825	0
AT1G04607	3.67438	0.431826	12.243	11.6412	3.11444	0	0.420595	0	0	6.91133	5.62322	0	8.47493	6.88502	7.20861	0	0
AT1G04610	46.6363	102.775	137.122	133.042	27.4071	41.9219	66.8747	66.1629	71.3016	51.835	134.957	1.88264	91.1055	109.177	124.512	8.82749	46.9151
AT1G04620	92.142	168.412	379.533	194.574	15.5722	19.317	13.8796	90.7743	19.7583	51.835	109.653	13.1785	166.321	241.959	197.254	11.0344	20.3979
AT1G04623	5.93553	8.63652	7.34581	23.2823	3.73733	0	2.94417	0.319628	0	0	0	11.2959	9.5343	8.85216	8.51926	3.31031	8.15916
AT1G04625	47.7669	108.388	112.636	49.8907	37.3733	8.63098	32.8064	14.7029	25.7717	0	14.0581	5.64793	77.3337	47.2115	105.508	47.4477	22.4377
AT1G04630	83.0974	113.138	100.393	48.2277	43.6022	130.287	154.779	98.1257	79.8921	48.3793	33.7393	111.076	77.3337	70.8173	60.2902	88.2749	73.4324
AT1G04635	5.93553	33.6824	14.6916	13.3042	10.5891	2.055	5.46774	3.83553	3.43622	0	2.81161	30.1223	10.5937	6.88502	12.4512	0	6.11937
AT1G04640	19.5025	21.5913	9.79441	16.6302	94.0562	83.8438	29.4417	5.43367	39.5165	0	16.8697	32.0049	30.7216	26.5565	25.5578	25.379	8.15916
AT1G04643	0	0	0	0	0	0	0	0	0	0	0	0	0	0	0	0	0
AT1G04645	0.847933	6.90921	12.243	16.6302	12.4578	4.93199	7.15012	0.319628	10.3087	0	5.62322	11.2959	7.41556	14.7536	11.1406	0	0
AT1G04647	0	0	0	0	0	0	0	0	0	0	0	0	0	0	0	0	0
AT1G04650	94.1206	80.3196	274.243	78.1622	2.49156	5.75399	2.10298	10.8673	41.2346	3.45567	2.81161	24.4744	95.343	59.0144	69.4647	18.7584	18.3581
AT1G04653	2.82644	5.18191	12.243	1.66302	0	0	2.52357	0.319628	0	0	5.62322	9.41322	8.47493	1.96715	13.1066	0	0
AT1G04657	0.847933	3.45461	0	0	0	0	0	0	0	0	0	0	0	0	0	2.20687	0
AT1G04660	8.19669	15.5457	41.6262	53.2168	16.818	1.644	32.8064	60.7293	33.5032	6.91133	11.2464	7.53058	37.0778	38.3594	43.907	38.6203	28.557
AT1G04667	9.60991	13.3866	31.8318	0	0.622889	2.46599	2.10298	0	1.71811	0	8.43483	0	13.7718	10.8193	13.7619	9.93092	2.03979
AT1G04670	15.5454	41.0235	36.729	71.5101	14.9493	13.974	34.0682	5.11404	31.785	27.6453	33.7393	3.76529	36.0185	31.4744	58.3242	3.31031	14.2785
AT1G04673	7.34875	1.29548	2.4486	9.97815	0	0	3.36476	4.15516	10.3087	0	0	9.41322	4.23747	12.7865	5.24262	20.9653	0
AT1G04677	16.9587	48.7963	29.3832	23.2823	0	0	21.0298	11.5066	14.6039	6.91133	33.7393	7.53058	59.3245	26.5565	51.7709	40.8271	55.0743
AT1G04680	2102.31	1849.94	4123.45	4317.21	698.259	699.109	2961.41	3141.94	2898.45	1582.69	1245.54	2701.59	456.587	486.869	418.754	6201.31	5760.36
AT1G04683	17.2413	19.864	26.9346	38.2496	0	0	24.3945	14.0636	6.01339	0	22.4929	11.2959	18.0092	11.8029	25.5578	26.4825	38.756
AT1G04687	0	0	0	0	0	0	0	0	0	0	0	0	0	0	0	0	0
AT1G04690	345.109	399.007	112.636	201.226	247.91	183.717	243.945	148.307	271.461	317.921	202.436	295.575	188.567	181.961	193.977	157.791	195.82
AT1G04693	0.847933	4.31826	0	1.66302	0.622889	0	0	0	0.859055	0	0	0	0	4.91787	6.55328	0	0
AT1G04697	0	0	0	0	0	0	0	0	0	0	0	0	0	0	0	0	0
AT1G04700	141.887	112.275	107.738	227.834	84.09	13.152	44.5831	113.148	53.2614	55.2906	67.4787	35.7702	128.183	129.832	143.517	46.3443	24.4775
AT1G04703	8.47933	12.0911	22.0374	19.9563	1.24578	4.10999	1.26179	0	0	17.2783	25.3045	0	11.653	16.7208	17.6938	22.0687	4.07958
AT1G04707	0	0	0	0	0	0	0	0	0	0	0	0	0	0	0	0	0
AT1G04710	71.2264	108.388	313.421	194.574	204.308	53.8409	60.1451	198.169	121.986	17.2783	0	48.9487	123.946	117.045	102.886	77.2405	55.0743
AT1G04713	0	0	0	0	0	0	0	0	0	0	0	0	0	0	0	0	0
AT1G04717	9.60991	7.34104	7.34581	8.31512	0	0	2.52357	0.319628	5.15433	13.8227	0	0	7.41556	7.86859	6.55328	0	12.2387
AT1G04720	2.26115	4.31826	19.5888	4.98907	6.22889	0	1.68238	1.27851	0.859055	0	0	3.76529	1.05937	6.88502	4.58729	1.10344	0
AT1G04723	0	0	0	0	0	0	0	0	0	0	0	0	0	0	0	0	0
AT1G04730	87.9024	133.002	320.767	281.051	74.7467	11.508	71.5012	102.92	148.617	51.835	196.813	246.626	201.28	193.764	239.85	61.7924	55.0743
AT1G04733	0	0	0	0	0	0	0	0	0	0	0	0	0	0	0	0	0
AT1G04737	0	0	0	0	0	0	0	0	0	0	0	0	0	0	0	0	0
AT1G04743	0	0.863652	0	0	1.24578	2.87699	1.68238	0	2.57717	0	0	0	0	0	0	2.20687	2.03979
AT1G04747	0	0	0	0	0	0	0	0	0	0	0	0	0	0	0	0	0
AT1G04750	308.93	321.71	71.0095	99.7815	227.354	168.099	293.155	240.04	281.77	383.579	309.277	408.534	101.699	64.9159	51.1156	209.653	189.7
AT1G04753	24.3074	15.9776	7.34581	24.9454	4.98311	0.821998	8.41191	0.639255	4.29528	17.2783	16.8697	30.1223	14.8311	10.8193	23.5918	16.5515	4.07958
AT1G04760	43.5272	80.7514	61.215	39.9126	142.642	13.974	89.5868	50.5012	37.7984	200.429	87.1599	84.719	49.7902	50.1623	93.0565	198.618	210.098
AT1G04763	4.23966	2.15913	0	9.97815	3.11444	0	3.36476	0	4.29528	6.91133	8.43483	5.64793	7.41556	3.9343	3.27664	0	6.11937
AT1G04767	0	0	0	0	0	0	0	0	0	0	0	0	0	0	0	0	0
AT1G04770	35.0479	87.6606	56.3178	8.31512	206.176	157.413	177.491	69.3592	127.14	145.138	165.885	303.106	57.2058	95.4067	58.9795	89.3783	126.467
AT1G04773	0	0	0	0	0	0	0	0	0	0	0	0	0	0	0	0	0
AT1G04778	100.621	31.5233	26.9346	21.6193	3.73733	28.3589	83.6985	66.1629	32.6441	13.8227	0	3.76529	18.0092	18.6879	20.3152	50.7581	53.0345
AT1G04780	725.265	575.192	685.609	518.864	1214.01	1195.19	1417.41	1269.88	1423.45	798.259	570.757	922.496	587.948	726.861	458.729	857.37	799.597
AT1G04783	4.52231	4.31826	19.5888	1.66302	0	0	2.10298	10.8673	2.57717	0	2.81161	7.53058	20.128	9.83574	11.7959	0	4.07958
AT1G04787	9.04462	8.20469	9.79441	13.3042	7.47467	17.673	16.8238	14.0636	2.57717	13.8227	2.81161	1.88264	2.11873	15.7372	22.9365	1.10344	4.07958
AT1G04790	126.907	66.0694	139.57	63.1949	67.272	92.0638	112.72	50.8208	18.0402	69.1133	39.3625	60.2446	120.768	76.7188	75.3627	83.8611	91.7905
AT1G04793	3.39173	0.863652	22.0374	11.6412	6.85178	9.45298	3.78536	7.03181	4.29528	3.45567	2.81161	3.76529	5.29683	12.7865	16.3832	3.31031	12.2387
AT1G04797	0	0	0	0	0	0	0	0	0	0	0	0	0	0	0	0	0
AT1G04800	30.2429	18.1367	44.0748	24.9454	11.212	30.0029	25.2357	21.4151	24.0535	17.2783	2.81161	7.53058	26.4842	26.5565	13.7619	31.9996	38.756
AT1G04803	0	0	0	0	0	0	0	0	0	0	0	0	0	0	0	0	0
AT1G04807	3.10909	10.7956	12.243	3.32605	0	0	5.46774	5.11404	0.859055	3.45567	0	0	2.11873	0.983574	10.4852	13.2412	2.03979
AT1G04810	256.924	190.003	134.673	287.703	325.771	350.171	205.251	314.194	327.3	127.86	70.2903	239.096	248.951	204.583	289.655	125.792	179.501
AT1G04813	10.7405	6.04556	9.79441	4.98907	0	2.46599	4.20595	2.55702	6.87244	6.91133	0	0	6.3562	6.88502	3.27664	5.51718	2.03979
AT1G04817	0	0	0	0	0	0	0	0	0	0	0	0	0	0	0	0	0
AT1G04820	1834.08	1232.86	536.244	468.973	1014.06	1240.81	1134.35	1112.62	1064.37	1745.11	1360.82	1491.05	227.764	282.286	228.709	1562.47	1582.88
AT1G04823	0	0	0	0	0	0	0	0	0	0	0	0	0	0	0	0	0
AT1G04827	0	0	0	0	0	0	0	0	0	0	0	0	0	0	0	0	0
AT1G04830	129.734	75.1377	117.533	89.8033	192.473	136.041	76.9689	230.132	134.872	179.695	230.552	233.448	116.53	90.4888	106.163	206.343	126.467
AT1G04833	15.5454	12.0911	24.486	29.9344	13.0807	1.644	21.0298	15.3421	7.7315	34.5567	8.43483	7.53058	15.8905	16.7208	9.82992	20.9653	48.9549
AT1G04837	3.67438	3.88643	4.8972	4.98907	3.73733	3.28799	7.15012	5.43367	4.29528	3.45567	5.62322	1.88264	3.1781	3.9343	3.27664	6.62062	10.1989
AT1G04840	59.3553	24.6141	90.5983	71.5101	75.9925	18.495	31.1241	14.3832	19.7583	117.493	163.073	41.4182	94.2836	85.5709	95.6779	41.9306	42.8356
AT1G04847	0	0	0	0	0	0	0	0	0	0	0	0	0	0	0	0	0
AT1G04850	480.213	347.62	1523.03	1220.66	778.611	716.782	727.63	977.422	712.157	628.931	525.771	596.798	305.097	294.089	252.301	3205.48	2745.56
AT1G04853	0	0	0	0	0	0	0	0	0	0	0	0	0	0	0	0	0
AT1G04857	11.5884	22.4549	4.8972	9.97815	11.8349	4.10999	13.0385	6.07293	11.1677	3.45567	0	0	6.3562	8.85216	13.7619	7.72405	12.2387
AT1G04860	155.454	197.776	203.234	276.062	207.422	323.867	185.483	139.358	157.207	324.833	222.117	323.815	259.545	263.598	174.317	267.032	326.366
AT1G04863	10.1752	1.29548	17.1402	9.97815	1.86867	0	0	0	5.15433	0	5.62322	13.1785	11.653	14.7536	26.2131	0	10.1989
AT1G04867	1.41322	0	4.8972	0	0	0	0.420595	0	0	3.45567	5.62322	0	5.29683	3.9343	3.27664	0	0
AT1G04870	213.962	218.936	31.8318	177.944	165.688	122.478	183.38	132.965	205.314	51.835	267.103	254.157	163.142	121.963	241.161	70.6199	85.6711
AT1G04873	0	0	0	0	0	0	0	0	0	0	0	0	0	0	0	0	0
AT1G04877	3.10909	0.863652	4.8972	9.97815	0	0	7.57072	1.27851	0	0	0	1.88264	3.1781	1.96715	2.62131	7.72405	0
AT1G04880	242.509	211.163	203.234	83.1512	0	0.821998	80.7543	10.2281	117.691	17.2783	143.392	1.88264	81.5712	104.259	157.279	12.1378	122.387
AT1G04883	0	0	0	0	0	0	0	0	0	0	0	0	0	0	0	0	0
AT1G04887	0	0	0	0	0	0	0	0	0	0	0	0	0	0	0	0	0
AT1G04890	7.6314	19.4322	53.8692	16.6302	8.09756	12.33	0	0	26.6307	3.45567	0	0	40.2559	45.2444	14.4172	33.1031	22.4377
AT1G04893	0	0	0	0	0	0	0	0	0	0	0	0	0	0	0	0	0
AT1G04895	3.67438	1.7273	9.79441	0	0	0	0	0	1.71811	0	5.62322	0	0	1.96715	0	0	2.03979
AT1G04897	0.282644	0.863652	2.4486	0	0	0.410999	0.841191	1.91777	0	3.45567	0	0	0	0	0.655328	1.10344	0
AT1G04900	40.7008	53.1146	183.645	91.4664	99.6622	82.6108	42.0595	60.09	82.4693	38.0123	118.088	39.5355	68.8588	82.6202	72.7414	123.585	142.785
AT1G04907	12.4363	14.6821	24.486	18.2933	7.47467	4.10999	8.8325	10.5477	5.15433	0	14.0581	0	10.5937	18.6879	17.6938	4.41374	6.11937
AT1G04910	164.782	108.82	102.841	206.215	298.987	147.96	250.675	165.248	229.368	169.328	233.364	333.228	141.955	124.914	112.716	257.101	279.451
AT1G04913	0	0	0	0	0	0	0	0	0	0	0	0	0	0	0	0	0
AT1G04917	0	0	0	0	0	0	0	0	0	0	0	0	0	0	0	0	0
AT1G04920	206.048	224.549	78.3553	148.009	239.189	9.45298	49.6303	94.2902	17.1811	38.0123	53.4206	5.64793	203.398	171.142	227.399	58.4821	32.6366
AT1G04923	16.676	19.0003	14.6916	16.6302	6.22889	0.410999	14.7208	8.94958	0.859055	0	25.3045	11.2959	26.4842	16.7208	28.8344	39.7237	2.03979
AT1G04927	0	0	0	0	0	0	0	0	0	0	0	0	0	0	0	0	0
AT1G04930	61.8991	84.6379	63.6637	33.2605	101.531	23.4269	81.1749	104.838	90.2008	17.2783	64.667	90.3669	96.4023	51.1458	81.916	70.6199	101.989
AT1G04933	0	0	0	0	0	0	0	0	0	0	0	0	0	0	0	0	0
AT1G04937	2.5438	4.31826	2.4486	8.31512	0.622889	0	1.68238	2.23739	0	0	8.43483	0	3.1781	7.86859	7.86393	4.41374	0
AT1G04940	0	0	0	0	0	0	0	0	0	0	0	0	0	0	0	0	0
AT1G04943	0.847933	3.45461	24.486	11.6412	3.73733	2.87699	2.94417	0	9.44961	3.45567	0	0	11.653	9.83574	2.62131	3.31031	0
AT1G04945	122.102	127.389	63.6637	192.911	125.824	130.287	45.8449	106.116	75.5969	86.3916	78.7251	96.0148	95.343	80.653	69.4647	36.4134	32.6366
AT1G04947	2.82644	6.47739	24.486	11.6412	0.622889	4.52099	0.420595	0	6.87244	0	11.2464	0	10.5937	3.9343	5.24262	4.41374	0
AT1G04950	208.309	249.595	210.58	297.681	294.004	314.825	192.212	114.107	217.341	120.948	87.1599	192.03	212.933	212.452	174.973	225.101	222.337
AT1G04953	0	0	0	0	0	0	0	0	0	0	0	0	0	0	0	0	0
AT1G04957	4.23966	9.06834	53.8692	19.9563	27.4071	12.741	7.15012	12.7851	0	13.8227	2.81161	9.41322	12.7124	8.85216	16.3832	17.655	16.3183
AT1G04960	148.954	104.934	112.636	129.716	176.278	203.445	183.38	190.178	164.08	331.744	219.306	382.177	134.54	119.012	124.512	278.066	199.899
AT1G04963	14.4149	13.3866	12.243	11.6412	1.86867	4.10999	14.3002	6.39255	15.463	6.91133	5.62322	7.53058	11.653	9.83574	8.51926	5.51718	0
AT1G04967	4.23966	7.77287	9.79441	0	0	1.644	0	0	0	0	11.2464	0	9.5343	4.91787	13.1066	1.10344	2.03979
AT1G04970	96.3817	83.3424	41.6262	84.8143	112.743	220.706	99.6811	153.421	110.818	158.961	89.9715	163.79	92.1649	90.4888	108.129	371.858	199.899
AT1G04973	0	0	0	0	0	0	0	0	0	0	0	0	0	0	0	0	0
AT1G04977	0	0	0	0	0	0	0	0	0	0	0	0	0	0	0	0	0
AT1G04980	85.0759	32.3869	53.8692	124.727	33.0131	99.0508	36.5918	31.9628	102.228	65.6576	64.667	11.2959	61.4432	79.6695	88.4692	90.4818	67.313
AT1G04983	120.689	113.138	12.243	4.98907	2.49156	7.39798	3.78536	6.39255	4.29528	6.91133	2.81161	3.76529	9.5343	5.90144	7.20861	4.41374	0
AT1G04985	191.915	138.184	127.327	157.987	303.97	344.417	183.38	190.818	241.395	283.365	238.987	267.335	133.48	121.963	141.551	239.446	195.82
AT1G04987	6.78346	12.0911	0	9.97815	0	4.10999	1.26179	4.79442	0	0	5.62322	0	3.1781	5.90144	6.55328	0	8.15916
AT1G04990	152.628	191.299	51.4206	133.042	105.268	179.196	158.144	144.791	154.63	169.328	106.841	175.086	77.3337	80.653	130.41	358.617	381.44
AT1G04997	18.3719	23.3186	7.34581	11.6412	1.86867	4.10999	15.562	4.79442	5.15433	10.367	14.0581	0	20.128	18.6879	13.1066	11.0344	2.03979
AT1G05000	140.474	170.139	48.972	172.955	0	0.410999	10.5149	38.675	60.1339	96.7586	163.073	103.545	119.708	96.3902	136.308	50.7581	32.6366
AT1G05003	1.13058	0.863652	2.4486	1.66302	0	0	0.841191	0.319628	0	0	0	0	8.47493	6.88502	3.27664	0	0
AT1G05005	13.0016	19.0003	29.3832	23.2823	0.622889	0	0.841191	32.9217	1.71811	10.367	2.81161	18.8264	14.8311	14.7536	18.3492	12.1378	2.03979
AT1G05007	13.2843	11.2275	7.34581	1.66302	0.622889	4.10999	3.36476	8.62995	8.59055	0	2.81161	3.76529	9.5343	8.85216	9.82992	3.31031	4.07958
AT1G05010	148.388	129.548	183.645	320.964	76.6153	39.0449	174.547	155.978	122.845	373.212	224.929	404.768	183.27	143.602	202.496	313.376	250.894
AT1G05013	7.06611	8.63652	9.79441	28.2714	5.606	0	3.78536	3.5159	0.859055	31.101	16.8697	0	21.1873	20.655	19.6598	7.72405	2.03979
AT1G05017	0	0	0	0	0	0	0	0	0	0	0	0	0	0	0	0	0
AT1G05020	64.1603	110.116	66.1123	179.607	61.0431	7.80898	66.8747	14.7029	55.8386	82.936	67.4787	26.357	99.5804	97.3738	108.129	3.31031	4.07958
AT1G05023	0	0	0	0	0	0	0	0	0	0	0	0	0	0	0	0	0
AT1G05027	33.352	48.3645	9.79441	24.9454	13.0807	13.974	32.8064	33.2413	36.9394	0	0	24.4744	24.3654	77.7023	35.3877	2.20687	18.3581
AT1G05030	27.4165	50.0918	262	56.5428	47.9624	40.6889	45.8449	37.3964	44.6709	72.569	89.9715	199.56	113.352	106.226	76.6733	75.0336	108.109
AT1G05033	0	0	0	0	0	0	0	0	0	0	0	0	0	0	0	0	0
AT1G05035	21.481	44.0462	36.729	36.5865	8.72045	0.410999	15.562	11.8262	38.6575	20.734	8.43483	0	33.8997	23.6058	42.5963	7.72405	20.3979
AT1G05037	13.8496	5.18191	4.8972	6.6521	0	6.57598	0.841191	13.744	18.0402	0	2.81161	0	6.3562	2.95072	9.82992	0	0
AT1G05040	5.93553	30.6596	12.243	16.6302	8.72045	0	14.7208	23.0132	24.0535	10.367	47.7974	1.88264	50.8496	32.4579	52.4262	7.72405	12.2387
AT1G05043	0	0	0	0	0	0	0	0	0	0	0	0	0	0	0	0	0
AT1G05047	0	0	0	0	0	0	0	0	0	0	0	0	0	0	0	0	0
AT1G05053	12.719	21.5913	9.79441	23.2823	0.622889	0	16.8238	3.19628	6.01339	3.45567	28.1161	0	12.7124	22.6222	20.3152	16.5515	18.3581
AT1G05055	29.6777	26.7732	14.6916	48.2277	26.1613	48.9089	65.1923	48.5834	39.5165	72.569	67.4787	67.7752	76.2744	45.2444	68.8094	35.31	59.1539
AT1G05057	1.97851	0.863652	0	4.98907	0	0.821998	1.68238	0	5.15433	0	2.81161	0	3.1781	2.95072	1.31066	1.10344	2.03979
AT1G05060	65.8561	58.7283	41.6262	38.2496	138.281	155.769	116.505	136.801	103.087	110.581	126.522	133.668	57.2058	44.2608	30.1451	34.2065	32.6366
AT1G05061	18.9372	9.06834	31.8318	34.9235	71.0093	50.1419	14.7208	19.1777	28.3488	13.8227	28.1161	43.3008	48.7308	49.1787	36.043	22.0687	24.4775
AT1G05065	12.4363	6.90921	24.486	39.9126	44.848	21.372	18.0856	13.744	16.322	24.1897	36.5509	47.0661	16.9499	23.6058	20.9705	45.2409	28.557
AT1G05067	3.95702	6.04556	12.243	1.66302	0	3.69899	3.36476	1.27851	0	0	2.81161	5.64793	1.05937	9.83574	3.27664	0	0
AT1G05070	50.3107	43.1826	88.1497	91.4664	127.692	131.52	137.535	104.199	62.711	107.126	59.0438	60.2446	94.2836	83.6038	64.2221	109.24	126.467
AT1G05073	0	0	0	0	0	0	0	0	0	0	0	0	0	0	0	0	0
AT1G05077	0	0	0	0	0	0	0	0	0	0	0	0	0	0	0	0	0
AT1G05080	5.93553	11.6593	53.8692	18.2933	2.49156	48.4979	6.30893	4.47479	4.29528	27.6453	8.43483	1.88264	23.3061	22.6222	18.3492	14.3447	2.03979
AT1G05083	0	0	0	0	0	0	0	0	0	0	0	0	0	0	0	0	0
AT1G05085	8.47933	11.6593	7.34581	19.9563	4.36022	24.6599	2.10298	6.71218	0.859055	10.367	11.2464	7.53058	22.2467	18.6879	11.7959	0	0
AT1G05087	5.65289	7.77287	34.2804	9.97815	3.73733	2.87699	0.420595	1.27851	9.44961	0	5.62322	11.2959	12.7124	7.86859	7.86393	4.41374	8.15916
AT1G05090	0.565289	1.29548	4.8972	1.66302	6.85178	17.673	0.420595	5.11404	3.43622	0	2.81161	0	2.11873	1.96715	4.58729	11.0344	4.07958
AT1G05093	0.565289	0.431826	0	11.6412	0.622889	0	0	0.639255	0	0	0	0	0	4.91787	3.27664	2.20687	0
AT1G05097	2.26115	4.31826	4.8972	4.98907	0	0	0.420595	0	0	0	2.81161	0	1.05937	5.90144	5.24262	0	0
AT1G05100	47.7669	65.6375	95.4955	24.9454	1.86867	12.741	96.7369	47.3049	121.127	58.7463	123.711	60.2446	45.5528	58.0309	36.043	18.7584	69.3528
AT1G05103	0	0.863652	0	1.66302	0	0	0	0	2.57717	0	0	0	0	0	1.31066	0	0
AT1G05107	0	2.59096	0	1.66302	0	0	2.10298	0.958883	1.71811	0	2.81161	0	3.1781	3.9343	0.655328	1.10344	0
AT1G05113	6.50082	3.45461	7.34581	1.66302	0	1.644	0	3.19628	4.29528	0	5.62322	5.64793	3.1781	0.983574	3.27664	0	0
AT1G05117	13.2843	12.0911	2.4486	4.98907	10.5891	15.618	5.46774	3.19628	0.859055	0	5.62322	15.0612	15.8905	30.4908	11.7959	9.93092	4.07958
AT1G05120	285.753	187.412	288.935	236.149	341.343	318.113	238.478	193.055	341.904	756.791	565.134	771.884	243.654	232.123	237.229	393.927	426.316
AT1G05123	0	0	0	0	0	0	0	0	0	0	0	0	0	0	0	0	0
AT1G05127	8.47933	23.7504	26.9346	26.6084	4.36022	6.57598	11.7767	14.7029	12.0268	0	36.5509	0	21.1873	18.6879	13.7619	0	4.07958
AT1G05133	19.7851	10.3638	12.243	14.9672	0	4.52099	1.26179	1.59814	1.71811	10.367	5.62322	0	23.3061	26.5565	15.0725	9.93092	4.07958
AT1G05135	35.0479	50.5236	217.926	204.552	24.2927	11.919	16.4032	59.1311	60.1339	48.3793	47.7974	92.2496	24.3654	20.655	30.1451	70.6199	91.7905
AT1G05136	1.13058	3.45461	0	3.32605	0	0	0	4.15516	0	0	0	0	2.11873	0	1.31066	3.31031	0
AT1G05137	0	0	0	0	0	0	0	0	0	0	0	0	0	0	0	0	0
AT1G05140	86.4892	48.3645	78.3553	91.4664	85.9587	175.086	89.1662	99.0846	34.3622	41.468	25.3045	184.499	63.562	68.8502	60.2902	76.1371	53.0345
AT1G05143	0	0	0	0	0	0	0	0	0	0	0	0	0	0	0	0	0
AT1G05147	0	0	0	0	0	0	0	0	0	0	0	0	0	0	0	0	0
AT1G05150	134.539	207.276	208.131	172.955	254.139	338.252	193.474	160.773	255.139	266.086	163.073	190.147	145.133	208.518	121.236	228.411	287.61
AT1G05153	17.2413	21.1595	17.1402	23.2823	4.36022	6.57598	26.9181	19.8169	12.8858	31.101	16.8697	7.53058	19.0686	13.77	20.3152	18.7584	2.03979
AT1G05160	216.788	300.551	315.87	379.17	910.041	801.859	304.932	435.333	377.984	272.998	320.524	280.514	313.572	447.526	327.664	797.784	722.085
AT1G05163	7.06611	5.18191	0	0	0	0	4.62655	2.23739	0.859055	0	16.8697	0	5.29683	8.85216	3.93197	2.20687	2.03979
AT1G05170	374.504	396.416	404.019	342.583	815.985	1193.54	206.092	266.889	331.595	397.402	328.958	451.835	229.882	333.432	309.315	2032.53	1780.74
AT1G05173	1.69587	7.34104	7.34581	6.6521	0	3.28799	2.52357	0	0.859055	0	0	0	2.11873	3.9343	8.51926	0	0
AT1G05177	24.8727	21.5913	22.0374	18.2933	4.98311	0	14.7208	1.27851	6.87244	0	8.43483	20.7091	21.1873	23.6058	42.5963	1.10344	38.756
AT1G05180	255.228	213.322	186.094	146.346	213.651	110.97	172.444	126.892	85.9055	207.34	146.204	188.264	207.636	291.138	247.714	164.412	144.825
AT1G05183	1.41322	1.7273	7.34581	3.32605	15.5722	11.097	3.36476	5.43367	6.01339	6.91133	0	5.64793	2.11873	1.96715	1.31066	69.5165	46.9151
AT1G05187	0	0	0	0	0	0	0	0	0	0	0	0	0	0	0	0	0
AT1G05190	171.848	132.571	80.8039	116.412	272.202	413.465	103.466	128.171	115.972	165.872	205.248	195.795	93.2242	128.848	123.202	303.445	171.342
AT1G05193	9.60991	21.5913	17.1402	16.6302	0	0.410999	0.841191	12.4655	2.57717	6.91133	11.2464	15.0612	9.5343	13.77	19.0045	0	0
AT1G05197	2.26115	6.47739	7.34581	21.6193	6.85178	0	1.68238	0	3.43622	24.1897	0	0	4.23747	5.90144	10.4852	0	14.2785
AT1G05200	373.938	318.256	198.337	144.683	74.7467	180.018	332.27	389.307	297.233	269.542	312.089	229.683	216.111	223.271	266.063	119.171	163.183
AT1G05203	0	0	0	0	0	0	0	0	0	0	0	0	0	0	0	0	0
AT1G05205	68.9652	41.4553	17.1402	34.9235	34.8818	123.3	23.9739	26.5291	37.7984	65.6576	50.609	50.8314	31.781	32.4579	18.3492	61.7924	44.8754
AT1G05207	0	0	0	0	0	0	0	0	0	0	0	0	0	0	0	0	0
AT1G05210	62.1817	56.1374	36.729	53.2168	20.5553	18.906	27.3387	30.045	42.0937	34.5567	73.1019	22.5917	52.9683	48.1951	33.4217	41.9306	50.9947
AT1G05213	0	0	0	0	0	0	0	0	0	0	0	0	0	0	0	0	0
AT1G05217	0.282644	0	2.4486	3.32605	0	0	0	0	3.43622	3.45567	0	0	4.23747	0.983574	0	0	0
AT1G05220	22.0463	22.4549	85.7011	48.2277	9.34333	19.728	26.0769	21.7347	18.0402	10.367	22.4929	1.88264	22.2467	19.6715	20.9705	8.82749	2.03979
AT1G05223	9.60991	5.61374	9.79441	18.2933	6.22889	2.055	15.9826	0	0	0	14.0581	0	13.7718	12.7865	13.1066	0	4.07958
AT1G05227	3.10909	4.75008	4.8972	3.32605	1.86867	9.86398	2.52357	0.639255	2.57717	6.91133	5.62322	0	4.23747	3.9343	3.27664	7.72405	6.11937
AT1G05230	67.2693	77.2968	404.019	387.485	6.85178	49.3199	47.1067	87.578	97.9323	120.948	22.4929	32.0049	132.421	180.978	203.152	144.55	42.8356
AT1G05233	8.47933	6.90921	2.4486	14.9672	9.34333	0	0.420595	1.91777	8.59055	0	2.81161	3.76529	8.47493	2.95072	13.7619	3.31031	0
AT1G05237	17.8066	26.7732	26.9346	14.9672	44.848	28.3589	15.562	15.3421	31.785	3.45567	8.43483	9.41322	18.0092	31.4744	22.9365	52.9649	55.0743
AT1G05240	35.3305	39.728	51.4206	36.5865	64.1576	47.6759	54.2568	36.4376	28.3488	51.835	47.7974	35.7702	38.1372	50.1623	54.3922	47.4477	20.3979
AT1G05243	0	0	0	0	0	0	0	0	0	0	0	0	0	0	0	0	0
AT1G05247	0	0	0	0	0	0	0	0	0	0	0	0	0	0	0	0	0
AT1G05250	0.565289	0.863652	0	0	0	0	1.26179	0	0	0	0	0	1.05937	1.96715	1.31066	0	0
AT1G05253	0	0	0	0	0	0	0	0	0	0	0	0	0	0	0	0	0
AT1G05257	0	0	0	0	0	0	0	0	0	0	0	0	0	0	0	0	0
AT1G05260	203.504	246.141	132.225	124.727	82.8442	133.575	59.7245	53.6975	125.422	252.264	283.973	304.988	161.024	125.897	204.462	105.93	91.7905
AT1G05263	6.50082	7.34104	2.4486	9.97815	0	6.57598	4.20595	0	3.43622	0	0	0	7.41556	6.88502	8.51926	0	0
AT1G05267	0	0	0	0	0	0	0	0	0	0	0	0	0	0	0	0	0
AT1G05270	252.119	213.322	208.131	118.075	254.762	219.884	166.556	167.485	237.099	165.872	202.436	225.917	192.805	131.799	266.718	467.857	285.57
AT1G05273	0	0	0	0	0	0	0	0	0	0	0	0	0	0	0	0	0
AT1G05277	0	0	0	0	0	0	0	0	0	0	0	0	0	0	0	0	0
AT1G05280	54.833	63.0466	66.1123	111.423	8.09756	8.21998	10.5149	10.2281	20.6173	55.2906	25.3045	0	86.868	84.5873	115.993	90.4818	26.5173
AT1G05283	19.7851	19.4322	0	3.32605	0.622889	0.410999	7.15012	1.59814	6.87244	10.367	5.62322	9.41322	10.5937	13.77	20.3152	5.51718	6.11937
AT1G05287	2.5438	1.7273	0	1.66302	0	0	0.420595	0	0	0	0	5.64793	5.29683	0.983574	0.655328	0	0
AT1G05290	38.157	42.3189	75.9067	46.5647	9.34333	0	16.4032	19.8169	30.926	6.91133	33.7393	0	68.8588	67.8666	49.8049	0	12.2387
AT1G05291	18.9372	28.0687	78.3553	1.66302	0.622889	0.410999	9.2531	10.5477	2.57717	24.1897	25.3045	22.5917	36.0185	34.4251	26.8684	0	8.15916
AT1G05293	0	0	0	0	0	0	0	0	0	0	0	0	0	0	0	0	0
AT1G05297	0	0	0	0	0	0	0	0	0	0	0	0	0	0	0	0	0
AT1G05300	189.089	136.457	159.159	91.4664	35.5047	124.122	16.4032	54.0171	42.9528	10.367	87.1599	79.071	130.302	122.947	109.44	31.9996	71.3926
AT1G05303	0	0	0	0	0	0	0	0	0	0	0	0	0	0	0	0	0
AT1G05307	3.67438	0	9.79441	1.66302	0	0	0.420595	0	0	0	14.0581	0	3.1781	6.88502	3.93197	0	2.03979
AT1G05310	65.8561	113.57	97.9441	54.8798	3.73733	15.618	19.3474	27.1684	85.9055	44.9237	53.4206	9.41322	90.0461	121.963	119.27	132.412	189.7
AT1G05313	6.21817	9.93199	9.79441	4.98907	6.22889	6.57598	1.68238	2.87665	14.6039	0	2.81161	0	4.23747	7.86859	7.86393	0	8.15916
AT1G05317	0	0	0	0	0	0	0	0	0	0	0	0	0	0	0	0	0
AT1G05320	435.272	430.099	274.243	537.157	318.296	143.439	213.242	174.197	262.012	190.062	154.639	193.912	266.96	226.222	247.714	654.338	626.215
AT1G05323	0	0	0	0	0	0	0	0	0	0	0	0	0	0	0	0	0
AT1G05327	0	0	0	0	0	0	0	0	0	0	0	0	0	0	0	0	0
AT1G05330	49.4628	55.2737	320.767	329.279	272.825	388.805	96.7369	68.4003	107.382	93.303	87.1599	69.6578	39.1966	49.1787	53.0815	850.749	736.364
AT1G05333	0	0	0	0	0	0	0	0	0	0	0	0	0	0	0	0	0
AT1G05337	0	0	0	0	0	0	0	0	0	0	0	0	0	0	0	0	0
AT1G05340	80.271	89.3879	247.309	495.581	333.868	275.369	210.718	264.652	192.428	632.387	447.046	628.803	45.5528	52.1294	62.2561	1053.78	972.979
AT1G05343	0	0	0	0	0	0	0	0	0	0	0	0	0	0	0	0	0
AT1G05347	0	0	0	0	0	0	0	0	0	0	0	0	0	0	0	0	0
AT1G05350	398.811	237.504	203.234	143.02	220.503	281.534	213.662	232.05	236.24	148.594	337.393	289.927	204.458	180.978	255.578	489.926	440.594
AT1G05353	0	0	0	0	0	0	0	0	0	0	0	0	0	0	0	0	0
AT1G05357	0	0	0	0	0	0	0	0	0	0	0	0	0	0	0	0	0
AT1G05360	111.645	101.047	181.197	214.53	95.9249	56.7179	48.3685	38.675	26.6307	27.6453	134.957	271.101	170.558	194.748	201.186	154.481	171.342
AT1G05363	0	0	0	0	0	0	0	0	0	0	0	0	0	0	0	0	0
AT1G05367	0	0	0	0	0	0	0	0	0	0	0	0	0	0	0	0	0
AT1G05370	56.2462	105.797	151.813	129.716	18.0638	99.0508	95.4751	76.0714	96.2142	20.734	78.7251	176.969	136.658	121.963	168.419	46.3443	30.5968
AT1G05373	1.41322	0.863652	2.4486	0	0	0	0.420595	1.27851	0	0	0	1.88264	1.05937	5.90144	1.31066	0	0
AT1G05377	2.5438	0	2.4486	1.66302	0	2.055	0	1.59814	0	0	0	0	8.47493	2.95072	3.93197	0	0
AT1G05380	496.323	497.895	538.692	445.691	861.455	701.986	682.206	402.092	748.237	449.237	489.22	472.544	560.405	571.456	452.831	1384.81	1415.61
AT1G05383	0	0	0	0	0	0	0	0	0	0	0	0	0	0	0	0	0
AT1G05385	60.7685	80.7514	56.3178	73.1731	149.493	221.117	129.964	126.253	140.026	31.101	25.3045	107.311	92.1649	91.4724	112.061	122.481	99.9496
AT1G05387	10.1752	15.1139	34.2804	34.9235	9.34333	2.055	2.10298	4.79442	2.57717	0	0	13.1785	5.29683	23.6058	17.0385	3.31031	0
AT1G05390	1.41322	2.15913	0	4.98907	1.24578	0	1.68238	0.958883	1.71811	0	0	0	2.11873	5.90144	4.58729	2.20687	2.03979
AT1G05397	20.633	72.9786	80.8039	49.8907	10.5891	8.21998	12.6179	0	18.0402	24.1897	16.8697	7.53058	38.1372	37.3758	55.7029	17.655	4.07958
AT1G05400	33.352	12.9548	41.6262	51.5538	79.7298	36.9899	41.2183	74.1536	42.0937	24.1897	73.1019	13.1785	86.868	67.8666	77.3287	89.3783	26.5173
AT1G05407	2.82644	4.31826	7.34581	4.98907	0	0	0	0	0	3.45567	0	0	1.05937	0	3.27664	0	0
AT1G05410	56.2462	79.0241	31.8318	134.705	61.666	50.9639	67.2953	45.0675	70.4425	41.468	59.0438	54.5967	59.3245	109.177	98.2992	35.31	30.5968
AT1G05413	1.69587	2.59096	9.79441	16.6302	0	0	0	0	0	0	0	0	1.05937	1.96715	3.27664	1.10344	0
AT1G05417	0	0	0	0	0	0	0	0	0	0	0	0	0	0	0	0	0
AT1G05420	5.37024	18.1367	17.1402	16.6302	0.622889	3.28799	7.57072	0	0.859055	27.6453	2.81161	0	11.653	4.91787	15.0725	3.31031	8.15916
AT1G05423	0	0	0	0	0	0	0	0	0	0	0	0	0	0	0	0	0
AT1G05427	0	0	0	0	0	0	0	0	0	0	0	0	0	0	0	0	0
AT1G05430	106.274	158.48	105.29	148.009	109.006	88.7758	105.149	41.232	96.2142	96.7586	104.03	120.489	149.371	134.75	178.249	105.93	181.541
AT1G05433	0	0	0	0	0	0	0	0	0	0	0	0	0	0	0	0	0
AT1G05440	117.015	194.753	110.187	73.1731	21.8011	12.741	39.536	31.0039	60.9929	31.101	61.8554	84.719	103.818	56.0637	101.576	79.4474	30.5968
AT1G05443	9.60991	23.7504	41.6262	24.9454	8.72045	3.69899	1.26179	1.91777	1.71811	6.91133	8.43483	5.64793	10.5937	8.85216	11.1406	15.4481	0
AT1G05447	2.26115	0	0	0	0	0	0	0	3.43622	0	0	0	0	0.983574	0	0	2.03979
AT1G05450	33.9173	34.5461	51.4206	26.6084	11.8349	6.57598	26.0769	0	2.57717	0	30.9277	7.53058	40.2559	41.3101	40.6303	0	10.1989
AT1G05453	0	0	0	0	0	0	0	0	0	0	0	0	0	0	0	0	0
AT1G05460	238.552	180.071	200.785	177.944	244.172	210.432	203.568	122.737	102.228	162.416	106.841	158.142	266.96	325.563	237.229	489.926	507.907
AT1G05463	0	0	0	0	0	0	0	0	0	0	0	0	0	0	0	0	0
AT1G05467	0	0	0	0	0	0	0	0	0	0	0	0	0	0	0	0	0
AT1G05470	93.2726	113.57	149.365	98.1185	31.1444	38.2229	124.917	146.709	48.1071	103.67	19.6813	86.6016	271.198	308.842	249.68	481.098	481.39
AT1G05473	14.9801	1.29548	4.8972	14.9672	0	0	0.420595	0	0	13.8227	2.81161	5.64793	5.29683	7.86859	10.4852	6.62062	2.03979
AT1G05477	1.41322	12.9548	4.8972	6.6521	8.72045	3.69899	5.88833	0.319628	0.859055	3.45567	16.8697	1.88264	4.23747	13.77	9.17459	0	2.03979
AT1G05483	0	1.29548	0	1.66302	0	0	0	0	0	0	0	0	0	1.96715	1.31066	2.20687	0
AT1G05487	0.282644	0.863652	4.8972	0	0	0	0.841191	0	0	0	0	0	0	0	1.96598	0	0
AT1G05490	144.431	154.594	139.57	54.8798	91.5647	102.339	210.298	205.84	341.904	58.7463	101.218	161.907	159.964	137.7	228.054	733.785	620.096
AT1G05493	2.82644	3.45461	7.34581	0	12.4578	0.821998	3.36476	0	0	27.6453	0	5.64793	7.41556	8.85216	5.24262	12.1378	18.3581
AT1G05497	9.89255	10.7956	34.2804	16.6302	44.2251	30.4139	18.0856	7.67106	15.463	27.6453	0	1.88264	14.8311	9.83574	9.82992	76.1371	53.0345
AT1G05500	216.223	246.141	325.664	349.235	269.088	356.336	273.387	300.45	304.106	338.655	165.885	233.448	172.677	167.208	224.122	431.443	438.555
AT1G05507	11.8711	11.2275	4.8972	23.2823	2.49156	4.52099	2.94417	6.39255	0.859055	6.91133	0	1.88264	10.5937	17.7043	18.3492	2.20687	0
AT1G05510	25.7206	28.5005	22.0374	39.9126	14.3264	45.2099	15.1414	19.8169	19.7583	31.101	2.81161	11.2959	45.5528	37.3758	37.3537	22.0687	16.3183
AT1G05517	4.80495	7.77287	14.6916	11.6412	12.4578	6.16499	35.33	5.11404	30.0669	3.45567	0	11.2959	22.2467	38.3594	27.5238	12.1378	10.1989
AT1G05520	228.094	165.389	146.916	322.627	166.311	303.728	201.045	165.567	292.938	165.872	95.5948	161.907	294.504	216.386	205.118	238.342	279.451
AT1G05523	0	0	0	0	0	0	0	0	0	0	0	0	0	0	0	0	0
AT1G05527	7.6314	3.02278	12.243	0	0	0	0	0	0.859055	3.45567	0	0	7.41556	15.7372	13.1066	0	0
AT1G05530	61.6165	137.752	58.7664	63.1949	14.9493	5.34299	43.7419	14.7029	13.7449	58.7463	143.392	0	102.759	64.9159	157.279	24.2756	24.4775
AT1G05533	0	0	4.8972	1.66302	0	0	0	0	0	0	8.43483	1.88264	4.23747	1.96715	0.655328	0	0
AT1G05537	3.39173	5.18191	0	1.66302	0	0	0	1.91777	1.71811	0	5.62322	0	14.8311	6.88502	4.58729	6.62062	0
AT1G05540	22.3289	113.138	63.6637	56.5428	2.49156	0	31.9652	54.6563	129.717	13.8227	25.3045	80.9537	79.4525	72.7845	134.998	35.31	8.15916
AT1G05543	9.60991	4.31826	4.8972	1.66302	0	0	13.0385	23.6525	8.59055	0	0	0	9.5343	1.96715	7.20861	70.6199	48.9549
AT1G05547	5.65289	8.63652	4.8972	26.6084	5.606	11.919	25.2357	18.5384	15.463	0	5.62322	0	10.5937	5.90144	12.4512	44.1374	44.8754
AT1G05550	87.3371	117.025	26.9346	39.9126	0	9.45298	33.227	43.789	29.2079	17.2783	36.5509	56.4793	81.5712	82.6202	110.75	8.82749	30.5968
AT1G05553	3.67438	5.61374	19.5888	21.6193	3.11444	5.34299	5.04714	6.07293	4.29528	10.367	2.81161	1.88264	10.5937	7.86859	5.24262	25.379	20.3979
AT1G05557	6.21817	9.50017	14.6916	23.2823	13.7036	15.207	9.2531	5.7533	8.59055	17.2783	0	0	11.653	8.85216	10.4852	26.4825	8.15916
AT1G05560	0	0	0	0	0	0	0	0	0	0	0	0	0	0	0	0	0
AT1G05562	0	0	0	0	0	0	0	0	0	0	0	0	0	0	0	0	0
AT1G05563	0	0	0	0	0	0	0	0	0	0	0	0	0	0	0	0	0
AT1G05567	3.39173	12.9548	29.3832	9.97815	8.09756	4.10999	11.3561	5.11404	2.57717	3.45567	5.62322	0	13.7718	12.7865	7.20861	0	2.03979
AT1G05570	793.1	690.058	666.02	645.254	1357.9	1318.9	1296.27	1417.87	1164.02	1347.71	927.832	1086.29	941.777	1036.69	731.346	994.196	1030.09
AT1G05575	25.438	34.1142	39.1776	54.8798	21.8011	18.495	50.892	116.984	67.0063	89.8473	61.8554	75.3058	37.0778	25.5729	27.5238	59.5855	18.3581
AT1G05577	47.7669	60.8874	102.841	109.76	37.3733	36.9899	26.9181	30.045	82.4693	13.8227	81.5367	11.2959	45.5528	65.8994	81.916	109.24	8.15916
AT1G05580	370.264	360.143	159.159	224.508	127.069	87.9538	226.701	83.1032	177.824	65.6576	75.9135	3.76529	215.051	271.466	379.435	112.55	110.149
AT1G05583	12.4363	8.63652	0	6.6521	1.86867	0	5.88833	0.639255	0	3.45567	11.2464	0	6.3562	1.96715	2.62131	2.20687	0
AT1G05587	8.47933	6.47739	4.8972	3.32605	0.622889	0.410999	5.46774	0	2.57717	10.367	5.62322	5.64793	7.41556	10.8193	7.20861	0	10.1989
AT1G05590	240.813	99.3199	36.729	84.8143	133.921	188.649	156.041	123.696	112.536	89.8473	112.464	152.494	116.53	149.503	104.197	130.205	95.8701
AT1G05593	21.1983	11.2275	7.34581	9.97815	0	0	15.1414	0	5.15433	55.2906	8.43483	20.7091	15.8905	14.7536	17.6938	6.62062	18.3581
AT1G05597	8.76197	8.20469	2.4486	1.66302	0	0	0.420595	1.27851	2.57717	0	2.81161	0	4.23747	1.96715	9.17459	0	0
AT1G05600	46.071	34.9779	93.0469	51.5538	97.1707	56.3069	38.6948	93.3313	8.59055	24.1897	50.609	56.4793	45.5528	73.768	32.7664	39.7237	8.15916
AT1G05603	15.5454	9.06834	26.9346	0	0	0	1.68238	0.639255	2.57717	0	2.81161	0	8.47493	0.983574	25.5578	0	0
AT1G05607	1.13058	2.15913	2.4486	0	0.622889	0.821998	1.26179	1.27851	0	0	0	0	1.05937	0.983574	0	2.20687	0
AT1G05610	90.7288	88.9561	22.0374	56.5428	33.0131	10.686	1.68238	33.2413	0.859055	0	19.6813	20.7091	19.0686	33.4415	19.0045	6.62062	4.07958
AT1G05613	5.93553	13.3866	12.243	4.98907	0	0	0	1.27851	0	0	8.43483	0	21.1873	27.5401	17.6938	0	4.07958
AT1G05615	19.7851	15.5457	0	14.9672	29.2758	0.821998	0	21.0954	3.43622	0	11.2464	1.88264	18.0092	22.6222	26.2131	5.51718	6.11937
AT1G05617	15.2628	4.75008	14.6916	18.2933	0	0.410999	3.78536	0	7.7315	0	2.81161	0	7.41556	6.88502	9.17459	0	2.03979
AT1G05620	68.9652	149.844	83.2525	201.226	94.0562	74.8018	168.238	83.1032	141.744	110.581	87.1599	131.785	153.608	113.111	160.555	69.5165	65.2732
AT1G05623	2.26115	10.3638	19.5888	24.9454	0	0	0	0.319628	0	3.45567	2.81161	5.64793	5.29683	11.8029	13.7619	0	2.03979
AT1G05630	166.76	145.957	271.795	302.67	101.531	124.533	162.35	193.375	304.965	276.453	250.233	165.673	276.495	247.861	161.211	279.169	271.292
AT1G05633	0.565289	7.34104	2.4486	13.3042	0	0	0	0	1.71811	0	0	3.76529	1.05937	3.9343	7.20861	7.72405	0
AT1G05640	72.3569	98.8881	95.4955	103.108	67.8949	38.2229	59.7245	32.2824	101.369	169.328	78.7251	176.969	144.074	134.75	54.3922	73.9302	95.8701
AT1G05643	0.282644	3.02278	4.8972	1.66302	7.47467	2.055	1.68238	5.11404	0	3.45567	2.81161	0	5.29683	5.90144	7.86393	3.31031	4.07958
AT1G05647	17.8066	9.93199	4.8972	4.98907	0	0	0	0	0	3.45567	5.62322	3.76529	6.3562	7.86859	12.4512	3.31031	0
AT1G05650	41.8314	73.4104	95.4955	36.5865	53.5684	0	2.94417	0.639255	41.2346	10.367	11.2464	58.362	79.4525	81.6366	77.984	73.9302	32.6366
AT1G05653	18.6545	5.61374	17.1402	24.9454	3.11444	6.57598	0	3.83553	0	0	11.2464	13.1785	13.7718	10.8193	14.4172	0	0
AT1G05657	15.8281	12.0911	0	13.3042	13.7036	6.16499	0	4.79442	5.15433	0	0	5.64793	9.5343	16.7208	16.3832	12.1378	0
AT1G05660	54.833	105.797	210.58	21.6193	39.242	0	94.634	11.8262	20.6173	3.45567	70.2903	9.41322	70.9775	58.0309	93.7119	34.2065	0
AT1G05663	8.76197	10.3638	4.8972	16.6302	5.606	8.63098	7.15012	3.83553	3.43622	0	14.0581	5.64793	11.653	12.7865	15.0725	26.4825	0
AT1G05667	0	0	0	0	0	0	0	0	0	0	0	0	0	0	0	0	0
AT1G05670	145.279	116.161	362.393	364.202	88.4502	73.9798	103.466	70.9574	81.6102	86.3916	151.827	15.0612	134.54	141.635	123.202	121.378	67.313
AT1G05673	0	0	0	0	0	0	0	0	0	0	0	0	0	0	0	0	0
AT1G05675	41.2661	51.3873	1273.27	981.185	13.0807	0	92.9516	209.995	139.167	214.251	202.436	276.749	22.2467	23.6058	45.8729	65.1027	24.4775
AT1G05680	39.0049	54.4101	51.4206	26.6084	18.0638	0	0.420595	0.319628	49.8252	3.45567	11.2464	67.7752	31.781	33.4415	72.0861	221.791	28.557
AT1G05683	0	1.29548	7.34581	0	0	0	0	1.91777	6.01339	0	0	0	7.41556	7.86859	2.62131	0	4.07958
AT1G05687	0	0	0	0	0	0	0	0	0	0	0	0	0	0	0	0	0
AT1G05690	52.8545	54.8419	19.5888	34.9235	42.3564	19.317	39.9566	72.5555	17.1811	224.618	416.118	295.575	66.7401	110.16	67.4988	29.7928	50.9947
AT1G05693	1.69587	3.88643	0	0	0.622889	0.410999	2.10298	1.27851	1.71811	0	5.62322	0	1.05937	1.96715	2.62131	0	6.11937
AT1G05697	0	0	0	0	0	0	0	0	0	0	0	0	0	0	0	0	0
AT1G05700	40.7008	83.3424	105.29	78.1622	19.3096	2.055	47.1067	99.7238	70.4425	55.2906	171.508	133.668	86.868	196.715	67.4988	12.1378	16.3183
AT1G05703	0	0	0	0	0	0	0	0	0	0	0	0	0	0	0	0	0
AT1G05707	1.69587	0	0	11.6412	0	0	0	0	0	0	2.81161	0	5.29683	5.90144	7.20861	2.20687	0
AT1G05710	427.923	296.664	558.281	615.319	292.135	198.102	957.275	1101.44	1022.28	1147.28	596.061	1270.78	403.619	547.851	309.315	475.581	338.605
AT1G05713	11.3058	5.18191	4.8972	3.32605	1.86867	2.46599	2.94417	9.90846	0	0	5.62322	1.88264	8.47493	5.90144	5.24262	1.10344	2.03979
AT1G05717	5.93553	3.45461	0	3.32605	11.8349	5.34299	0	5.11404	0	0	0	18.8264	8.47493	7.86859	3.93197	2.20687	4.07958
AT1G05720	90.7288	51.3873	61.215	59.8689	97.7936	63.2939	45.8449	56.2545	110.818	114.037	56.2322	212.739	49.7902	51.1458	43.907	161.102	83.6313
AT1G05723	0	0	0	0	0	0	0	0	0	0	0	0	0	0	0	0	0
AT1G05727	0	0	0	0	0	0	0	0	0	0	0	0	0	0	0	0	0
AT1G05730	20.9157	5.61374	19.5888	4.98907	0	0	0	3.5159	2.57717	0	2.81161	1.88264	12.7124	11.8029	13.7619	12.1378	2.03979
AT1G05733	0	0	0	0	0	0	0	0	0	0	0	0	0	0	0	0	0
AT1G05737	1.13058	4.75008	9.79441	3.32605	0	0	0	0	0	6.91133	0	0	2.11873	9.83574	7.86393	1.10344	0
AT1G05740	6.78346	0.431826	2.4486	3.32605	2.49156	0	1.68238	27.8076	0	6.91133	11.2464	0	2.11873	5.90144	3.27664	0	0
AT1G05747	21.7636	16.8412	48.972	19.9563	31.7673	6.98698	7.15012	6.07293	9.44961	6.91133	11.2464	5.64793	19.0686	31.4744	19.0045	71.7233	75.4722
AT1G05750	52.0066	9.50017	46.5234	29.9344	30.5216	36.5789	15.9826	15.0225	24.0535	55.2906	95.5948	1.88264	40.2559	58.0309	34.077	13.2412	10.1989
AT1G05753	0	0	0	0	0	0	0	0	0	0	0	0	0	0	0	0	0
AT1G05757	0	0	0	0	0	0	0	0	0	0	0	0	0	0	0	0	0
AT1G05760	0	0	0	0	0	0	0	0	0	0	0	0	0	0	0	0	0
AT1G05763	0	0	0	0	0	0	0	0	0	0	0	0	0	0	0	0	0
AT1G05767	0	0	0	0	0	0	0	0	0	0	0	0	0	0	0	0	0
AT1G05770	27.9818	24.6141	29.3832	3.32605	14.3264	2.055	18.0856	7.99069	2.57717	3.45567	28.1161	1.88264	25.4248	19.6715	18.3492	7.72405	16.3183
AT1G05773	0	0	0	0	0	0	0	0	0	0	0	0	0	0	0	0	0
AT1G05777	0	0	0	0	0	0	0	0	0	0	0	0	0	0	0	0	0
AT1G05780	62.1817	68.6603	181.197	101.445	189.358	149.604	102.625	113.787	130.576	186.606	118.088	107.311	140.896	120.98	138.929	335.445	112.188
AT1G05783	39.5702	81.1833	36.729	29.9344	41.7336	9.86398	31.1241	18.2188	24.9126	48.3793	14.0581	120.489	36.0185	39.343	46.5283	15.4481	16.3183
AT1G05785	75.1834	71.6831	134.673	64.858	112.743	103.983	52.1538	93.9705	44.6709	117.493	151.827	156.259	65.6807	77.7023	63.5668	177.653	61.1937
AT1G05787	0	0	0	0	0	0	0	0	0	0	0	0	0	0	0	0	0
AT1G05790	142.735	160.207	352.599	136.368	56.6829	97.8178	97.5781	129.449	101.369	65.6576	109.653	449.952	167.38	127.865	191.356	171.033	157.064
AT1G05793	3.95702	6.04556	2.4486	0	0	0	0	1.91777	0	6.91133	5.62322	7.53058	3.1781	4.91787	6.55328	0	0
AT1G05797	0.565289	9.93199	14.6916	6.6521	5.606	0	5.04714	2.23739	0	0	0	0	7.41556	4.91787	10.4852	0	2.03979
AT1G05800	18.9372	111.411	127.327	24.9454	24.2927	0	5.88833	69.0396	36.9394	55.2906	56.2322	64.0099	62.5026	78.6859	89.7799	15.4481	20.3979
AT1G05803	3.39173	11.6593	14.6916	11.6412	5.606	0	1.26179	1.27851	0.859055	0	5.62322	0	9.5343	8.85216	16.3832	0	4.07958
AT1G05805	272.186	345.461	105.29	257.769	744.975	753.772	389.471	525.788	379.702	549.451	506.09	672.104	273.317	277.368	237.884	1555.84	1407.45
AT1G05807	3.39173	8.20469	22.0374	3.32605	0	0	2.94417	0	1.71811	0	0	1.88264	5.29683	6.88502	5.89795	0	10.1989
AT1G05810	174.957	148.548	61.215	86.4773	19.3096	76.0348	47.5273	83.4228	24.0535	6.91133	126.522	13.1785	74.1556	91.4724	76.018	166.619	173.382
AT1G05813	1.69587	4.31826	9.79441	4.98907	0	1.644	3.78536	0	2.57717	10.367	0	7.53058	3.1781	5.90144	1.31066	4.41374	8.15916
AT1G05817	14.4149	22.0231	31.8318	9.97815	0	6.16499	3.36476	0	24.9126	0	8.43483	1.88264	22.2467	21.6386	32.7664	12.1378	0
AT1G05820	131.147	79.0241	232.617	88.1403	7.47467	83.8438	77.8101	61.3685	67.8654	82.936	177.131	65.8925	136.658	123.93	165.143	99.3092	71.3926
AT1G05823	14.6975	4.75008	24.486	21.6193	15.5722	0	6.72953	15.9814	8.59055	6.91133	33.7393	5.64793	22.2467	13.77	20.3152	0	4.07958
AT1G05827	3.10909	0.863652	0	1.66302	0	0	5.46774	0	4.29528	0	5.62322	5.64793	4.23747	3.9343	1.96598	0	0
AT1G05830	251.836	138.616	465.234	505.559	456.578	540.875	287.267	257.3	308.401	463.059	292.408	331.345	304.038	273.434	219.535	893.783	789.398
AT1G05833	0	0	0	0	0	0	0	0	0	0	0	0	0	0	0	0	0
AT1G05835	20.3504	8.63652	14.6916	19.9563	6.22889	5.75399	17.2444	7.03181	12.8858	10.367	11.2464	5.64793	7.41556	6.88502	12.4512	17.655	12.2387
AT1G05837	0	0	0	0	0	0	0	0	0	0	0	0	0	0	0	0	0
AT1G05840	220.18	156.321	139.57	226.171	160.705	111.381	237.216	229.812	229.368	293.732	151.827	192.03	151.489	201.633	168.419	290.204	210.098
AT1G05843	0	0	0	0	0	0	0	0	0	0	0	0	0	0	0	0	0
AT1G05847	1.41322	0	2.4486	0	0	0	0	0	0	0	2.81161	0	0	1.96715	0.655328	0	0
AT1G05850	6699.8	4250.03	2335.97	2253.4	4031.96	4108.35	4624.03	4835.97	4153.53	9026.2	7937.18	10614.3	725.666	921.609	660.57	8623.35	8703.78
AT1G05853	3.10909	2.59096	2.4486	4.98907	0	0.410999	3.78536	1.59814	0	3.45567	5.62322	3.76529	5.29683	1.96715	1.96598	2.20687	4.07958
AT1G05857	2.82644	11.2275	4.8972	0	0	0	0.420595	0	0	0	0	0	5.29683	3.9343	3.27664	0	0
AT1G05860	97.5123	98.0245	117.533	136.368	194.964	177.141	134.591	109.952	121.127	41.468	70.2903	54.5967	128.183	147.536	86.5033	91.5852	104.029
AT1G05863	1.13058	0	12.243	3.32605	7.47467	0	2.10298	5.43367	0	0	2.81161	5.64793	1.05937	11.8029	5.24262	12.1378	0
AT1G05867	0	0	0	0	0	0	0	0	0	0	0	0	0	0	0	0	0
AT1G05870	198.982	167.548	124.879	157.987	285.283	340.307	120.29	93.9705	102.228	86.3916	154.639	146.846	230.942	190.813	128.444	345.375	318.207
AT1G05873	0	0	0	0	0	0	0	0	0	0	0	0	0	0	0	0	0
AT1G05880	50.876	57.8647	78.3553	149.672	2.49156	0	0	10.2281	0.859055	6.91133	28.1161	1.88264	121.827	111.144	105.508	0	10.1989
AT1G05887	0.847933	2.15913	0	0	1.24578	0.410999	1.68238	0	0	0	2.81161	0	1.05937	0.983574	1.31066	0	0
AT1G05890	205.2	253.05	156.711	271.073	365.013	484.157	303.67	474.967	405.474	311.01	306.466	291.81	282.851	274.417	245.748	388.409	371.242
AT1G05893	0	0.863652	2.4486	1.66302	0.622889	0.410999	0.420595	0	0	0	2.81161	0	0	0	0.655328	0	0
AT1G05894	57.3768	122.639	80.8039	126.39	80.9756	34.9349	92.531	59.1311	59.2748	34.5567	33.7393	3.76529	91.1055	83.6038	93.0565	47.4477	44.8754
AT1G05897	8.47933	7.34104	34.2804	11.6412	3.73733	6.98698	18.5062	0	5.15433	0	30.9277	0	16.9499	9.83574	13.7619	0	0
AT1G05900	139.626	336.392	171.402	109.76	238.566	234.68	64.3511	42.8301	100.509	76.0246	165.885	235.33	168.439	109.177	173.662	147.86	183.581
AT1G05903	0.565289	19.0003	17.1402	13.3042	5.606	0	8.8325	6.39255	6.01339	0	11.2464	0	12.7124	19.6715	26.8684	0	2.03979
AT1G05907	0.847933	0.431826	0	1.66302	1.86867	0.821998	2.52357	0.319628	3.43622	0	2.81161	0	2.11873	0	3.27664	1.10344	2.03979
AT1G05910	215.375	245.277	457.889	259.432	371.242	231.803	159.826	259.218	177.824	449.237	255.857	534.671	333.7	293.105	250.335	432.547	387.56
AT1G05913	4.52231	9.50017	4.8972	4.98907	2.49156	1.233	3.78536	0	2.57717	0	0	1.88264	7.41556	7.86859	9.17459	7.72405	0
AT1G05917	0	0	0	0	0	0	0	0	0	0	0	0	0	0	0	0	0
AT1G05920	41.8314	64.342	53.8692	44.9017	31.1444	11.097	39.1154	15.3421	30.926	10.367	67.4787	13.1785	43.434	55.0801	64.2221	3.31031	73.4324
AT1G05927	0	0	0	0	0	0	0	0	0	0	0	0	0	0	0	0	0
AT1G05930	35.3305	82.4787	51.4206	64.858	33.636	51.3749	23.9739	2.23739	13.7449	17.2783	8.43483	20.7091	59.3245	49.1787	54.3922	13.2412	8.15916
AT1G05933	0	0	0	0	0	0	0	0	0	0	0	0	0	0	0	0	0
AT1G05937	6.21817	6.04556	0	0	9.96622	0.410999	9.67369	0.639255	2.57717	0	0	3.76529	13.7718	9.83574	19.0045	0	6.11937
AT1G05940	276.143	182.231	156.711	221.182	506.409	602.936	458.449	340.084	498.252	269.542	238.987	487.605	222.467	281.302	266.718	387.306	244.775
AT1G05943	2.26115	1.29548	0	4.98907	0	0.821998	0.420595	1.27851	0	0	2.81161	1.88264	1.05937	0.983574	1.96598	0	0
AT1G05947	0.847933	1.29548	2.4486	1.66302	0	0	0.841191	1.27851	3.43622	0	2.81161	0	1.05937	2.95072	5.24262	0	0
AT1G05950	85.9239	44.4781	80.8039	38.2496	69.7636	39.8669	21.871	91.4135	44.6709	65.6576	61.8554	26.357	81.5712	86.5545	101.576	8.82749	32.6366
AT1G05953	0	0	0	0	0	0	0	0	0	0	0	0	0	0	0	0	0
AT1G05957	7.6314	12.0911	12.243	6.6521	0	0	7.15012	0	0	0	0	0	4.23747	10.8193	9.82992	0	12.2387
AT1G05960	232.616	227.572	293.832	206.215	151.985	175.086	436.578	341.362	216.482	272.998	261.48	329.463	281.791	295.072	249.68	235.032	303.929
AT1G05963	2.5438	8.63652	4.8972	18.2933	0	0	6.30893	13.744	6.01339	3.45567	2.81161	0	12.7124	28.5236	21.6258	14.3447	0
AT1G05967	3.10909	10.7956	7.34581	1.66302	3.11444	2.87699	0	1.59814	3.43622	3.45567	0	13.1785	3.1781	7.86859	9.17459	0	0
AT1G05970	40.1355	22.4549	51.4206	99.7815	40.4878	34.1129	89.5868	117.303	93.637	31.101	95.5948	60.2446	64.6213	77.7023	93.0565	80.5508	73.4324
AT1G05973	0	0	0	0	0	0	0	0	0	0	0	0	0	0	0	0	0
AT1G05977	0	0	0	0	0	0	0	0	0	0	0	0	0	0	0	0	0
AT1G05980	0.565289	0.863652	0	1.66302	0	0	0	0.319628	0	0	2.81161	0	3.1781	0.983574	0.655328	0	0
AT1G05983	0	1.7273	0	3.32605	0	0	0	0	0	0	0	0	2.11873	0	0	0	0
AT1G05987	0	0	0	0	0	0	0	0	0	0	0	0	0	0	0	0	0
AT1G05990	123.798	171.435	56.3178	68.184	106.514	20.139	27.3387	18.2188	72.1606	62.202	70.2903	50.8314	87.9274	70.8173	179.56	70.6199	14.2785
AT1G05993	40.1355	14.2503	88.1497	66.521	5.606	18.084	20.6092	31.0039	21.4764	210.796	81.5367	58.362	62.5026	96.3902	47.8389	110.344	173.382
AT1G05997	0.282644	0	7.34581	0	0	0	2.10298	4.79442	0	0	0	0	2.11873	4.91787	0.655328	8.82749	4.07958
AT1G06000	0.282644	1.29548	0	0	0	0	0	0.639255	1.71811	0	0	0	0	0	0	0	0
AT1G06002	2.26115	3.02278	4.8972	1.66302	0.622889	1.233	0	0.958883	3.43622	0	2.81161	0	1.05937	0.983574	2.62131	0	4.07958
AT1G06003	0	0	0	0	0	0	0	0	0	0	0	0	0	0	0	0	0
AT1G06007	1.13058	2.15913	0	1.66302	0	0	0	0	0	0	0	0	1.05937	0.983574	3.27664	0	0
AT1G06010	58.2247	63.9102	44.0748	39.9126	54.8142	41.0999	94.2134	95.5687	48.1071	82.936	146.204	48.9487	51.9089	27.5401	38.009	92.6886	53.0345
AT1G06013	18.9372	7.77287	0	6.6521	0	20.961	5.04714	13.744	12.0268	10.367	19.6813	0	3.1781	17.7043	11.1406	1.10344	6.11937
AT1G06017	0	0	0	0	0	0	0	0	0	0	0	0	0	0	0	0	0
AT1G06020	65.5735	134.73	34.2804	91.4664	123.955	99.0508	163.191	121.139	113.395	27.6453	44.9858	37.6529	66.7401	58.0309	111.406	162.205	26.5173
AT1G06023	7.91404	10.3638	24.486	4.98907	1.86867	0	1.68238	0	0	0	16.8697	0	10.5937	22.6222	16.3832	0	0
AT1G06027	8.19669	16.8412	4.8972	14.9672	19.3096	11.097	3.78536	10.5477	12.8858	6.91133	19.6813	0	16.9499	17.7043	24.2471	34.2065	48.9549
AT1G06030	104.861	86.3652	142.019	101.445	278.431	186.594	160.247	104.518	78.174	89.8473	50.609	88.4843	83.6899	101.308	159.9	194.205	124.427
AT1G06033	0	0	0	0	0	0	0	0	0	0	0	0	0	0	0	0	0
AT1G06037	7.6314	15.9776	24.486	18.2933	8.72045	4.10999	9.2531	14.0636	14.6039	10.367	30.9277	13.1785	19.0686	21.6386	19.0045	26.4825	2.03979
AT1G06040	648.951	418.871	242.412	271.073	1750.32	2191.86	558.551	716.286	659.754	1126.55	759.135	1214.31	315.691	404.249	359.775	926.886	985.218
AT1G06043	13.5669	15.1139	9.79441	19.9563	13.7036	13.152	0	9.2692	24.9126	6.91133	11.2464	30.1223	21.1873	18.6879	10.4852	6.62062	8.15916
AT1G06045	0	0	0	0	0	0	0	0	0	0	0	0	0	0	0	0	0
AT1G06047	9.60991	18.1367	22.0374	6.6521	3.73733	3.69899	3.78536	8.31032	0.859055	10.367	11.2464	1.88264	1.05937	9.83574	11.7959	1.10344	4.07958
AT1G06050	69.2479	44.4781	134.673	167.965	129.561	166.044	106.411	80.2266	67.8654	138.227	89.9715	77.1884	140.896	180.978	135.653	145.654	42.8356
AT1G06053	16.9587	9.06834	26.9346	38.2496	6.85178	1.233	5.46774	5.7533	5.15433	0	11.2464	0	14.8311	12.7865	22.9365	0	10.1989
AT1G06057	11.3058	9.50017	4.8972	13.3042	0.622889	3.28799	3.36476	5.43367	2.57717	0	19.6813	5.64793	12.7124	14.7536	13.1066	14.3447	6.11937
AT1G06060	62.747	90.6834	95.4955	64.858	259.745	230.981	92.9516	175.476	143.462	145.138	160.262	128.02	70.9775	71.8009	61.6008	167.722	165.223
AT1G06063	0	0	0	0	0	0	0	0	0	0	0	0	0	0	0	0	0
AT1G06067	0.565289	1.7273	4.8972	1.66302	0	0	0	0	0	0	0	0	1.05937	1.96715	0.655328	0	0
AT1G06070	64.7255	122.207	115.084	101.445	173.786	154.947	103.466	189.859	97.9323	145.138	115.276	180.734	144.074	112.127	99.6098	176.55	134.626
AT1G06073	1.41322	3.88643	4.8972	9.97815	0.622889	6.16499	0.420595	0.639255	1.71811	6.91133	8.43483	0	9.5343	6.88502	7.20861	2.20687	2.03979
AT1G06080	151.497	75.5695	44.0748	34.9235	67.272	0	98.8399	53.6975	15.463	10.367	87.1599	24.4744	80.5118	74.7516	129.1	78.344	32.6366
AT1G06083	0	0	0	0	0	0	0	0	0	0	0	0	0	0	0	0	0
AT1G06087	0	0	0	0	0	0	0	0	0	0	0	0	0	0	0	0	0
AT1G06090	53.7024	28.0687	73.4581	31.5975	34.2589	3.69899	27.7593	31.3235	12.8858	55.2906	67.4787	45.1835	63.562	49.1787	47.8389	184.274	226.417
AT1G06093	0	0	0	0	0	0	0	0	0	0	0	0	0	0	0	0	0
AT1G06097	3.95702	1.29548	2.4486	3.32605	0	2.87699	6.30893	0.319628	2.57717	0	0	0	3.1781	0.983574	5.89795	0	2.03979
AT1G06100	59.638	46.6372	85.7011	128.053	35.5047	9.45298	33.227	26.2095	15.463	27.6453	14.0581	156.259	72.0369	84.5873	121.236	90.4818	36.7162
AT1G06103	1.13058	3.45461	0	0	0	1.233	0.420595	0	0	0	0	1.88264	3.1781	1.96715	6.55328	0	0
AT1G06110	241.661	235.777	144.468	241.139	227.354	277.013	136.273	222.781	218.2	158.961	182.755	316.284	161.024	157.372	203.152	125.792	112.188
AT1G06113	10.7405	6.90921	0	0	29.2758	21.372	11.7767	1.27851	0	0	5.62322	22.5917	7.41556	4.91787	11.1406	8.82749	16.3183
AT1G06117	7.91404	19.4322	2.4486	1.66302	1.24578	0	5.04714	0	4.29528	0	8.43483	0	5.29683	1.96715	7.86393	0	14.2785
AT1G06120	60.4859	44.0462	17.1402	106.434	16.818	34.1129	5.04714	18.5384	18.8992	86.3916	75.9135	52.714	75.215	51.1458	106.163	48.5512	10.1989
AT1G06123	1.69587	3.88643	19.5888	1.66302	0	0	0.420595	0.958883	0.859055	0	5.62322	0	4.23747	8.85216	11.7959	0	0
AT1G06127	18.6545	17.7049	19.5888	28.2714	9.34333	17.673	21.4504	15.9814	0.859055	6.91133	11.2464	7.53058	23.3061	24.5893	29.4897	0	8.15916
AT1G06130	62.4644	112.707	129.776	108.097	147.625	101.517	138.796	127.212	140.026	155.505	179.943	250.392	110.174	97.3738	61.6008	69.5165	83.6313
AT1G06133	11.8711	22.0231	17.1402	4.98907	1.86867	0	6.72953	3.5159	21.4764	0	11.2464	5.64793	11.653	11.8029	21.6258	0	12.2387
AT1G06135	5.93553	10.7956	14.6916	9.97815	0	0	0	0	0	10.367	0	24.4744	10.5937	36.3922	15.7279	0	0
AT1G06137	1.41322	6.90921	2.4486	1.66302	0	0	0.420595	0	2.57717	0	8.43483	16.9438	8.47493	14.7536	13.1066	0	2.03979
AT1G06140	22.8942	22.4549	22.0374	79.8252	8.72045	0.821998	40.3772	39.9535	71.3016	31.101	50.609	11.2959	61.4432	53.113	41.941	46.3443	22.4377
AT1G06143	26.2859	22.4549	36.729	78.1622	7.47467	18.084	5.88833	11.8262	48.9661	20.734	19.6813	33.8876	67.7994	37.3758	40.6303	52.9649	12.2387
AT1G06147	31.6562	12.0911	19.5888	13.3042	1.86867	8.63098	10.5149	4.79442	17.1811	0	16.8697	7.53058	13.7718	13.77	23.5918	0	2.03979
AT1G06148	244.487	269.459	526.449	655.232	80.3527	82.1998	189.689	190.498	254.28	51.835	255.857	28.2397	291.326	345.234	321.111	115.861	110.149
AT1G06150	230.638	196.481	80.8039	152.998	133.921	200.157	261.19	293.418	205.314	89.8473	137.769	169.438	224.586	235.074	183.492	150.067	169.302
AT1G06153	0	0	0	0	0	0	0	0	0	0	0	0	0	0	0	0	0
AT1G06157	3.95702	0.863652	7.34581	9.97815	2.49156	0	2.10298	0	1.71811	3.45567	5.62322	7.53058	4.23747	15.7372	7.20861	0	0
AT1G06160	109.383	62.1829	46.5234	81.4882	36.7504	39.8669	73.1836	42.1909	48.9661	34.5567	16.8697	11.2959	78.3931	93.4395	110.75	58.4821	67.313
AT1G06163	24.8727	38.0007	26.9346	21.6193	92.8105	59.5949	66.0335	61.0489	126.281	6.91133	92.7832	26.357	52.9683	28.5236	70.1201	17.655	14.2785
AT1G06170	139.061	149.844	66.1123	201.226	50.454	115.08	97.1575	118.582	35.2213	13.8227	67.4787	64.0099	51.9089	116.062	122.546	31.9996	18.3581
AT1G06173	2.82644	3.02278	2.4486	3.32605	0	0	0	0.639255	0	13.8227	0	0	2.11873	6.88502	3.27664	1.10344	0
AT1G06177	1.13058	0	0	1.66302	0	0	0	0.958883	0	0	0	0	0	0.983574	1.31066	0	0
[truncated: 36,068 more rows]
