# Supplementary material for: Tissue-specific transcriptome profiling of the Arabidopsis inflorescence stem reveals local cellular signatures
Source: Plant Cell. 2020 Dec 2;33(2):200–23. doi: 10.1093/plcell/koaa019 (PMC8136906; doi:10.1093/plcell/koaa019)
Supplement: koaa019_Supplementary_Data_Updated [file koaa019_supplementary_data_updated.zip › tpc.00825.2020-07-SupplementalDataSet6.xlsx]

## Sheet: SupplementalDataset6_cluster
Supplemental Data. Shi et al. (2021). Tissue-specific transcriptome profiling of the Arabidopsis Inflorescence stem reveals local cellular signatures. Plant Cell.
Gene ID	Custer ID
AT1G01020	1
AT1G01050	2
AT1G01060	3
AT1G01070	4
AT1G01100	5
AT1G01110	4
AT1G01120	6
AT1G01130	7
AT1G01140	8
AT1G01160	9
AT1G01170	10
AT1G01180	11
AT1G01200	12
AT1G01230	13
AT1G01240	14
AT1G01260	15
AT1G01300	2
AT1G01340	16
AT1G01355	16
AT1G01370	16
AT1G01420	17
AT1G01430	1
AT1G01453	15
AT1G01460	18
AT1G01470	19
AT1G01480	7
AT1G01490	5
AT1G01500	20
AT1G01510	21
AT1G01530	16
AT1G01540	8
AT1G01550	22
AT1G01560	7
AT1G01590	23
AT1G01610	12
AT1G01620	24
AT1G01650	8
AT1G01660	25
AT1G01680	23
AT1G01700	26
AT1G01710	13
AT1G01720	8
AT1G01725	22
AT1G01730	22
AT1G01740	27
AT1G01780	14
AT1G01800	19
AT1G01820	22
AT1G01830	28
AT1G01880	29
AT1G01900	30
AT1G01950	31
AT1G02000	15
AT1G02010	32
AT1G02020	32
AT1G02065	33
AT1G02110	34
AT1G02120	9
AT1G02140	22
AT1G02145	35
AT1G02150	36
AT1G02160	36
AT1G02170	19
AT1G02180	37
AT1G02190	15
AT1G02205	12
AT1G02220	38
AT1G02270	7
AT1G02300	9
AT1G02305	14
AT1G02330	24
AT1G02335	21
AT1G02360	33
AT1G02400	8
AT1G02475	38
AT1G02500	22
AT1G02510	38
AT1G02520	23
AT1G02560	5
AT1G02575	39
AT1G02610	1
AT1G02630	40
AT1G02640	14
AT1G02660	8
AT1G02680	9
AT1G02690	41
AT1G02730	23
AT1G02770	16
AT1G02780	22
AT1G02790	42
AT1G02800	43
AT1G02840	36
AT1G02850	44
AT1G02860	13
AT1G02880	45
AT1G02890	46
AT1G02900	22
AT1G02930	2
AT1G02960	38
AT1G02965	16
AT1G02980	47
AT1G03040	48
AT1G03055	25
AT1G03060	46
AT1G03080	49
AT1G03090	1
AT1G03100	50
AT1G03106	44
AT1G03130	22
AT1G03140	36
AT1G03160	51
AT1G03165	15
AT1G03210	52
AT1G03220	8
AT1G03230	45
AT1G03260	23
AT1G03270	23
AT1G03280	9
AT1G03290	38
AT1G03365	25
AT1G03370	8
AT1G03380	49
AT1G03430	53
AT1G03440	23
AT1G03445	41
AT1G03457	23
AT1G03510	29
AT1G03520	54
AT1G03550	55
AT1G03590	16
AT1G03600	5
AT1G03610	49
AT1G03620	35
AT1G03630	56
AT1G03650	48
AT1G03660	29
AT1G03730	9
AT1G03740	7
AT1G03743	15
AT1G03746	46
AT1G03750	38
AT1G03820	24
AT1G03850	38
AT1G03870	24
AT1G03890	16
AT1G03900	14
AT1G03905	15
AT1G03920	38
AT1G03930	14
AT1G03960	16
AT1G03990	32
AT1G04010	33
AT1G04030	57
AT1G04037	20
AT1G04040	21
AT1G04080	22
AT1G04093	16
AT1G04103	57
AT1G04110	57
AT1G04120	15
AT1G04140	1
AT1G04150	23
AT1G04160	12
AT1G04180	58
AT1G04200	8
AT1G04220	41
AT1G04240	8
AT1G04270	5
AT1G04280	4
AT1G04300	9
AT1G04330	44
AT1G04340	21
AT1G04350	59
AT1G04370	4
AT1G04390	60
AT1G04400	49
AT1G04410	24
AT1G04430	7
AT1G04440	19
AT1G04450	41
AT1G04480	22
AT1G04490	15
AT1G04517	57
AT1G04520	16
AT1G04550	10
AT1G04555	32
AT1G04580	12
AT1G04593	16
AT1G04600	4
AT1G04620	41
AT1G04625	12
AT1G04650	12
AT1G04660	47
AT1G04677	30
AT1G04680	61
AT1G04683	57
AT1G04710	28
AT1G04730	16
AT1G04750	62
AT1G04770	22
AT1G04778	40
AT1G04780	36
AT1G04820	24
AT1G04850	54
AT1G04880	23
AT1G04960	13
AT1G04970	14
AT1G04983	23
AT1G04985	22
AT1G04990	21
AT1G05000	43
AT1G05010	46
AT1G05020	41
AT1G05030	63
AT1G05060	5
AT1G05120	49
AT1G05135	37
AT1G05160	35
AT1G05170	1
AT1G05183	54
AT1G05190	56
AT1G05193	16
AT1G05200	64
AT1G05220	33
AT1G05230	47
AT1G05260	20
AT1G05280	16
AT1G05283	43
AT1G05291	65
AT1G05310	30
AT1G05320	30
AT1G05330	54
AT1G05340	49
AT1G05350	32
AT1G05360	47
AT1G05380	38
AT1G05385	35
AT1G05440	43
AT1G05460	58
AT1G05470	57
AT1G05490	66
AT1G05500	54
AT1G05540	44
AT1G05543	66
AT1G05547	34
AT1G05550	67
AT1G05570	36
AT1G05575	8
AT1G05580	29
AT1G05623	16
AT1G05647	43
AT1G05670	12
AT1G05675	7
AT1G05690	68
AT1G05700	7
AT1G05710	7
AT1G05747	57
AT1G05805	14
AT1G05830	54
AT1G05850	24
AT1G05860	28
AT1G05870	38
AT1G05880	16
AT1G05890	36
AT1G05930	41
AT1G05940	36
AT1G05993	46
AT1G06040	22
AT1G06060	9
AT1G06090	46
AT1G06135	16
AT1G06148	29
AT1G06160	29
AT1G06200	5
AT1G06225	46
AT1G06230	9
AT1G06280	39
AT1G06323	65
AT1G06383	16
AT1G06400	8
AT1G06410	8
AT1G06420	21
AT1G06440	67
AT1G06460	36
AT1G06470	38
AT1G06490	23
AT1G06520	29
AT1G06540	50
AT1G06550	14
AT1G06553	57
AT1G06577	30
AT1G06620	8
AT1G06630	49
AT1G06640	22
AT1G06670	14
AT1G06680	22
AT1G06700	36
AT1G06743	25
AT1G06750	12
AT1G06760	13
AT1G06770	16
AT1G06780	49
AT1G06797	23
AT1G06800	69
AT1G06810	43
AT1G06830	43
AT1G06837	30
AT1G06840	4
AT1G06870	70
AT1G06877	16
AT1G06883	41
AT1G06890	8
AT1G06900	54
AT1G06910	63
AT1G06923	16
AT1G06925	16
AT1G06960	38
AT1G06963	23
AT1G06990	16
AT1G07000	71
AT1G07010	72
AT1G07013	73
AT1G07040	32
AT1G07050	16
AT1G07080	22
AT1G07090	32
AT1G07110	35
AT1G07119	38
AT1G07133	30
AT1G07135	22
AT1G07140	22
AT1G07143	16
AT1G07160	33
AT1G07170	48
AT1G07187	34
AT1G07230	24
AT1G07260	33
AT1G07280	51
AT1G07310	36
AT1G07320	22
AT1G07323	62
AT1G07340	23
AT1G07350	56
AT1G07360	22
AT1G07380	66
AT1G07393	15
AT1G07400	74
AT1G07423	41
AT1G07430	44
AT1G07440	59
AT1G07460	16
AT1G07467	16
AT1G07480	19
AT1G07510	49
AT1G07540	16
AT1G07550	16
AT1G07560	16
AT1G07590	3
AT1G07620	75
AT1G07623	44
AT1G07630	37
AT1G07640	23
AT1G07650	19
AT1G07657	54
AT1G07660	36
AT1G07670	9
AT1G07690	57
AT1G07700	76
AT1G07720	15
AT1G07743	52
AT1G07750	62
AT1G07770	5
AT1G07800	23
AT1G07820	36
AT1G07870	19
AT1G07880	44
AT1G07890	2
AT1G07897	46
AT1G07910	16
AT1G07920	22
AT1G07930	22
AT1G07940	5
AT1G07950	5
AT1G07960	9
AT1G07977	16
AT1G07990	35
AT1G08010	14
AT1G08027	77
AT1G08035	56
AT1G08040	38
AT1G08050	18
AT1G08070	23
AT1G08110	22
AT1G08150	74
AT1G08160	40
AT1G08200	24
AT1G08220	16
AT1G08230	60
AT1G08260	57
AT1G08283	3
AT1G08290	52
AT1G08300	47
AT1G08310	41
AT1G08340	14
AT1G08357	23
AT1G08360	5
AT1G08370	36
AT1G08380	22
AT1G08390	39
AT1G08400	4
AT1G08430	16
AT1G08450	19
AT1G08460	53
AT1G08480	36
AT1G08510	54
AT1G08520	54
AT1G08550	9
AT1G08570	5
AT1G08573	35
AT1G08580	5
AT1G08600	38
AT1G08620	49
AT1G08630	78
AT1G08640	36
AT1G08650	36
AT1G08660	50
AT1G08720	31
AT1G08730	16
AT1G08780	36
AT1G08790	16
AT1G08800	79
AT1G08820	9
AT1G08830	62
AT1G08840	23
AT1G08843	41
AT1G08860	16
AT1G08890	45
AT1G08900	28
AT1G08910	9
AT1G08920	14
AT1G08930	8
AT1G08940	2
AT1G08990	23
AT1G09000	16
AT1G09060	46
AT1G09070	22
AT1G09080	42
AT1G09090	23
AT1G09130	5
AT1G09140	35
AT1G09157	57
AT1G09160	24
AT1G09176	41
AT1G09195	32
AT1G09200	32
AT1G09210	14
AT1G09270	13
AT1G09280	36
AT1G09310	62
AT1G09320	47
AT1G09330	49
AT1G09340	3
AT1G09380	12
AT1G09400	34
AT1G09410	16
AT1G09415	79
AT1G09430	14
AT1G09440	14
AT1G09450	12
AT1G09467	80
AT1G09470	12
AT1G09510	4
AT1G09540	30
AT1G09550	16
AT1G09560	8
AT1G09570	2
AT1G09575	61
AT1G09587	41
AT1G09590	5
AT1G09610	14
AT1G09620	14
AT1G09640	22
AT1G09660	34
AT1G09690	36
AT1G09710	11
AT1G09720	47
AT1G09730	9
AT1G09747	15
AT1G09770	14
AT1G09803	27
AT1G09815	81
AT1G09850	46
AT1G09867	46
AT1G09870	24
AT1G09890	43
AT1G09932	8
AT1G09940	7
AT1G09950	7
AT1G09960	43
AT1G09970	7
AT1G09980	9
AT1G10010	41
AT1G10050	82
AT1G10060	38
AT1G10070	50
AT1G10090	8
AT1G10095	19
AT1G10120	32
AT1G10130	66
AT1G10140	13
AT1G10155	30
AT1G10160	83
AT1G10200	13
AT1G10240	48
AT1G10290	14
AT1G10300	43
AT1G10320	21
AT1G10340	19
AT1G10360	84
AT1G10370	20
AT1G10380	39
AT1G10400	30
AT1G10410	68
AT1G10460	66
AT1G10470	36
AT1G10480	83
AT1G10490	41
AT1G10520	69
AT1G10560	7
AT1G10570	50
AT1G10580	24
AT1G10590	22
AT1G10620	23
AT1G10630	24
AT1G10657	58
AT1G10670	14
AT1G10680	43
AT1G10682	36
AT1G10720	9
AT1G10745	16
AT1G10750	57
AT1G10760	39
AT1G10770	33
AT1G10780	41
AT1G10820	85
AT1G10840	22
AT1G10865	22
AT1G10870	38
AT1G10890	9
AT1G10920	71
AT1G10940	36
AT1G10950	24
AT1G10960	5
AT1G10970	55
AT1G11000	41
AT1G11040	23
AT1G11070	82
AT1G11080	36
AT1G11100	86
AT1G11110	12
AT1G11120	43
AT1G11130	69
AT1G11170	16
AT1G11175	36
AT1G11185	2
AT1G11190	21
AT1G11210	8
AT1G11220	23
AT1G11260	9
AT1G11280	78
AT1G11290	87
AT1G11303	28
AT1G11310	37
AT1G11330	18
AT1G11350	8
AT1G11360	5
AT1G11380	36
AT1G11475	5
AT1G11480	22
AT1G11530	2
AT1G11540	41
AT1G11545	47
AT1G11560	16
AT1G11570	43
AT1G11580	36
AT1G11590	15
AT1G11650	22
AT1G11670	8
AT1G11680	36
AT1G11700	55
AT1G11730	57
AT1G11785	71
AT1G11806	46
AT1G11840	36
AT1G11850	16
AT1G11860	56
AT1G11870	41
AT1G11890	24
AT1G11910	24
AT1G11930	22
AT1G11950	15
AT1G11960	8
AT1G12000	24
AT1G12010	73
AT1G12015	46
AT1G12030	16
AT1G12080	30
AT1G12090	84
AT1G12110	23
AT1G12120	56
AT1G12130	41
AT1G12180	43
AT1G12200	67
AT1G12230	79
AT1G12240	19
AT1G12250	79
AT1G12260	21
AT1G12270	9
AT1G12280	34
AT1G12320	55
AT1G12360	61
AT1G12380	48
AT1G12410	36
AT1G12420	14
AT1G12430	61
AT1G12440	22
AT1G12450	27
AT1G12500	84
AT1G12520	22
AT1G12530	29
AT1G12540	64
AT1G12560	16
AT1G12570	4
AT1G12580	61
AT1G12600	23
AT1G12610	8
AT1G12640	24
AT1G12650	56
AT1G12660	23
AT1G12663	23
AT1G12665	43
AT1G12680	57
AT1G12700	47
AT1G12740	16
AT1G12760	2
AT1G12780	14
AT1G12810	22
AT1G12840	62
AT1G12845	30
AT1G12850	36
AT1G12855	43
AT1G12880	23
AT1G12890	23
AT1G12900	3
AT1G12920	5
AT1G12930	43
AT1G12940	43
AT1G12950	15
AT1G12960	15
AT1G12990	27
AT1G13040	4
AT1G13120	32
AT1G13130	16
AT1G13160	57
AT1G13170	46
AT1G13200	43
AT1G13210	37
AT1G13220	34
AT1G13230	23
AT1G13245	36
AT1G13260	79
AT1G13280	5
AT1G13330	36
AT1G13340	79
AT1G13350	54
AT1G13360	22
AT1G13380	86
AT1G13390	53
AT1G13400	43
AT1G13440	36
AT1G13450	50
AT1G13470	35
AT1G13480	43
AT1G13490	23
AT1G13520	41
AT1G13530	15
AT1G13550	15
AT1G13560	24
AT1G13600	48
AT1G13608	41
AT1G13610	23
AT1G13630	17
AT1G13635	14
AT1G13640	38
AT1G13650	78
AT1G13690	55
AT1G13700	36
AT1G13770	47
AT1G13790	8
AT1G13825	38
AT1G13830	56
AT1G13860	30
AT1G13880	84
AT1G13890	47
AT1G13900	24
AT1G13920	29
AT1G13930	3
AT1G13950	55
AT1G13970	23
AT1G13980	36
AT1G13990	2
AT1G14010	24
AT1G14030	34
AT1G14040	16
AT1G14190	82
AT1G14200	31
AT1G14210	13
AT1G14230	32
AT1G14320	5
AT1G14330	24
AT1G14340	56
AT1G14350	16
AT1G14370	36
AT1G14380	49
AT1G14400	22
AT1G14440	23
AT1G14460	88
AT1G14470	47
AT1G14480	21
AT1G14520	16
AT1G14530	15
AT1G14580	41
AT1G14600	32
AT1G14610	24
AT1G14630	48
AT1G14640	8
AT1G14642	36
AT1G14650	49
AT1G14670	24
AT1G14680	47
AT1G14685	9
AT1G14686	65
AT1G14688	23
AT1G14690	36
AT1G14710	14
AT1G14720	38
AT1G14730	44
AT1G14740	8
AT1G14780	67
AT1G14800	16
AT1G14830	24
AT1G14870	61
AT1G14890	13
AT1G14910	38
AT1G14930	77
AT1G14950	47
AT1G14980	5
AT1G15002	46
AT1G15010	19
AT1G15020	14
AT1G15060	89
AT1G15080	44
AT1G15100	3
AT1G15120	62
AT1G15130	9
AT1G15170	12
AT1G15175	16
AT1G15200	9
AT1G15215	36
AT1G15230	36
AT1G15240	9
AT1G15270	62
AT1G15280	49
AT1G15290	36
AT1G15310	4
AT1G15340	56
AT1G15360	23
AT1G15370	32
AT1G15400	36
AT1G15420	70
AT1G15430	3
AT1G15440	45
AT1G15460	39
AT1G15500	48
AT1G15510	41
AT1G15520	58
AT1G15530	7
AT1G15540	4
AT1G15550	41
AT1G15560	43
AT1G15690	24
AT1G15710	80
AT1G15740	14
AT1G15750	36
AT1G15772	29
AT1G15780	70
AT1G15800	35
AT1G15820	22
AT1G15840	43
AT1G15850	69
AT1G15870	38
AT1G15880	36
AT1G15885	75
AT1G15890	71
AT1G15920	35
AT1G15930	22
AT1G15940	9
AT1G15950	24
AT1G15960	32
AT1G15990	16
AT1G16010	79
AT1G16030	4
AT1G16080	51
AT1G16110	8
AT1G16120	33
AT1G16130	7
AT1G16140	16
AT1G16150	23
AT1G16170	36
AT1G16180	24
AT1G16210	3
AT1G16220	23
AT1G16225	23
AT1G16240	22
AT1G16290	12
AT1G16300	71
AT1G16320	72
AT1G16350	10
AT1G16360	41
AT1G16370	7
AT1G16400	55
AT1G16410	5
AT1G16420	74
AT1G16440	69
AT1G16460	5
AT1G16470	9
AT1G16480	38
AT1G16489	38
AT1G16500	34
AT1G16540	73
AT1G16560	82
AT1G16610	36
AT1G16660	16
AT1G16670	6
AT1G16690	73
AT1G16710	1
AT1G16800	38
AT1G16810	36
AT1G16820	9
AT1G16830	43
AT1G16840	13
AT1G16850	18
AT1G16860	24
AT1G16880	22
AT1G16890	22
AT1G16916	36
AT1G16930	89
AT1G16980	47
AT1G17010	16
AT1G17040	29
AT1G17080	24
AT1G17090	23
AT1G17100	72
AT1G17110	13
AT1G17120	8
AT1G17140	37
AT1G17145	49
AT1G17147	37
AT1G17170	23
AT1G17180	11
AT1G17255	1
AT1G17275	41
AT1G17280	36
AT1G17290	24
AT1G17340	8
AT1G17350	67
AT1G17360	21
AT1G17370	21
AT1G17380	8
AT1G17400	16
AT1G17420	7
AT1G17430	21
AT1G17450	16
AT1G17470	22
AT1G17495	16
AT1G17500	30
AT1G17530	36
AT1G17550	19
AT1G17615	16
AT1G17620	24
AT1G17650	65
AT1G17700	16
AT1G17720	35
AT1G17730	9
AT1G17745	5
AT1G17750	31
AT1G17760	46
AT1G17850	12
AT1G17880	36
AT1G17890	10
AT1G17920	16
AT1G17930	32
AT1G17950	1
AT1G17980	8
AT1G18030	19
AT1G18050	57
AT1G18060	3
AT1G18070	49
AT1G18080	5
AT1G18140	41
AT1G18150	15
AT1G18160	9
AT1G18190	57
AT1G18191	43
AT1G18197	82
AT1G18200	8
AT1G18210	61
AT1G18250	21
AT1G18270	70
AT1G18300	19
AT1G18310	7
AT1G18360	57
AT1G18370	43
AT1G18390	16
AT1G18400	43
AT1G18460	68
AT1G18470	24
AT1G18520	44
AT1G18540	5
AT1G18550	41
AT1G18560	28
AT1G18570	55
AT1G18590	5
AT1G18650	82
AT1G18670	34
AT1G18680	18
AT1G18700	14
AT1G18710	18
AT1G18720	24
AT1G18740	8
AT1G18745	53
AT1G18750	7
AT1G18760	7
AT1G18780	16
AT1G18790	12
AT1G18810	16
AT1G18830	41
AT1G18835	48
AT1G18840	1
AT1G18860	4
AT1G18870	65
AT1G18890	8
AT1G18910	16
AT1G18950	30
AT1G18990	34
AT1G19000	36
AT1G19020	7
AT1G19040	29
AT1G19050	32
AT1G19080	14
AT1G19110	20
AT1G19120	9
AT1G19130	36
AT1G19170	1
AT1G19180	49
AT1G19200	66
AT1G19210	6
AT1G19220	7
AT1G19230	57
AT1G19270	24
AT1G19290	9
AT1G19300	24
AT1G19310	49
AT1G19320	33
AT1G19330	71
AT1G19350	79
AT1G19360	24
AT1G19370	68
AT1G19380	8
AT1G19400	36
AT1G19410	47
AT1G19430	14
AT1G19450	3
AT1G19470	12
AT1G19485	50
AT1G19510	41
AT1G19530	55
AT1G19540	53
AT1G19560	23
AT1G19565	81
AT1G19570	24
AT1G19580	45
AT1G19600	5
AT1G19650	23
AT1G19660	36
AT1G19670	90
AT1G19690	35
AT1G19700	38
AT1G19715	5
AT1G19720	36
AT1G19770	54
AT1G19780	9
AT1G19790	67
AT1G19810	23
AT1G19830	4
AT1G19835	56
AT1G19850	34
AT1G19870	14
AT1G19880	21
AT1G19910	22
AT1G19920	22
AT1G19930	38
AT1G19940	14
AT1G19960	74
AT1G19970	38
AT1G19990	50
AT1G20010	14
AT1G20020	56
AT1G20030	91
AT1G20050	21
AT1G20060	47
AT1G20065	43
AT1G20080	57
AT1G20090	21
AT1G20100	49
AT1G20110	36
AT1G20130	16
AT1G20150	74
AT1G20160	92
AT1G20180	23
AT1G20190	23
AT1G20200	6
AT1G20230	16
AT1G20260	22
AT1G20300	33
AT1G20310	71
AT1G20330	21
AT1G20340	3
AT1G20390	77
AT1G20400	77
AT1G20430	36
AT1G20440	13
AT1G20450	8
AT1G20480	23
AT1G20490	41
AT1G20500	57
AT1G20510	8
AT1G20515	7
AT1G20550	91
AT1G20570	16
AT1G20575	24
AT1G20580	3
AT1G20620	36
AT1G20630	54
AT1G20670	54
AT1G20680	30
AT1G20696	14
AT1G20720	47
AT1G20750	16
AT1G20770	13
AT1G20790	43
AT1G20810	22
AT1G20823	62
AT1G20830	10
AT1G20840	8
AT1G20850	24
AT1G20920	14
AT1G20925	65
AT1G20950	22
AT1G20970	9
AT1G20980	36
AT1G21000	79
AT1G21050	34
AT1G21065	79
AT1G21070	57
AT1G21080	8
AT1G21110	15
AT1G21120	15
AT1G21130	7
AT1G21150	4
AT1G21160	9
AT1G21190	22
AT1G21210	55
AT1G21230	15
AT1G21240	60
AT1G21250	56
AT1G21270	60
AT1G21310	48
AT1G21320	23
AT1G21326	33
AT1G21370	22
AT1G21380	8
AT1G21390	60
AT1G21440	5
AT1G21450	75
AT1G21460	42
AT1G21475	23
AT1G21490	4
AT1G21500	36
AT1G21520	71
AT1G21530	41
AT1G21540	41
AT1G21550	41
AT1G21580	9
AT1G21590	90
AT1G21610	9
AT1G21630	9
AT1G21670	15
AT1G21680	22
AT1G21700	49
AT1G21722	16
AT1G21740	25
AT1G21750	21
AT1G21810	30
AT1G21830	14
AT1G21840	38
AT1G21860	23
AT1G21870	4
AT1G21880	43
AT1G21890	4
AT1G21910	57
AT1G21920	36
AT1G21940	41
AT1G21960	23
AT1G21970	16
AT1G21990	33
AT1G22000	16
AT1G22030	35
AT1G22060	38
AT1G22065	55
AT1G22070	71
AT1G22080	41
AT1G22120	41
AT1G22140	3
AT1G22150	41
AT1G22160	59
AT1G22190	19
AT1G22200	19
AT1G22240	16
AT1G22260	47
AT1G22280	8
AT1G22300	62
AT1G22310	49
AT1G22330	57
AT1G22360	7
AT1G22370	23
AT1G22380	16
AT1G22400	16
AT1G22410	3
AT1G22450	22
AT1G22470	14
AT1G22480	36
AT1G22510	21
AT1G22530	21
AT1G22550	21
AT1G22560	41
AT1G22590	43
AT1G22630	72
AT1G22640	36
AT1G22710	32
AT1G22750	72
AT1G22760	77
AT1G22770	43
AT1G22780	3
AT1G22790	48
AT1G22840	62
AT1G22850	5
AT1G22860	25
AT1G22870	27
AT1G22882	21
AT1G22885	54
AT1G22890	54
AT1G22910	90
AT1G22930	49
AT1G22980	43
AT1G22990	29
AT1G23020	79
AT1G23037	43
AT1G23040	14
AT1G23060	23
AT1G23080	43
AT1G23090	16
AT1G23100	41
AT1G23110	23
AT1G23120	38
AT1G23190	3
AT1G23201	16
AT1G23205	43
AT1G23230	16
AT1G23260	1
AT1G23270	16
AT1G23300	40
AT1G23310	22
AT1G23340	66
AT1G23350	40
AT1G23380	17
AT1G23390	14
AT1G23440	2
AT1G23460	21
AT1G23490	24
AT1G23520	16
AT1G23530	43
AT1G23550	39
AT1G23580	57
AT1G23620	43
AT1G23645	33
AT1G23700	4
AT1G23710	19
AT1G23720	16
AT1G23800	14
AT1G23850	5
AT1G23860	36
AT1G23870	25
AT1G23880	47
AT1G23900	49
AT1G23935	28
AT1G23990	43
AT1G24040	34
AT1G24050	36
AT1G24070	55
AT1G24090	41
AT1G24100	22
AT1G24120	14
AT1G24145	53
AT1G24147	55
AT1G24148	59
AT1G24150	7
AT1G24160	61
AT1G24170	21
AT1G24180	61
AT1G24190	61
AT1G24210	41
AT1G24300	38
AT1G24330	7
AT1G24350	22
AT1G24420	12
AT1G24440	14
AT1G24460	54
AT1G24470	12
AT1G24510	5
AT1G24520	74
AT1G24530	38
AT1G24570	41
AT1G24575	23
AT1G24600	14
AT1G24610	38
AT1G24625	48
AT1G24640	23
AT1G24686	41
AT1G24706	25
AT1G24735	43
AT1G24764	30
AT1G25220	8
AT1G25230	24
AT1G25240	41
AT1G25250	70
AT1G25260	5
AT1G25275	8
AT1G25300	33
AT1G25320	69
AT1G25330	16
AT1G25350	79
AT1G25360	12
AT1G25370	7
AT1G25380	9
AT1G25390	75
AT1G25400	79
AT1G25420	36
AT1G25430	33
AT1G25440	36
AT1G25450	23
AT1G25480	56
AT1G25490	2
AT1G25530	36
AT1G25540	54
AT1G25550	24
AT1G25570	30
AT1G25580	65
AT1G25682	8
AT1G25886	29
AT1G26110	22
AT1G26150	35
AT1G26190	77
AT1G26230	78
AT1G26270	36
AT1G26300	38
AT1G26310	41
AT1G26320	23
AT1G26330	16
AT1G26350	69
AT1G26360	16
AT1G26390	4
AT1G26400	23
AT1G26410	60
AT1G26440	14
AT1G26470	72
AT1G26480	4
AT1G26550	5
AT1G26558	16
AT1G26560	68
AT1G26570	32
AT1G26580	50
AT1G26600	23
AT1G26620	25
AT1G26630	3
AT1G26670	22
AT1G26690	14
AT1G26700	23
AT1G26730	8
AT1G26740	19
AT1G26760	65
AT1G26770	30
AT1G26780	43
AT1G26790	43
AT1G26799	4
AT1G26800	53
AT1G26810	1
AT1G26820	30
AT1G26830	14
AT1G26850	24
AT1G26880	5
AT1G26910	32
AT1G26911	91
AT1G26950	4
AT1G26960	89
AT1G26976	29
AT1G27008	43
AT1G27060	44
AT1G27080	4
AT1G27090	2
AT1G27100	61
AT1G27110	45
AT1G27120	65
AT1G27130	19
AT1G27160	23
AT1G27170	44
AT1G27200	7
AT1G27210	56
AT1G27270	16
AT1G27290	49
AT1G27300	36
AT1G27310	22
AT1G27320	21
AT1G27330	8
AT1G27340	35
AT1G27350	14
AT1G27360	8
AT1G27370	35
AT1G27380	14
AT1G27400	36
AT1G27430	9
AT1G27435	36
AT1G27440	14
AT1G27450	5
AT1G27490	47
AT1G27500	29
AT1G27510	9
AT1G27520	35
AT1G27530	10
AT1G27560	39
AT1G27570	16
AT1G27580	16
AT1G27595	16
AT1G27620	41
AT1G27630	14
AT1G27650	36
AT1G27660	85
AT1G27670	16
AT1G27671	23
AT1G27680	41
AT1G27690	21
AT1G27720	6
AT1G27730	5
AT1G27740	23
AT1G27752	26
AT1G27760	8
AT1G27770	8
AT1G27850	24
AT1G27890	44
AT1G27910	45
AT1G27921	9
AT1G27930	8
AT1G27940	16
AT1G27950	12
AT1G27970	3
AT1G27980	38
AT1G28010	41
AT1G28050	63
AT1G28060	14
AT1G28080	38
AT1G28100	85
AT1G28110	32
AT1G28140	79
AT1G28170	12
AT1G28180	43
AT1G28190	53
AT1G28210	87
AT1G28240	84
AT1G28250	21
AT1G28280	92
AT1G28290	21
AT1G28300	23
AT1G28306	68
AT1G28327	25
AT1G28330	36
AT1G28360	67
AT1G28370	6
AT1G28380	7
AT1G28390	8
AT1G28400	21
AT1G28420	9
AT1G28430	44
AT1G28440	21
AT1G28470	36
AT1G28480	19
AT1G28490	38
AT1G28520	3
AT1G28530	43
AT1G28560	41
AT1G28570	23
AT1G28580	22
AT1G28590	23
AT1G28600	45
AT1G28610	77
AT1G28620	83
AT1G28670	13
AT1G28680	22
AT1G28715	33
AT1G28765	35
AT1G29010	65
AT1G29020	41
AT1G29030	87
AT1G29040	36
AT1G29050	13
AT1G29060	57
AT1G29070	10
AT1G29071	46
AT1G29080	78
AT1G29090	67
AT1G29140	33
AT1G29200	14
AT1G29220	46
AT1G29240	38
AT1G29290	44
AT1G29300	37
AT1G29310	21
AT1G29320	31
AT1G29330	7
AT1G29340	8
AT1G29350	15
AT1G29360	16
AT1G29380	27
AT1G29395	81
AT1G29400	83
AT1G29418	35
AT1G29430	46
AT1G29470	24
AT1G29500	1
AT1G29520	85
AT1G29530	58
AT1G29560	38
AT1G29570	16
AT1G29580	23
AT1G29650	87
AT1G29660	12
AT1G29670	27
AT1G29690	8
AT1G29700	5
AT1G29720	75
AT1G29730	69
AT1G29750	57
AT1G29770	55
AT1G29830	23
AT1G29850	49
AT1G29870	16
AT1G29890	1
AT1G29900	14
AT1G29910	22
AT1G29920	22
AT1G29930	36
AT1G29950	14
AT1G29970	93
AT1G29980	18
AT1G30000	24
AT1G30010	37
AT1G30030	41
AT1G30060	12
AT1G30110	4
AT1G30120	3
AT1G30130	84
AT1G30135	8
AT1G30150	16
AT1G30160	41
AT1G30170	23
AT1G30180	41
AT1G30200	9
AT1G30210	25
AT1G30230	22
AT1G30240	41
AT1G30270	36
AT1G30320	15
AT1G30360	8
AT1G30380	22
AT1G30390	41
AT1G30400	55
AT1G30410	23
AT1G30420	12
AT1G30450	69
AT1G30455	38
AT1G30473	4
AT1G30500	77
AT1G30530	5
AT1G30580	5
AT1G30590	22
AT1G30630	3
AT1G30640	8
AT1G30650	47
AT1G30670	43
AT1G30680	33
AT1G30690	7
AT1G30700	16
AT1G30710	16
AT1G30720	23
AT1G30730	45
AT1G30750	16
AT1G30755	71
AT1G30760	74
AT1G30780	43
AT1G30810	61
AT1G30820	24
AT1G30825	23
AT1G30835	50
AT1G30840	48
AT1G30850	41
AT1G30860	41
AT1G30880	36
AT1G30890	56
AT1G30900	1
AT1G30930	15
AT1G30970	32
AT1G31000	23
AT1G31050	29
AT1G31070	1
AT1G31080	16
AT1G31090	43
AT1G31130	9
AT1G31150	34
AT1G31163	11
AT1G31250	16
AT1G31260	77
AT1G31280	74
AT1G31300	1
AT1G31310	23
AT1G31320	82
AT1G31330	22
AT1G31350	57
AT1G31400	43
AT1G31420	2
AT1G31490	14
AT1G31510	16
AT1G31540	75
AT1G31550	19
AT1G31580	36
AT1G31600	49
AT1G31620	16
AT1G31630	43
AT1G31640	16
AT1G31690	16
AT1G31710	21
AT1G31720	14
AT1G31730	14
AT1G31750	29
AT1G31800	93
AT1G31812	3
AT1G31820	87
AT1G31835	43
AT1G31850	13
AT1G31870	61
AT1G31880	16
AT1G31910	36
AT1G31930	34
AT1G31935	14
AT1G31950	41
AT1G31970	22
AT1G31993	16
AT1G32010	16
AT1G32040	16
AT1G32050	24
AT1G32060	3
AT1G32080	51
AT1G32090	12
AT1G32100	14
AT1G32120	57
AT1G32130	9
AT1G32140	40
AT1G32150	49
AT1G32160	36
AT1G32170	50
AT1G32180	41
AT1G32190	74
AT1G32230	9
AT1G32240	4
AT1G32350	71
AT1G32370	36
AT1G32380	16
AT1G32400	13
AT1G32440	4
AT1G32450	4
AT1G32470	14
AT1G32490	57
AT1G32505	39
AT1G32510	16
AT1G32520	22
AT1G32530	61
AT1G32540	13
AT1G32560	93
AT1G32570	43
AT1G32583	57
AT1G32585	74
AT1G32630	7
AT1G32690	67
AT1G32700	9
AT1G32730	33
AT1G32740	14
AT1G32750	14
AT1G32770	5
AT1G32830	23
AT1G32840	43
AT1G32860	20
AT1G32890	23
AT1G32900	93
AT1G32910	45
AT1G32920	79
AT1G32928	19
AT1G32930	61
AT1G32975	29
AT1G32980	23
AT1G33020	33
AT1G33030	33
AT1G33040	36
AT1G33050	9
AT1G33055	92
AT1G33060	56
AT1G33080	23
AT1G33090	23
AT1G33100	44
AT1G33102	87
AT1G33110	93
AT1G33120	5
AT1G33140	5
AT1G33160	77
AT1G33240	23
AT1G33260	60
AT1G33320	12
AT1G33340	87
AT1G33360	34
AT1G33410	73
AT1G33415	54
AT1G33440	33
AT1G33470	21
AT1G33475	57
AT1G33480	38
AT1G33490	14
AT1G33500	43
AT1G33520	36
AT1G33530	15
AT1G33540	43
AT1G33560	37
AT1G33590	8
AT1G33600	71
AT1G33610	7
AT1G33615	88
AT1G33660	47
AT1G33670	23
AT1G33700	38
AT1G33760	19
AT1G33770	70
AT1G33785	69
AT1G33790	23
AT1G33800	3
AT1G33817	4
AT1G33820	41
AT1G33830	29
AT1G33835	12
AT1G33855	47
AT1G33860	11
AT1G33870	65
AT1G33900	41
AT1G33930	41
AT1G33940	16
AT1G33970	36
AT1G33980	1
AT1G34000	3
AT1G34015	4
AT1G34030	5
AT1G34050	65
AT1G34080	4
AT1G34090	4
AT1G34095	74
AT1G34097	16
AT1G34160	12
AT1G34170	23
AT1G34180	4
AT1G34190	89
AT1G34210	20
AT1G34245	16
AT1G34260	8
AT1G34270	24
AT1G34310	16
AT1G34315	34
AT1G34340	50
AT1G34370	36
AT1G34390	47
AT1G34392	16
AT1G34400	43
AT1G34410	16
AT1G34418	5
AT1G34460	38
AT1G34470	38
AT1G34480	23
AT1G34545	23
AT1G34550	24
AT1G34560	23
AT1G34590	41
AT1G34630	25
AT1G34650	16
AT1G34750	75
AT1G34844	14
AT1G34910	16
AT1G35115	50
AT1G35140	19
AT1G35146	41
AT1G35160	2
AT1G35170	23
AT1G35180	12
AT1G35210	36
AT1G35215	4
AT1G35220	34
AT1G35250	78
AT1G35270	41
AT1G35280	4
AT1G35290	41
AT1G35310	57
AT1G35330	16
AT1G35340	49
AT1G35350	18
AT1G35353	16
AT1G35370	23
AT1G35405	16
AT1G35420	87
AT1G35460	85
AT1G35480	16
AT1G35500	41
AT1G35520	16
AT1G35540	12
AT1G35580	24
AT1G35590	23
AT1G35600	41
AT1G35612	2
AT1G35620	14
AT1G35625	43
AT1G35650	41
AT1G35670	20
AT1G35690	16
AT1G35710	36
AT1G35720	62
AT1G35730	67
AT1G35735	16
AT1G35740	15
AT1G35780	85
AT1G35790	23
AT1G35840	16
AT1G35870	4
AT1G35890	23
AT1G35895	16
AT1G35990	47
AT1G35995	43
AT1G36010	43
AT1G36030	30
AT1G36050	24
AT1G36060	55
AT1G36078	12
AT1G36105	41
AT1G36110	16
AT1G36120	77
AT1G36140	4
AT1G36160	25
AT1G36180	41
AT1G36240	16
AT1G36370	20
AT1G36406	16
AT1G36420	29
AT1G36485	16
AT1G36500	46
AT1G36510	77
AT1G36520	41
AT1G36540	16
AT1G36560	16
AT1G36570	16
AT1G36600	4
AT1G36610	65
AT1G36620	23
AT1G36660	43
AT1G36670	73
AT1G36675	4
AT1G36710	23
AT1G36730	22
AT1G36795	16
AT1G36800	41
AT1G36810	44
AT1G36840	44
AT1G36850	4
AT1G36880	23
AT1G36890	16
AT1G36910	16
AT1G36915	12
AT1G36936	11
AT1G36980	22
AT1G37000	43
AT1G37020	15
AT1G37038	16
AT1G37040	41
AT1G37045	44
AT1G37050	23
AT1G37057	23
AT1G37060	4
AT1G37063	87
AT1G37070	41
AT1G37095	15
AT1G37110	41
AT1G37113	23
AT1G37120	43
AT1G37130	5
AT1G37180	28
AT1G37200	41
AT1G37210	59
AT1G37405	41
AT1G37603	41
AT1G38140	16
AT1G38360	16
AT1G38380	47
AT1G38400	12
AT1G38450	41
AT1G39070	12
AT1G39270	16
AT1G40083	39
AT1G40087	43
AT1G40097	16
AT1G40101	41
AT1G40104	23
AT1G40113	4
AT1G40230	41
AT1G40390	23
AT1G40470	16
AT1G41700	16
AT1G41710	16
AT1G41743	4
AT1G41775	41
AT1G41795	91
AT1G41825	23
AT1G41830	21
AT1G41850	16
AT1G41880	5
AT1G41896	39
AT1G41910	16
AT1G41920	16
AT1G42140	4
AT1G42170	41
AT1G42180	28
AT1G42240	16
AT1G42290	41
AT1G42310	77
AT1G42320	39
AT1G42390	16
AT1G42430	68
AT1G42450	44
AT1G42460	16
AT1G42470	8
AT1G42490	23
AT1G42515	16
AT1G42550	36
AT1G42600	4
AT1G42602	43
AT1G42605	23
AT1G42615	16
AT1G42697	41
AT1G42703	41
AT1G42745	12
AT1G42888	16
AT1G42960	10
AT1G42970	3
AT1G42980	7
AT1G42990	7
AT1G43000	41
AT1G43005	12
AT1G43010	33
AT1G43020	23
AT1G43110	16
AT1G43140	41
AT1G43145	23
AT1G43160	27
AT1G43170	5
AT1G43180	29
AT1G43195	47
AT1G43245	29
AT1G43250	39
AT1G43300	41
AT1G43502	4
AT1G43620	39
AT1G43650	83
AT1G43660	15
AT1G43670	85
AT1G43675	82
AT1G43700	36
AT1G43710	36
AT1G43730	67
AT1G43740	41
AT1G43750	41
AT1G43770	9
AT1G43775	41
AT1G43777	16
AT1G43780	16
AT1G43790	13
AT1G43800	23
AT1G43815	16
AT1G43860	79
AT1G43880	16
AT1G43883	23
AT1G43886	7
AT1G43890	22
AT1G43910	58
AT1G43920	16
AT1G43997	57
AT1G44030	16
AT1G44050	4
AT1G44100	45
AT1G44286	16
AT1G44350	8
AT1G44446	9
AT1G44510	29
AT1G44575	76
AT1G44760	54
AT1G44770	13
AT1G44780	82
AT1G44790	14
AT1G44800	48
AT1G44810	5
AT1G44820	30
AT1G44850	23
AT1G44910	82
AT1G44935	39
AT1G44970	41
AT1G45010	41
AT1G45020	16
AT1G45035	30
AT1G45130	8
AT1G45140	71
AT1G45145	19
AT1G45180	25
AT1G45191	16
AT1G45201	77
AT1G45223	12
AT1G45229	35
AT1G45231	43
AT1G45243	47
AT1G45248	57
AT1G45249	50
AT1G45332	41
AT1G45403	16
AT1G45545	33
AT1G45688	24
AT1G45976	36
AT1G46480	52
AT1G46624	87
AT1G47128	24
AT1G47130	18
AT1G47200	3
AT1G47210	29
AT1G47278	32
AT1G47290	15
AT1G47310	30
AT1G47380	46
AT1G47389	16
AT1G47395	39
AT1G47410	50
AT1G47420	13
AT1G47480	30
AT1G47490	56
AT1G47510	41
AT1G47520	74
AT1G47530	79
AT1G47606	16
AT1G47670	21
AT1G47710	15
AT1G47786	47
AT1G47800	77
AT1G47810	29
AT1G47860	43
[truncated: 12,065 more rows]
