# Supplementary material for: Tissue-specific transcriptome profiling of the Arabidopsis inflorescence stem reveals local cellular signatures
Source: Plant Cell. 2020 Dec 2;33(2):200–23. doi: 10.1093/plcell/koaa019 (PMC8136906; doi:10.1093/plcell/koaa019)
Supplement: koaa019_Supplementary_Data_Updated [file koaa019_supplementary_data_updated.zip › tpc.00825.2020-10-SupplementalDataSet9.xlsx]

## Sheet: NST3
Supplemental Data. Shi et al. (2021). Tissue-specific transcriptome profiling of the Arabidopsis Inflorescence stem reveals local cellular signatures. Plant Cell.
	Average for each tissue								Rank of each tissue
Gene ID	NST3	VND7	PXY	SMXL5	APL	SCR	LTP1		NST3	VND7	PXY	SMXL5	APL	SCR	LTP1		1st	2nd	fold change	p_value (1st and 2nd)
AT2G26010	120.948	6.75463	1.17868	8.06837	11.6866	2.1923	6.21337		1	4	7	3	2	6	5		120.948	11.6866	10.3493	0.00513653
AT4G12690	912.81	157.896	163.63	89.3627	126.014	48.7634	72.0913		1	3	2	5	4	7	6		912.81	163.63	5.57851	1.0193e-07
AT2G41380	1358.82	184.763	168.914	245.914	129.087	125.176	237.016		1	4	5	2	6	7	3		1358.82	245.914	5.52559	2.19767e-09
AT4G19170	1652.22	322.128	265.976	168.531	148.143	139.052	88.3747		1	2	3	4	5	6	7		1652.22	322.128	5.12908	7.29877e-10
AT2G31930	8662.28	1723.25	581.823	370.097	260.325	279.533	162.226		1	2	3	4	6	5	7		8662.28	1723.25	5.02672	2.6566e-13
AT1G29910	4204.82	897.774	662.739	209.464	473.939	721.891	268.133		1	2	4	7	5	3	6		4204.82	897.774	4.68361	1.16022e-20
AT3G11930	785.102	109.442	118.376	138.226	173.526	76.2146	94.8683		1	5	4	3	2	7	6		785.102	173.526	4.52442	1.12935e-05
AT5G59780	2585.07	124.674	604.136	491.897	205.987	226.819	134.113		1	7	2	3	5	4	6		2585.07	604.136	4.27896	3.41272e-21
AT1G13650	330.672	47.6322	20.582	85.5252	68.9975	60.6413	72.8056		1	6	7	2	4	5	3		330.672	85.5252	3.86636	0.011469
AT1G29920	8819.18	1368.51	1073.69	282.58	706.447	2291.05	384.55		1	3	4	7	5	2	6		8819.18	2291.05	3.84941	7.60911e-20
AT3G62410	724.113	136.729	190.302	70.7949	87.5186	151.871	57.6087		1	4	2	6	5	3	7		724.113	190.302	3.80508	5.35909e-07
AT3G48740	434.094	42.1655	22.5915	97.0189	44.631	46.2283	115.309		1	6	7	3	5	4	2		434.094	115.309	3.7646	0.00780143
AT2G12460	1065.8	131.312	285.638	164.423	159.401	122.781	140.392		1	6	2	3	4	7	5		1065.8	285.638	3.73129	7.05406e-17
AT5G28020	248.363	16.4019	51.6848	66.9399	19.0591	44.7998	44.0495		1	7	3	2	6	4	5		248.363	66.9399	3.71024	0.00671198
AT1G22640	643.111	168.262	177.629	91.9895	78.3441	120.366	52.7115		1	3	2	5	6	4	7		643.111	177.629	3.62053	4.8893e-07
AT1G49310	153.251	36.0461	29.4535	29.2312	25.0573	34.6722	43.3099		1	3	5	6	7	4	2		153.251	43.3099	3.53848	0.00958032
AT4G33450	555.308	162.276	149.217	97.8589	69.0601	74.522	62.5518		1	2	3	4	6	5	7		555.308	162.276	3.42199	0.00369288
AT3G04184	84.2858	18.4242	10.4417	25.1477	12.8958	8.98392	14.8754		1	3	6	2	5	7	4		84.2858	25.1477	3.35163	0.0233221
AT5G38900	285.073	85.3352	40.788	47.944	33.5368	38.71	51.1403		1	2	5	4	7	6	3		285.073	85.3352	3.34062	0.0105776
AT5G49730	1197.38	360.682	277.87	171.642	188.125	169.744	187.931		1	2	3	6	4	7	5		1197.38	360.682	3.31976	1.03464e-08
AT5G25130	530.941	95.1496	122.714	87.5728	76.6365	162.796	74.9786		1	4	3	5	6	2	7		530.941	162.796	3.26139	4.38917e-05
AT1G79420	2544.93	780.468	572.999	555.288	382.955	264.946	189.574		1	2	3	4	5	6	7		2544.93	780.468	3.26078	1.12328e-12
AT1G77760	470.039	145.373	64.3193	140.337	91.4007	118.801	117.11		1	2	7	3	6	4	5		470.039	145.373	3.23333	1.41318e-06
AT1G07590	3022.18	198.942	504.176	410.261	935.034	769.06	347.311		1	7	4	5	2	3	6		3022.18	935.034	3.23216	6.48598e-13
AT2G21330	2527.61	317.495	515.52	301.999	633.458	783.076	252.973		1	5	4	6	3	2	7		2527.61	783.076	3.22779	3.55603e-06
AT2G13360	1381.58	242.178	307.671	267.277	159.127	430.269	176.892		1	5	3	4	7	2	6		1381.58	430.269	3.21097	5.53519e-13
AT4G38620	3599.58	1121.77	446.467	630.109	368.269	225.142	462.599		1	2	5	3	6	7	4		3599.58	1121.77	3.20883	1.52881e-15
AT2G39470	208.433	57.3125	34.1855	53.7428	37.6038	65.2571	39.4992		1	3	7	4	6	2	5		208.433	65.2571	3.19402	0.0034363
AT3G15850	366.772	49.0211	117.303	77.9486	48.8235	84.8185	50.426		1	6	2	4	7	3	5		366.772	117.303	3.1267	0.000275857
AT1G72030	199.962	56.9122	65.5988	63.51	37.4152	56.3186	29.567		1	4	2	3	6	5	7		199.962	65.5988	3.04827	0.0029419
AT2G34000	209.255	64.9374	70.5467	52.7338	61.5818	34.4905	45.9882		1	3	2	5	4	7	6		209.255	70.5467	2.96619	0.00523868
AT1G15820	2308.77	676.839	648.305	158.23	544.166	787.792	141.596		1	3	4	6	5	2	7		2308.77	787.792	2.93069	2.6668e-14
AT1G55610	1795.71	615.651	570.436	590.3	447.163	200.02	325.804		1	2	4	3	5	7	6		1795.71	615.651	2.91677	8.37727e-07
AT2G38340	89.5702	26.7505	30.7652	29.7727	22.6824	20.3665	27.5571		1	5	2	3	6	7	4		89.5702	30.7652	2.91141	0.00682297
AT1G51110	423.75	94.7475	96.3448	119.477	92.4609	145.708	104.959		1	6	5	3	7	2	4		423.75	145.708	2.90822	2.03347e-05
AT1G68010	1298.72	202.62	268.51	221.849	231.919	447.304	186.59		1	6	3	5	4	2	7		1298.72	447.304	2.90344	1.83731e-10
AT3G60910	188.791	48.0673	34.3636	59.5671	43.5472	65.2488	47.0747		1	4	7	3	6	2	5		188.791	65.2488	2.89339	0.0132353
AT5G37930	597.565	188.308	206.847	120.281	110.723	126.212	107.132		1	3	2	5	6	4	7		597.565	206.847	2.88893	0.000278106
AT2G05310	718.994	238.433	247.345	122.616	101.745	252.779	103.138		1	4	3	5	7	2	6		718.994	252.779	2.84435	9.89162e-06
AT3G10870	268.792	31.7159	95.2338	61.5543	45.3726	33.1405	23.0986		1	6	2	3	4	5	7		268.792	95.2338	2.82244	0.00347146
AT1G67105	866.963	87.9929	147.383	310.048	204.97	92.0066	50.217		1	6	4	2	3	5	7		866.963	310.048	2.79622	4.75838e-06
AT5G42965	180.354	44.5064	64.4539	60.1165	64.581	62.9202	45.7126		1	7	3	5	2	4	6		180.354	64.581	2.79268	0.00170265
AT1G06680	4359.95	1000.07	1487.35	385.014	935.391	1561.86	282.453		1	4	3	6	5	2	7		4359.95	1561.86	2.79152	5.25186e-11
AT4G26220	877.675	314.638	226.995	200.805	186.189	196.82	104.755		1	2	3	4	6	5	7		877.675	314.638	2.78948	5.07924e-06
AT3G21890	1393.46	204.123	185.002	502.754	191.862	158.312	113.809		1	3	5	2	4	6	7		1393.46	502.754	2.77165	1.15533e-06
AT2G05540	276.637	99.9967	19.0819	12.9375	25.3087	14.281	33.4695		1	2	5	7	4	6	3		276.637	99.9967	2.76647	0.0855847
AT1G29930	21815.4	5719.6	7890.44	510.604	4042.33	5678.66	1265.13		1	3	2	7	5	4	6		21815.4	7890.44	2.76479	8.6416e-13
AT4G01200	331.058	120.529	91.4512	81.1671	53.7539	50.9803	71.2598		1	2	3	4	6	7	5		331.058	120.529	2.74672	3.53941e-05
AT5G33330	151.158	55.6243	28.0721	40.0869	11.8712	25.6884	22.2212		1	2	4	3	7	5	6		151.158	55.6243	2.71748	0.0174435
AT3G14420	2304.25	215.142	576.274	380.306	331.952	848.094	189.594		1	6	3	4	5	2	7		2304.25	848.094	2.71698	6.55441e-09
AT3G08940	2846.45	599.481	1049.16	160.811	377.498	638.203	160.124		1	4	2	6	5	3	7		2846.45	1049.16	2.71308	5.82016e-06
AT1G75945	127.005	1.01989	4.06575	47.18	39.1505	23.0749	28.8733		1	7	6	2	3	5	4		127.005	47.18	2.69192	0.177849
AT1G61520	7183.44	1271.17	2669.51	545.967	1290.89	2209.32	481.908		1	5	2	6	4	3	7		7183.44	2669.51	2.69092	6.10498e-14
AT3G19000	202.338	56.7782	69.9086	59.578	32.7046	75.2484	46.5441		1	5	3	4	7	2	6		202.338	75.2484	2.68893	0.00018887
AT2G06520	3078.44	768.01	1099.37	234.953	758.432	1150.66	284.717		1	4	3	7	5	2	6		3078.44	1150.66	2.67536	2.08189e-09
AT2G21188	471.753	176.672	144.975	148.843	65.8136	109.177	54.6754		1	2	4	3	6	5	7		471.753	176.672	2.67022	0.00762224
AT4G39260	4323.91	1621.06	936.265	956.17	636.866	726.704	142.081		1	2	4	3	6	5	7		4323.91	1621.06	2.66733	3.43105e-10
AT1G08380	1900.39	450.668	622.045	146.011	393.33	713.654	201.215		1	4	3	7	5	2	6		1900.39	713.654	2.6629	1.59439e-07
AT3G48180	178.626	44.5064	67.0902	40.6509	65.2324	49.6302	28.0877		1	5	2	6	3	4	7		178.626	67.0902	2.66248	0.00271705
AT5G13180	1198.67	362.172	388.945	277.295	450.676	261.61	135.704		1	4	3	5	2	6	7		1198.67	450.676	2.65972	2.1149e-05
AT1G79040	9166.76	1447	2881.42	779.964	2086.47	3453.48	537.236		1	5	3	6	4	2	7		9166.76	3453.48	2.65436	3.11295e-10
AT3G09405	412.454	82.2912	104.28	126.175	124.419	155.686	78.8812		1	6	5	3	4	2	7		412.454	155.686	2.64926	0.000334189
AT2G26020	220.101	74.2992	20.0655	33.8819	9.95543	83.6047	0		1	3	5	4	6	2	7		220.101	83.6047	2.63264	0.0144418
AT3G61470	4753.92	1166.07	1498.83	377.319	1195.15	1810.61	401.619		1	5	3	7	4	2	6		4753.92	1810.61	2.62559	4.37414e-08
AT4G36190	755.16	211.616	289.588	258.41	118.519	271.734	209.204		1	5	2	4	7	3	6		755.16	289.588	2.60771	0.00019709
AT1G24148	141.082	11.8541	47.3546	54.3165	39.339	49.432	29.1282		1	7	4	2	5	3	6		141.082	54.3165	2.5974	0.0212565
AT5G04950	496.918	6.20291	192.072	85.3402	56.2192	151.442	107.617		1	7	2	5	6	3	4		496.918	192.072	2.58714	0.000191991
AT5G57345	284.103	110.112	97.7927	57.4912	85.2259	87.981	58.6952		1	2	3	7	5	4	6		284.103	110.112	2.58012	0.000963441
AT3G21240	1465.47	569.152	268.522	190.306	229.957	346.169	128.129		1	2	4	6	5	3	7		1465.47	569.152	2.57482	2.1568e-07
AT1G76250	1418.63	552.069	204.454	212.436	292.925	241.298	217.406		1	2	7	6	3	4	5		1418.63	552.069	2.56966	3.20224e-06
AT3G22550	499.632	73.9319	146.648	196.822	138.548	161.545	61.0266		1	6	4	2	5	3	7		499.632	196.822	2.5385	1.44894e-05
AT3G61190	3872.73	709.897	1526.89	354.475	410.502	986.3	324.028		1	4	2	6	5	3	7		3872.73	1526.89	2.53636	1.99321e-11
AT1G71030	140.562	10.0649	42.0616	55.5145	52.6743	44.742	49.8701		1	7	6	2	3	5	4		140.562	55.5145	2.53199	0.0543389
AT1G04350	456.673	56.1429	122.098	180.786	86.9456	161.561	84.2424		1	7	4	2	5	3	6		456.673	180.786	2.52604	0.000320559
AT2G35585	158.686	35.2943	14.106	62.9205	46.1068	27.9137	34.3929		1	4	7	2	3	6	5		158.686	62.9205	2.52201	0.0328892
AT1G76570	414.012	126.832	164.893	114.034	88.4604	139.147	109.142		1	4	2	5	7	3	6		414.012	164.893	2.5108	0.00173919
AT1G53990	166.414	23.1565	66.3489	35.0087	11.3531	13.385	37.0046		1	5	2	4	7	6	3		166.414	66.3489	2.50817	0.126398
AT1G62560	1683.91	138.935	672.008	252.036	192.043	610.182	93.3637		1	6	2	4	5	3	7		1683.91	672.008	2.50579	1.22154e-07
AT5G54990	113.911	19.4946	40.1654	30.0654	12.4286	13.4718	45.4829		1	5	3	4	7	6	2		113.911	45.4829	2.50449	0.08663
AT1G22140	366.613	117.385	111.418	70.0108	126.006	146.488	40.0298		1	4	5	6	3	2	7		366.613	146.488	2.50269	0.00839022
AT2G45695	96.2421	25.647	32.8266	20.0887	38.4871	32.4262	17.6708		1	5	3	6	2	4	7		96.2421	38.4871	2.50063	0.0274623
AT5G46350	315.768	45.0581	59.5529	112.902	122.732	126.406	100.572		1	7	6	4	3	2	5		315.768	126.406	2.49804	0.000627926
AT5G45100	2481.46	996.042	446.971	285.207	303.04	262.052	163.634		1	2	3	5	4	6	7		2481.46	996.042	2.49132	3.4172e-05
AT5G22630	7792.2	2460.56	2293.46	1231.23	1340.23	3133.97	1100.88		1	3	4	6	5	2	7		7792.2	3133.97	2.48637	2.99744e-06
AT4G23890	210.911	79.8842	84.9546	75.8848	54.174	74.5796	40.3766		1	3	2	4	6	5	7		210.911	84.9546	2.48264	4.54528e-05
AT1G01170	239.785	71.2064	96.6147	30.2094	96.2218	72.8662	25.1085		1	5	2	6	3	4	7		239.785	96.6147	2.48187	#N/A
AT4G39240	179.588	29.0914	47.4836	66.8156	72.3735	40.6546	29.4038		1	7	4	3	2	5	6		179.588	72.3735	2.48141	0.0781298
AT3G47470	10734.2	3379.12	3859.61	745.485	1960.12	4329.79	687.239		1	4	3	6	5	2	7		10734.2	4329.79	2.47915	1.66193e-10
AT4G22270	2205.85	894.02	382.727	578.183	249.938	433.832	236.552		1	2	5	3	6	4	7		2205.85	894.02	2.46734	1.60117e-05
AT2G38980	327.611	81.0712	92.9397	98.3803	63.7134	133.103	53.1502		1	5	4	3	6	2	7		327.611	133.103	2.46134	0.00102367
AT1G73600	864.128	215.076	241.379	208.957	303.339	321.988	351.82		1	6	5	7	4	3	2		864.128	351.82	2.45617	8.57641e-09
AT2G39730	12649.6	1635.73	1862.43	901.437	1991.28	5184.63	610.638		1	5	4	6	3	2	7		12649.6	5184.63	2.43982	5.07161e-10
AT1G67080	370.279	125.929	152.027	126.88	88.7983	136.397	50.7476		1	5	2	4	6	3	7		370.279	152.027	2.43561	0.00109888
AT4G28270	930.86	369.125	382.206	212.268	238.208	246.306	176.632		1	3	2	6	5	4	7		930.86	382.206	2.43549	0.000565859
AT5G01530	5422.81	1712.42	2228.52	557.881	1218.01	2056.44	473.593		1	4	2	6	5	3	7		5422.81	2228.52	2.43337	7.18203e-09
AT1G13245	286.043	88.9954	117.591	39.0944	20.2249	83.8358	11.1565		1	3	2	5	6	4	7		286.043	117.591	2.43253	0.00376612
AT3G10910	242.08	67.5619	99.8909	55.7413	44.4462	91.9281	58.6952		1	4	2	6	7	3	5		242.08	99.8909	2.42344	0.00228477
AT1G13830	512.713	212.215	112.412	57.5959	81.885	56.7935	65.4139		1	2	3	6	4	7	5		512.713	212.215	2.41601	0.0141517
AT4G10340	9601.67	2563.86	3059.54	648.765	1855.97	3978.57	604.572		1	4	3	6	5	2	7		9601.67	3978.57	2.41334	4.43382e-08
AT2G26500	1697.34	365.731	691.507	222.026	325.197	704.708	168.76		1	4	3	6	5	2	7		1697.34	704.708	2.40857	4.07047e-08
AT2G05620	761.354	202.769	296.719	141.418	207.035	317.421	94.1287		1	5	3	6	4	2	7		761.354	317.421	2.39856	2.47758e-05
AT1G16916	124.932	45.81	52.262	29.7476	32.5477	40.9395	32.1534		1	3	2	7	5	4	6		124.932	52.262	2.39049	0.0245081
AT1G69490	314.508	70.7887	60.8562	131.615	57.8487	33.124	47.5134		1	3	4	2	5	7	6		314.508	131.615	2.38962	0.012501
AT5G44580	223.032	22.9389	93.5124	61.9162	36.4458	77.288	32.4543		1	7	2	4	5	3	6		223.032	93.5124	2.38505	0.00490952
AT1G09340	629.813	85.5685	122.178	142.962	159.068	265.215	120.37		1	7	5	4	3	2	6		629.813	265.215	2.37473	2.37035e-05
AT4G17770	806.923	114.409	243.214	306.354	339.969	150.476	186.385		1	7	4	3	2	6	5		806.923	339.969	2.37352	0.000425876
AT3G54140	740.324	273.055	312.802	203.73	256.827	249.01	217.728		1	3	2	7	4	5	6		740.324	312.802	2.36675	0.00010133
AT4G26850	2864.43	381.599	1126.38	499.732	766.942	1214.18	337.128		1	6	3	5	4	2	7		2864.43	1214.18	2.35915	5.14967e-08
AT4G31150	328.421	130.493	132.166	139.321	79.9734	108.653	49.4773		1	4	3	2	6	5	7		328.421	139.321	2.3573	0.0125995
AT4G09350	84.3231	12.4894	11.5298	35.797	25.0575	33.252	24.3229		1	6	7	2	4	3	5		84.3231	35.797	2.35559	0.0937078
AT1G02150	191.062	80.2688	81.3644	45.306	44.9685	80.5618	75.1164		1	4	2	6	7	3	5		191.062	81.3644	2.34823	0.00705518
AT3G15760	590.6	178.177	227.913	128.934	126.1	165.24	251.524		1	4	3	6	7	5	2		590.6	251.524	2.34809	0.000285227
AT1G49320	249.339	63.2143	89.7384	106.234	59.5639	74.0882	75.3255		1	6	3	2	7	5	4		249.339	106.234	2.34707	0.0199612
AT1G19660	740.7	285.163	315.606	270.101	227.272	309.895	168.74		1	4	2	5	6	3	7		740.7	315.606	2.34692	0.000450723
AT3G28270	633.45	25.8315	41.431	270.002	151.216	219.548	127.945		1	7	6	2	4	3	5		633.45	270.002	2.34609	0.000241695
AT4G12760	430.701	179.663	183.879	98.3059	51.96	99.669	98.725		1	3	2	6	7	4	5		430.701	183.879	2.3423	0.0157867
AT3G63220	537.734	97.8907	200.485	230.765	109.903	136.806	140.392		1	7	3	2	6	5	4		537.734	230.765	2.33022	0.000931609
AT4G38970	3052.37	498.53	493.189	344.658	657.935	1311.31	260.064		1	4	5	6	3	2	7		3052.37	1311.31	2.32772	5.2927e-06
AT5G54270	7505.05	2334.55	2529.66	585.28	1636.83	3231.62	544.205		1	4	3	6	5	2	7		7505.05	3231.62	2.32238	4.48656e-12
AT5G55896	1132.35	199.661	488.434	464.211	271.317	322.182	313.556		1	7	2	3	6	4	5		1132.35	488.434	2.31833	0.00192644
AT5G44190	489.723	154.417	198.531	202.801	211.385	142.401	84.4468		1	5	4	3	2	6	7		489.723	211.385	2.31674	0.00454552
AT3G06125	786.26	49.1046	302.161	296.053	208.621	340.166	128.522		1	7	3	4	5	2	6		786.26	340.166	2.3114	7.01005e-05
AT3G06240	236.919	93.2925	90.9512	44.6015	102.699	70.7688	39.591		1	3	4	6	2	5	7		236.919	102.699	2.30693	0.00186248
AT5G42090	170.821	54.7384	74.2711	37.446	52.7412	23.0997	29.1282		1	3	2	5	4	7	6		170.821	74.2711	2.29996	0.00495958
AT5G01820	744.063	280.198	323.669	227.76	271.133	259.241	135.337		1	3	2	6	4	5	7		744.063	323.669	2.29884	0.000267853
AT2G35830	904.057	322.979	393.345	161.141	119.842	335.699	99.2809		1	4	2	5	6	3	7		904.057	393.345	2.29838	0.00040583
AT1G77885	170.4	38.5036	74.3132	40.2033	43.8613	60.7363	11.5493		1	6	2	5	4	3	7		170.4	74.3132	2.293	0.0220392
AT1G14340	462.421	190.598	157.455	169.898	172.85	201.898	104.245		1	3	6	5	4	2	7		462.421	201.898	2.29037	0.00227449
AT3G20100	1466.22	641.479	644.322	295.767	331.215	496.649	233.042		1	3	2	6	5	4	7		1466.22	644.322	2.2756	6.29424e-07
AT5G16410	248.158	93.6772	109.256	58.4716	56.2505	35.9027	57.8843		1	3	2	4	6	7	5		248.158	109.256	2.27135	0.0376527
AT1G78780	564.115	174.08	248.739	152.411	45.2314	96.9485	63.868		1	3	2	4	7	5	6		564.115	248.739	2.2679	1.49652e-05
AT3G56910	350.471	106.217	154.907	94.5212	130.583	148.746	99.9493		1	5	2	7	4	3	6		350.471	154.907	2.26245	6.41385e-05
AT5G37055	293.646	130.125	87.5438	77.8032	51.1475	71.1486	54.7879		1	2	3	4	7	5	6		293.646	130.125	2.25664	0.0669789
AT1G74470	1586.08	582.543	704.223	182.854	491.248	632.977	154.992		1	4	2	6	5	3	7		1586.08	704.223	2.25224	2.64581e-09
AT5G40490	169.536	21.4509	51.988	75.6207	68.106	31.3033	31.5056		1	7	4	2	3	6	5		169.536	75.6207	2.24192	0.0472499
AT1G67480	492.14	220.108	218.648	181.279	160.528	196.651	216.508		1	2	3	6	7	5	4		492.14	220.108	2.23591	0.00114023
AT1G64770	258.025	25.3633	65.1439	115.621	105.29	95.6357	67.4031		1	7	6	2	3	4	5		258.025	115.621	2.23164	0.0185516
AT1G33102	117.387	15.4986	26.0903	52.7181	23.4951	26.7371	36.7956		1	7	5	2	6	4	3		117.387	52.7181	2.22669	0.11877
AT5G19940	1096.92	293.571	494.248	181.443	228.5	333.799	141.479		1	4	2	6	5	3	7		1096.92	494.248	2.21937	8.36465e-07
AT4G14716	445.3	98.2423	200.687	84.2212	159.782	184.12	80.3398		1	5	2	6	4	3	7		445.3	200.687	2.21888	0.00544286
AT5G05380	352.311	159.217	148.506	96.9419	116.093	90.2849	59.5014		1	2	3	5	4	6	7		352.311	159.217	2.21277	0.0303223
AT2G24660	264.779	120.111	91.748	66.4675	93.9021	30.812	97.5466		1	2	5	6	4	7	3		264.779	120.111	2.20445	0.0495567
AT3G56940	1214.99	321.241	465.839	119.497	314.907	551.571	144.162		1	4	3	7	5	2	6		1214.99	551.571	2.20279	0.00294613
AT4G28750	1014.27	220.057	315.186	78.4758	210.144	460.553	85.0486		1	4	3	7	5	2	6		1014.27	460.553	2.20229	4.97406e-05
AT5G11200	364.677	151.46	150.884	165.661	77.8301	160.723	137.434		1	4	5	2	7	3	6		364.677	165.661	2.20135	0.00428544
AT5G39210	55.5094	7.2228	7.24662	25.2416	16.0716	12.551	23.4914		1	7	6	2	4	5	3		55.5094	25.2416	2.19913	0.129017
AT2G29360	330.442	111.967	64.9304	70.2718	92.4408	150.336	84.5433		1	3	7	6	4	2	5		330.442	150.336	2.19802	0.0377374
AT1G42970	1242.98	166.774	234.394	215.599	349.026	565.784	182.177		1	7	4	5	3	2	6		1242.98	565.784	2.19691	9.85246e-05
AT4G24770	707.13	297.068	321.895	204.735	172.026	237.541	158.017		1	3	2	5	6	4	7		707.13	321.895	2.19677	0.000986562
AT5G09660	1149.85	176.32	322.539	147.302	186.248	523.522	117.386		1	5	3	6	4	2	7		1149.85	523.522	2.19638	0.00100202
AT2G29320	251.641	47.3816	32.9714	101.653	95.5974	94.1823	115.452		1	6	7	3	4	5	2		251.641	115.452	2.17962	0.129932
AT3G44310	2781.23	471.447	1148.39	352.624	703.558	1278.12	409.888		1	5	3	7	4	2	6		2781.23	1278.12	2.17604	2.81885e-09
AT3G08520	491.698	195.179	175.781	61.5347	128.738	225.997	64.1689		1	3	4	7	5	2	6		491.698	225.997	2.17568	9.99853e-05
AT1G21190	329.775	95.5325	151.744	61.606	73.225	120.296	72.2544		1	4	2	7	5	3	6		329.775	151.744	2.17323	0.0245461
AT5G02120	162.86	50.4918	40.1504	47.3586	48.5524	75.0254	17.7627		1	3	6	5	4	2	7		162.86	75.0254	2.17074	0.0704636
AT4G38932	1120.55	331.139	516.616	245.86	210.332	293.302	108.101		1	3	2	5	6	4	7		1120.55	516.616	2.16902	4.43577e-06
AT1G64500	425.921	48.8035	108.105	110.604	96.4293	197.002	102.719		1	7	4	3	6	2	5		425.921	197.002	2.16202	0.00845383
AT3G06350	1596.51	562.049	740.265	293.507	432.563	564.532	249.192		1	4	2	6	5	3	7		1596.51	740.265	2.15668	0.000510726
AT4G10060	2410	870.517	777.638	481.096	405.174	1118.5	514.923		1	3	4	6	7	2	5		2410	1118.5	2.15468	1.9502e-07
AT1G50290	351.888	104.913	117.416	142.833	57.6483	163.391	68.3012		1	5	4	3	7	2	6		351.888	163.391	2.15366	0.00982213
AT4G34630	495.155	166.506	154.215	142.444	196.75	230.646	84.5433		1	4	5	6	3	2	7		495.155	230.646	2.14682	0.00903585
AT3G54890	4976.21	1803.91	1997.32	375.764	1005.62	2319.02	412.713		1	4	3	7	5	2	6		4976.21	2319.02	2.14582	2.14425e-05
AT1G56010	762.737	357.755	247.054	144.637	55.815	124.553	103.158		1	2	3	4	7	5	6		762.737	357.755	2.13201	0.000940471
AT2G05070	1017.51	438.379	279.205	76.7401	413.858	477.426	108.193		1	3	5	7	4	2	6		1017.51	477.426	2.13124	1.34224e-05
AT4G31115	341.994	100.733	91.5841	106.199	82.1208	160.513	146.79		1	5	6	4	7	2	3		341.994	160.513	2.13064	0.00622503
AT1G70530	393.489	141.812	157.556	141.516	80.912	166.33	184.998		1	5	4	6	7	3	2		393.489	184.998	2.12699	0.0336349
AT4G11570	564.278	104.812	198.412	178.764	205.559	265.896	174.652		1	7	4	5	3	2	6		564.278	265.896	2.12217	0.00126618
AT1G72940	281.457	33.338	132.974	79.63	84.9746	59.9643	47.6306		1	7	2	4	3	5	6		281.457	132.974	2.11664	0.0104337
AT1G49032	616.939	192.405	292.381	113.404	84.1033	258.163	82.1154		1	4	2	5	6	3	7		616.939	292.381	2.11006	0.000921418
AT2G47450	865.116	191.418	410.065	163.948	232.544	260.835	109.188		1	5	2	6	4	3	7		865.116	410.065	2.1097	0.00137209
AT1G54780	513.584	243.631	169.615	130.429	171.841	214.086	86.1351		1	2	5	6	4	3	7		513.584	243.631	2.10804	0.00109535
AT2G47400	2662.48	822.281	1263.52	225.985	559.079	1021.31	166.567		1	4	2	6	5	3	7		2662.48	1263.52	2.10719	6.13183e-05
AT3G13040	1279.93	507.876	608.974	163.775	204.507	523.778	243.994		1	4	2	7	6	3	5		1279.93	608.974	2.10179	1.79591e-06
AT1G73870	537.344	45.9109	215.217	196.055	255.745	210.061	79.0902		1	7	3	5	2	4	6		537.344	255.745	2.10109	0.015458
AT1G48350	163.355	52.7996	69.5638	47.4663	78.0303	41.6165	48.5999		1	4	3	6	2	7	5		163.355	78.0303	2.09349	0.0330052
AT4G04692	459.343	105.448	219.735	134.952	157.552	146.24	56.8691		1	6	2	5	3	4	7		459.343	219.735	2.09044	0.00155317
AT1G55675	508.97	132.398	243.815	128.946	142.112	191.907	83.365		1	5	2	6	4	3	7		508.97	243.815	2.08753	0.00220218
AT2G23672	90.6808	15.4986	40.1931	43.472	15.4946	34.6185	16.0078		1	6	3	2	7	4	5		90.6808	43.472	2.08596	0.0520089
AT3G62650	399.24	99.3457	191.594	94.8636	73.708	101.721	59.1799		1	4	2	5	6	3	7		399.24	191.594	2.08378	0.000820031
AT1G76110	263.929	79.651	126.688	106.181	66.3788	63.4489	85.4208		1	5	2	3	6	7	4		263.929	126.688	2.0833	0.0377712
AT2G20490	331.349	64.6363	159.535	68.9407	62.9911	113.806	44.3504		1	5	2	4	6	3	7		331.349	159.535	2.07696	0.00778601
AT4G18480	241.263	105.147	50.6514	74.38	102.436	116.497	60.287		1	3	7	5	4	2	6		241.263	116.497	2.07097	0.0129957
AT1G70885	126.95	42.9348	47.4706	28.3998	37.6469	61.3308	35.3875		1	4	3	7	5	2	6		126.95	61.3308	2.06992	0.0542947
AT1G72530	283.608	81.8735	104.192	137.099	72.8561	74.8026	65.531		1	4	3	2	6	5	7		283.608	137.099	2.06864	0.00714287
AT3G50820	954.866	301.48	257.85	213.244	369.977	461.597	180.932		1	4	5	6	3	2	7		954.866	461.597	2.06861	0.000179789
AT3G52910	460.516	222.699	77.1668	77.4757	18.3367	52.2106	86.6657		1	2	5	4	7	6	3		460.516	222.699	2.06789	0.0230215
AT2G02960	832.758	280.347	402.895	139.251	94.4159	341.041	108.101		1	4	2	5	7	3	6		832.758	402.895	2.06694	3.05248e-05
AT1G68660	407.654	122.702	154.45	90.5848	136.519	197.344	72.5759		1	5	3	6	4	2	7		407.654	197.344	2.0657	0.000940042
AT5G66570	6568.46	1606.13	3183.43	512.241	1840.79	2909.46	509.934		1	5	2	6	4	3	7		6568.46	3183.43	2.06333	7.62136e-07
AT5G18770	213.163	66.9441	90.0605	103.473	59.6347	38.1196	102.862		1	5	4	2	6	7	3		213.163	103.473	2.06008	0.0635185
AT4G37310	2029.05	837.261	989.6	552.286	330.637	640.854	269.725		1	3	2	5	6	4	7		2029.05	989.6	2.05038	3.56756e-05
AT5G44380	377.57	184.161	82.287	130.434	128.498	93.1831	113.692		1	2	7	3	4	6	5		377.57	184.161	2.05022	0.0150819
AT5G52510	497.648	108.274	214.557	242.824	181.868	179.331	123.14		1	7	3	2	4	5	6		497.648	242.824	2.04942	0.00661539
AT2G14880	203.381	59.8379	99.4554	57.889	82.635	77.1105	58.8789		1	5	2	7	3	4	6		203.381	99.4554	2.04495	0.0374467
AT3G57170	453.324	221.712	206.901	211.801	143.761	95.1651	188.487		1	2	4	3	6	7	5		453.324	221.712	2.04465	0.0177227
AT5G08050	130.448	39.1894	33.9187	27.9459	46.095	63.9277	14.8294		1	4	5	6	3	2	7		130.448	63.9277	2.04056	0.105013
AT2G41900	1284.52	497.143	540.501	630.579	408.216	447.679	293.492		1	4	3	2	6	5	7		1284.52	630.579	2.03704	0.000257692
AT1G79529	31.3153	4.71484	8.2091	15.4324	3.33286	7.62558	2.05581		1	5	3	2	6	4	7		31.3153	15.4324	2.02919	0.243
AT3G06320	92.4206	45.5768	37.5842	20.6595	20.8257	13.2653	28.7814		1	2	3	6	5	7	4		92.4206	45.5768	2.0278	0.123681
AT2G29910	225.914	111.45	65.9965	72.1888	66.1196	79.9963	86.7369		1	2	7	5	6	4	3		225.914	111.45	2.02703	0.0312043
AT1G32160	405.982	200.395	156.727	120.844	62.9284	182.812	111.937		1	2	4	5	7	3	6		405.982	200.395	2.0259	0.020958
AT3G06330	1565.37	773.312	559.076	255.689	238.342	379.119	261.849		1	2	3	6	7	4	5		1565.37	773.312	2.02424	1.9374e-05
AT1G80245	136.76	39.6749	67.6931	30.4517	20.0915	38.2558	39.4073		1	3	2	6	7	5	4		136.76	67.6931	2.0203	0.0460065
AT4G33865	1275.71	349.514	404.426	158.498	436.018	633.113	120.39		1	5	4	6	3	2	7		1275.71	633.113	2.01499	2.05469e-05
AT5G44420	97.6331	3.14322	6.06388	48.6308	20.861	3.9635	18.1095		1	7	5	2	3	6	4		97.6331	48.6308	2.00764	0.243021
AT5G45940	197.393	98.3589	69.2372	57.6052	81.3003	71.6193	39.637		1	2	5	6	3	4	7		197.393	98.3589	2.00687	0.0438933
AT5G44510	318.882	158.933	151.48	139.577	86.0974	89.7194	95.1899		1	2	3	4	7	6	5		318.882	158.933	2.00639	0.0443308
AT5G63580	590.887	99.1943	158.974	158.098	177.93	295.057	100.618		1	7	4	5	3	2	6		590.887	295.057	2.00262	0.00125616
AT4G13615	873.011	301.414	438.184	145.96	283.055	432.147	118.079		1	4	2	6	5	3	7		873.011	438.184	1.99234	1.2156e-05
AT3G18270	367.525	161.171	184.487	133.847	116.745	167.428	114.039		1	4	2	5	6	3	7		367.525	184.487	1.99214	0.0133718
AT2G34680	2598.65	1305.4	1110.36	580.789	659.581	813.067	595.926		1	2	3	7	5	4	6		2598.65	1305.4	1.99069	5.94459e-06
AT5G23060	442.675	122.434	222.645	156.037	196.396	210.189	215.279		1	7	2	6	5	4	3		442.675	222.645	1.98825	0.000392972
AT5G26630	75.2236	5.09947	37.8817	27.6376	32.4731	35.7208	14.3907		1	7	2	5	4	3	6		75.2236	37.8817	1.98575	0.175156
AT2G03750	422.581	202.719	177.391	116.984	185.287	212.975	170.515		1	3	5	7	4	2	6		422.581	212.975	1.98418	0.00266654
AT1G11930	545.172	151.258	274.801	139.092	138.419	217.74	153.697		1	5	2	6	7	3	4		545.172	274.801	1.98388	0.0145759
AT5G61410	1212.37	262.306	611.489	229.316	261.903	546.787	175.203		1	4	2	6	5	3	7		1212.37	611.489	1.98265	0.000488233
AT5G24735	1664.19	557.299	841.577	358.674	225.426	539.17	206.551		1	3	2	5	6	4	7		1664.19	841.577	1.97747	1.76433e-05
AT1G74880	124.62	15.1644	12.5126	42.5141	33.6703	63.0234	6.21337		1	5	6	3	4	2	7		124.62	63.0234	1.97736	0.260529
AT3G59220	146.582	16.9866	32.4622	71.7208	74.1639	26.031	53.9817		1	7	5	3	2	6	4		146.582	74.1639	1.97646	0.124575
AT4G32250	365.622	110.112	185.175	178.008	106.001	164.856	167.95		1	6	2	3	7	5	4		365.622	185.175	1.97447	0.00326193
AT5G54160	6246.21	3164.64	3106.53	1136.7	1796.6	2716.88	569.573		1	2	3	6	5	4	7		6246.21	3164.64	1.97375	2.70184e-05
AT3G16770	7908.5	4007.22	2580.26	1056.13	1262.42	2131.51	606.853		1	2	3	6	5	4	7		7908.5	4007.22	1.97356	3.21498e-06
AT2G32520	385.637	172.058	161.751	98.1292	124.938	135.625	195.925		1	3	4	7	6	5	2		385.637	195.925	1.96829	0.00738519
AT1G52870	510.355	68.8829	191.906	220.38	192.231	183.072	259.65		1	7	5	3	4	6	2		510.355	259.65	1.96555	0.00294754
AT5G36170	526.748	198.773	194.45	229.87	268.412	199.772	225.375		1	6	7	3	2	5	4		526.748	268.412	1.96246	0.000897739
AT1G07360	407.31	176.454	182.446	93.5779	130.724	207.934	128.914		1	4	3	7	5	2	6		407.31	207.934	1.95884	0.0114953
AT4G06000	90.4689	5.73473	38.1861	46.2355	28.4806	15.7672	43.1721		1	7	4	2	5	6	3		90.4689	46.2355	1.9567	0.0767249
AT1G72930	1096.44	114.994	561.255	281.33	154.482	202.674	68.1887		1	6	2	3	5	4	7		1096.44	561.255	1.95356	0.000123282
AT1G70518	215.475	110.514	100.861	74.613	52.062	42.2276	68.903		1	2	3	4	6	7	5		215.475	110.514	1.94975	0.033366
AT3G21710	3205.35	868.028	946.96	570.875	207.149	1644.89	244.249		1	4	3	5	7	2	6		3205.35	1644.89	1.94867	0.000388739
AT4G32560	365.443	167.158	187.67	115.439	128.746	140.749	98.215		1	3	2	6	5	4	7		365.443	187.67	1.94726	0.0317907
AT1G02510	284.466	146.176	29.9796	60.4528	28.6298	17.6416	46.0594		1	2	5	3	6	7	4		284.466	146.176	1.94606	#N/A
AT1G49820	203.192	31.8169	85.882	88.6207	104.599	63.9113	82.9722		1	7	4	3	2	6	5		203.192	104.599	1.94259	0.104748
AT1G70830	14117.4	5395.18	5125.69	81.7091	2836.93	7274.62	352.116		1	3	4	7	5	2	6		14117.4	7274.62	1.94064	3.19648e-08
AT3G26710	205.584	106.1	60.8037	66.1066	48.3641	81.9698	66.041		1	2	6	4	7	3	5		205.584	106.1	1.93764	0.0937246
AT3G60810	117.624	44.2384	60.7175	34.4465	26.3685	46.5709	18.0636		1	4	2	5	6	3	7		117.624	60.7175	1.93723	0.116554
AT4G37930	2146.78	648.333	628.183	315.156	551.224	1109.85	184.467		1	3	4	6	5	2	7		2146.78	1109.85	1.93431	4.70043e-07
AT1G15060	187.902	53.6854	60.5976	80.4165	79.581	84.3436	97.1998		1	7	6	4	5	3	2		187.902	97.1998	1.93315	0.046086
AT1G27520	1014.03	503.231	525.742	335.927	214.118	278.588	221.013		1	3	2	4	7	5	6		1014.03	525.742	1.92876	0.00861189
AT1G02160	366.843	158.648	190.291	62.2533	60.9967	144.262	39.7289		1	3	2	5	6	4	7		366.843	190.291	1.9278	#N/A
AT5G05250	346.367	37.9362	180.111	110.553	126.005	92.7868	50.7016		1	7	2	4	3	5	6		346.367	180.111	1.92308	0.00679764
AT1G73170	589.147	184.128	295.2	252.92	266.254	307.079	190.217		1	7	3	5	4	2	6		589.147	307.079	1.91855	0.0126066
AT1G31330	2581.47	1215.06	1131.39	283.958	837.796	1349.99	337.659		1	3	4	7	5	2	6		2581.47	1349.99	1.91222	0.000261722
AT5G23040	408.817	102.606	214.297	127.517	133.158	124.321	109.56		1	7	2	4	3	5	6		408.817	214.297	1.90771	0.0164468
AT1G06040	1971.09	956.052	644.864	359.905	533.911	1033.33	256.742		1	3	4	6	5	2	7		1971.09	1033.33	1.90751	0.000101064
AT4G14965	169.225	88.7291	79.6958	46.8104	40.2733	72.1107	37.974		1	2	3	5	6	4	7		169.225	88.7291	1.90721	0.0462143
AT1G37130	1696.16	221.127	844.531	443.423	375.975	890.945	143.489		1	6	3	4	5	2	7		1696.16	890.945	1.90378	0.000759309
AT1G03600	433.395	116.884	227.717	72.1052	154.392	201.485	88.3287		1	5	2	7	4	3	6		433.395	227.717	1.90322	0.00692585
AT5G17550	320.938	100.014	160.753	66.8688	58.0916	168.642	59.5727		1	4	3	5	7	2	6		320.938	168.642	1.90307	0.0521774
AT5G65220	457.653	174.599	197.732	116.47	170.515	240.592	90.8945		1	4	3	6	5	2	7		457.653	240.592	1.9022	0.00272677
AT5G43440	242.141	46.7133	127.451	73.6077	85.4772	52.4748	67.2653		1	7	2	4	3	6	5		242.141	127.451	1.89988	0.0605323
AT4G04210	317.421	167.075	141.135	119.781	160.798	119.214	88.5378		1	2	4	5	3	6	7		317.421	167.075	1.89987	0.0104559
AT3G20250	812.815	427.875	366.668	284.21	155.145	262.849	289.493		1	2	3	5	7	6	4		812.815	427.875	1.89965	0.0246317
AT4G04640	992.724	219.455	290.24	150.071	367.751	522.622	138.474		1	5	4	6	3	2	7		992.724	522.622	1.89951	0.0177944
AT4G03280	1517.79	407.131	581.687	334.404	620.955	799.293	223.482		1	5	4	6	3	2	7		1517.79	799.293	1.89891	0.00254316
AT1G62780	195.059	41.6973	56.4006	89.4652	102.9	97.8691	69.1121		1	7	6	4	2	3	5		195.059	102.9	1.89562	0.0821629
AT3G03770	837.852	427.66	442.456	199.1	309.993	441.181	171.694		1	4	2	6	5	3	7		837.852	442.456	1.89364	0.000769631
AT2G22330	583.064	268.511	287.248	200.9	160.932	307.955	135.199		1	4	3	5	6	2	7		583.064	307.955	1.89334	0.0356467
AT1G15500	384.195	105.164	202.92	129.045	128.698	111.122	53.4718		1	6	2	3	4	5	7		384.195	202.92	1.89333	0.0407094
AT2G34360	1136.37	600.45	257.993	224.436	159.236	91.5068	93.3431		1	2	3	4	5	7	6		1136.37	600.45	1.89254	0.0116849
AT1G23310	4151.62	609.812	1346.19	495.08	471.6	2194.89	346.872		1	4	3	5	6	2	7		4151.62	2194.89	1.8915	2.23048e-05
AT1G13630	172.356	53.5514	80.0392	91.149	58.4844	30.7335	61.4654		1	6	3	2	5	7	4		172.356	91.149	1.89093	0.0363356
AT5G47570	751.2	318.315	397.83	243.214	338.416	390.923	171.464		1	5	2	6	4	3	7		751.2	397.83	1.88825	0.00106565
AT5G58350	1194.39	465.044	632.664	273.411	227.075	311.777	144.483		1	3	2	5	6	4	7		1194.39	632.664	1.88788	2.75621e-05
AT4G30310	1030.74	546.615	450.233	338.783	366.684	397.571	278.157		1	2	3	6	5	4	7		1030.74	546.615	1.88567	0.00016369
AT2G45380	962.763	263.495	510.813	376.87	149.814	399.135	222.855		1	5	2	4	7	3	6		962.763	510.813	1.88476	0.00112355
AT2G30390	196.442	93.7781	103.037	75.2922	64.6867	104.264	32.9849		1	4	3	5	6	2	7		196.442	104.264	1.88407	0.0892613
AT1G27370	6086.53	3231.41	955.339	500.809	216.343	414.894	297.532		1	2	3	4	7	5	6		6086.53	3231.41	1.88356	0.000107307
AT5G54165	69.7491	37.033	28.8957	17.071	17.7204	31.5263	9.88628		1	2	4	6	5	3	7		69.7491	37.033	1.88343	0.153002
AT4G03060	762.589	49.3048	405.353	71.4831	76.311	328.222	55.5529		1	7	2	5	4	3	6		762.589	405.353	1.8813	0.0077539
AT3G26290	187.482	58.7188	42.6795	99.8338	75.404	27.0797	43.3558		1	4	6	2	3	7	5		187.482	99.8338	1.87794	0.205666
AT1G07770	2170.16	810.024	1157.46	402.745	822.242	1123.8	239.418		1	5	2	6	4	3	7		2170.16	1157.46	1.87493	2.87206e-05
AT3G26085	382.529	128.921	64.7774	79.4044	39.3587	204.12	95.3071		1	3	6	5	7	2	4		382.529	204.12	1.87404	0.0467536
AT2G21187	1596.51	852.124	242.868	134.944	46.8291	58.5275	73.2696		1	2	3	4	7	6	5		1596.51	852.124	1.87357	0.000387403
AT4G37300	2692.36	1438.63	1053.63	275.907	407.463	713.625	229.858		1	2	3	6	5	4	7		2692.36	1438.63	1.87148	0.000344115
AT3G26165	164.595	11.4695	88.0683	81.0734	80.5542	54.8571	81.3551		1	7	2	4	5	6	3		164.595	88.0683	1.86894	0.0713487
AT1G68945	4161.6	295.528	2226.86	1995.75	212.833	1528.03	1529.31		1	6	2	3	7	5	4		4161.6	2226.86	1.86882	1.69059e-05
AT5G04280	679.697	272.256	363.711	297.867	271.832	168.906	248.871		1	4	2	3	5	7	6		679.697	363.711	1.86878	0.0102256
AT5G58240	343.978	184.228	171.293	77.3012	55.5125	98.8394	52.5737		1	2	3	5	6	4	7		343.978	184.228	1.86713	0.0596921
AT2G36060	771.317	321.911	413.368	246.452	265.951	287.53	193.38		1	3	2	6	5	4	7		771.317	413.368	1.86593	0.001352
AT2G20570	251.648	53.0833	135.18	81.0015	54.4449	117.736	78.7687		1	7	2	4	6	3	5		251.648	135.18	1.86158	0.0529127
AT5G47110	641.195	303.72	249.9	138.555	215.455	344.517	98.0772		1	3	4	6	5	2	7		641.195	344.517	1.86114	0.000789036
AT2G31920	239.838	129.123	114.995	67.2254	60.8713	21.8528	101.031		1	2	3	5	6	7	4		239.838	129.123	1.85744	0.103126
AT2G37220	519.056	203.156	279.801	96.032	181.891	260.132	134.434		1	4	2	7	5	3	6		519.056	279.801	1.85509	0.018527
AT5G05980	1635.61	883.624	447.25	355.223	347.385	571.588	262.997		1	2	4	5	6	3	7		1635.61	883.624	1.85102	0.0052613
AT3G23570	379.955	35.8791	205.5	65.2105	40.3949	155.327	66.2913		1	7	2	5	6	3	4		379.955	205.5	1.84893	0.0813828
AT1G03550	992.972	307.7	538.233	407.169	52.4074	278.752	297.558		1	4	2	3	7	6	5		992.972	538.233	1.84487	0.000378178
AT4G17040	437.642	186.82	237.276	171.177	191.376	225.601	129.542		1	5	2	6	4	3	7		437.642	237.276	1.84445	0.0222749
AT1G09280	316.509	159.835	171.695	138.286	56.8317	161.954	136.903		1	4	2	5	7	3	6		316.509	171.695	1.84343	0.016313
AT2G46820	1010.84	361.283	354.735	174.323	263.772	548.472	181.718		1	3	4	7	5	2	6		1010.84	548.472	1.84301	0.000263002
AT3G14415	1708.2	379.524	486.548	377.118	295.409	927.772	198.996		1	4	3	5	6	2	7		1708.2	927.772	1.84119	0.00101446
AT1G07010	288.961	93.075	44.0985	129.544	107.104	157.317	104.821		1	6	7	3	4	2	5		288.961	157.317	1.8368	0.00912587
AT2G33220	341.188	111.55	184.409	56.1513	175.621	185.875	116.717		1	6	3	7	4	2	5		341.188	185.875	1.83558	0.0673261
AT2G23390	325.936	178.092	133.346	117.282	85.5045	177.944	101.612		1	2	4	5	7	3	6		325.936	178.092	1.83016	0.0503617
AT5G40730	166.235	39.842	68.404	27.1658	45.7457	74.5174	91.0323		1	6	4	7	5	3	2		166.235	91.0323	1.82611	0.156781
AT1G76080	335.759	46.7968	56.5637	97.8486	98.0553	96.5231	184.079		1	7	6	4	3	5	2		335.759	184.079	1.82399	0.198483
AT2G37200	476.743	230.221	261.82	119.62	194.748	193.509	102.327		1	3	2	6	4	5	7		476.743	261.82	1.82088	0.0105316
AT1G74510	271.437	145.624	121.539	149.09	113.907	148.354	75.1164		1	4	5	2	6	3	7		271.437	149.09	1.82062	0.0140398
AT5G49740	404.714	87.241	103.674	179.19	166.88	222.298	128.129		1	7	6	3	4	2	5		404.714	222.298	1.8206	0.0117114
AT5G14780	958.519	526.603	476.273	262.801	315.932	516.649	211.652		1	2	4	6	5	3	7		958.519	526.603	1.82019	0.00190397
AT2G18290	177.569	97.5566	88.4277	56.5426	61.6759	61.0129	76.9425		1	2	3	7	5	6	4		177.569	97.5566	1.82017	0.0101854
AT1G48430	745.537	334.096	406.307	409.623	272.271	296.584	289.727		1	4	3	2	7	5	6		745.537	409.623	1.82006	0.00389085
AT5G04440	376.464	137.799	160.823	206.956	154.891	179.203	120.227		1	6	4	2	5	3	7		376.464	206.956	1.81905	0.0235994
AT2G35060	664.373	365.279	317.749	263.068	225.336	287.023	200.312		1	2	3	5	6	4	7		664.373	365.279	1.81881	0.00355352
AT1G32060	676.496	311.36	183.418	139.969	322.299	372.072	141.55		1	4	5	7	3	2	6		676.496	372.072	1.81819	0.00473321
AT4G01310	189.21	51.395	104.069	32.5833	62.7516	34.3957	43.3558		1	4	2	7	3	6	5		189.21	104.069	1.81811	0.166994
AT2G20260	478.647	236.04	263.426	98.9476	195.478	178.658	89.1143		1	3	2	6	4	5	7		478.647	263.426	1.817	0.00769332
AT3G22460	483.12	265.968	194.116	116.866	93.8625	89.1455	90.2467		1	2	3	4	5	7	6		483.12	265.968	1.81646	0.0366537
AT5G54770	3614.1	1085.07	1379.03	432.684	1142.4	1990.11	312.504		1	5	3	6	4	2	7		3614.1	1990.11	1.81603	3.41582e-05
AT5G65450	348.097	88.8788	169.595	191.891	114.9	92.2296	116.6		1	7	3	2	5	6	4		348.097	191.891	1.81404	0.0345208
AT5G53450	438.11	134.891	168.668	175.145	133.499	241.537	186.548		1	6	5	4	7	2	3		438.11	241.537	1.81384	0.025636
AT3G26740	244.087	134.739	75.824	85.2957	43.5708	78.6546	55.4151		1	2	5	3	7	4	6		244.087	134.739	1.81155	0.0897288
AT1G28080	279.347	154.218	34.8098	79.9355	49.5221	32.6864	55.252		1	2	6	3	5	7	4		279.347	154.218	1.81138	0.0132941
AT2G24280	2868.63	1585.59	924.395	648.536	329.461	949.402	1007.38		1	2	5	6	7	4	3		2868.63	1585.59	1.80918	0.000939968
AT1G22480	7279.09	4024.18	3610.84	429.287	918.943	2169.57	409.219		1	2	3	6	5	4	7		7279.09	4024.18	1.80884	9.40235e-05
AT4G28080	653.795	361.584	318.702	223.752	327.501	328.148	200.082		1	2	5	6	4	3	7		653.795	361.584	1.80814	0.00106527
AT2G35050	1483.91	821.696	786.675	401.391	532.597	625.558	482.923		1	2	3	7	5	4	6		1483.91	821.696	1.80592	0.00585091
AT4G02970	1058.09	585.938	481.842	306.231	278.714	360.92	166.842		1	2	3	5	6	4	7		1058.09	585.938	1.80581	0.00328074
AT2G01320	300.304	71.7755	156.26	113.532	128.318	166.52	87.9819		1	7	3	5	4	2	6		300.304	166.52	1.80342	0.0570107
AT1G19670	507.166	77.6443	199.868	132.202	194.237	205.152	281.437		1	7	4	6	5	3	2		507.166	281.437	1.80206	0.0666943
AT3G26810	493.482	274.312	229.805	248.84	202.497	259.2	261.088		1	2	6	5	7	4	3		493.482	274.312	1.79898	0.0176266
AT2G46690	332.517	86.8895	184.952	118.766	87.9108	142.31	66.1329		1	6	2	4	5	3	7		332.517	184.952	1.79785	0.0400396
AT2G24270	3800.67	2114.41	1231.3	440.649	1100.86	2100.34	515.805		1	2	4	7	5	3	6		3800.67	2114.41	1.79751	0.00287697
AT5G05800	477.369	265.918	203.527	140.302	86.9963	102.543	119.421		1	2	3	4	7	6	5		477.369	265.918	1.79518	0.0242101
AT5G61420	902.976	101.368	372.924	379.428	228.433	504.175	120.691		1	7	4	3	5	2	6		902.976	504.175	1.791	0.021126
AT5G47560	724.554	306.196	331.766	321.505	259.411	405.216	203.225		1	5	3	4	6	2	7		724.554	405.216	1.78807	0.00145481
AT1G51580	796.686	445.583	401.346	173.365	260.51	213.805	261.568		1	2	3	7	5	6	4		796.686	445.583	1.78797	0.00456408
AT5G62790	366.124	66.7265	200.042	205.586	183.43	185.157	124.272		1	7	3	2	5	4	6		366.124	205.586	1.78088	0.0136865
AT2G41780	120.384	16.8196	57.59	67.6462	35.4016	43.173	58.578		1	7	4	2	6	5	3		120.384	67.6462	1.77961	0.0444934
AT4G34070	254.631	82.6933	120.039	91.237	83.7105	143.131	90.7567		1	7	3	4	6	2	5		254.631	143.131	1.779	0.0265604
AT1G06460	666.296	283.675	374.804	236.74	232.108	342.862	194.354		1	4	2	5	6	3	7		666.296	374.804	1.77772	0.00400015
AT3G06110	498.825	281.016	251.797	82.3945	71.3328	160.575	79.5289		1	2	3	5	7	4	6		498.825	281.016	1.77508	0.0491111
AT5G26800	191.294	71.9426	89.6481	87.8257	107.818	75.0254	44.0955		1	6	3	4	2	5	7		191.294	107.818	1.77424	0.0671373
AT1G08110	870.431	393.518	490.688	206.825	253.801	412.624	163.078		1	4	2	6	5	3	7		870.431	490.688	1.7739	0.0014507
AT3G26180	132.275	24.8447	64.4224	43.2887	12.8958	51.5667	74.6571		1	6	3	5	7	4	2		132.275	74.6571	1.77177	0.227891
AT5G51300	1317.27	743.549	726.102	546.739	271.074	480.956	277.714		1	2	3	4	7	5	6		1317.27	743.549	1.7716	0.00420279
AT3G56450	286.19	161.674	108.29	96.2625	60.0076	97.3861	143.213		1	2	4	6	7	5	3		286.19	161.674	1.77016	0.0293267
AT2G47380	234.133	78.2952	119.15	45.4873	131.658	132.273	52.0178		1	5	4	7	3	2	6		234.133	132.273	1.77007	0.0688023
AT1G12810	388.338	135.843	193.384	79.0009	93.034	219.515	42.3865		1	4	3	6	5	2	7		388.338	219.515	1.76907	0.0197426
AT1G07940	1132.91	319.251	527.634	104.951	426.427	640.47	128.384		1	5	3	7	4	2	6		1132.91	640.47	1.76888	0.00130663
AT4G21860	306.328	89.7995	173.256	109.484	155.805	128.722	140.56		1	7	2	6	3	5	4		306.328	173.256	1.76807	0.0605807
AT3G21230	3844.66	2174.84	1049.01	495.356	502.346	401.534	533.17		1	2	3	6	5	7	4		3844.66	2174.84	1.76779	0.000527658
AT4G00810	515.299	195.83	291.551	73.0798	158.809	193.236	48.6458		1	3	2	6	5	4	7		515.299	291.551	1.76744	0.0121043
AT5G11330	561.562	317.748	277.26	308.882	188.14	303.491	133.327		1	2	5	3	6	4	7		561.562	317.748	1.76732	0.0438263
AT2G37410	832.793	194.179	471.384	163.422	195.066	299.28	52.7574		1	5	2	6	4	3	7		832.793	471.384	1.7667	0.0296306
AT5G43270	865.033	375.579	490.079	353.613	182.276	203.112	335.954		1	3	2	4	7	6	5		865.033	490.079	1.76509	0.00880858
AT2G46220	590.242	301.262	281.174	59.4507	106.405	334.427	114.039		1	3	4	7	6	2	5		590.242	334.427	1.76494	0.00150362
AT1G63850	274.127	135.258	155.358	153.204	124.117	78.7495	144.642		1	5	2	3	6	7	4		274.127	155.358	1.76448	0.0423453
AT1G30580	675.715	213.673	383.052	178.178	232.191	315.213	160.073		1	5	2	6	4	3	7		675.715	383.052	1.76403	0.0198201
AT4G04630	310.298	160.571	170.492	123.706	72.2475	176.226	67.9337		1	4	3	5	6	2	7		310.298	176.226	1.76079	0.0267128
AT3G27850	264.331	122.652	150.291	77.1834	127.662	125.193	91.3792		1	5	2	7	3	4	6		264.331	150.291	1.7588	0.028164
AT1G08480	341.725	164.918	194.391	109.956	160.147	139.279	60.4501		1	3	2	6	4	5	7		341.725	194.391	1.75793	0.0577598
AT5G17870	467.437	111.198	204.221	53.8439	177.887	266.152	66.1329		1	5	3	7	4	2	6		467.437	266.152	1.75628	0.0222881
AT1G76960	475.499	37.2001	270.768	109.684	42.5541	89.7606	45.4576		1	7	2	3	6	4	5		475.499	270.768	1.75611	0.0161884
AT5G62950	308.979	135.592	149.059	176.217	123.768	117.571	126.65		1	4	3	2	6	7	5		308.979	176.217	1.7534	0.0259645
AT4G15545	519.189	159.685	219.421	159.754	104.367	296.146	106.555		1	5	3	4	7	2	6		519.189	296.146	1.75315	0.0194531
AT3G55560	285.827	62.8976	163.148	139.62	63.3994	46.9467	78.0497		1	6	2	3	5	7	4		285.827	163.148	1.75195	0.0679636
AT4G14615	191.912	75.2198	109.583	42.5125	92.0172	106.424	32.9849		1	5	2	6	4	3	7		191.912	109.583	1.7513	0.0153555
AT3G13570	503.638	226.963	250.1	287.59	211.012	179.657	156.125		1	4	3	2	5	6	7		503.638	287.59	1.75123	0.0200126
AT1G51070	303.502	120.428	173.378	112.871	163.142	143.131	97.3629		1	5	2	6	3	4	7		303.502	173.378	1.75052	0.00701841
AT1G79970	876.043	368.607	501.78	266.103	373.593	370.161	194.654		1	5	2	6	3	4	7		876.043	501.78	1.74587	0.00017472
AT4G25910	324.7	81.5063	144.292	163.753	186.045	86.7137	96.761		1	7	4	3	2	6	5		324.7	186.045	1.74528	0.105573
AT2G35260	549.47	150.407	314.847	154.35	159.758	306.782	142.31		1	6	2	5	4	3	7		549.47	314.847	1.7452	0.0199093
AT1G80890	112.704	64.5858	38.3102	44.1294	31.3974	41.1624	45.6207		1	2	6	4	7	5	3		112.704	64.5858	1.74503	0.092554
AT5G20510	192.639	110.163	110.621	59.374	32.1472	43.5282	45.136		1	3	2	4	7	6	5		192.639	110.621	1.74144	0.0640747
AT3G15395	156.493	59.0355	89.9032	51.1548	76.4913	62.2845	43.1721		1	5	2	6	3	4	7		156.493	89.9032	1.74069	0.040938
AT3G44300	197.396	58.2837	110.389	99.311	113.448	28.4215	73.9174		1	6	3	4	2	7	5		197.396	113.448	1.73997	0.174799
AT5G05060	217.223	96.9544	85.0508	68.4648	65.5388	124.953	51.0485		1	3	4	5	6	2	7		217.223	124.953	1.73844	0.0645474
AT5G43850	325.174	125.008	100.551	187.154	170.699	172.828	171.719		1	6	7	2	5	3	4		325.174	187.154	1.73746	0.0233602
AT3G13400	456.982	204.242	237.091	128.193	263.121	114.115	200.516		1	4	3	6	2	7	5		456.982	263.121	1.73678	0.0627627
AT1G66200	1299.99	449.713	361.014	175.648	748.794	616.71	172.479		1	4	5	6	2	3	7		1299.99	748.794	1.73611	0.00076831
AT3G62190	709.041	408.532	330.456	257.789	132.537	346.078	151.503		1	2	4	5	7	3	6		709.041	408.532	1.73558	0.0300483
AT4G04830	450.226	49.2717	259.602	62.3634	100.995	154.968	35.4335		1	6	2	5	4	3	7		450.226	259.602	1.73429	0.0138048
AT1G52740	1090.97	398.754	629.727	186.249	296.952	443.877	138.454		1	4	2	6	5	3	7		1090.97	629.727	1.73244	0.00150236
AT3G63540	344.261	99.1439	117.986	100.218	147.495	198.893	57.6546		1	6	4	5	3	2	7		344.261	198.893	1.73089	0.017328
AT1G70510	1365.91	427.726	789.338	647.224	458.741	368.864	528.732		1	6	2	3	5	7	4		1365.91	789.338	1.73045	0.000380756
AT4G05070	639.216	280.882	239.701	72.0696	89.3595	369.455	71.9994		1	3	4	6	5	2	7		639.216	369.455	1.73016	0.000559053
AT1G28765	774.252	226.31	447.531	205.346	69.9745	70.4716	111.983		1	3	2	4	7	6	5		774.252	447.531	1.73005	0.023096
AT4G02920	526.694	106.703	247.815	186.563	154.745	304.577	174.071		1	7	3	4	6	2	5		526.694	304.577	1.72926	0.0155011
AT1G21210	431.113	221.027	249.593	241.889	73.3665	114.921	226.436		1	5	2	3	7	6	4		431.113	249.593	1.72726	0.0162776
AT4G23260	354.061	26.968	205.017	183.773	92.0883	127.727	189.181		1	7	2	4	6	5	3		354.061	205.017	1.72698	0.0435068
AT1G19130	571.556	278.257	331.004	129.618	114.943	217.694	172.5		1	3	2	6	7	4	5		571.556	331.004	1.72673	0.0131403
AT5G66010	309.015	137.733	178.992	124.234	77.0763	81.4993	66.1076		1	3	2	4	6	5	7		309.015	178.992	1.72641	0.121002
AT4G37520	919.426	531.266	250.677	79.2963	77.4886	532.576	84.9108		1	3	4	6	7	2	5		919.426	532.576	1.72638	0.00422979
AT2G04230	343.83	199.494	172.154	159.912	146.074	110.185	82.5081		1	2	3	4	5	6	7		343.83	199.494	1.72351	0.042858
AT3G15353	3188.16	552.569	1852.36	631.17	1539.6	1189.24	240.617		1	6	2	5	3	4	7		3188.16	1852.36	1.72113	9.5647e-05
AT5G17670	319.644	102.036	48.081	97.2912	57.1968	185.722	96.6898		1	3	7	4	6	2	5		319.644	185.722	1.72108	0.0800513
AT1G11700	617.596	102.036	359.077	356.306	290.345	161.029	106.785		1	7	2	3	4	5	6		617.596	359.077	1.71995	0.0122683
AT5G02610	552.585	140.876	321.324	190.914	222.549	252.994	171.857		1	7	2	5	4	3	6		552.585	321.324	1.71972	0.0185249
AT4G22570	1110.62	498.882	646.824	417.278	155.153	476.791	258.941		1	3	2	5	7	4	6		1110.62	646.824	1.71704	0.00414225
AT5G59150	283.158	129.039	164.928	128.997	108.956	139.399	68.9949		1	4	2	5	6	3	7		283.158	164.928	1.71686	0.045331
AT3G55370	260.921	73.6482	116.01	152.145	125.059	70.4591	111.912		1	6	4	2	3	7	5		260.921	152.145	1.71495	0.0746682
AT1G30880	661.57	163.697	385.872	153.318	139.07	228.697	61.2816		1	4	2	5	6	3	7		661.57	385.872	1.71448	0.00215847
AT1G66330	321.773	120.511	153.027	127.309	122.562	187.919	86.4567		1	6	3	4	5	2	7		321.773	187.919	1.7123	0.0931755
AT2G45640	326.321	190.632	130.159	135.287	158.004	177.168	112.009		1	2	6	5	4	3	7		326.321	190.632	1.71179	0.0760045
AT3G32930	253.619	79.2159	148.162	91.7905	117.318	108.054	89.6243		1	7	2	5	3	4	6		253.619	148.162	1.71177	0.048248
AT2G26510	681.033	397.863	353.301	226.651	211.059	143.54	288.533		1	2	3	5	6	7	4		681.033	397.863	1.71173	0.0593752
AT3G54050	396.227	153.8	146.825	168.732	231.637	193.343	143.213		1	5	6	4	2	3	7		396.227	231.637	1.71055	0.0552872
AT1G07920	1768.5	584.901	1034.03	205.222	457.114	814.07	133.465		1	4	2	6	5	3	7		1768.5	1034.03	1.71031	0.00833666
AT5G27950	1832.3	512.69	1071.56	628.726	598.74	738.533	425.829		1	6	2	4	5	3	7		1832.3	1071.56	1.70993	0.000115166
AT4G03415	871.524	344.984	396.939	358.748	276.079	509.712	300.797		1	5	3	4	7	2	6		871.524	509.712	1.70984	0.0146444
AT4G23670	863.653	136.713	207.197	112.641	145.787	505.348	204.332		1	6	3	7	5	2	4		863.653	505.348	1.70903	0.00240309
AT5G63510	352.88	150.071	165.797	133.308	206.544	114.07	112.978		1	4	3	5	2	6	7		352.88	206.544	1.7085	0.0362147
AT1G30590	789.301	316.477	448.011	302.087	205.379	462.831	289.472		1	4	3	5	7	2	6		789.301	462.831	1.70537	0.00704952
AT1G30380	1214.93	440.483	396.627	93.7122	338.383	712.592	151.227		1	3	4	7	5	2	6		1214.93	712.592	1.70494	0.00116346
AT1G74730	273.189	61.5435	131.952	115.462	160.378	126.266	88.3747		1	7	3	5	2	4	6		273.189	160.378	1.7034	0.0959444
AT4G11655	150.107	88.16	23.7123	41.9679	52.7178	34.1727	51.3494		1	2	7	5	3	6	4		150.107	88.16	1.70267	0.157316
AT5G40950	336.378	197.586	162.647	138.416	139.133	121.989	86.1604		1	2	3	5	4	6	7		336.378	197.586	1.70244	0.0501371
AT2G04410	1030.2	331.055	432.665	206.603	324.781	605.455	159.267		1	4	3	6	5	2	7		1030.2	605.455	1.70153	0.00188922
AT3G48880	272.549	154.001	137.582	98.3445	67.0579	160.306	56.5222		1	3	4	5	6	2	7		272.549	160.306	1.70018	0.0139598
AT5G02440	440.466	259.18	176.52	125.874	118.091	127.74	51.5331		1	2	3	5	6	4	7		440.466	259.18	1.69946	0.0539384
AT1G55670	1382.16	404.235	813.614	78.5419	334.261	583.804	162.2		1	4	2	7	5	3	6		1382.16	813.614	1.69879	0.00472594
AT1G07440	322.923	62.9637	128.102	190.123	166.64	180.586	77.7487		1	7	5	2	4	3	6		322.923	190.123	1.69849	0.0776767
AT5G31962	66.189	4.07958	10.4057	30.8637	38.9936	2.93132	29.1742		1	6	5	3	2	7	4		66.189	38.9936	1.69743	0.414019
AT5G26742	668.812	234.503	261.577	307.342	232.784	394.308	249.355		1	6	4	3	7	2	5		668.812	394.308	1.69616	0.0380291
AT1G48450	328.745	183.743	193.863	75.5086	125.444	130.279	94.2206		1	3	2	7	5	4	6		328.745	193.863	1.69576	0.00943376
AT5G50920	1748.31	702.942	1032.04	381.781	611.42	990.655	291.895		1	4	2	6	5	3	7		1748.31	1032.04	1.69404	0.0141158
AT3G14760	140.799	54.4042	43.9676	48.954	83.1492	63.2837	64.6536		1	5	7	6	2	4	3		140.799	83.1492	1.69333	0.0558667
AT3G11770	262.477	91.4703	155.013	82.1021	84.9827	117.063	61.1185		1	4	2	6	5	3	7		262.477	155.013	1.69326	0.0589947
AT3G14860	416.147	160.889	235.944	187.342	245.828	196.498	99.878		1	6	3	5	2	4	7		416.147	245.828	1.69284	0.0303855
AT1G15400	593.584	201.817	350.843	151.19	167.727	201.172	95.3736		1	3	2	6	5	4	7		593.584	350.843	1.69188	0.00254092
AT4G28370	746.385	441.204	266.642	247.87	252.745	281.064	307.046		1	2	5	7	6	4	3		746.385	441.204	1.6917	0.0718539
AT1G17950	434.642	257.508	78.4342	72.5639	135.886	148.35	92.8585		1	2	6	7	4	3	5		434.642	257.508	1.68788	0.12457
AT1G53780	1985.9	636.748	1176.95	764.127	276.699	635.837	482.158		1	4	2	3	7	5	6		1985.9	1176.95	1.68733	0.00353342
AT1G29040	352.037	161.975	208.697	76.8849	97.1405	83.9516	64.2608		1	3	2	6	4	5	7		352.037	208.697	1.68683	0.0133681
AT4G34620	1946.8	589.884	668.98	236.164	551.299	1155.74	166.45		1	4	3	6	5	2	7		1946.8	1155.74	1.68446	0.000133971
AT4G01190	300.849	178.612	96.7868	120.729	107.452	48.0985	151.549		1	2	6	4	5	7	3		300.849	178.612	1.68437	0.213184
AT5G41010	151.016	43.8711	75.1234	46.6013	61.3108	89.6738	38.183		1	6	3	5	4	2	7		151.016	89.6738	1.68406	0.149595
AT2G34720	888.024	432.959	527.723	403.101	342.682	411.277	287.375		1	3	2	5	6	4	7		888.024	527.723	1.68275	0.000196141
AT4G02050	445.259	207.952	264.631	177.349	195.972	208.764	154.528		1	4	2	6	5	3	7		445.259	264.631	1.68256	0.0280436
AT5G60600	514.661	279.526	236.271	134.651	152.244	306.092	276.954		1	3	5	7	6	2	4		514.661	306.092	1.68139	0.0309406
AT4G10920	371.248	220.842	175.191	124.777	108.277	202.121	142.611		1	2	4	6	7	3	5		371.248	220.842	1.68106	0.110983
AT2G21180	258.635	78.5128	154.057	59.6966	84.8487	77.003	44.0036		1	4	2	6	3	5	7		258.635	154.057	1.67883	0.100663
AT2G31940	4352.42	2593.12	1210.56	207.784	151.405	120.68	112.927		1	2	3	4	5	6	7		4352.42	2593.12	1.67845	0.0183066
AT3G54600	1038.9	117.335	620.072	149.211	213.308	494.683	164.536		1	7	2	6	4	3	5		1038.9	620.072	1.67546	0.0310597
AT5G24660	185.871	38.8883	80.8957	54.5177	69.0678	110.986	41.555		1	7	3	5	4	2	6		185.871	110.986	1.67473	0.143884
AT1G33060	521.74	312.431	293.226	269.271	197.511	187.902	220.549		1	2	3	4	6	7	5		521.74	312.431	1.66994	0.053232
AT2G12461	1976.01	1183.54	1083.6	322.524	136.675	490.196	309.964		1	2	3	5	7	4	6		1976.01	1183.54	1.66957	0.00438222
AT2G04110	982.98	589.167	416.707	190	200.895	399.664	132.103		1	2	3	6	5	4	7		982.98	589.167	1.66842	0.0010025
AT3G55910	196.504	117.82	98.466	44.8015	24.7905	20.7959	11.5034		1	2	3	4	5	6	7		196.504	117.82	1.66782	0.0969499
AT5G07370	491.22	191.183	294.699	179.647	92.8102	128.186	102.398		1	3	2	4	7	5	6		491.22	294.699	1.66685	0.0112097
AT3G53890	593.493	220.276	351.531	101.918	233.427	357.002	108.147		1	5	3	7	4	2	6		593.493	357.002	1.66244	0.0335136
AT5G44320	270.497	148.6	151.432	66.2471	162.82	135.076	93.899		1	4	3	7	2	5	6		270.497	162.82	1.66133	0.131147
AT1G79600	384.439	220.677	231.729	187.348	90.1368	208.76	215.906		1	3	2	6	7	5	4		384.439	231.729	1.659	0.0700942
AT2G30950	480.701	155.471	195.552	81.3086	119.485	289.929	96.297		1	4	3	7	5	2	6		480.701	289.929	1.658	0.0553093
AT3G19520	315.617	166.873	190.457	106.869	79.7141	142.194	148.708		1	3	2	6	7	5	4		315.617	190.457	1.65716	0.078311
AT5G53850	1081.87	652.915	619.149	407.108	461.453	429.596	320.652		1	2	3	6	4	5	7		1081.87	652.915	1.65698	0.00583164
AT1G22160	535.787	58.1827	313.455	323.76	213.869	205.172	124.247		1	7	3	2	4	5	6		535.787	323.76	1.65489	0.00732553
AT5G11500	892.138	422.444	539.115	313.695	426.531	520.467	319.754		1	5	2	7	4	3	6		892.138	539.115	1.65482	0.00680143
AT4G05150	1025.01	619.577	485.169	211.266	209.822	552.039	149.151		1	2	4	5	6	3	7		1025.01	619.577	1.65436	0.00863114
AT3G55630	305.227	147.18	87.1988	116.433	101.011	184.583	137.112		1	3	7	5	6	2	4		305.227	184.583	1.65361	0.0942219
AT3G51630	747.665	452.422	342.386	345.612	234.452	357.634	176.612		1	2	5	4	6	3	7		747.665	452.422	1.65258	0.0397355
AT5G04220	517.79	124.507	313.656	112.397	54.8023	56.843	179.432		1	4	2	5	7	6	3		517.79	313.656	1.65082	0.0247617
AT2G26975	205.008	42.115	120.25	96.1549	61.621	117.187	124.272		1	7	3	5	6	4	2		205.008	124.272	1.64967	0.161418
AT4G36220	1753.18	707.791	1063.88	415.607	467.423	885.566	295.966		1	4	2	6	5	3	7		1753.18	1063.88	1.64791	8.68692e-05
AT2G32070	233.345	90.5339	136.477	130.35	140.303	141.789	44.927		1	6	4	5	3	2	7		233.345	141.789	1.64571	0.0867057
AT4G25890	307.359	135.375	186.789	59.2517	174.833	177.936	112.56		1	5	2	7	4	3	6		307.359	186.789	1.64549	0.0177122
AT3G52590	2105.31	587.997	1282.79	348.398	809.009	1040.48	268.037		1	5	2	6	4	3	7		2105.31	1282.79	1.6412	0.00128166
AT2G40510	365.076	157.41	222.555	99.839	157.976	214.804	43.473		1	5	2	6	4	3	7		365.076	222.555	1.64039	0.033397
AT5G57040	399.991	148.985	243.87	168.073	142.191	197.732	109.672		1	5	2	4	6	3	7		399.991	243.87	1.64018	0.0940932
AT2G05785	80.4899	19.3275	49.1066	26.7394	14.6348	26.8485	13.1664		1	5	2	4	6	3	7		80.4899	49.1066	1.63908	0.226272
AT3G54900	379.903	108.741	204.81	117.529	131.219	231.893	132.337		1	7	3	6	5	2	4		379.903	231.893	1.63827	0.104398
AT3G63280	1113.14	680.07	483.859	221.622	308.701	248.246	116.952		1	2	3	6	4	5	7		1113.14	680.07	1.63681	0.0397162
AT3G01120	1189.85	473.504	727.043	206.89	546.505	562.018	223.365		1	5	2	7	4	3	6		1189.85	727.043	1.63656	0.00247264
AT5G58330	559.069	102.856	256.401	118.897	240.336	341.809	91.2873		1	6	3	5	4	2	7		559.069	341.809	1.63562	0.0314991
AT3G53260	4327.08	2645.97	1272.08	331.918	1004.99	2404.49	566.793		1	2	4	7	5	3	6		4327.08	2645.97	1.63534	0.00216014
AT5G24210	181.274	20.431	65.4668	82.3862	46.1108	29.5734	110.876		1	7	4	3	5	6	2		181.274	110.876	1.63492	0.206464
AT5G66040	3099.15	756.976	1613.95	217.52	634.247	1895.96	252.84		1	4	3	7	5	2	6		3099.15	1895.96	1.63461	0.00289844
AT1G56200	735.108	317.013	449.76	174.842	177.683	291.073	92.5116		1	3	2	6	5	4	7		735.108	449.76	1.63445	0.0101938
AT2G02570	1055.86	646.229	459.701	371.244	209.646	278.232	223.502		1	2	3	4	7	5	6		1055.86	646.229	1.63388	0.000609207
AT5G27700	1266.15	394.739	775.618	288.582	361.442	611.767	150.998		1	4	2	6	5	3	7		1266.15	775.618	1.63244	0.0057376
AT3G03040	402.453	196.217	246.847	184.382	136.746	218.714	163.307		1	4	2	5	7	3	6		402.453	246.847	1.63038	0.0107777
AT5G61530	493.365	256.336	267.185	152.563	159.978	302.632	250.922		1	4	3	7	6	2	5		493.365	302.632	1.63025	0.0320443
AT3G12180	154.934	95.1322	39.5406	56.8484	53.5853	57.0907	93.9196		1	2	7	5	6	4	3		154.934	95.1322	1.62861	0.166092
AT4G08555	626.88	385.626	322.139	100.396	155.86	317.339	84.7271		1	2	3	6	5	4	7		626.88	385.626	1.62561	0.056385
AT1G77930	284.293	105.314	174.903	157.31	91.4795	126.943	128.96		1	6	2	3	7	5	4		284.293	174.903	1.62543	0.0644399
AT4G09320	915.973	330.705	558.001	149.128	449.569	563.685	101.449		1	5	3	6	4	2	7		915.973	563.685	1.62497	0.00196801
AT1G27340	174.769	107.571	107.584	77.9789	44.674	49.622	81.4723		1	3	2	5	7	6	4		174.769	107.584	1.62449	0.152084
AT4G10070	902.896	555.977	476.431	378.898	292.732	332.219	299.195		1	2	3	4	7	5	6		902.896	555.977	1.62398	0.0864481
AT1G18590	582.415	79.282	358.862	143.159	163.123	232.743	88.6756		1	7	2	5	4	3	6		582.415	358.862	1.62295	0.0226236
AT5G39500	607.332	202.435	374.468	292.026	317.032	263.101	188.6		1	6	2	4	3	5	7		607.332	374.468	1.62185	0.00857535
AT4G04925	342.153	133.921	211.044	93.0592	100.618	113.591	71.6985		1	3	2	6	5	4	7		342.153	211.044	1.62124	0.042307
AT3G58970	380.509	127.483	224.056	105.243	154.553	234.717	76.3866		1	5	3	6	4	2	7		380.509	234.717	1.62114	0.112878
AT1G73885	329.468	147.196	146.601	63.9577	124.203	203.359	55.9916		1	3	4	6	5	2	7		329.468	203.359	1.62013	0.127814
AT5G11450	220.973	98.526	71.631	132.528	127.839	84.5956	136.423		1	5	7	3	4	6	2		220.973	136.423	1.61976	0.0997517
AT1G22630	159.894	47.4321	31.9909	50.6841	44.2343	98.7609	22.2212		1	4	6	3	5	2	7		159.894	98.7609	1.619	0.166579
AT4G14580	460.393	168.378	248.718	215.805	284.48	122.661	207.933		1	6	3	4	2	7	5		460.393	284.48	1.61837	0.0643002
AT1G19120	235.9	143.852	145.82	57.8427	86.0816	87.2958	85.6964		1	3	2	7	5	4	6		235.9	145.82	1.61775	0.134327
AT2G27960	355.624	215.762	219.328	112.775	150.423	220.044	112.238		1	4	3	6	5	2	7		355.624	220.044	1.61615	0.0447317
AT2G21240	453.829	280.948	224.458	141.409	120.015	223.264	79.2993		1	2	3	5	6	4	7		453.829	280.948	1.61535	0.145768
AT2G39090	379.624	235.105	141.126	174.483	46.5464	161.297	71.5147		1	2	5	3	7	4	6		379.624	235.105	1.6147	0.0938295
AT4G16447	42.7035	22.0026	0.965598	18.8222	13.0056	26.2456	26.4706		1	4	7	5	6	3	2		42.7035	26.4706	1.61324	0.582469
AT3G62740	664.765	76.5408	412.146	305.724	221.026	202.653	211.126		1	7	2	3	4	6	5		664.765	412.146	1.61293	0.0803901
AT3G48115	733.013	406.057	449.07	225.653	256.883	454.5	168.577		1	4	3	6	5	2	7		733.013	454.5	1.61279	0.00293085
AT3G56710	880.065	183.092	545.699	542.072	273.916	223.532	229.047		1	7	2	3	4	6	5		880.065	545.699	1.61273	0.0162104
AT4G09620	300.619	186.468	143.886	107.549	56.3605	175.83	97.9141		1	2	4	5	7	3	6		300.619	186.468	1.61217	0.0639313
AT5G15740	650.074	403.382	212.904	205.765	284.174	281.857	204.169		1	2	5	6	3	4	7		650.074	403.382	1.61156	0.0327901
AT4G22200	1688.36	410.005	1047.77	493.298	476.911	506.814	163.425		1	6	2	4	5	3	7		1688.36	1047.77	1.61138	0.000789478
AT3G27997	402.382	216.931	228.176	249.715	119.658	133.272	109.627		1	4	3	2	6	5	7		402.382	249.715	1.61136	0.0368523
AT2G15080	543.112	155.32	316.58	337.18	51.1749	293.252	263.537		1	6	3	2	7	4	5		543.112	337.18	1.61075	0.025535
AT5G49540	307.657	155.271	174.849	110.962	143.416	191.139	90.752		1	4	3	6	5	2	7		307.657	191.139	1.6096	0.108046
AT4G12080	465.447	289.426	143.578	158.076	109.62	99.5536	103.041		1	2	4	3	5	7	6		465.447	289.426	1.60818	0.194258
AT5G03455	417.622	125.377	259.777	97.6153	150.109	254.464	53.7727		1	5	2	6	4	3	7		417.622	259.777	1.60762	0.0867154
AT1G19350	885.952	274.728	439.127	242.859	144.173	551.378	417.606		1	5	3	6	7	2	4		885.952	551.378	1.6068	0.0137494
AT1G35420	165.59	17.8395	39.0741	103.297	49.3139	54.531	61.2104		1	7	6	2	5	4	3		165.59	103.297	1.60305	0.351185
AT1G64850	225.583	140.742	91.5026	63.0562	87.8168	116.774	92.8791		1	2	5	7	6	3	4		225.583	140.742	1.60281	0.114093
AT1G34190	460.519	153.9	220.206	253.82	231.284	287.542	281.504		1	7	6	4	5	2	3		460.519	287.542	1.60157	0.0494225
AT4G10760	295.264	133.92	184.495	130.63	83.0393	90.7761	107.708		1	3	2	4	7	6	5		295.264	184.495	1.60039	0.0500059
AT5G52040	1418.28	827.364	887.201	324.288	299.119	561.059	213.754		1	3	2	5	6	4	7		1418.28	887.201	1.5986	0.00912887
AT3G05040	478.428	299.473	130.984	242.407	168.63	220.923	288.34		1	2	7	4	6	5	3		478.428	299.473	1.59757	0.140684
AT5G21274	448.178	221.563	276.5	124.299	222.231	280.647	137.275		1	5	3	7	4	2	6		448.178	280.647	1.59694	0.0308032
AT3G24100	206.911	74.6177	58.7386	67.1057	129.605	104.244	75.6264		1	5	7	6	2	3	4		206.911	129.605	1.59647	0.126027
AT3G63210	763.829	447.805	478.503	325.473	235.731	244.861	133.582		1	3	2	4	6	5	7		763.829	478.503	1.59629	0.006172
AT3G12345	291.256	159.885	120.735	78.3209	128.459	182.551	66.2707		1	3	5	6	4	2	7		291.256	182.551	1.59547	0.0210751
AT2G14878	760.826	475.807	439.661	344.578	328.966	476.923	123.946		1	3	4	5	6	2	7		760.826	476.923	1.59528	0.0434643
AT4G26590	138.955	87.107	42.2097	18.2743	6.04156	21.535	13.906		1	2	3	5	7	4	6		138.955	87.107	1.59522	0.510552
AT1G76100	279.638	108.424	175.347	77.8936	75.7886	66.0334	48.0899		1	3	2	4	5	6	7		279.638	175.347	1.59476	0.205235
AT2G21195	251.741	157.896	121.632	96.6975	62.6888	107.163	67.24		1	2	3	5	7	4	6		251.741	157.896	1.59435	0.0362005
AT3G23410	169.302	24.5941	106.232	83.0279	63.7486	92.0974	85.972		1	7	2	5	6	3	4		169.302	106.232	1.5937	0.185568
AT1G78370	1544.94	198.122	970.355	114.765	400.868	698.654	141.412		1	5	2	7	4	3	6		1544.94	970.355	1.59214	0.00542335
AT5G04940	242.244	73.6813	77.3587	136.071	97.2658	74.4929	152.176		1	7	5	3	4	6	2		242.244	152.176	1.59187	0.0919391
AT2G18735	393.89	142.063	247.455	201.273	131.172	131.666	120.691		1	4	2	3	6	5	7		393.89	247.455	1.59177	0.0620892
AT1G56045	616.45	318.466	386.692	111.808	200.051	387.484	99.2556		1	4	3	6	5	2	7		616.45	387.484	1.5909	0.00249373
AT3G23590	3797.92	2387.55	1182.73	431.79	218.756	515.525	331.328		1	2	3	5	7	4	6		3797.92	2387.55	1.59072	0.0116962
AT3G60690	236.511	148.684	128.351	94.9717	85.4418	129.907	54.6295		1	2	4	5	6	3	7		236.511	148.684	1.5907	0.079706
AT1G64720	4585.82	2883.67	2397.62	593.63	1102.77	2883.71	1122.07		1	3	4	7	6	2	5		4585.82	2883.71	1.59025	2.47052e-05
AT1G49970	260.532	160.153	163.939	96.1302	117.11	149.952	84.0334		1	3	2	6	5	4	7		260.532	163.939	1.5892	0.0747111
AT2G30570	1880.43	742.999	599.782	186.782	767.016	1184.04	251.06		1	4	5	7	3	2	6		1880.43	1184.04	1.58815	0.00482577
AT2G26355	1730.55	364.445	1089.67	474.906	317.502	735.015	128.2		1	5	2	4	6	3	7		1730.55	1089.67	1.58814	0.0166814
AT1G60000	371.348	163.094	233.948	211.719	200.608	101.077	106.096		1	5	2	3	4	7	6		371.348	233.948	1.58731	0.16267
AT5G24980	150.772	30.3619	92.5151	37.3805	79.5651	95.078	33.3317		1	7	3	5	4	2	6		150.772	95.078	1.58578	0.217876
AT1G16930	71.1146	1.10344	15.6641	28.2156	13.9556	22.4474	44.881		1	7	5	3	6	4	2		71.1146	44.881	1.58451	0.501054
AT5G46190	904.759	572.781	478.977	500.258	361.533	231.86	462.436		1	2	4	3	6	7	5		904.759	572.781	1.57959	0.00284695
AT2G42220	221.448	114.225	87.2915	63.5817	115.316	140.233	96.6692		1	4	6	7	3	2	5		221.448	140.233	1.57915	0.0952896
AT1G03630	433.073	274.512	164.077	95.4552	122.233	76.1235	41.4631		1	2	3	5	4	6	7		433.073	274.512	1.57761	#N/A
AT1G07990	869.67	458.707	552.146	433.043	364.379	222.624	392.375		1	3	2	4	6	7	5		869.67	552.146	1.57507	0.00601266
AT5G27320	253.55	108.708	111.657	143.319	82.4741	52.9787	161.114		1	5	4	3	6	7	2		253.55	161.114	1.57373	0.264155
AT1G44446	367.142	233.347	136.664	61.2208	40.6658	212.814	97.0826		1	2	4	6	7	3	5		367.142	233.347	1.57337	0.204217
AT2G33370	917.174	259.614	583.011	156.49	263.666	382.938	132.378		1	5	2	6	4	3	7		917.174	583.011	1.57317	0.00983975
AT2G38330	229.492	94.396	78.3014	132.839	97.6271	109.111	145.892		1	6	7	3	5	4	2		229.492	145.892	1.57303	0.0948975
AT2G30550	1058.43	673.045	658.184	275.538	288.854	573.388	411.918		1	2	3	7	6	4	5		1058.43	673.045	1.5726	0.00641968
AT2G17975	214.622	136.612	124.567	82.7448	39.4017	77.742	75.1417		1	2	3	4	7	5	6		214.622	136.612	1.57104	0.164172
AT5G14320	380.933	216.883	242.56	85.574	136.283	165.207	209.785		1	3	2	7	6	5	4		380.933	242.56	1.57047	0.049442
AT3G11110	55.8071	10.7507	3.37127	31.4417	35.5389	22.018	27.5571		1	6	7	3	2	5	4		55.8071	35.5389	1.57031	0.503216
AT5G48810	1123.57	463.438	716.295	275.941	469.802	524.224	126.905		1	5	2	6	4	3	7		1123.57	716.295	1.56858	0.00889251
AT1G12320	663.062	210.344	422.886	317.151	171.418	138.449	175.668		1	4	2	3	6	7	5		663.062	422.886	1.56794	0.0224369
AT5G08040	198.915	126.864	90.1707	35.0093	80.3264	78.3697	48.6917		1	2	3	7	4	5	6		198.915	126.864	1.56794	0.231571
AT4G29720	305.619	171.02	184.454	123.152	167.064	194.962	65.6482		1	4	3	6	5	2	7		305.619	194.962	1.56758	0.109673
AT3G48000	938.2	406.073	415.214	243.872	577.4	598.853	252.631		1	5	4	7	3	2	6		938.2	598.853	1.56666	0.0114476
AT1G55000	421.283	142.347	268.965	126.981	210.285	241.058	100.664		1	5	2	6	4	3	7		421.283	268.965	1.56631	0.0971898
AT5G66240	452.396	162.694	288.979	178.618	179.787	273.517	113.855		1	6	2	5	4	3	7		452.396	288.979	1.5655	0.163221
AT4G34990	611.012	390.493	173.633	318.911	201.323	245.765	133.256		1	2	6	3	5	4	7		611.012	390.493	1.56472	0.0323661
AT2G19350	112.383	33.7227	71.8488	35.2102	53.9109	42.5371	7.78453		1	6	2	5	3	4	7		112.383	71.8488	1.56417	0.349533
AT4G15540	692.892	93.6267	225.141	443.484	71.6469	138.412	137.204		1	6	3	2	7	4	5		692.892	443.484	1.56238	0.0783961
AT1G27210	831.844	532.672	301.48	303.464	253.978	172.044	235.332		1	2	4	3	5	7	6		831.844	532.672	1.56164	0.0227675
AT5G51110	303.396	89.2808	82.2354	68.2967	72.4363	194.318	83.8956		1	3	5	7	6	2	4		303.396	194.318	1.56134	0.0620545
AT2G01270	652.579	418.211	412.634	185.52	249	224.985	216.453		1	2	3	7	4	5	6		652.579	418.211	1.56041	0.164712
AT4G03330	645.934	414.236	267.253	110.284	106.377	128.706	218.931		1	2	3	6	7	5	4		645.934	414.236	1.55934	0.0187675
AT3G01430	289.975	183.51	185.976	149.71	85.7756	105.218	78.3046		1	3	2	4	6	5	7		289.975	185.976	1.55921	0.0952633
AT5G14740	536.269	196.485	248.611	253.51	277.481	344.068	224.982		1	7	5	4	3	2	6		536.269	344.068	1.55862	0.0106011
AT2G39020	263.919	89.481	146.439	60.5796	86.4427	169.447	50.9566		1	4	3	6	5	2	7		263.919	169.447	1.55753	0.0454118
AT5G11950	2996.75	1924.46	778.12	359.622	400.299	340.761	196.894		1	2	3	5	4	6	7		2996.75	1924.46	1.55719	0.00687213
AT5G04810	307.674	186.401	197.63	92.912	95.9781	129.024	155.987		1	3	2	7	6	5	4		307.674	197.63	1.55682	0.132167
AT1G13440	16301.9	9086.73	10485.6	1521.54	4610.97	7873.4	1519.78		1	3	2	6	5	4	7		16301.9	10485.6	1.5547	0.000201209
AT1G64040	303.701	195.364	137.738	119.617	153.524	194.912	69.3671		1	2	5	6	4	3	7		303.701	195.364	1.55454	0.196236
AT1G54370	652.288	250.302	419.885	248.869	187.894	319.39	237.689		1	4	2	5	7	3	6		652.288	419.885	1.55349	0.0236696
AT5G24352	673.001	433.544	355.984	171.919	67.5016	195.982	240.898		1	2	3	6	7	5	4		673.001	433.544	1.55232	0.0300143
AT3G07100	753.375	485.759	427.159	249.675	307.03	349.744	239.168		1	2	3	6	5	4	7		753.375	485.759	1.55092	0.0336464
AT4G30993	1857.6	1050.62	1198.69	884.219	205.661	1186.8	1095.37		1	5	2	6	7	3	4		1857.6	1198.69	1.54969	0.00668264
AT2G36120	2952.31	788.041	1905.33	143.63	517.796	1563.11	157.558		1	4	2	7	5	3	6		2952.31	1905.33	1.5495	0.0110247
AT3G11690	652.806	421.673	359.799	171.406	158.459	174.129	136.515		1	2	3	5	6	4	7		652.806	421.673	1.54814	0.0219802
AT5G02790	496.314	320.621	201.181	126.719	277.296	301.819	150.1		1	2	5	7	4	3	6		496.314	320.621	1.54798	0.122766
AT3G02700	263.01	99.0603	170.026	62.143	135.058	109.772	78.973		1	5	2	7	3	4	6		263.01	170.026	1.54689	0.220122
AT2G23600	883.046	257.925	570.958	326.057	292.771	346.966	221.885		1	6	2	4	5	3	7		883.046	570.958	1.5466	0.0118475
AT2G20930	185.291	99.0603	87.9376	41.1459	119.807	97.1713	37.928		1	3	5	6	2	4	7		185.291	119.807	1.54658	0.286085
AT2G46830	2446.05	1409.42	1582.58	1031.66	664.993	1422.96	697.396		1	4	2	5	7	3	6		2446.05	1582.58	1.5456	0.000670867
AT4G34640	370.366	145.09	239.65	170.992	226.93	211.811	125.981		1	6	2	5	3	4	7		370.366	239.65	1.54544	0.0402661
AT5G47760	271.297	132.95	175.548	157.246	155.334	80.5619	119.952		1	5	2	3	4	7	6		271.297	175.548	1.54543	0.108137
AT5G26240	597.743	387.134	339.746	352.143	305.499	244.274	243.877		1	2	4	3	5	6	7		597.743	387.134	1.54402	0.0835213
AT4G34190	235.555	67.7795	105.624	64.8795	104.175	152.656	58.2312		1	5	3	6	4	2	7		235.555	152.656	1.54305	0.134437
AT1G07820	177.775	115.245	114.899	68.3359	83.3534	85.4627	44.0955		1	2	3	6	5	4	7		177.775	115.245	1.54259	0.101932
AT3G56290	327.786	30.4454	49.5608	121.156	90.0191	212.686	108.448		1	7	6	3	5	2	4		327.786	212.686	1.54117	0.348688
AT3G47500	920.944	597.679	339.877	563.996	364.575	382.885	217.753		1	2	6	3	5	4	7		920.944	597.679	1.54087	0.00997635
AT5G41370	655.052	425.369	257.394	266.725	281.975	318.47	240.994		1	2	6	5	4	3	7		655.052	425.369	1.53996	0.0843089
AT4G34930	47.3032	13.1246	2.34584	30.7395	5.77463	4.08321	27.858		1	4	7	2	5	6	3		47.3032	30.7395	1.53884	0.562265
AT4G20480	522.633	333.128	203.747	339.241	220.257	339.794	280.999		1	4	7	3	6	2	5		522.633	339.794	1.53809	0.0400589
AT3G28050	632.856	411.745	193.229	192.48	257.177	252.565	187.518		1	2	5	6	3	4	7		632.856	411.745	1.53701	0.0890199
AT4G26530	439.241	73.4811	189.576	218.693	286.125	157.293	133.858		1	7	4	3	2	5	6		439.241	286.125	1.53514	0.0849976
AT5G25770	664.168	144.738	432.668	282.468	132.33	345.636	378.178		1	6	2	5	7	4	3		664.168	432.668	1.53505	0.0623948
AT5G54940	5022.03	2799.82	3120.02	1159.11	1255.86	3275.37	789.519		1	4	3	6	5	2	7		5022.03	3275.37	1.53327	0.0105786
AT3G06680	116.426	32.6192	74.6089	30.0469	50.9196	75.9461	33.3777		1	6	3	7	4	2	5		116.426	75.9461	1.53301	0.196609
AT1G29030	337.807	52.4149	172.698	205.391	220.358	188.658	170.051		1	7	5	3	2	4	6		337.807	220.358	1.53299	0.177259
AT2G04378	265.811	134.605	173.429	81.189	45.3883	110.23	34.2551		1	3	2	5	6	4	7		265.811	173.429	1.53268	0.0561998
AT2G02870	1747.46	1056.68	1102.2	323.94	402.328	1140.27	590.08		1	4	3	7	6	2	5		1747.46	1140.27	1.5325	0.0273024
AT1G71330	347.088	129.088	227.019	132.128	56.1291	146.996	136.745		1	6	2	5	7	3	4		347.088	227.019	1.5289	0.0622068
AT3G12290	426.562	226.829	260.168	122.206	224.429	279.108	120.461		1	4	3	6	5	2	7		426.562	279.108	1.52831	0.0250712
AT4G27800	354.583	202.954	232.085	157.248	110.091	149.324	185.345		1	3	2	5	7	6	4		354.583	232.085	1.52782	0.118105
AT3G58900	459.513	300.778	249.009	118.457	40.0339	54.1428	65.6482		1	2	3	4	7	6	5		459.513	300.778	1.52775	0.161744
AT1G52300	1355.9	459.358	887.622	242.899	590.807	599.881	222.349		1	5	2	6	4	3	7		1355.9	887.622	1.52756	0.000718895
AT3G49910	2820.82	704.276	1848.41	477.849	707.932	1098.03	325.558		1	5	2	6	4	3	7		2820.82	1848.41	1.52608	0.00409433
AT1G33970	341.267	223.719	183.448	104.131	98.5534	111.708	76.4119		1	2	3	5	6	4	7		341.267	223.719	1.52543	0.172994
AT5G65480	5605.25	1348.3	3675.7	1034.09	682.615	1532.1	614.638		1	4	2	5	6	3	7		5605.25	3675.7	1.52495	0.00108805
AT5G03530	894.425	587.042	515.32	195.208	288.916	269.323	149.105		1	2	3	6	4	5	7		894.425	587.042	1.52361	0.112445
AT3G29240	886.202	528.323	581.653	179.597	256.18	306.67	109.071		1	3	2	6	5	4	7		886.202	581.653	1.52359	0.038268
AT3G53340	200.875	127.334	61.7353	63.2544	94.5218	71.2684	131.873		1	3	7	6	4	5	2		200.875	131.873	1.52325	0.233192
AT3G21790	249.878	25.9151	130.817	123.149	118.496	109.834	164.189		1	7	3	4	5	6	2		249.878	164.189	1.52189	0.297893
AT5G21020	5776.13	1314.28	3795.6	1236.48	1252.74	2787.31	457.146		1	4	2	6	5	3	7		5776.13	3795.6	1.5218	0.0016537
AT4G26080	546.206	350.116	359.085	226.477	317.173	350.917	175.918		1	4	2	6	5	3	7		546.206	359.085	1.5211	0.0428671
AT1G14370	553.289	283.807	363.835	164.083	98.3532	242.338	194.843		1	3	2	6	7	4	5		553.289	363.835	1.52072	0.0550845
AT5G55380	117.979	41.1961	77.6419	68.9053	67.8036	17.332	71.6985		1	6	2	4	5	7	3		117.979	77.6419	1.51953	0.205909
AT3G47520	841.559	553.925	490.042	207.234	316.336	297.711	233.832		1	2	3	7	4	5	6		841.559	553.925	1.51927	0.109264
AT3G49645	149.341	98.3085	50.1846	50.9861	42.7503	48.3833	30.4444		1	2	4	3	6	5	7		149.341	98.3085	1.51911	0.340016
AT4G03020	534.177	293.305	352.557	221.59	238.346	325.282	222.324		1	4	2	7	5	3	6		534.177	352.557	1.51515	0.00887118
AT1G52030	380.458	113.69	180.36	204.616	251.163	192.869	177.142		1	7	5	3	2	4	6		380.458	251.163	1.51479	0.125938
AT3G58660	206.831	57.9321	110.27	80.0393	64.3493	136.6	56.8231		1	6	3	4	5	2	7		206.831	136.6	1.51414	0.22017
AT5G11850	1187.95	784.908	564.855	451.938	327.855	332.995	492.488		1	2	3	5	7	6	4		1187.95	784.908	1.51349	0.0560097
AT3G62400	390.376	257.993	190.611	65.0264	187.721	174.798	70.4742		1	2	3	7	4	5	6		390.376	257.993	1.51312	0.0933109
AT1G55960	505.715	156.557	109.038	152.036	181.958	334.431	167.791		1	5	7	6	3	2	4		505.715	334.431	1.51216	0.14458
AT3G26570	1184.02	783.042	593.559	300.462	485.119	719.889	161.206		1	2	4	6	5	3	7		1184.02	783.042	1.51207	0.0725753
AT5G45170	231.628	76.1057	101.295	90.661	94.7222	145.427	153.191		1	7	4	6	5	3	2		231.628	153.191	1.51201	0.124773
AT3G53500	1545.18	1022.23	933.231	435.653	376.246	716.159	399.262		1	2	3	5	7	4	6		1545.18	1022.23	1.51158	0.0283516
AT1G71500	925.945	180.384	398.241	218.41	312.926	612.903	194.7		1	7	3	5	4	2	6		925.945	612.903	1.51075	0.00982999
AT5G64840	760.192	244.418	269.918	258.241	309.447	503.23	336.873		1	7	5	6	4	2	3		760.192	503.23	1.51062	0.00221734
AT2G21820	91.7951	8.71087	44.0702	60.767	56.5137	20.2798	51.9719		1	7	5	2	3	6	4		91.7951	60.767	1.51061	0.414056
AT3G09500	1708.21	497.495	1130.98	315.628	638.138	765.386	163.078		1	5	2	6	4	3	7		1708.21	1130.98	1.51039	0.00766708
AT3G14660	302.862	155.621	200.74	162.395	112.674	180.776	117.967		1	5	2	4	7	3	6		302.862	200.74	1.50873	0.0851605
AT1G33140	960.872	302.416	637.002	228.488	433.455	478.107	146.238		1	5	2	6	4	3	7		960.872	637.002	1.50843	0.00534002
AT2G01060	435.226	288.59	231.484	177.12	185	113.335	80.4523		1	2	3	5	4	6	7		435.226	288.59	1.50811	0.0971466
AT5G42270	468.038	310.525	261.007	211.273	288.3	238.309	151.064		1	2	4	6	3	5	7		468.038	310.525	1.50725	0.0486506
AT2G28600	388.621	199.945	258.125	159.683	115.857	152.817	75.0245		1	3	2	4	6	5	7		388.621	258.125	1.50556	0.0655279
AT1G52380	790.845	279.627	525.416	342.34	188.671	307.682	289.151		1	6	2	3	7	4	5		790.845	525.416	1.50518	0.0255568
AT1G17530	238.234	108.791	158.351	99.8503	83.0159	109.524	88.655		1	4	2	5	7	3	6		238.234	158.351	1.50447	0.128851
AT5G13650	826.741	375.478	440.353	277.609	256.659	549.669	314.351		1	4	3	6	7	2	5		826.741	549.669	1.50407	0.0395571
AT4G24810	404.585	269.012	128.652	138.158	123.34	137.876	162.292		1	2	6	4	7	5	3		404.585	269.012	1.50397	0.136464
AT4G11530	154.783	102.94	60.6813	93.8016	65.1855	37.5788	25.94		1	2	5	3	4	6	7		154.783	102.94	1.50363	0.258488
AT1G59710	392.018	229.086	193.664	130.885	97.988	260.818	88.7215		1	3	4	5	6	2	7		392.018	260.818	1.50304	0.124022
AT4G32260	1414.46	598.227	758.994	328.774	463.195	941.831	330.308		1	4	3	7	5	2	6		1414.46	941.831	1.50182	0.0660398
AT4G34230	2718.32	1811	1416.98	464.998	1015.38	1768.47	356.65		1	2	4	6	5	3	7		2718.32	1811	1.501	0.0352901
AT1G45229	303.956	202.503	188.371	185.634	90.6161	133.313	135.199		1	2	3	4	7	6	5		303.956	202.503	1.50099	0.132118
AT5G06210	168.359	88.6108	84.2569	77.1039	44.1754	112.179	47.4215		1	3	4	5	7	2	6		168.359	112.179	1.50081	0.203006
AT5G30673	136.732	11.4695	57.6564	91.1184	62.2688	9.07889	88.7468		1	6	5	2	4	7	3		136.732	91.1184	1.50059	0.348956
AT5G05370	198.488	132.35	123.89	44.3308	122.139	130.502	37.8362		1	2	4	6	5	3	7		198.488	132.35	1.49973	0.191205
AT5G07470	697.156	299.725	465.054	243.93	258.696	389.47	179.641		1	4	2	6	5	3	7		697.156	465.054	1.49909	0.0400402
AT3G59540	925.637	414.182	618.698	189.541	399.297	552.58	146.999		1	4	2	6	5	3	7		925.637	618.698	1.49611	0.0223042
AT1G28140	501.45	47.1814	319.3	270.207	151.275	335.274	183.075		1	7	3	4	6	2	5		501.45	335.274	1.49565	0.21814
AT5G63670	335.778	98.3085	224.647	145.388	136.848	126.885	146.769		1	7	2	4	5	6	3		335.778	224.647	1.49469	0.144911
AT4G39860	247.924	53.0502	165.907	152.925	137.367	122.765	108.402		1	7	2	3	4	5	6		247.924	165.907	1.49436	0.0770917
AT3G63410	779.799	341.874	522.085	245.935	323.183	409.952	291.023		1	4	2	7	5	3	6		779.799	522.085	1.49363	0.0336907
AT5G38420	697.579	168.88	41.1885	83.6572	202.575	467.109	117.156		1	4	7	6	3	2	5		697.579	467.109	1.4934	0.0467082
AT3G16520	321.937	111.651	215.763	95.2735	134.096	180.97	124.987		1	6	2	7	4	3	5		321.937	215.763	1.49209	0.125661
AT1G64750	351.021	219.641	223.824	88.8368	196.298	235.328	107.316		1	4	3	7	5	2	6		351.021	235.328	1.49163	0.119739
AT1G70880	148.095	37.2836	80.8969	56.1797	44.929	99.3017	45.4116		1	7	3	4	6	2	5		148.095	99.3017	1.49136	0.157359
AT5G54980	1468.51	984.94	819.841	378.815	241.828	323.09	127.966		1	2	3	4	6	5	7		1468.51	984.94	1.49096	0.00225538
AT4G33000	624.593	160.437	418.979	153.666	77.563	262.271	131.894		1	4	2	5	7	3	6		624.593	418.979	1.49075	0.0259158
AT3G22750	501.031	336.323	122.694	140.994	100.85	306.133	97.1079		1	2	5	4	6	3	7		501.031	336.323	1.48973	0.0585503
AT3G57720	213.749	122.852	119.024	78.7619	58.3156	143.585	121.36		1	3	5	6	7	2	4		213.749	143.585	1.48865	0.0882195
AT1G62970	307.415	88.9293	128.796	197.055	206.792	69.7036	81.2838		1	5	4	3	2	7	6		307.415	206.792	1.48659	0.083159
AT3G10250	394.659	168.88	265.489	233.196	144.731	220.96	153.814		1	5	2	3	7	4	6		394.659	265.489	1.48653	0.0775371
AT2G37660	324.671	199.677	125.229	126.484	218.478	106.531	84.0334		1	3	5	4	2	6	7		324.671	218.478	1.48606	0.17692
AT1G74270	611.29	150.306	411.827	133.775	238.671	338.407	65.2761		1	5	2	6	4	3	7		611.29	411.827	1.48434	0.105177
AT3G49430	508.401	342.542	333.909	212.719	160.033	246.698	177.326		1	2	3	5	7	4	6		508.401	342.542	1.4842	0.0935615
AT1G07350	1041.53	701.785	691.589	293.724	269.461	196.098	261.109		1	2	3	4	5	7	6		1041.53	701.785	1.48411	0.0218832
AT2G39990	373.64	187.119	250.005	113.266	173.985	251.83	139.703		1	4	3	7	5	2	6		373.64	251.83	1.4837	0.0913012
AT1G67090	12134.3	4001.56	4718.93	686.125	4852.9	8182.35	1090.61		1	5	4	7	3	2	6		12134.3	8182.35	1.48298	0.00235932
AT4G22280	135.919	36.5648	90.4446	91.6665	53.4479	39.1353	76.8507		1	7	3	2	5	6	4		135.919	91.6665	1.48275	0.23339
AT1G25440	565.486	200.178	381.532	181.368	124.18	238.35	125.425		1	4	2	5	7	3	6		565.486	381.532	1.48214	0.0560514
AT3G48560	946.096	390.108	638.342	236.529	362.907	577.83	207.286		1	4	2	6	5	3	7		946.096	638.342	1.48211	0.0530677
AT2G37040	9274.32	5847	4053.57	1304.22	3467.57	6259.19	1065.27		1	3	4	6	5	2	7		9274.32	6259.19	1.48171	0.0184708
AT1G80440	634.254	428.145	327.637	65.0105	62.9833	140.712	283.861		1	2	3	6	7	5	4		634.254	428.145	1.4814	0.168383
AT3G30720	223.156	112.521	99.0489	46.7243	64.726	66.0911	150.697		1	3	4	7	6	5	2		223.156	150.697	1.48083	0.274268
AT2G32060	685.555	306.094	462.997	219.575	325.424	380.015	93.1088		1	5	2	6	4	3	7		685.555	462.997	1.48069	0.0799942
AT5G48040	152.528	12.8235	69.7302	103.088	79.1254	27.4968	35.5254		1	7	4	2	3	6	5		152.528	103.088	1.47959	0.498662
AT3G51080	264.893	179.045	153.521	105.096	122.076	46.1126	109.397		1	2	3	6	4	7	5		264.893	179.045	1.47947	0.189697
AT5G16470	855.631	258.145	578.782	184.532	502.785	528.402	117.064		1	5	2	6	4	3	7		855.631	578.782	1.47833	0.025183
AT5G02450	880.761	286.968	596.18	174.239	286.592	484.556	109.162		1	4	2	6	5	3	7		880.761	596.18	1.47734	0.0727351
AT5G66770	420.701	98.8445	153.912	284.802	142.76	108.31	170.724		1	7	4	2	5	6	3		420.701	284.802	1.47717	0.179653
AT1G56710	191.177	129.473	97.9839	108.672	89.6033	40.5431	62.7815		1	2	4	3	5	7	6		191.177	129.473	1.47658	0.228095
AT4G25280	306.779	161.323	115.426	115.652	70.6187	207.818	130.715		1	3	6	5	7	2	4		306.779	207.818	1.47619	0.205633
AT5G04830	1273.76	863.612	625.872	278.145	186.511	303.714	168.205		1	2	3	5	6	4	7		1273.76	863.612	1.47492	0.0292808
AT1G32770	879.416	416.542	596.363	249.947	437.431	434.959	127.297		1	5	2	6	3	4	7		879.416	596.363	1.47463	0.0144085
AT1G35250	133.86	39.9082	34.2136	90.8186	60.0431	30.0647	63.8221		1	5	6	2	4	7	3		133.86	90.8186	1.47393	0.321885
AT1G06060	245.363	166.473	137.296	68.1264	76.7152	144.473	80.1767		1	2	4	7	6	3	5		245.363	166.473	1.47389	0.13573
AT1G54500	249.598	115.948	136.276	72.7318	116.078	169.352	56.5222		1	5	3	6	4	2	7		249.598	169.352	1.47384	0.126832
AT4G26415	101.469	52.6656	68.8715	53.7347	23.3537	21.7578	34.6479		1	4	2	3	6	7	5		101.469	68.8715	1.47331	0.282418
AT4G05049	106.206	66.4916	72.0886	38.2455	40.2928	42.4341	21.0428		1	3	2	6	5	4	7		106.206	72.0886	1.47327	0.211604
AT1G20020	480.339	326.072	146.163	128.719	157.383	284.685	124.665		1	2	5	6	4	3	7		480.339	326.072	1.47311	0.0800729
AT1G72645	627.422	426.003	213.521	132.398	42.6914	176.751	93.9196		1	2	3	5	7	4	6		627.422	426.003	1.47281	0.0283881
AT3G22960	875.239	358.493	594.315	186.544	339.447	404.035	195.369		1	4	2	7	5	3	6		875.239	594.315	1.47268	0.117192
AT5G11170	1268.04	861.538	783.134	312.25	142.25	611.247	308.255		1	2	3	5	7	4	6		1268.04	861.538	1.47183	0.0566418
AT4G37130	403.681	192.269	274.273	167.179	213.897	177.531	118.773		1	4	2	6	3	5	7		403.681	274.273	1.47182	0.0751589
AT4G01350	49.4568	1.57161	21.4508	23.6349	33.6115	0	10.8097		1	6	4	3	2	7	5		49.4568	33.6115	1.47142	0.669923
AT1G58100	354.534	174.28	241.027	182.707	160.143	180.103	127.736		1	5	2	3	6	4	7		354.534	241.027	1.47093	0.0909018
AT3G03920	269.225	71.0393	183.096	107.456	174.806	107.737	39.6829		1	6	2	5	3	4	7		269.225	183.096	1.4704	0.174955
AT1G19910	1552.72	842.525	1056.65	355.188	707.174	917.856	270.001		1	4	2	6	5	3	7		1552.72	1056.65	1.46947	0.00297802
AT4G11845	229.453	156.157	108.97	130.936	63.8076	134.969	108.473		1	2	5	4	7	3	6		229.453	156.157	1.46937	0.204573
AT4G29130	377.855	201.483	143.711	204.973	193.499	257.276	84.8189		1	4	6	3	5	2	7		377.855	257.276	1.46868	0.143948
AT2G06510	214.848	146.31	97.5611	93.8181	76.2833	117.835	145.545		1	2	5	6	7	4	3		214.848	146.31	1.46845	0.179621
AT5G60460	373.099	116.801	254.095	144.139	170.401	162.705	129.537		1	7	2	5	3	4	6		373.099	254.095	1.46834	0.0453341
AT5G48160	638.567	396.629	434.922	178.495	323.2	284.83	180.565		1	3	2	7	4	5	6		638.567	434.922	1.46823	0.0475471
AT4G37830	997	435.533	679.115	220.902	571.386	590.427	237.622		1	5	2	7	4	3	6		997	679.115	1.46809	0.0397413
AT4G35090	1227.69	117.834	178.754	253.596	228.268	836.775	177.422		1	7	5	3	4	2	6		1227.69	836.775	1.46717	0.233598
AT2G17350	202.249	94.563	137.855	59.5461	84.888	100.784	46.9369		1	4	2	6	5	3	7		202.249	137.855	1.46711	0.185183
AT1G05860	186.052	97.8072	121.89	120.741	97.7684	55.4516	126.95		1	5	3	4	6	7	2		186.052	126.95	1.46555	0.130229
AT2G32487	204.454	57.4465	137.157	85.8887	65.7114	139.519	19.7726		1	6	3	4	5	2	7		204.454	139.519	1.46543	0.146448
AT2G35635	361.245	237.16	220.981	120.469	246.602	212.955	141.78		1	3	4	7	2	5	6		361.245	246.602	1.4649	0.0678951
AT1G01020	295.395	201.817	104.614	131.694	94.6083	124.078	116.625		1	2	6	3	7	4	5		295.395	201.817	1.46368	#N/A
AT1G22885	187.349	94.1453	86.1637	51.4253	85.379	52.3799	128.037		1	3	4	7	5	6	2		187.349	128.037	1.46324	0.267502
AT4G22890	670.723	145.607	176.581	167.505	216.735	458.443	166.847		1	7	4	5	3	2	6		670.723	458.443	1.46305	0.139745
AT1G75350	338.867	92.3231	231.88	51.379	89.1476	153.003	53.4971		1	4	2	7	5	3	6		338.867	231.88	1.46139	0.235854
AT2G39460	907.043	345.017	620.881	184.604	413.081	565.279	146.861		1	5	2	6	4	3	7		907.043	620.881	1.4609	0.0267489
AT1G48300	6694.73	1068.14	4587.39	1758.21	1656.44	1596.43	676.613		1	6	2	3	4	5	7		6694.73	4587.39	1.45938	0.0129116
AT5G23760	895.176	613.491	609.429	368	395.678	278.852	120.553		1	2	3	5	4	6	7		895.176	613.491	1.45915	0.0265268
AT1G26670	1161.98	488.115	796.343	293.472	481.189	641.778	318.513		1	4	2	7	5	3	6		1161.98	796.343	1.45914	0.0616192
AT5G24165	245.055	154.935	90.4097	98.3095	139.184	168.019	98.6997		1	3	7	6	4	2	5		245.055	168.019	1.4585	0.104088
AT2G18240	171.498	117.685	88.7427	90.9297	63.2656	42.1946	96.4142		1	2	5	4	6	7	3		171.498	117.685	1.45726	0.296085
AT4G37540	162.038	45.1921	111.198	67.5613	85.2809	41.1294	53.4052		1	6	2	4	3	7	5		162.038	111.198	1.45721	0.244716
AT1G04480	353.534	129.824	242.624	63.0589	119.764	216.389	57.5168		1	4	2	6	5	3	7		353.534	242.624	1.45713	#N/A
AT1G20620	15783.1	10835.2	10743.8	2355.31	6127.32	10364.1	2558.51		1	2	3	7	5	4	6		15783.1	10835.2	1.45665	0.0149667
AT4G09800	780.132	407.596	535.729	230.252	333.495	458.864	135.403		1	4	2	6	5	3	7		780.132	535.729	1.45621	0.0560097
AT4G22150	306.779	154.117	207.225	88.551	152.888	210.717	131.685		1	4	3	7	5	2	6		306.779	210.717	1.45588	0.0870123
AT4G08540	272.214	185.75	113.903	186.983	81.5515	126.481	150.396		1	3	6	2	7	5	4		272.214	186.983	1.45582	0.0821656
AT5G27360	752.166	516.721	285.63	423.08	255.41	420.405	259.813		1	2	5	3	7	4	6		752.166	516.721	1.45565	0.101198
AT1G12900	772.831	243.231	180.857	114.103	442.04	531.032	158.599		1	4	5	7	3	2	6		772.831	531.032	1.45534	0.0466989
AT2G42310	389.336	179.197	267.668	82.2045	185.016	223.251	62.2969		1	5	2	6	4	3	7		389.336	267.668	1.45455	0.0448171
AT4G35785	1071.62	737.145	593.184	308.39	172.733	210.911	165.735		1	2	3	4	6	5	7		1071.62	737.145	1.45375	0.0425757
AT2G17710	1633.51	796.55	1123.67	476.716	610.568	764.415	226.553		1	3	2	6	5	4	7		1633.51	1123.67	1.45372	0.0214791
AT5G25830	633.117	435.885	234.342	173.892	147.597	181.928	172.066		1	2	3	5	7	4	6		633.117	435.885	1.45249	0.142567
AT5G55910	827.7	396.443	569.905	240.43	353.215	421.417	363.231		1	4	2	7	6	3	5		827.7	569.905	1.45235	0.0665091
AT3G05400	180.383	46.5131	71.6739	124.212	90.7141	114.755	115.355		1	7	6	2	5	4	3		180.383	124.212	1.45222	0.180151
AT4G39955	345.717	238.131	149.845	153.573	167.071	142.041	65.4851		1	2	5	4	3	6	7		345.717	238.131	1.45179	0.155162
AT1G52220	351.384	154.719	214.363	73.6131	150.408	242.037	114.595		1	4	3	7	5	2	6		351.384	242.037	1.45178	0.100204
AT4G03520	403.948	136.313	169.368	110.697	278.427	233.007	109.351		1	5	4	6	2	3	7		403.948	278.427	1.45082	0.146616
AT4G28440	212.212	70.0194	146.48	58.3673	69.5625	117.212	64.3527		1	4	2	7	5	3	6		212.212	146.48	1.44875	0.186335
AT1G67700	254.479	87.0235	175.723	89.7096	129.598	131.678	46.6819		1	6	2	5	4	3	7		254.479	175.723	1.44818	0.107519
AT5G02090	353.848	244.367	115.709	59.1487	59.776	170.397	25.2004		1	2	4	6	5	3	7		353.848	244.367	1.44801	0.189104
AT5G31855	111.352	15.1644	50.4539	65.5963	76.935	21.7084	57.0528		1	7	5	3	2	6	4		111.352	76.935	1.44735	0.388678
AT2G41250	578.684	399.856	288.466	132.903	204.444	239.539	220.018		1	2	3	7	6	4	5		578.684	399.856	1.44723	0.107886
AT1G02840	1275.98	544.693	881.712	429.359	256.533	342.857	185.641		1	3	2	4	6	5	7		1275.98	881.712	1.44716	#N/A
AT4G14710	365.348	167.325	172.371	105.89	204.051	252.618	94.843		1	5	4	6	3	2	7		365.348	252.618	1.44625	0.0814929
AT5G28750	172.475	119.274	63.0996	61.7065	58.5158	97.3323	49.5692		1	2	4	5	6	3	7		172.475	119.274	1.44604	0.288376
AT2G20700	108.786	75.286	51.8892	21.6021	46.1106	24.2598	39.637		1	2	3	7	4	6	5		108.786	75.286	1.44496	0.411183
AT2G05840	505.634	349.932	292.98	142.992	156.657	349.348	150.906		1	2	4	7	5	3	6		505.634	349.932	1.44495	0.0943623
AT5G05360	191.93	83.3285	90.7021	53.8836	105.145	132.855	45.9216		1	5	4	6	3	2	7		191.93	132.855	1.44466	0.331085
AT2G44290	127.089	22.2532	87.9975	83.9211	87.3495	66.5784	78.4218		1	7	2	4	3	6	5		127.089	87.9975	1.44423	0.260747
AT1G05190	342.834	237.394	115.87	115.091	152.209	188.971	98.6078		1	2	5	6	4	3	7		342.834	237.394	1.44416	#N/A
AT2G02510	205.38	142.413	110.926	42.4728	139.184	126.497	26.6337		1	2	5	6	3	4	7		205.38	142.413	1.44215	0.259653
AT5G61930	215.759	74.7186	149.637	125.955	123.784	66.182	114.707		1	6	2	3	4	7	5		215.759	149.637	1.44188	0.156371
AT2G39340	1091.41	757.528	585.904	551.541	321.687	586.059	463.778		1	2	4	5	7	3	6		1091.41	757.528	1.44075	0.0308049
AT5G18800	436.961	216.112	249.386	114.009	161.12	303.479	70.1273		1	4	3	6	5	2	7		436.961	303.479	1.43984	0.0358265
AT2G47710	735.225	110.415	480.456	277.932	510.83	380.027	178.438		1	7	3	5	2	4	6		735.225	510.83	1.43928	0.192421
AT3G08670	2155.67	1498.17	1239.78	941.176	664.186	649.982	1086.89		1	2	3	5	6	7	4		2155.67	1498.17	1.43887	0.0250252
AT5G47390	1431.52	473.922	792.823	234.997	201.978	995.408	634.472		1	5	3	6	7	2	4		1431.52	995.408	1.43813	0.0294404
AT3G09935	65.7131	30.8805	45.72	20.417	19.0276	13.7896	13.1205		1	3	2	4	5	6	7		65.7131	45.72	1.43729	0.33368
AT2G46280	629.288	381.897	438.005	218.305	300.599	403.049	248.034		1	4	2	7	5	3	6		629.288	438.005	1.43671	0.0239943
AT1G69252	1360.59	363.575	947.531	328.356	234.487	853.8	174.744		1	4	2	5	6	3	7		1360.59	947.531	1.43594	0.0505076
AT4G12800	1901	681.739	898.098	284.782	839.464	1324.12	249.008		1	5	3	6	4	2	7		1901	1324.12	1.43568	0.0611758
AT1G41880	336.859	141.962	230.742	136.433	234.64	205.114	135.546		1	5	3	6	2	4	7		336.859	234.64	1.43564	0.121802
AT2G23760	3252.14	2266.41	503.559	428.196	311.073	273.749	803.92		1	2	4	5	6	7	3		3252.14	2266.41	1.43493	0.089565
AT1G72200	273.821	190.884	133.569	94.9181	111.155	65.1538	78.7687		1	2	3	5	4	7	6		273.821	190.884	1.43449	0.381587
AT3G48430	684.92	477.648	455.312	343.601	261.932	230.502	426.003		1	2	3	5	6	7	4		684.92	477.648	1.43394	0.215362
AT3G52230	292.009	96.7542	122.484	76.6659	107.865	203.644	69.8977		1	5	3	6	4	2	7		292.009	203.644	1.43391	0.158209
AT4G24630	277.912	193.911	130.726	124.852	129.335	98.2613	48.9467		1	2	3	5	4	6	7		277.912	193.911	1.4332	0.168806
AT3G51180	243.393	152.996	128.333	169.87	46.3775	76.6149	135.266		1	3	5	2	7	6	4		243.393	169.87	1.43282	0.181573
AT1G66240	1029	426.104	718.41	260.026	324.91	445.231	133.21		1	4	2	6	5	3	7		1029	718.41	1.43232	0.0319243
AT5G51430	615.055	429.498	229.875	335.768	208.33	270.244	163.889		1	2	5	3	6	4	7		615.055	429.498	1.43203	0.194626
AT4G16710	1107.57	773.863	485.599	277.005	173.569	242.677	210.428		1	2	3	4	7	5	6		1107.57	773.863	1.43122	0.104469
AT3G48170	344.389	237.461	240.687	152.069	133.288	180.582	67.0103		1	3	2	5	6	4	7		344.389	240.687	1.43086	0.165458
AT1G19920	491.104	290.195	326.612	180.918	281.704	343.312	141.805		1	4	3	6	5	2	7		491.104	343.312	1.43049	0.127324
AT2G35680	2061.09	1088	1441.02	624.578	505.933	702.552	421.37		1	3	2	5	6	4	7		2061.09	1441.02	1.4303	0.00990279
AT5G02830	176.433	76.4904	41.5429	83.8671	100.623	123.434	74.5399		1	5	7	4	3	2	6		176.433	123.434	1.42938	0.238767
AT5G66250	404.617	283.256	260.982	147.976	210.329	149.147	171.694		1	2	3	7	4	6	5		404.617	283.256	1.42845	0.0892621
AT2G19310	553.665	100.715	387.643	169.315	119.054	213.623	83.5487		1	6	2	4	5	3	7		553.665	387.643	1.42828	0.196485
AT1G08640	521.121	206.616	364.92	201.925	189.624	229.961	158.828		1	4	2	5	6	3	7		521.121	364.92	1.42804	0.101384
AT1G53510	764.559	535.633	497.304	359.991	287.672	319.007	225.211		1	2	3	4	6	5	7		764.559	535.633	1.42739	0.0552031
AT5G38980	592.398	272.956	370.227	135.685	259.305	415.067	85.9514		1	4	3	6	5	2	7		592.398	415.067	1.42723	0.10977
AT3G01400	336.265	146.31	231.691	172.676	235.829	210.395	57.3997		1	6	3	5	2	4	7		336.265	235.829	1.42588	0.238572
AT4G33670	233.948	87.2236	153.529	82.4245	109.11	164.142	32.5921		1	5	3	6	4	2	7		233.948	164.142	1.42528	0.155142
AT1G59720	188.367	65.2715	123.736	132.178	98.9498	76.3839	43.218		1	6	3	2	4	5	7		188.367	132.178	1.4251	0.294613
AT1G64680	303.255	31.2652	100.108	176.96	212.841	151.401	80.9829		1	7	5	3	2	4	6		303.255	212.841	1.4248	0.188501
AT4G36120	431.886	153.282	303.214	208.542	176.56	145.233	178.973		1	6	2	3	5	7	4		431.886	303.214	1.42436	0.23342
AT3G26650	2572.28	901.516	814.877	268.91	793.279	1807.22	284.299		1	3	4	7	5	2	6		2572.28	1807.22	1.42333	0.0462618
AT5G06060	301.311	94.4134	193.242	119.437	97.3093	211.828	74.239		1	6	3	4	5	2	7		301.311	211.828	1.42243	0.152487
AT3G63120	613.308	245.304	431.275	178.997	151.954	248.799	92.8331		1	4	2	5	6	3	7		613.308	431.275	1.42208	0.169258
AT4G16370	1193.95	839.821	500.465	393.355	520.199	817.687	321.049		1	2	5	6	4	3	7		1193.95	839.821	1.42167	0.177623
AT1G35210	320.274	182.222	225.32	61.7718	93.9721	105.672	214.983		1	4	2	7	6	5	3		320.274	225.32	1.42142	0.114902
AT1G51430	327.469	224.171	230.433	151.837	83.3655	55.522	78.1209		1	3	2	4	5	7	6		327.469	230.433	1.4211	0.360813
AT1G13330	87.3672	61.493	34.2161	17.7102	16.3778	23.8305	16.0997		1	2	3	5	6	4	7		87.3672	61.493	1.42077	0.485615
AT4G01150	825.482	384.039	383.272	150.915	404.511	581.05	133.557		1	4	5	6	3	2	7		825.482	581.05	1.42067	0.0975053
AT1G73230	336.693	182.255	237.008	82.0855	206.473	187.663	96.4142		1	5	2	7	3	4	6		336.693	237.008	1.4206	0.0311701
AT1G67865	4242.65	703.057	2366.69	749.816	2987.73	1799.39	365.588		1	6	3	5	2	4	7		4242.65	2987.73	1.42002	0.0245516
AT1G08573	131.613	79.4491	92.6837	65.2256	51.7912	40.8445	45.3198		1	3	2	4	5	7	6		131.613	92.6837	1.42002	0.238081
AT3G27770	228.867	161.089	161.173	99.2422	138.501	143.672	83.9162		1	3	2	6	5	4	7		228.867	161.173	1.42001	0.108814
AT5G60670	467.507	201.281	282.719	98.0658	217.469	329.271	95.3071		1	5	3	6	4	2	7		467.507	329.271	1.41983	0.177188
AT2G03440	326.402	150.088	216.72	81.8556	109.525	230.113	84.7018		1	4	3	7	5	2	6		326.402	230.113	1.41844	0.255496
AT2G48100	656.535	463.304	342.701	359.34	200.837	297.955	225.625		1	2	4	3	7	5	6		656.535	463.304	1.41707	0.222352
AT5G02960	1324.36	406.559	935.601	198.933	559.621	686.904	164.139		1	5	2	6	4	3	7		1324.36	935.601	1.41552	0.0666026
AT1G32080	222.167	42.9017	40.6957	147.124	125.896	157.024	146.075		1	6	7	3	5	2	4		222.167	157.024	1.41486	0.340405
AT3G17800	7444.54	4013.75	4481.25	2001.21	1390.27	5263.62	2185.4		1	4	3	6	7	2	5		7444.54	5263.62	1.41434	0.0388107
AT5G64350	654.689	252.76	462.234	164.86	463.01	377.823	134.368		1	5	3	6	2	4	7		654.689	463.01	1.41399	0.202765
AT1G62750	357.841	105.331	160.994	155.994	161.383	253.097	109.489		1	7	4	5	3	2	6		357.841	253.097	1.41385	0.146071
AT3G46780	577.597	255.035	294.09	187.674	299.135	408.569	120.298		1	5	4	6	3	2	7		577.597	408.569	1.41371	0.111946
AT1G64970	200.783	18.5252	132.573	116.071	62.1352	142.033	95.8836		1	7	3	4	6	2	5		200.783	142.033	1.41364	0.289067
AT3G44620	390.179	139.087	276.252	107.871	176.47	149.06	157.533		1	6	2	7	3	5	4		390.179	276.252	1.4124	0.0496905
AT4G33250	581.332	197.102	411.827	234.487	292.865	314.998	162.639		1	6	2	5	4	3	7		581.332	411.827	1.41159	0.048696
AT1G74230	232.018	106.083	151.713	109.006	164.399	115.234	79.8758		1	6	3	5	2	4	7		232.018	164.399	1.41132	0.196505
AT2G24940	2046.82	531.619	1450.7	586.923	1010.64	1084.92	235.7		1	6	2	5	4	3	7		2046.82	1450.7	1.41092	0.0278797
AT1G67300	1219.66	864.497	469.228	232.714	261.374	344.848	130.853		1	2	3	6	5	4	7		1219.66	864.497	1.41083	0.0366124
AT2G18860	458.771	325.287	301.817	176.794	124.172	143.284	66.2707		1	2	3	4	6	5	7		458.771	325.287	1.41036	0.181275
AT1G07930	1222.97	474.072	867.911	158.054	409.68	762.281	191.253		1	4	2	7	5	3	6		1222.97	867.911	1.4091	0.158141
AT1G63290	828.412	588.046	341.866	100.707	168.492	239.535	86.7116		1	2	3	6	5	4	7		828.412	588.046	1.40875	0.187588
AT2G35370	324.187	210.845	123.083	108.044	148.92	230.278	105.147		1	3	5	6	4	2	7		324.187	230.278	1.40781	0.260887
AT5G66052	720.771	245.454	310.942	92.9803	156.708	511.999	63.1743		1	4	3	6	5	2	7		720.771	511.999	1.40776	0.100082
AT2G15020	340.452	23.24	55.4055	241.939	110.091	95.615	116.508		1	7	6	2	4	5	3		340.452	241.939	1.40718	0.379034
AT3G60750	1321.34	582.745	619.651	255.925	650.735	939.369	219.228		1	5	4	6	3	2	7		1321.34	939.369	1.40663	0.106386
AT1G03130	612.797	289.041	435.88	113.971	228.555	366.164	131.965		1	4	2	7	5	3	6		612.797	435.88	1.40589	#N/A
AT4G32240	268.52	137.113	148.847	101.684	132.012	191.032	106.693		1	4	3	7	5	2	6		268.52	191.032	1.40563	0.131433
AT2G34480	2616.24	892.883	1862.22	467.725	965.475	1260.07	265.567		1	5	2	6	4	3	7		2616.24	1862.22	1.4049	0.00630346
AT5G64180	321.008	228.5	197.898	189.826	186.28	213.958	87.3594		1	2	4	5	6	3	7		321.008	228.5	1.40485	0.16462
AT1G10682	162.337	110.497	115.614	45.1338	92.3587	110.796	38.3208		1	4	2	6	5	3	7		162.337	115.614	1.40413	0.179856
AT2G21290	311.07	139.036	221.665	124.369	130.025	167.837	90.8026		1	4	2	6	5	3	7		311.07	221.665	1.40333	0.122179
AT1G16400	176.015	15.9667	125.447	57.9051	90.1055	55.1007	33.9083		1	7	2	4	3	5	6		176.015	125.447	1.4031	0.368392
AT1G05385	185.305	111.216	132.081	98.5661	70.76	54.5721	64.7455		1	3	2	4	5	7	6		185.305	132.081	1.40297	#N/A
AT5G12040	499.067	355.783	183.886	152.803	196.346	239.514	131.985		1	2	5	6	4	3	7		499.067	355.783	1.40273	0.148779
AT1G11175	581.166	222.984	414.414	263.475	121.644	269.145	137.576		1	5	2	4	7	3	6		581.166	414.414	1.40238	0.106994
AT1G09690	1062.38	326.942	757.701	157.804	321.303	327.664	72.7137		1	4	2	6	5	3	7		1062.38	757.701	1.40211	0.05762
AT5G42850	578.136	157.161	412.632	139.785	279.73	285.445	118.61		1	5	2	6	4	3	7		578.136	412.632	1.40109	0.169848
AT3G22230	807.272	289.76	576.309	147.255	301.09	515.637	75.6723		1	5	2	6	4	3	7		807.272	576.309	1.40076	0.0113496
AT3G47965	67.4439	23.1896	37.0123	19.8963	24.9867	48.1935	17.324		1	5	3	6	4	2	7		67.4439	48.1935	1.39944	0.33474
AT5G10946	88.4048	4.07958	13.7802	63.1844	25.9643	37.0627	45.5747		1	7	6	2	5	4	3		88.4048	63.1844	1.39915	0.530791
AT4G00585	227.967	162.945	122.369	87.8253	152.551	147.974	123.165		1	2	6	7	3	4	5		227.967	162.945	1.39904	0.191807
AT3G61420	707.954	506.073	382.585	313.398	164.928	391.992	321.279		1	2	4	6	7	3	5		707.954	506.073	1.39892	0.10724
AT5G02880	882.757	596.186	631.734	440.217	345.3	440.037	503.185		1	3	2	5	7	6	4		882.757	631.734	1.39736	0.0160078
AT5G16400	133.542	69.4346	43.5138	39.3715	95.5698	43.5529	28.4345		1	3	5	6	2	4	7		133.542	95.5698	1.39733	0.437694
AT1G50970	319.341	146.092	204.589	228.589	51.7755	205.552	127.828		1	5	4	2	7	3	6		319.341	228.589	1.39701	0.36198
AT1G12230	423.567	128.052	270.895	263.066	183.544	278.992	303.291		1	7	4	5	6	3	2		423.567	303.291	1.39657	0.179801
AT5G03230	592.03	424.046	403.996	162.729	195.305	275.879	120.069		1	2	3	6	5	4	7		592.03	424.046	1.39614	0.136017
AT1G32520	157.842	71.8417	68.8716	57.3502	32.0371	113.079	43.1261		1	3	4	5	7	2	6		157.842	113.079	1.39586	0.372221
AT5G47700	557.984	308.619	399.759	148.302	379.991	334.208	210.662		1	5	2	7	3	4	6		557.984	399.759	1.3958	0.128472
AT1G13340	286.473	78.8974	62.9468	56.9145	40.7365	205.449	74.6317		1	3	5	6	7	2	4		286.473	205.449	1.39438	0.21635
AT4G31080	441.201	277.323	316.506	90.9229	223.083	241.541	64.0518		1	3	2	6	5	4	7		441.201	316.506	1.39397	0.225412
AT3G16830	362.782	151.158	218.649	224.176	198.517	260.339	226.691		1	7	5	4	6	2	3		362.782	260.339	1.3935	0.103581
AT4G30960	2578.73	1198.83	1851.28	1084.91	1079.72	1029.56	499.93		1	3	2	4	5	6	7		2578.73	1851.28	1.39295	0.0182106
AT5G01850	436.246	93.4439	238.68	277.219	167.638	313.338	124.548		1	7	4	3	5	2	6		436.246	313.338	1.39226	0.282237
AT1G71170	256.308	110.598	162.893	184.215	138.721	112.501	180.147		1	7	4	2	5	6	3		256.308	184.215	1.39136	0.114034
AT4G30450	248.086	36.1471	178.534	46.062	43.9202	72.6803	33.4236		1	6	2	4	5	3	7		248.086	178.534	1.38957	0.276229
AT5G02770	2098.41	1391.35	1510.36	656.418	304.316	701.978	471.169		1	3	2	5	7	4	6		2098.41	1510.36	1.38934	0.0268299
AT1G16880	677.432	488.032	442.695	180.825	314.02	472.257	202.414		1	2	4	7	5	3	6		677.432	488.032	1.38809	0.0754237
AT5G23920	626.325	451.249	121.345	144.095	113.659	286.857	143.075		1	2	6	4	7	3	5		626.325	451.249	1.38798	0.244232
AT4G35450	789.685	231.175	425.438	250.077	358.322	569.057	201.189		1	6	3	5	4	2	7		789.685	569.057	1.38771	0.0710609
AT1G21920	1220.2	879.912	251.244	123.723	114.527	243.866	78.8146		1	2	3	5	6	4	7		1220.2	879.912	1.38673	0.184289
AT2G47590	251.124	143.116	132.7	133.055	181.11	77.0567	130.139		1	3	5	4	2	7	6		251.124	181.11	1.38659	0.251778
AT3G11120	258.537	161.474	144.465	76.4024	141.076	186.474	55.9916		1	3	4	6	5	2	7		258.537	186.474	1.38645	0.109227
AT3G12570	326.271	235.404	224.357	155.307	167.237	217.079	108.703		1	2	3	6	5	4	7		326.271	235.404	1.386	0.208331
AT3G01470	476.942	112.637	344.18	223.381	117.443	176.796	150.559		1	7	2	3	6	4	5		476.942	344.18	1.38573	0.235648
AT3G09630	814.276	263.444	587.803	164.392	363.181	432.928	136.189		1	5	2	6	4	3	7		814.276	587.803	1.38529	0.0975823
AT3G13720	240.337	96.8535	146.034	161.046	132.393	173.572	73.6624		1	6	4	3	5	2	7		240.337	173.572	1.38466	0.19005
AT3G48185	229.894	158.298	166.096	85.6648	117.157	122.645	49.0386		1	3	2	6	5	4	7		229.894	166.096	1.3841	0.203195
AT1G01100	1496.19	418.848	1081.11	222.307	501.309	640.424	108.958		1	5	2	6	4	3	7		1496.19	1081.11	1.38394	#N/A
AT4G02715	540.469	179.414	390.667	162.174	190.021	242.367	163.103		1	5	2	7	4	3	6		540.469	390.667	1.38345	0.118843
AT2G42600	1071.65	277.754	775.454	384.386	594.544	394.124	327.007		1	7	2	5	3	4	6		1071.65	775.454	1.38197	0.237522
AT1G30230	2722.7	1116.12	1971.07	567.853	710.201	1545.02	365.838		1	4	2	6	5	3	7		2722.7	1971.07	1.38133	0.0253824
AT5G57850	346.323	250.889	135.132	148.789	110.633	158.345	125.843		1	2	5	4	7	3	6		346.323	250.889	1.38038	0.191863
AT1G72910	558.326	52.5646	404.57	120.231	141.826	67.5567	43.3099		1	6	2	4	3	5	7		558.326	404.57	1.38005	0.173892
AT4G05180	890.935	354.765	487.661	168.884	412.633	645.635	162.409		1	5	3	6	4	2	7		890.935	645.635	1.37994	0.0902678
AT3G03940	815.653	591.506	521.972	378.1	366.739	478.211	353.136		1	2	3	5	6	4	7		815.653	591.506	1.37894	0.153256
AT3G03360	535.144	388.22	286.857	161.275	92.869	143.387	183.289		1	2	3	5	7	6	4		535.144	388.22	1.37846	0.20663
AT2G26240	273.18	185.965	198.195	65.6324	77.5314	161.888	65.7607		1	3	2	7	5	4	6		273.18	198.195	1.37834	0.31635
AT5G14540	727.34	528.058	414.548	192.411	231.197	198.508	206.709		1	2	3	7	4	6	5		727.34	528.058	1.37739	0.227185
AT5G04235	471.561	342.457	306.109	290.915	155.142	254.579	204.47		1	2	3	4	7	5	6		471.561	342.457	1.37699	0.132579
AT2G25964	308.695	159.265	224.315	201.969	58.3782	75.2566	27.2562		1	4	2	3	6	5	7		308.695	224.315	1.37617	0.311631
AT1G54100	312.526	227.282	205.188	139.985	108.018	139.416	167.511		1	2	3	5	7	6	4		312.526	227.282	1.37506	0.245451
AT1G52590	278.621	151.559	199.204	202.639	122.139	95.6478	104.801		1	4	3	2	5	7	6		278.621	202.639	1.37496	0.150464
AT5G37850	355.33	202.268	188.786	147.767	59.34	258.461	126.905		1	3	4	5	7	2	6		355.33	258.461	1.37479	0.0877487
AT5G09920	253.246	154.001	151.053	87.6321	90.1604	184.244	36.5659		1	3	4	6	5	2	7		253.246	184.244	1.37451	0.194299
AT1G07700	339.847	215.024	128.907	108.585	165.297	247.326	142.8		1	3	6	7	4	2	5		339.847	247.326	1.37409	0.280894
AT2G22540	664.821	346.169	483.905	314.552	256.953	332.726	183.151		1	3	2	5	6	4	7		664.821	483.905	1.37387	0.0101275
AT4G00030	106.818	21.6684	72.1023	42.2606	22.3605	77.7586	43.9577		1	7	3	5	6	2	4		106.818	77.7586	1.37372	0.440849
AT5G40850	246.689	100.181	179.435	94.2703	147.251	179.913	130.715		1	6	3	7	4	2	5		246.689	179.913	1.37116	0.221514
AT1G03650	71.7557	27.3527	52.3866	32.8569	35.0679	12.7327	1.2243		1	5	2	4	3	6	7		71.7557	52.3866	1.36973	#N/A
AT1G72770	865.246	626.685	632.349	434.657	451.513	487.607	352.167		1	3	2	6	5	4	7		865.246	632.349	1.3683	0.0719945
AT3G17040	386.245	245.253	282.358	139.799	122.41	183.423	197.082		1	3	2	6	7	5	4		386.245	282.358	1.36793	0.229562
AT3G52800	8354.83	4626.83	6109.73	2731.51	1669.79	5828.62	2686.13		1	4	2	5	7	3	6		8354.83	6109.73	1.36746	0.0306869
AT5G28060	1684.67	668.364	1232	328.204	543.949	842.579	204.888		1	4	2	6	5	3	7		1684.67	1232	1.36743	0.0740614
AT5G23900	874.722	343.329	639.696	216.87	286.208	554.912	149.748		1	4	2	6	5	3	7		874.722	639.696	1.3674	0.0958105
AT2G26860	125.894	40.9455	74.4537	92.0863	49.6674	52.1734	30.1435		1	6	3	2	5	4	7		125.894	92.0863	1.36713	0.330977
AT5G53120	842.925	609.681	591.705	292.332	598.268	616.643	225.859		1	3	5	6	4	2	7		842.925	616.643	1.36696	0.223237
AT3G27900	124.038	43.1349	90.7657	48.2812	6.69716	22.757	20.5581		1	4	2	3	7	5	6		124.038	90.7657	1.36658	0.422028
AT3G04610	546.612	300.963	400.118	243.677	202.992	349.022	187.518		1	4	2	5	6	3	7		546.612	400.118	1.36613	0.196946
AT2G48020	248.896	75.0354	182.208	118.688	99.8683	135.052	104.382		1	7	2	4	6	3	5		248.896	182.208	1.366	0.200422
AT2G36900	246.707	179.045	180.69	86.6866	105.549	157.107	69.7345		1	3	2	6	5	4	7		246.707	180.69	1.36536	0.281618
AT3G43980	187.581	69.3337	133.542	47.6162	99.5465	137.392	42.0856		1	5	3	6	4	2	7		187.581	137.392	1.3653	0.269088
AT2G43710	555.828	251.139	360.724	228.396	284.46	407.186	179.779		1	5	3	6	4	2	7		555.828	407.186	1.36505	0.136846
AT3G10525	88.1317	64.5858	37.344	21.8623	42.3106	32.5914	20.9969		1	2	4	6	3	5	7		88.1317	64.5858	1.36457	0.398184
AT2G37340	1231.07	450.781	902.574	301.051	267.976	430.636	178.392		1	3	2	5	6	4	7		1231.07	902.574	1.36396	0.122368
AT2G41870	360.393	125.813	263.186	264.346	159.868	167.127	246.346		1	7	3	2	6	5	4		360.393	264.346	1.36334	0.132304
AT1G02145	339.557	247.227	249.189	151.136	86.3131	144.489	145.591		1	3	2	4	7	6	5		339.557	249.189	1.36265	#N/A
AT4G30490	854.824	627.352	555.46	143.066	228.653	503.75	247.019		1	2	3	7	6	4	5		854.824	627.352	1.36259	0.194093
AT4G30010	461.584	199.426	269.435	113.185	338.792	262.804	131.455		1	5	3	7	2	4	6		461.584	338.792	1.36244	0.125526
AT3G63390	139.943	34.6259	102.72	34.0364	22.329	65.7609	11.2024		1	4	2	5	6	3	7		139.943	102.72	1.36237	0.566785
AT1G29070	324.625	197.873	166.637	96.8821	238.361	176.297	78.4678		1	3	5	6	2	4	7		324.625	238.361	1.3619	0.28465
AT1G25420	473.077	342.124	347.397	163.892	167.413	296.2	124.803		1	3	2	6	5	4	7		473.077	347.397	1.36178	0.0586029
AT1G08580	299.245	107.822	219.766	142.779	145.328	218.388	92.5116		1	6	2	5	4	3	7		299.245	219.766	1.36165	0.145888
AT5G40190	305.55	120.579	224.402	75.6055	106.79	153.878	110.968		1	4	2	7	6	3	5		305.55	224.402	1.36162	0.215606
AT5G04600	226.6	120.428	166.424	91.0199	109.565	144.523	67.1941		1	4	2	6	5	3	7		226.6	166.424	1.36158	0.238686
AT2G42790	435.908	317.112	320.506	159.049	162.365	237.665	124.318		1	3	2	6	5	4	7		435.908	320.506	1.36006	0.0489014
AT5G06980	2084.35	1320.11	991.393	588.429	418.725	1533.1	486.045		1	3	4	5	7	2	6		2084.35	1533.1	1.35957	0.110169
AT4G31985	981.44	351.218	721.915	163.338	355.314	628.575	118.426		1	5	2	6	4	3	7		981.44	721.915	1.3595	0.0963903
AT1G64350	247.996	128.888	109.707	174.034	174.711	84.769	182.483		1	5	6	4	3	7	2		247.996	182.483	1.35901	0.296813
AT4G22220	493.097	160.705	291.151	108.49	242.738	362.894	139.357		1	5	3	7	4	2	6		493.097	362.894	1.35879	0.169513
AT4G25970	731.879	469.425	486.556	400.787	538.839	396.555	306.684		1	4	3	5	2	6	7		731.879	538.839	1.35825	0.119788
AT5G28840	591.263	357.271	256.607	286.287	237.011	435.417	271.225		1	3	6	4	7	2	5		591.263	435.417	1.35792	0.105877
AT2G05100	2681.95	1129.46	943.81	307.546	1145.23	1975.7	337.822		1	4	5	7	3	2	6		2681.95	1975.7	1.35747	0.0434535
AT4G33010	1232.62	248.766	449.369	430.409	456.226	908.228	310.632		1	7	4	5	3	2	6		1232.62	908.228	1.35717	0.100239
AT4G34350	1238.9	531.718	749.669	311.667	705.278	914.309	229.762		1	5	3	6	4	2	7		1238.9	914.309	1.35501	0.0991754
AT5G48412	675.086	196.935	498.252	168.527	191.179	215.737	81.5848		1	4	2	6	5	3	7		675.086	498.252	1.35491	0.143161
AT2G33510	942.05	695.833	577.091	465.316	451.575	530.652	319.437		1	2	3	5	6	4	7		942.05	695.833	1.35385	0.103443
AT5G20570	330.616	107.371	220.974	100.308	173.541	244.452	123.65		1	6	3	7	4	2	5		330.616	244.452	1.35248	0.374354
AT4G32420	728.625	538.84	493.701	390.348	397.288	342.713	388.891		1	2	3	5	4	7	6		728.625	538.84	1.35221	0.0728624
AT4G38350	1146.26	847.813	787.179	443.07	305.392	689.262	570.354		1	2	3	6	7	4	5		1146.26	847.813	1.35202	0.13227
AT4G26540	453.776	335.636	142.629	57.1067	80.8842	192.918	26.3787		1	2	4	6	5	3	7		453.776	335.636	1.35199	0.179136
AT4G16360	385.538	285.329	235.75	220.523	233.007	180.466	217.335		1	2	3	5	4	7	6		385.538	285.329	1.35121	0.137727
AT5G35995	436.936	323.399	218.649	163.485	127.803	188.732	132.888		1	2	3	5	7	4	6		436.936	323.399	1.35107	0.297311
AT3G61110	810.141	259.297	599.882	143.957	310.715	450.834	121.778		1	5	2	6	4	3	7		810.141	599.882	1.3505	0.0923705
AT2G37970	165.501	19.5781	92.6818	29.6467	32.1314	122.567	17.278		1	6	3	5	4	2	7		165.501	122.567	1.35029	0.322632
AT2G19740	698.302	286.415	517.342	157.207	191.45	442.903	85.7423		1	4	2	6	5	3	7		698.302	517.342	1.34979	0.122236
AT3G47650	231.227	71.9426	104.226	90.3191	152.025	171.334	73.0859		1	7	4	5	3	2	6		231.227	171.334	1.34957	0.213115
AT5G65490	1092.52	475.527	809.613	228.829	277.975	491.67	448.397		1	4	2	7	6	3	5		1092.52	809.613	1.34944	0.0612023
AT1G60870	494.313	199.142	366.409	182.513	143.616	196.762	39.3361		1	3	2	5	6	4	7		494.313	366.409	1.34907	0.298214
AT5G09620	739.674	297.633	508.778	188.984	338.595	548.463	128.659		1	5	3	6	4	2	7		739.674	548.463	1.34863	0.167004
AT5G66490	252.546	106.066	160.635	82.2999	70.1828	115.465	187.263		1	5	3	6	7	4	2		252.546	187.263	1.34862	0.193209
AT2G34310	299.729	222.264	197.883	151.525	72.6283	153.036	111.244		1	2	3	5	7	4	6		299.729	222.264	1.34853	0.368456
AT5G17230	524.441	284.894	246.45	264.909	205.281	388.925	197.195		1	3	5	4	6	2	7		524.441	388.925	1.34844	0.169613
AT3G08610	598.468	305.643	444.042	109.429	428.641	418.643	123.027		1	5	2	7	3	4	6		598.468	444.042	1.34777	0.245848
AT3G60480	154.268	62.2954	114.517	63.9801	72.4791	78.9641	31.0209		1	6	2	5	4	3	7		154.268	114.517	1.34712	0.31443
AT5G08430	958.244	711.38	477.23	361.526	331.47	411.314	276.82		1	2	3	5	6	4	7		958.244	711.38	1.34702	0.213087
AT5G47635	291.186	216.212	113.286	113.663	170.487	164.03	114.616		1	2	7	6	3	4	5		291.186	216.212	1.34676	0.112062
AT1G79870	276.2	205.194	196.845	80.2892	159.577	118.533	118.589		1	2	3	7	4	6	5		276.2	205.194	1.34604	0.298934
AT5G47890	465.434	160.353	310.398	206.752	345.802	277.027	109.535		1	6	3	5	2	4	7		465.434	345.802	1.34595	0.0788742
AT1G12250	281.327	143.501	154.15	149.001	100.065	195.883	209.066		1	6	4	5	7	3	2		281.327	209.066	1.34564	0.158198
AT5G02030	606.147	322.964	414.373	320.252	265.256	450.487	178.759		1	4	3	5	6	2	7		606.147	450.487	1.34554	0.15635
AT1G53850	278.035	184.763	206.776	121.751	145.724	146.393	85.7217		1	3	2	6	5	4	7		278.035	206.776	1.34462	0.262238
AT4G20440	197.564	87.1906	146.989	100.418	140.951	142.838	49.7782		1	6	2	5	4	3	7		197.564	146.989	1.34408	0.238288
AT1G73030	634.898	236.676	472.472	127.895	197.99	419.344	122.538		1	4	2	6	5	3	7		634.898	472.472	1.34378	0.154025
AT1G69260	254.264	178.744	189.226	87.9922	73.1467	174.302	134.113		1	3	2	6	7	4	5		254.264	189.226	1.34371	0.240145
AT4G37330	151.472	76.8419	41.7073	112.798	60.7654	73.531	89.8539		1	4	7	2	6	5	3		151.472	112.798	1.34286	0.336663
AT3G25070	231.249	66.3419	144.513	133.893	99.3938	135.254	172.291		1	7	3	5	6	4	2		231.249	172.291	1.3422	0.331598
AT3G53430	792.57	243.783	590.518	199.237	398.414	577.599	191.354		1	5	2	6	4	3	7		792.57	590.518	1.34216	0.069159
AT1G72920	155.711	26.4163	104.066	99.9747	116.027	95.4128	46.9828		1	7	3	4	2	5	6		155.711	116.027	1.34203	0.349095
AT4G31405	131.539	4.16312	98.0244	91.8239	26.4707	77.9486	58.8789		1	7	2	3	6	4	5		131.539	98.0244	1.3419	0.316883
AT5G61600	642.562	405.22	478.872	157.721	252.176	73.7994	102.26		1	3	2	5	4	7	6		642.562	478.872	1.34182	0.206207
AT3G02190	112.152	77.961	83.6125	39.7905	38.0042	70.1412	20.5122		1	3	2	5	6	4	7		112.152	83.6125	1.34133	0.433302
AT2G27400	76.5945	15.7161	26.2641	57.1431	27.4168	56.1452	24.6238		1	7	5	2	4	3	6		76.5945	57.1431	1.3404	0.45732
AT5G62690	921.112	631.096	687.27	263.498	562.809	453.038	342.025		1	3	2	7	4	5	6		921.112	687.27	1.34025	0.130315
AT5G47880	332.018	138.819	206.898	196.708	204.962	247.784	149.243		1	7	3	5	4	2	6		332.018	247.784	1.33995	0.110853
AT5G03240	5113.3	2409.61	3817.06	801.455	1726.7	2316.35	588.631		1	3	2	6	5	4	7		5113.3	3817.06	1.33959	0.0692587
AT5G49980	879.514	527.622	656.755	212.112	189.789	480.981	207.704		1	3	2	5	7	4	6		879.514	656.755	1.33918	0.0651324
AT3G02560	754.107	344.818	563.123	160.648	245.663	377.943	126.094		1	4	2	6	5	3	7		754.107	563.123	1.33915	0.264273
AT3G04920	534.468	229.37	399.142	159.071	272.361	392.488	125.15		1	5	2	6	4	3	7		534.468	399.142	1.33904	0.107626
AT4G38740	1899.72	342.241	1419.43	321.149	875.682	878.184	179.269		1	5	2	6	4	3	7		1899.72	1419.43	1.33838	0.0953655
AT3G20070	157.209	117.636	45.3397	68.5238	70.2534	63.5231	82.6713		1	2	7	5	4	6	3		157.209	117.636	1.33641	0.319312
AT1G27530	211.415	152.68	155.503	108.452	158.22	99.9088	77.3353		1	4	3	5	2	6	7		211.415	158.22	1.33621	0.249535
AT1G17890	208.498	140.324	156.046	79.2936	150.819	84.6039	65.786		1	4	2	6	3	5	7		208.498	156.046	1.33613	0.33838
AT5G54430	779.113	527.406	583.269	347.755	360.586	574.114	314.907		1	4	2	6	5	3	7		779.113	583.269	1.33577	0.0860575
AT5G43780	1009.33	314.436	755.829	281.93	629.006	696.368	272.01		1	5	2	6	4	3	7		1009.33	755.829	1.33539	0.0729224
AT5G25040	218.379	29.4429	163.58	159.508	133.539	85.1199	106.438		1	7	2	3	4	6	5		218.379	163.58	1.335	0.480625
AT3G47250	511.549	107.839	383.222	188.8	100.929	215.283	281.003		1	6	2	5	7	4	3		511.549	383.222	1.33486	0.374651
AT5G05080	372.433	279.06	228.928	109.944	154.753	167.354	112.192		1	2	3	7	5	4	6		372.433	279.06	1.3346	0.271847
AT4G13200	255.141	156.524	191.2	81.3208	77.0563	69.2743	71.1679		1	3	2	4	5	7	6		255.141	191.2	1.33442	0.32122
AT1G31910	855.912	630.295	641.789	300.698	243.32	545.082	180.473		1	3	2	5	6	4	7		855.912	641.789	1.33363	0.0884305
AT4G09720	404.123	303.069	256.225	225.887	168.854	302.488	299.43		1	2	5	6	7	3	4		404.123	303.069	1.33344	0.0749128
AT3G21055	743.352	437.321	557.919	96.4843	322.135	551.184	120.854		1	4	2	7	5	3	6		743.352	557.919	1.33236	0.251787
AT5G66070	3318.59	2101.51	2491.04	366.224	535.749	1577.78	1329.8		1	3	2	7	6	4	5		3318.59	2491.04	1.33221	0.00880712
AT1G80800	779.139	334.365	584.947	292.964	97.9098	243.82	117.365		1	3	2	4	7	5	6		779.139	584.947	1.33198	0.159459
AT1G24050	353.196	265.315	242.347	105.484	171.633	235.328	122.308		1	2	3	7	5	4	6		353.196	265.315	1.33123	0.269555
AT2G36930	411.396	151.943	309.163	87.9032	128.781	146.74	127.414		1	3	2	7	5	4	6		411.396	309.163	1.33067	0.173657
AT1G61740	4301.17	2304.91	1443.88	1252.4	666.567	3233.03	564.517		1	3	4	5	6	2	7		4301.17	3233.03	1.33038	0.0643588
AT4G35800	1712.8	1287.57	1268.77	720.036	716.419	864.213	755.882		1	2	3	6	7	4	5		1712.8	1287.57	1.33025	0.074802
AT2G23090	992.804	351.954	746.351	197.256	385.318	565.432	122.793		1	5	2	6	4	3	7		992.804	746.351	1.33021	0.172435
AT5G07322	56.9836	21.7015	34.6008	19.5937	9.59033	42.8469	6.60616		1	4	3	5	6	2	7		56.9836	42.8469	1.32993	0.563191
AT1G48920	782.763	365.098	588.917	320.435	435.107	588.371	181.835		1	5	2	6	4	3	7		782.763	588.917	1.32916	0.125725
AT1G33800	1561.42	1174.82	350.668	164.571	644.627	677.231	234.567		1	2	5	7	4	3	6		1561.42	1174.82	1.32907	0.189303
AT4G13880	215.722	67.2278	136.034	138.575	147.962	114.536	162.317		1	7	5	4	3	6	2		215.722	162.317	1.32901	0.230232
AT1G80780	1098.4	826.526	598.006	296.441	210.403	344.563	165.455		1	2	3	5	6	4	7		1098.4	826.526	1.32894	0.181764
AT1G02780	2201.81	910.973	1657.28	387.192	870.831	1201.18	322.37		1	4	2	6	5	3	7		2201.81	1657.28	1.32857	#N/A
AT4G27240	588.575	443.059	250.064	206.989	135.533	70.038	124.456		1	2	3	4	5	7	6		588.575	443.059	1.32844	0.169046
AT5G53360	258.26	194.41	145.694	80.5516	88.4998	134.354	63.659		1	2	3	6	5	4	7		258.26	194.41	1.32843	0.355033
AT1G71730	214.724	69.5687	161.665	60.8142	82.2737	139.056	25.2922		1	5	2	6	4	3	7		214.724	161.665	1.3282	0.394873
AT5G56500	214.971	50.5422	161.866	105.278	106.57	68.7748	88.9971		1	7	2	4	3	6	5		214.971	161.866	1.32809	0.420897
AT1G80180	1634.83	952.072	1231.5	215.535	179.171	1037.28	167.883		1	4	2	5	6	3	7		1634.83	1231.5	1.32751	0.107094
AT4G02770	1180.01	513.195	687.726	155.02	636.238	889.368	255.059		1	5	3	7	4	2	6		1180.01	889.368	1.3268	0.0978926
AT5G48930	4431.25	3340.97	2972.44	919.724	1881.67	2607.03	667.767		1	2	3	6	5	4	7		4431.25	3340.97	1.32634	0.0933824
AT3G24929	1079.17	814.003	692.527	446.357	375.237	362.803	588.815		1	2	3	5	6	7	4		1079.17	814.003	1.32576	0.154931
AT5G52650	716.555	226.26	540.552	184.812	236.54	232.875	116.513		1	5	2	6	3	4	7		716.555	540.552	1.3256	0.108407
AT1G64572	153.675	115.93	115.652	32.1011	36.9404	59.8155	40.6775		1	2	3	7	6	4	5		153.675	115.93	1.32558	0.472982
AT4G38090	284.135	214.373	152.007	80.4731	89.5715	106.172	87.0126		1	2	3	7	5	4	6		284.135	214.373	1.32542	0.184843
AT4G36870	2399.97	1810.8	728.825	541.86	507.72	1100.23	725.932		1	2	4	6	7	3	5		2399.97	1810.8	1.32536	0.0430008
AT2G28720	84.9332	64.0845	51.721	60.006	31.8724	16.0851	28.3427		1	2	4	3	5	7	6		84.9332	64.0845	1.32533	0.401002
AT3G56130	1125.11	849.351	305.495	131.522	257.848	285.234	184.254		1	2	3	7	5	4	6		1125.11	849.351	1.32466	0.313787
AT2G28250	710.472	536.449	485.346	202.604	167.849	465.101	262.425		1	2	3	6	7	4	5		710.472	536.449	1.3244	0.357483
AT5G24120	438.543	111.048	103.883	189.368	153.677	331.351	138.04		1	6	7	3	4	2	5		438.543	331.351	1.3235	0.448845
AT1G52000	267.953	66.8257	48.7577	109.721	83.2906	202.493	92.4863		1	6	7	3	5	2	4		267.953	202.493	1.32327	0.3505
AT1G25480	416.329	314.62	115.456	144.737	116.325	152.417	80.937		1	2	6	4	5	3	7		416.329	314.62	1.32327	0.484744
AT5G27670	224.831	169.917	107.718	90.1434	120.431	100.858	47.2837		1	2	4	6	3	5	7		224.831	169.917	1.32318	0.342695
AT1G26880	413.93	202.536	312.852	85.019	212.126	223.111	41.6009		1	5	2	6	4	3	7		413.93	312.852	1.32309	0.17948
AT5G10930	260.465	116.249	108.277	196.889	163.645	91.9446	105.954		1	4	5	2	3	7	6		260.465	196.889	1.3229	0.269328
AT3G52120	949.847	718.055	546.06	216.656	183.324	703.575	282.912		1	2	4	6	7	3	5		949.847	718.055	1.32281	0.235434
AT1G54520	192.939	63.9175	127.558	90.6633	86.9299	70.1867	145.937		1	7	3	4	5	6	2		192.939	145.937	1.32207	0.380346
AT1G51690	6064.97	4590.46	2425.65	1344.72	490.883	800.458	437.792		1	2	3	4	6	5	7		6064.97	4590.46	1.32121	0.0561499
AT2G35120	999.236	756.642	662.775	196.212	559.118	687.28	234.337		1	2	4	7	5	3	6		999.236	756.642	1.32062	0.176478
AT3G49470	201.803	152.829	135.004	53.1386	55.7481	117.27	35.8722		1	2	3	6	5	4	7		201.803	152.829	1.32045	0.383126
AT3G56150	1321.12	806.7	1001.17	504.472	686.112	855.98	319.963		1	4	2	6	5	3	7		1321.12	1001.17	1.31958	0.12893
AT1G69620	1155.54	478.118	875.752	212.646	375.543	568.086	133.812		1	4	2	6	5	3	7		1155.54	875.752	1.31948	0.145982
AT2G17240	343.346	218.653	260.264	87.8875	98.2432	158.894	57.0528		1	3	2	6	5	4	7		343.346	260.264	1.31922	0.241402
AT2G36620	356.077	164.4	269.953	113.261	222.451	202.786	105.377		1	5	2	6	3	4	7		356.077	269.953	1.31903	0.0892053
AT4G19150	217.904	165.235	102.179	77.3743	46.0203	88.6747	58.0474		1	2	3	5	7	4	6		217.904	165.235	1.31875	0.451114
AT3G02450	210.305	159.516	113.883	72.2179	59.1753	92.3118	72.0913		1	2	3	5	7	4	6		210.305	159.516	1.31839	0.396864
AT4G13530	684.065	304.205	479.847	251.024	313.926	519.109	371.567		1	6	3	7	5	2	4		684.065	519.109	1.31777	0.20606
AT3G48040	210.237	120.663	112.351	87.4572	69.7982	61.624	159.543		1	3	4	5	6	7	2		210.237	159.543	1.31775	0.34095
AT3G16750	265.864	201.8	134.021	84.1085	47.3196	71.6357	71.3976		1	2	3	4	7	5	6		265.864	201.8	1.31746	0.507232
AT3G27890	192.979	52.6151	107.928	38.4614	60.8121	146.509	50.5179		1	5	3	7	4	2	6		192.979	146.509	1.31719	0.372106
AT2G27860	1476.35	948.979	979.941	284.01	730.488	1120.94	389.539		1	4	3	7	5	2	6		1476.35	1120.94	1.31707	0.0884055
AT2G01490	631.664	479.657	377.531	206.411	249.715	477.839	176.474		1	2	4	6	5	3	7		631.664	479.657	1.31691	0.106937
AT5G07630	304.493	231.227	138.091	113.963	85.1118	215.58	154.441		1	2	5	6	7	3	4		304.493	231.227	1.31686	0.444054
AT2G38230	671.933	142.648	239.853	92.2657	104.43	510.401	76.366		1	4	3	6	5	2	7		671.933	510.401	1.31648	0.239455
AT4G19670	351.705	267.439	260.076	125.215	124.412	149.812	120.737		1	2	3	5	6	4	7		351.705	267.439	1.31509	0.228023
AT1G55310	2026.22	1540.92	1293.56	413.988	284.601	407.066	346.112		1	2	3	4	7	5	6		2026.22	1540.92	1.31495	0.159263
AT3G23490	404.302	102.271	248.089	108.869	163.598	307.533	75.6264		1	6	3	5	4	2	7		404.302	307.533	1.31466	0.318326
AT1G65260	428.76	137.581	197.931	266.854	259.183	191.032	326.369		1	7	5	3	4	6	2		428.76	326.369	1.31373	0.218186
AT4G08230	181.414	135.007	138.101	73.0116	103.877	127.897	64.123		1	3	2	6	5	4	7		181.414	138.101	1.31363	0.274799
AT1G73820	173.124	63.5328	113.35	131.824	84.755	44.2755	62.7815		1	5	3	2	4	7	6		173.124	131.824	1.3133	0.412965
AT5G44720	506.019	188.526	385.964	199.125	194.414	326.859	208.326		1	7	2	5	6	3	4		506.019	385.964	1.31105	0.235761
AT1G16460	466.987	168.145	236.789	139.134	187.12	356.21	128.149		1	5	3	6	4	2	7		466.987	356.21	1.31099	0.286653
AT3G54500	7541.95	4022.79	4987.12	1855.9	1029.92	5753.2	2226.22		1	4	3	6	7	2	5		7541.95	5753.2	1.31091	0.0525671
AT1G68490	3010.95	2297.96	1289.43	1393.99	944.881	804.628	1032.17		1	2	4	3	6	7	5		3010.95	2297.96	1.31027	0.0126907
AT5G13570	258.323	197.219	155.872	112.16	96.5002	182.465	185.023		1	2	5	6	7	4	3		258.323	197.219	1.30983	0.29155
AT4G14320	650.365	228.517	496.8	136.031	232.948	352.61	157.716		1	5	2	7	4	3	6		650.365	496.8	1.30911	0.131813
AT5G58270	346.836	265.066	185.416	256.385	222.419	146.182	162.012		1	2	5	3	4	7	6		346.836	265.066	1.30849	0.264604
AT4G24020	333.982	144.538	151.866	255.251	241.635	230.613	246.534		1	7	6	2	4	5	3		333.982	255.251	1.30844	0.205636
AT5G06278	79.751	39.5409	40.6138	60.952	28.092	9.71464	38.3667		1	4	3	2	6	7	5		79.751	60.952	1.30842	0.522942
AT5G10360	1940.79	738.218	1483.97	363.531	691.459	923.73	201.511		1	4	2	6	5	3	7		1940.79	1483.97	1.30784	0.124792
AT4G38230	533.02	407.629	205.95	164.306	142.8	201.535	204.169		1	2	3	6	7	5	4		533.02	407.629	1.30761	0.188512
AT2G36170	443.973	135.375	339.632	100.412	186.877	275.598	65.3473		1	5	2	6	4	3	7		443.973	339.632	1.30722	0.186867
AT1G07135	2393.28	1038.21	1773.46	126.511	647.96	1831.29	556.59		1	4	3	7	5	2	6		2393.28	1831.29	1.30688	0.0675759
AT2G38140	147.95	54.4547	74.2022	24.1742	113.212	86.7798	14.4826		1	5	4	6	2	3	7		147.95	113.212	1.30684	0.498485
AT3G12780	678.431	437.154	368.451	219.643	435.052	519.319	205.322		1	3	5	6	4	2	7		678.431	519.319	1.30639	0.178647
AT2G20790	257.492	197.136	189.947	112.172	117.334	134.936	105.306		1	2	3	6	5	4	7		257.492	197.136	1.30617	0.331434
AT3G09770	849.811	650.66	587.724	344.851	381.922	389.457	190.793		1	2	3	6	5	4	7		849.811	650.66	1.30608	0.244994
AT1G79790	384.305	191.249	294.279	133.714	130.952	130.811	87.4307		1	3	2	4	5	6	7		384.305	294.279	1.30592	0.250863
AT2G30860	3680.77	809.976	2820.23	458.433	1163.22	2218.28	335.858		1	5	2	6	4	3	7		3680.77	2820.23	1.30513	0.0226721
AT4G21220	80.0533	12.3223	36.996	43.0681	52.8668	7.71231	61.3735		1	6	5	4	3	7	2		80.0533	61.3735	1.30436	0.642511
AT3G44720	1622.44	916.562	1244.51	622.854	665.652	991.274	311.209		1	4	2	6	5	3	7		1622.44	1244.51	1.30367	0.170813
AT4G25080	307.11	235.589	197.809	111.424	151.518	163.989	64.4905		1	2	3	6	5	4	7		307.11	235.589	1.30358	0.355225
AT3G02730	269.859	131.427	109.068	87.5266	97.5369	207.084	74.7489		1	3	4	6	5	2	7		269.859	207.084	1.30314	0.4235
AT5G61670	292.313	224.422	83.486	101.864	108.096	208.847	130.164		1	2	7	6	5	3	4		292.313	224.422	1.30251	0.426815
AT2G31560	286.854	100.164	47.2033	101.341	98.7182	220.312	83.1559		1	4	7	3	5	2	6		286.854	220.312	1.30204	0.302089
AT4G13850	261.57	136.161	201.016	70.4179	125.275	173.881	134.531		1	4	2	7	6	3	5		261.57	201.016	1.30124	0.328813
AT2G01110	167.083	111.818	128.473	72.9428	54.9985	115.697	79.6668		1	4	2	6	7	3	5		167.083	128.473	1.30053	0.311617
AT3G56170	691.096	531.485	366.534	104.081	241.545	431.974	105.607		1	2	4	7	5	3	6		691.096	531.485	1.30031	0.280391
AT5G02870	1070.36	321.006	823.409	275.325	397.039	532.783	164.741		1	5	2	6	4	3	7		1070.36	823.409	1.29992	0.203844
AT4G32910	276.012	112.119	204.226	153.265	100.925	106.419	212.346		1	5	3	4	7	6	2		276.012	212.346	1.29982	0.329145
AT4G33950	347.38	267.287	67.528	148.749	144.825	219.082	71.2851		1	2	7	4	5	3	6		347.38	267.287	1.29965	0.523101
AT1G76920	290.863	116.165	223.861	115.198	190.351	160.149	45.8757		1	5	2	6	3	4	7		290.863	223.861	1.2993	0.394424
AT1G15930	1516.42	513.576	1167.23	226.513	505.105	750.048	135.612		1	4	2	6	5	3	7		1516.42	1167.23	1.29917	0.106288
AT5G07590	449.515	232.715	346.064	299.166	270.176	97.0807	311.347		1	6	2	4	5	7	3		449.515	346.064	1.29894	0.29104
AT4G32150	1262.07	479.156	971.704	367.26	556.728	793.869	266.695		1	5	2	6	4	3	7		1262.07	971.704	1.29883	0.130912
AT3G52560	727.9	329.953	560.473	143.246	319.854	470.234	142.356		1	4	2	6	5	3	7		727.9	560.473	1.29872	0.121942
AT3G10760	539.998	331.241	405.251	229.716	196.078	415.86	167.164		1	4	3	5	6	2	7		539.998	415.86	1.29851	0.306308
AT5G05960	826.253	422.008	636.374	109.957	339.702	290.94	125.889		1	3	2	7	4	5	6		826.253	636.374	1.29838	0.165859
AT3G58510	469.958	155.005	362.046	169.92	165.341	304.007	142.979		1	6	2	4	5	3	7		469.958	362.046	1.29806	0.400503
AT1G34418	373.404	195.263	237.833	105.98	228.445	287.703	78.4884		1	5	3	6	4	2	7		373.404	287.703	1.29788	0.256178
AT5G06130	218.733	168.561	157.631	98.9352	155.923	97.0682	54.7673		1	2	3	5	4	6	7		218.733	168.561	1.29765	0.431885
AT1G48310	1125.13	473.738	867.531	455.182	428.563	628.328	314.167		1	4	2	5	6	3	7		1125.13	867.531	1.29694	0.0306411
AT1G53910	663.809	340.419	512.026	132.463	329.864	444.389	142.958		1	4	2	7	5	3	6		663.809	512.026	1.29644	0.160161
AT1G15800	564.31	435.401	205.64	169.059	85.4575	159.055	123.9		1	2	3	4	7	5	6		564.31	435.401	1.29607	0.276555
AT3G02300	889.514	687.259	507.234	343.036	167.68	323.42	266.629		1	2	3	4	7	5	6		889.514	687.259	1.29429	0.161291
AT2G14285	176.177	85.8191	61.4219	56.8282	25.8857	136.191	39.4992		1	3	4	5	7	2	6		176.177	136.191	1.2936	0.416908
AT1G14320	2011.98	714.36	1555.94	297.027	947.435	1224.32	251.615		1	5	2	6	4	3	7		2011.98	1555.94	1.2931	0.129101
AT5G49440	2486.47	1102.13	1924.12	355.034	961.081	1636.37	295.803		1	4	2	6	5	3	7		2486.47	1924.12	1.29227	0.0769123
AT4G02540	243.563	146.343	188.568	112.423	63.7759	90.8091	85.9514		1	3	2	4	7	5	6		243.563	188.568	1.29164	0.404671
AT5G40770	307.603	143.784	238.163	122.805	141.543	196.296	65.4392		1	4	2	6	5	3	7		307.603	238.163	1.29156	0.126485
AT4G17190	223.086	172.808	55.5257	63.3737	72.0162	104.492	69.7345		1	2	7	6	4	3	5		223.086	172.808	1.29095	0.471257
AT4G21400	432.992	88.4611	335.414	152.572	66.6573	175.739	150.972		1	6	2	4	7	3	5		432.992	335.414	1.29092	0.26503
AT5G65210	1850.95	1435.17	487.73	128.866	150.836	266.75	115.773		1	2	3	6	5	4	7		1850.95	1435.17	1.28971	0.30098
AT4G38640	348.146	261.904	203.159	169.944	168.662	269.95	117.896		1	3	4	5	6	2	7		348.146	269.95	1.28967	0.342683
AT1G50480	705.039	412.911	546.712	175.358	337.41	487.318	103.367		1	4	2	6	5	3	7		705.039	546.712	1.2896	0.0769797
AT1G54360	535.222	267.324	415.084	150.825	164.98	215.968	146.493		1	3	2	6	5	4	7		535.222	415.084	1.28943	0.250926
AT2G33410	382.445	117.269	296.746	119.501	132.993	144.626	107.341		1	6	2	5	4	3	7		382.445	296.746	1.2888	0.287919
AT5G16450	727.967	337.658	565	344.643	348.656	295.354	139.887		1	5	2	4	3	6	7		727.967	565	1.28844	0.186519
AT2G19540	374.151	127.048	289.059	176.62	120.639	290.399	149.631		1	6	3	4	7	2	5		374.151	290.399	1.2884	0.371048
AT3G53460	272.901	108.993	79.9761	181.225	173.431	211.869	145.754		1	6	7	3	4	2	5		272.901	211.869	1.28807	0.43501
AT2G46770	496.404	385.527	253.247	120.27	175.928	225.7	111.983		1	2	3	6	5	4	7		496.404	385.527	1.2876	0.221958
AT3G51260	263.18	132.35	162.558	110.811	204.409	142.875	142.657		1	6	3	7	2	4	5		263.18	204.409	1.28752	0.265345
AT5G54310	692.179	537.707	378.015	304.211	285.634	477.067	252.605		1	2	4	5	6	3	7		692.179	537.707	1.28728	0.197975
AT2G44120	594.337	239.618	461.873	203.595	234.836	282.956	189.803		1	4	2	6	5	3	7		594.337	461.873	1.2868	0.209257
AT2G24260	243.146	54.2702	80.8725	188.995	134.501	63.8327	121.803		1	7	5	2	3	6	4		243.146	188.995	1.28652	0.446538
AT3G11940	2855.81	807.135	2220.47	484.229	916.926	1370.28	276.77		1	5	2	6	4	3	7		2855.81	2220.47	1.28613	0.0667013
AT5G35170	861.517	298.185	295.118	197.242	123.568	670.245	239.765		1	3	4	6	7	2	5		861.517	670.245	1.28538	0.345538
AT1G05940	554.672	316.04	432.262	256.829	229.187	332.045	188.946		1	4	2	5	6	3	7		554.672	432.262	1.28319	#N/A
AT3G03370	129.844	101.201	79.7325	66.5913	13.461	69.9264	40.7694		1	2	3	5	7	4	6		129.844	101.201	1.28303	0.587638
AT4G26450	524.393	408.847	268.422	215.942	213.591	200.974	192.298		1	2	3	4	5	6	7		524.393	408.847	1.28261	0.31497
AT3G08010	139.784	78.6137	109.005	56.0789	99.8058	71.0042	108.958		1	5	2	7	4	6	3		139.784	109.005	1.28236	0.271178
AT4G34140	386.531	301.546	233.676	165.952	75.2982	274.913	213.299		1	2	4	6	7	3	5		386.531	301.546	1.28183	0.369751
AT1G62390	441.785	214.122	311.727	195.721	264.299	344.761	146.356		1	5	3	6	4	2	7		441.785	344.761	1.28142	0.26543
AT4G03260	946.618	316.361	738.859	472.99	440.736	509.08	304.352		1	6	2	4	5	3	7		946.618	738.859	1.28119	0.131574
AT3G24830	2027.46	610.099	1582.65	314.718	641.172	938.833	209.321		1	5	2	6	4	3	7		2027.46	1582.65	1.28105	0.160867
AT1G59520	362.194	282.755	157.468	280.478	178.334	141.587	228.93		1	2	6	3	5	7	4		362.194	282.755	1.28095	0.296866
AT5G55920	488.68	263.845	381.505	256.514	221.74	360.012	201.072		1	4	2	5	6	3	7		488.68	381.505	1.28093	0.0988473
AT3G44010	673.024	200.496	525.676	153.601	312.819	387.831	74.4939		1	5	2	6	4	3	7		673.024	525.676	1.2803	0.270665
AT5G41340	1461.04	1141.48	490.497	221.296	256.396	353.105	214.565		1	2	3	6	5	4	7		1461.04	1141.48	1.27995	0.144433
AT4G15900	395.432	156.458	271.147	273.632	222.157	270.433	308.944		1	7	4	3	6	5	2		395.432	308.944	1.27995	0.138488
AT1G25530	1154.56	593.561	902.351	732.025	491.633	498.821	211.285		1	4	2	3	6	5	7		1154.56	902.351	1.2795	0.0412698
AT5G59880	1088.77	589.534	850.959	230.299	647.425	818.149	246.489		1	5	2	7	4	3	6		1088.77	850.959	1.27947	0.172037
AT5G45060	1064.72	768.242	832.602	374.307	322.488	747.756	795.136		1	4	2	6	7	5	3		1064.72	832.602	1.27879	0.197156
AT2G01220	407.634	301.931	318.807	189.505	120.133	314.477	111.29		1	4	2	5	6	3	7		407.634	318.807	1.27863	0.254946
AT5G63760	195.397	94.5474	152.822	115.947	112.717	54.7538	53.3593		1	5	2	3	4	6	7		195.397	152.822	1.27859	0.442425
AT2G25010	187.254	29.3089	146.493	117.729	51.7245	29.2143	37.928		1	6	2	3	4	7	5		187.254	146.493	1.27825	0.532576
AT1G50420	242.629	70.2039	106.154	160.522	189.931	178.86	128.542		1	7	6	4	2	3	5		242.629	189.931	1.27746	0.376505
AT5G60450	1696.29	711.467	1328.05	1122.59	362.478	613.972	310.469		1	4	2	3	6	5	7		1696.29	1328.05	1.27728	0.169325
AT2G15980	267.242	166.171	209.265	204.87	83.8089	154.725	118.36		1	4	2	3	7	5	6		267.242	209.265	1.27705	0.321811
AT2G28190	756.578	185.818	346.452	100.582	446.307	592.458	96.0467		1	5	4	6	3	2	7		756.578	592.458	1.27702	0.238
AT1G63110	332.261	260.299	182.43	132.724	179.771	236.067	178.693		1	2	4	7	5	3	6		332.261	260.299	1.27646	0.352459
AT1G67430	1954.56	742.095	1532.04	381.314	686.738	1018.07	258.477		1	4	2	6	5	3	7		1954.56	1532.04	1.27578	0.0502257
AT5G49550	112.862	88.4941	70.4606	44.2869	37.5174	41.1377	30.9291		1	2	3	4	6	5	7		112.862	88.4941	1.27536	0.490915
AT2G21970	364.4	126.463	282.695	146.766	233.917	285.726	77.0344		1	6	3	5	4	2	7		364.4	285.726	1.27535	0.266739
AT5G37780	489.211	383.886	382.275	190.041	363.628	307.223	167.261		1	2	3	6	4	5	7		489.211	383.886	1.27437	0.336275
AT2G31585	168.538	29.476	132.276	44.3294	57.1533	65.447	34.3723		1	7	2	5	4	3	6		168.538	132.276	1.27413	0.566779
AT2G23930	193.491	116.583	139.875	66.0837	110.067	151.863	34.5101		1	4	3	6	5	2	7		193.491	151.863	1.27412	0.492874
AT1G07320	225.064	136.612	168.038	53.7625	73.4174	176.647	85.0533		1	4	3	7	6	2	5		225.064	176.647	1.27409	0.555998
AT4G04330	172.471	135.425	85.4607	93.1665	81.6068	33.7515	73.8002		1	2	4	3	5	7	6		172.471	135.425	1.27356	0.507484
AT1G21440	986.455	117.084	766.431	123.963	278.391	774.588	106.877		1	6	3	5	4	2	7		986.455	774.588	1.27352	0.225235
AT5G02840	921.247	467.265	547.242	300.572	329.15	723.504	181.417		1	4	3	6	5	2	7		921.247	723.504	1.27331	0.270767
AT1G07310	569.915	287.722	447.744	199.593	246.17	280.944	224.084		1	3	2	7	5	4	6		569.915	447.744	1.27286	0.352086
AT1G11860	885.809	696.047	391.777	156.454	476.186	610.852	143.882		1	2	5	6	4	3	7		885.809	696.047	1.27263	0.310214
AT2G46490	193.309	126.597	129.3	68.2527	82.8192	152.028	56.0376		1	4	3	6	5	2	7		193.309	152.028	1.27153	0.373423
AT2G06250	30.3554	4.96546	0.140198	23.88	12.1656	2.81161	19.5176		1	5	7	2	4	6	3		30.3554	23.88	1.27117	0.794135
AT3G14230	569.403	448.042	325.936	255.361	376.074	419.068	212.785		1	2	5	6	4	3	7		569.403	448.042	1.27087	0.335685
AT2G40460	341.797	105.681	228.712	258.834	236.454	129.651	268.985		1	7	5	3	4	6	2		341.797	268.985	1.27069	0.32434
AT2G31380	731.509	575.825	212.719	282.917	286.352	301.221	234.546		1	2	7	5	4	3	6		731.509	575.825	1.27037	0.379341
AT3G03773	966.163	760.789	209.545	112.365	125.915	95.7512	71.8363		1	2	3	5	4	6	7		966.163	760.789	1.26995	0.393059
AT5G67030	718.563	217.951	198.581	293.769	306.192	565.874	256.446		1	6	7	4	3	2	5		718.563	565.874	1.26983	0.297791
AT4G38060	912.309	718.49	538.915	422.05	432.705	374.174	323.686		1	2	3	5	4	6	7		912.309	718.49	1.26976	0.139349
AT4G01100	440.322	289.175	346.857	141.361	205.213	312.438	153.145		1	4	2	7	5	3	6		440.322	346.857	1.26947	0.325044
AT5G27350	972.242	545.329	246.289	175.868	194.316	766.727	166.174		1	3	4	6	5	2	7		972.242	766.727	1.26804	0.274374
AT3G44260	3262.4	992.514	2573.52	622.492	722.649	1313.48	620.917		1	4	2	6	5	3	7		3262.4	2573.52	1.26768	0.0832662
AT5G27850	1417.78	655.192	1118.45	241.61	615.974	737.6	195.415		1	4	2	6	5	3	7		1417.78	1118.45	1.26763	0.120732
AT1G79820	432.034	340.904	219.485	208.559	198.085	133.892	309.98		1	2	4	5	6	7	3		432.034	340.904	1.26732	0.358885
AT2G05520	3397.21	2639.47	2294.4	152.257	1162.6	2681.03	628.289		1	3	4	7	5	2	6		3397.21	2681.03	1.26713	0.055672
AT4G15770	148.414	30.0277	117.139	41.1482	78.6384	63.7047	41.9478		1	7	2	6	3	4	5		148.414	117.139	1.26699	0.509954
AT2G46390	179.176	80.469	133.531	67.9391	141.449	130.089	95.3736		1	6	3	7	2	4	5		179.176	141.449	1.26672	0.357023
AT1G75560	326.715	232.58	257.938	118.829	184.482	240.452	132.103		1	4	2	7	5	3	6		326.715	257.938	1.26664	0.30847
AT2G31350	508.128	307.582	260.917	247.242	251.312	401.41	186.197		1	3	4	6	5	2	7		508.128	401.41	1.26586	0.279747
AT3G54660	322.09	139.137	155.619	155.193	156.936	254.588	185.579		1	7	5	6	4	2	3		322.09	254.588	1.26514	0.331161
AT5G37020	445.222	141.21	247.808	285.081	218.439	351.92	343.897		1	7	5	4	6	2	3		445.222	351.92	1.26512	0.21908
AT5G41761	268.212	212.082	153.379	41.8712	152.346	150.125	41.7387		1	2	3	6	4	5	7		268.212	212.082	1.26466	0.501921
AT4G08920	853.756	675.136	575.401	256.8	327.136	583.189	249.3		1	2	4	6	5	3	7		853.756	675.136	1.26457	0.336109
AT5G03880	287.885	101.669	174.899	150.513	194.641	227.661	157.629		1	7	4	6	3	2	5		287.885	227.661	1.26453	0.332303
AT1G17470	330.494	172.926	261.373	122.73	156.877	220.097	61.3482		1	4	2	6	5	3	7		330.494	261.373	1.26446	0.428408
AT1G03140	356.949	259.281	282.319	107.635	140.951	234.345	134.756		1	3	2	7	5	4	6		356.949	282.319	1.26434	#N/A
AT1G32920	5121.07	1261.79	3329.42	1012.48	961.03	4050.57	1039.24		1	4	3	6	7	2	5		5121.07	4050.57	1.26429	0.145136
AT5G59950	860.024	680.27	661.686	248.631	200.035	410.348	236.995		1	2	3	5	7	4	6		860.024	680.27	1.26424	0.121124
AT1G42550	1212.79	959.545	697.836	332.32	275.652	648.805	272.959		1	2	3	5	6	4	7		1212.79	959.545	1.26392	0.209447
AT4G16190	2800.73	959.611	2216.26	378.591	967.079	2179.37	440.323		1	5	2	7	4	3	6		2800.73	2216.26	1.26372	0.217821
AT1G76870	323.632	256.138	105.423	121.495	78.105	50.3818	79.7839		1	2	4	3	6	7	5		323.632	256.138	1.26351	0.607975
AT3G10770	406.141	316.759	321.451	152.887	144.911	258.213	44.1873		1	3	2	5	6	4	7		406.141	321.451	1.26346	0.30777
AT3G26070	393.389	169.967	207.802	80.4847	146.003	311.41	119.396		1	4	3	7	5	2	6		393.389	311.41	1.26325	0.411597
AT5G59440	186.91	46.7637	147.996	118.169	40.8541	94.8141	121.017		1	6	2	4	7	5	3		186.91	147.996	1.26294	0.526369
AT1G68910	218.227	71.7251	129.607	132.173	73.4175	172.837	142.499		1	7	5	4	6	2	3		218.227	172.837	1.26262	0.406085
AT2G44310	376.984	217.699	245.995	75.8424	279.581	298.586	84.5433		1	5	4	7	3	2	6		376.984	298.586	1.26256	0.323605
AT1G16320	178.093	61.5261	99.484	114.962	74.4815	141.092	72.53		1	7	4	3	5	2	6		178.093	141.092	1.26225	0.352721
AT5G18140	199.08	69.9028	157.719	73.5018	52.8748	63.6883	69.2039		1	4	2	3	7	6	5		199.08	157.719	1.26225	0.427483
AT5G60570	908.817	720.225	573.851	285.687	378.605	318.437	350.621		1	2	3	7	4	6	5		908.817	720.225	1.26185	0.181674
AT3G29390	1221.98	968.538	761.019	596.942	388.866	722.154	574.771		1	2	3	5	7	4	6		1221.98	968.538	1.26167	0.230271
AT3G05545	1960.57	1553.98	1082.65	540.8	505.746	1198.54	576.659		1	2	4	6	7	3	5		1960.57	1553.98	1.26165	0.118129
AT1G09980	932.163	738.851	662.544	396.286	487.437	468.38	571.44		1	2	3	7	5	6	4		932.163	738.851	1.26164	0.139845
AT5G19540	292.636	191.201	203.036	231.966	141.249	139.176	106.81		1	4	3	2	5	6	7		292.636	231.966	1.26155	0.246026
AT4G35230	555.286	209.409	440.526	213.933	247.878	404.742	165.756		1	6	2	5	4	3	7		555.286	440.526	1.26051	0.315222
AT5G59820	1816.14	897.401	914.394	245.902	616.15	1441.16	435.231		1	4	3	7	5	2	6		1816.14	1441.16	1.26019	0.25907
AT3G51325	3418.83	2713.81	1095.91	321.911	478.976	546.762	274.693		1	2	3	6	5	4	7		3418.83	2713.81	1.25979	0.205548
AT5G20650	300.151	228.935	181.218	61.5286	238.267	217.261	81.3551		1	3	5	7	2	4	6		300.151	238.267	1.25972	0.301644
AT2G25070	374.68	231.643	214.503	108.432	182.85	297.451	150.212		1	3	4	7	5	2	6		374.68	297.451	1.25963	0.397997
AT3G15510	243.449	56.3605	116.056	193.318	139.086	96.0651	79.8299		1	7	4	2	3	5	6		243.449	193.318	1.25932	0.399977
AT5G13630	1637.6	729.775	701.71	266.098	826.811	1300.72	386.392		1	4	5	7	3	2	6		1637.6	1300.72	1.25899	0.215167
AT3G09150	84.6803	67.2608	42.0465	62.1744	25.6032	18.4921	56.7772		1	2	5	3	6	7	4		84.6803	67.2608	1.25898	0.587239
AT3G12630	910.446	575.074	651.645	318.78	412.326	723.203	286.268		1	4	3	6	5	2	7		910.446	723.203	1.25891	0.278926
AT5G64040	1186.06	942.19	430.992	175.834	563.488	848.953	250.391		1	2	5	7	4	3	6		1186.06	942.19	1.25883	0.103468
AT4G18140	403.335	320.44	201.497	194.875	100.956	177.552	138.658		1	2	3	4	7	5	6		403.335	320.44	1.25869	0.479866
AT5G65260	960.439	763.161	620.443	319.245	334.195	469.483	211.815		1	2	3	6	5	4	7		960.439	763.161	1.2585	0.16635
AT5G17050	299.803	238.231	110.795	118.009	152.531	175.71	76.9172		1	2	6	5	4	3	7		299.803	238.231	1.25846	0.43537
AT2G47690	258.414	115.948	205.402	47.3633	153.728	178.204	62.3222		1	5	2	7	4	3	6		258.414	205.402	1.25809	0.447905
AT4G26860	317.865	152.429	252.703	160.29	161.894	168.014	92.2107		1	6	2	5	4	3	7		317.865	252.703	1.25786	0.344715
AT1G72650	634.225	362.153	287.257	252.423	191.866	504.324	200.358		1	3	4	5	7	2	6		634.225	504.324	1.25757	0.291731
AT4G25370	198.579	157.929	135.995	82.0364	90.8592	156.335	65.7148		1	2	4	6	5	3	7		198.579	157.929	1.25739	0.40528
AT5G27770	756.873	292.717	602.295	154.026	338.446	469.656	128.568		1	5	2	6	4	3	7		756.873	602.295	1.25665	0.243742
AT3G04400	3607.34	953.092	2870.74	521.057	1165.34	1796.25	336.919		1	5	2	6	4	3	7		3607.34	2870.74	1.25659	0.133179
AT3G60070	198.38	44.5899	118.729	124.763	125.385	31.3694	157.905		1	6	5	4	3	7	2		198.38	157.905	1.25632	0.555754
AT5G62740	286.643	129.539	228.189	123.545	188.172	137.867	80.9623		1	5	2	6	3	4	7		286.643	228.189	1.25617	0.391215
AT3G11400	356.534	187.539	281.456	150.031	269.555	283.889	149.61		1	5	3	6	4	2	7		356.534	283.889	1.25589	0.258863
AT5G12310	532.984	424.516	303.542	202.646	147.459	283.946	231.429		1	2	3	6	7	4	5		532.984	424.516	1.25551	0.28429
AT5G43940	1041.57	385.092	829.716	296.586	605.704	777.995	287.554		1	5	2	6	4	3	7		1041.57	829.716	1.25533	0.121462
AT4G24750	308.204	102.254	245.603	204.072	148.099	141.946	212.831		1	7	2	4	5	6	3		308.204	245.603	1.25489	0.218427
AT4G15440	218.666	33.9228	75.9334	166.895	83.644	150.769	174.28		1	7	6	3	5	4	2		218.666	174.28	1.25468	0.511977
AT1G78380	986.884	285.614	743.447	184.138	505.266	786.606	153.906		1	5	3	6	4	2	7		986.884	786.606	1.25461	0.346496
AT4G40030	802.59	453.657	601.494	264.815	551.553	639.879	340.179		1	5	3	7	4	2	6		802.59	639.879	1.25428	0.22108
AT4G30760	365.415	213.537	291.426	88.143	121.185	170.079	53.4511		1	3	2	6	5	4	7		365.415	291.426	1.25388	0.357628
AT4G25620	472.457	239.785	376.828	233.682	184.082	345.45	322.616		1	5	2	6	7	3	4		472.457	376.828	1.25377	0.26816
AT3G61080	130.595	28.2055	51.6428	67.7051	55.9839	51.934	104.173		1	7	6	3	4	5	2		130.595	104.173	1.25363	0.547559
AT3G09200	2190.55	816.146	1748.14	284.057	693.843	1080.46	150.049		1	4	2	6	5	3	7		2190.55	1748.14	1.25307	0.0820977
AT5G04090	439.808	152.497	351.169	338.366	225.905	194.892	189.661		1	7	2	3	4	5	6		439.808	351.169	1.25241	0.352481
AT3G51840	1247.07	996.025	404.903	179.015	319.375	624.434	235.679		1	2	4	7	5	3	6		1247.07	996.025	1.25205	0.222961
AT2G45240	193.667	94.6309	99.9681	102.122	48.4935	118.331	154.717		1	6	5	4	7	3	2		193.667	154.717	1.25175	0.48945
AT1G12120	514.771	411.442	374.186	300.426	228.579	227.657	237.592		1	2	3	4	6	7	5		514.771	411.442	1.25114	0.258304
AT1G16240	703.458	426.589	538.941	131.978	290.855	562.265	152.957		1	4	3	7	5	2	6		703.458	562.265	1.25111	0.235417
AT2G23610	585.751	210.276	396.246	468.187	191.266	396.204	318.768		1	6	3	2	7	4	5		585.751	468.187	1.2511	0.257431
AT5G28040	908.05	726.212	583.798	422.158	387.698	373.797	366.578		1	2	3	4	5	6	7		908.05	726.212	1.25039	0.206938
AT2G18440	4487.68	3589.58	2555.52	1337.1	437.553	993.959	703.956		1	2	3	4	7	5	6		4487.68	3589.58	1.2502	0.114074
AT3G51500	175.518	88.2105	105.904	62.7363	81.5555	140.506	53.288		1	4	3	6	5	2	7		175.518	140.506	1.24919	0.427207
AT1G53560	714.892	496.409	470.018	92.7368	226.137	572.347	241.591		1	3	4	7	6	2	5		714.892	572.347	1.24905	0.210814
AT4G31410	322.136	251.004	257.994	94.3523	57.1419	147.632	97.0619		1	3	2	6	7	4	5		322.136	257.994	1.24862	0.342313
AT4G24910	421.264	337.408	168.098	135.014	92.0486	75.4673	210.734		1	2	4	5	6	7	3		421.264	337.408	1.24853	0.398732
AT5G54390	509.416	142.698	408.076	153.317	224.225	286.395	137.556		1	6	2	5	4	3	7		509.416	408.076	1.24834	0.327357
AT5G66810	430.247	344.832	152.452	292.305	262.458	228.14	205.969		1	2	7	3	4	5	6		430.247	344.832	1.2477	0.297735
AT5G48640	232.938	186.754	119.501	124.901	87.2164	71.1157	93.3178		1	2	4	3	6	7	5		232.938	186.754	1.2473	0.470785
AT5G18245	177.338	142.197	99.8492	103.452	103.535	65.8186	103.852		1	2	6	5	4	7	3		177.338	142.197	1.24713	0.290576
AT3G27080	153.52	123.12	47.4228	44.1127	66.328	77.9567	37.6983		1	2	5	6	4	3	7		153.52	123.12	1.24691	0.611425
AT1G75950	1170.98	708.458	907.962	210.215	670.092	939.403	225.512		1	4	3	7	5	2	6		1170.98	939.403	1.24652	0.140093
AT3G60080	590.113	239.202	473.481	267.647	267.502	309.243	206.137		1	6	2	4	5	3	7		590.113	473.481	1.24633	0.203552
AT3G59970	1461.44	1173.23	588.491	251.974	550.035	591.71	373.806		1	2	4	7	5	3	6		1461.44	1173.23	1.24565	0.155449
AT5G58740	239.763	178.461	113.145	109.23	192.624	133.417	87.0126		1	3	5	6	2	4	7		239.763	192.624	1.24472	0.41926
AT1G78080	3920.44	2488.59	2411.33	1132.7	778.582	3150	1002.76		1	3	4	5	7	2	6		3920.44	3150	1.24459	0.21411
AT3G63490	272.003	136.88	218.58	127.196	91.4479	204.078	183.381		1	5	2	6	7	3	4		272.003	218.58	1.24441	0.363056
AT5G26780	412.894	331.824	230.503	143.725	273.787	302.885	214.661		1	2	5	7	4	3	6		412.894	331.824	1.24432	0.457565
AT5G06450	173.839	46.1285	58.3801	60.3093	75.1721	139.799	53.9817		1	7	5	4	3	2	6		173.839	139.799	1.24349	0.573962
AT1G07950	133.681	46.3791	107.51	41.0749	56.4469	74.914	36.9128		1	5	2	6	4	3	7		133.681	107.51	1.24343	0.564276
AT5G55160	397.127	166.255	298.631	112.616	195.721	319.387	100.755		1	5	3	6	4	2	7		397.127	319.387	1.24341	0.21043
AT2G46450	1088.77	510.132	876.105	736.444	284.009	865.839	184.212		1	5	2	4	6	3	7		1088.77	876.105	1.24274	0.21179
AT3G46040	538.073	92.9079	433.116	130.391	126.374	216.893	44.6261		1	6	2	4	5	3	7		538.073	433.116	1.24233	0.38218
AT2G01735	163.163	124.808	34.7788	68.6239	60.1607	131.369	56.915		1	3	7	4	5	2	6		163.163	131.369	1.24202	0.376857
AT1G78020	1862.39	1097.16	1499.64	743.072	1089.85	1254.9	363.344		1	4	2	6	5	3	7		1862.39	1499.64	1.24189	0.220942
AT1G28210	358.168	82.9282	187.033	243.994	288.564	107.204	158.389		1	7	4	3	2	6	5		358.168	288.564	1.24121	0.589324
AT3G16080	629.163	270.982	507.077	128.479	185.122	346.912	72.1372		1	4	2	6	5	3	7		629.163	507.077	1.24076	0.297748
AT3G22540	180.004	126.531	119.069	79.7719	136.566	145.08	58.4402		1	4	5	6	3	2	7		180.004	145.08	1.24073	0.44765
AT1G27310	490.374	215.575	395.301	103.101	204.57	303.492	120.671		1	4	2	7	5	3	6		490.374	395.301	1.24051	0.377804
AT5G01400	922.673	743.918	540.181	439.55	340.868	462.832	461.079		1	2	3	6	7	4	5		922.673	743.918	1.24029	0.189886
AT3G13224	347.318	167.844	280.166	145.695	91.6639	187.109	100.618		1	4	2	5	7	3	6		347.318	280.166	1.23969	0.290932
AT3G51050	399.205	322.047	226.913	141.921	268.392	280.387	122.956		1	2	5	6	4	3	7		399.205	322.047	1.23959	0.437159
AT3G17185	155.845	97.6732	73.8825	40.0109	84.5544	125.745	26.7715		1	3	5	6	4	2	7		155.845	125.745	1.23937	0.537669
AT2G45440	186.191	69.6522	116.33	150.236	134.979	121.382	59.2258		1	6	5	2	3	4	7		186.191	150.236	1.23933	0.438087
AT4G32590	193.464	55.9585	156.113	75.4345	108.976	64.6047	56.4763		1	7	2	4	3	5	6		193.464	156.113	1.23926	0.50473
AT1G44810	306.357	127.567	247.386	122.015	137.743	141.637	85.6758		1	5	2	6	4	3	7		306.357	247.386	1.23837	0.461947
AT3G17630	392.557	239.567	317.117	229.53	148.331	137.388	157.42		1	3	2	4	6	7	5		392.557	317.117	1.23789	0.336858
AT2G34585	614.388	346.037	436.536	104.238	337.028	496.426	161.185		1	4	3	7	5	2	6		614.388	496.426	1.23762	0.361732
AT4G04410	616.603	164.266	498.881	88.3286	176.462	340.05	135.776		1	5	2	7	4	3	6		616.603	498.881	1.23597	0.454179
AT4G35060	494.882	249.35	193.715	157.213	274.512	400.419	117.528		1	4	5	6	3	2	7		494.882	400.419	1.23591	0.333099
AT3G15354	800.943	261.119	409.955	400.475	363.903	648.108	359.165		1	7	3	4	5	2	6		800.943	648.108	1.23582	0.272023
AT4G10690	397.968	125.444	283.076	313.058	205.833	216.229	322.156		1	7	4	3	6	5	2		397.968	322.156	1.23533	0.418171
AT2G25210	386.272	176.487	267.021	68.4898	233.525	312.735	69.8723		1	5	3	7	4	2	6		386.272	312.735	1.23514	0.343679
AT1G56280	7654.57	2164.96	6197.57	2027.6	1707.26	4517.88	1038.02		1	4	2	5	6	3	7		7654.57	6197.57	1.23509	0.148707
AT2G38170	882.844	569.989	356.6	356.167	714.833	525.529	288.202		1	3	5	6	2	4	7		882.844	714.833	1.23504	0.226043
AT3G09390	857.377	298.552	211.927	100.069	386.806	694.435	123.788		1	4	5	7	3	2	6		857.377	694.435	1.23464	0.372047
AT1G80980	330.321	215.527	267.638	135.305	87.1533	104.884	73.9633		1	3	2	4	6	5	7		330.321	267.638	1.23421	0.312765
AT1G12440	824.323	442.389	668.012	157.254	268.392	637.402	132.24		1	4	2	6	5	3	7		824.323	668.012	1.23399	0.221344
AT1G15290	1260.47	783.942	1021.79	472.032	495.566	740.949	508.858		1	3	2	7	6	4	5		1260.47	1021.79	1.2336	0.17076
AT4G16830	830.887	341.59	673.55	285.409	372.808	472.943	178.32		1	5	2	6	4	3	7		830.887	673.55	1.23359	0.161335
AT5G65207	764.925	620.18	433.885	123.114	98.8009	337.783	98.8168		1	2	3	5	7	4	6		764.925	620.18	1.23339	0.33136
AT1G75630	944.007	438.558	583.393	285.465	659.011	765.414	198.327		1	5	4	6	3	2	7		944.007	765.414	1.23333	0.324755
AT2G40920	137.621	111.6	84.2487	63.3195	47.4022	86.3214	43.9577		1	2	4	5	6	3	7		137.621	111.6	1.23317	0.521415
AT2G30520	1024.16	830.776	469.442	177.518	621.422	765.905	282.544		1	2	5	7	4	3	6		1024.16	830.776	1.23278	0.26925
AT3G29630	151.338	122.819	53.3304	91.6008	89.9212	53.2056	38.0199		1	2	5	3	4	6	7		151.338	122.819	1.2322	0.516966
AT1G77540	131.324	66.6761	106.587	32.2164	85.9405	76.8215	28.3427		1	5	2	6	3	4	7		131.324	106.587	1.23209	0.486274
AT1G04985	324.194	217.633	205.197	132.331	165.05	263.229	142.657		1	3	4	7	5	2	6		324.194	263.229	1.2316	#N/A
AT3G13277	1287.7	144.052	1045.67	678.694	110.499	883.662	636.951		1	6	2	4	7	3	5		1287.7	1045.67	1.23146	0.30368
AT1G10870	598.479	486.009	192.501	208.799	121.813	129.09	196.455		1	2	5	3	7	6	4		598.479	486.009	1.23141	0.442915
AT4G15910	127.915	47.4825	76.5712	103.91	84.747	43.8791	98.7709		1	6	5	2	4	7	3		127.915	103.91	1.23101	0.443464
AT3G27090	1179.47	828.449	586.89	207.421	391.123	958.246	292.385		1	3	4	7	5	2	6		1179.47	958.246	1.23086	0.313274
AT1G69510	931.3	649.102	748.398	280.138	640.531	757.446	254.85		1	4	3	6	5	2	7		931.3	757.446	1.22953	0.30435
AT4G14410	466.099	171.79	379.099	223.73	270.018	229.865	99.9952		1	6	2	5	3	4	7		466.099	379.099	1.22949	0.172535
AT5G24760	518.662	421.941	210.818	74.8935	170.295	283.088	90.4099		1	2	4	7	5	3	6		518.662	421.941	1.22923	0.450289
AT1G08780	211.985	172.458	147.746	89.9592	94.9772	108.769	94.4043		1	2	3	7	5	4	6		211.985	172.458	1.2292	0.391294
AT2G20550	114.861	70.4041	90.5348	52.1368	93.446	32.3065	19.4257		1	4	3	5	2	6	7		114.861	93.446	1.22917	0.601022
AT5G10745	500.497	238.934	407.218	194.431	109.035	180.937	163.654		1	3	2	4	7	5	6		500.497	407.218	1.22907	0.309439
AT1G33120	358.757	149.62	291.945	95.1311	192.361	271.887	83.4568		1	5	2	6	4	3	7		358.757	291.945	1.22885	0.330061
AT4G32850	3287.05	2125.05	2675.15	631.989	553.422	879.913	526.539		1	3	2	5	6	4	7		3287.05	2675.15	1.22874	0.127919
AT4G10480	290.216	115.178	167.382	79.2689	185.891	236.195	76.7588		1	5	4	6	3	2	7		290.216	236.195	1.22871	0.378252
AT4G29100	1037.17	412.194	844.297	812.596	255.073	441.792	145.846		1	5	2	3	6	4	7		1037.17	844.297	1.22844	0.261447
AT2G04630	344.73	254.264	139.871	125.874	280.637	211.765	83.7324		1	3	5	6	2	4	7		344.73	280.637	1.22838	0.447303
AT2G18170	124.453	101.318	88.8174	45.1515	84.4918	41.1707	83.8037		1	2	3	6	4	7	5		124.453	101.318	1.22834	0.48878
AT3G61990	379.69	91.9211	244.264	215.346	172.191	309.123	156.793		1	7	3	4	5	2	6		379.69	309.123	1.22828	0.490114
AT2G16800	185.248	150.823	144.545	58.4753	141.178	107.481	62.5059		1	2	3	7	4	5	6		185.248	150.823	1.22825	0.468985
AT5G56810	33.7238	9.51322	2.51855	18.5087	11.2116	3.9635	27.4652		1	5	7	3	4	6	2		33.7238	27.4652	1.22787	0.761477
AT3G48140	1134.97	588.384	751.5	226.222	706.404	924.677	159.175		1	5	3	6	4	2	7		1134.97	924.677	1.22743	0.25362
AT3G11450	1977.11	1384.4	1610.93	721.272	702.962	1290.84	614.984		1	3	2	5	6	4	7		1977.11	1610.93	1.2273	0.234883
AT5G24690	669.805	546.013	441.793	259.781	223.773	363.414	204.49		1	2	3	5	6	4	7		669.805	546.013	1.22672	0.392169
AT4G15560	593.551	439.042	483.949	205.296	333.793	442.436	183.682		1	4	2	6	5	3	7		593.551	483.949	1.22647	0.404617
AT2G15580	630.385	236.358	514.09	208.215	153.481	285.8	236.092		1	4	2	6	7	3	5		630.385	514.09	1.22622	0.255752
AT1G08630	370.731	260.484	198.686	302.368	269.814	148.271	210.269		1	4	6	2	3	7	5		370.731	302.368	1.22609	0.319806
AT2G01020	2384	778.945	1216.99	1944.97	225.85	1073.28	1031.5		1	6	3	2	7	4	5		2384	1944.97	1.22573	0.618489
AT5G24155	343.989	4.16312	26.3497	280.765	52.7725	79.8146	63.3374		1	7	6	2	5	3	4		343.989	280.765	1.22518	0.457952
AT2G17360	848.942	419.702	692.992	151.38	317.659	517.622	168.255		1	4	2	7	5	3	6		848.942	692.992	1.22504	0.404395
AT5G40180	169.012	137.966	102.665	89.9839	26.8083	44.9195	88.4459		1	2	3	4	7	6	5		169.012	137.966	1.22503	0.501039
AT5G13770	244.835	167.209	92.5226	199.869	96.4963	174.389	159.798		1	4	7	2	6	3	5		244.835	199.869	1.22498	0.414856
AT3G20230	113.541	92.7077	66.215	30.8748	23.9739	25.2136	28.3886		1	2	3	4	7	6	5		113.541	92.7077	1.22472	0.712747
AT2G42210	398.545	312.714	325.518	125.621	266.575	298.558	178.902		1	3	2	7	5	4	6		398.545	325.518	1.22434	0.403782
AT5G43970	166.887	60.5236	116.757	45.3077	106.903	136.311	35.5966		1	5	3	6	4	2	7		166.887	136.311	1.22431	0.560689
AT4G16580	191.85	61.5766	100.698	156.756	101.046	119.668	51.0485		1	6	5	2	4	3	7		191.85	156.756	1.22388	0.488233
AT4G28240	411.427	288.054	336.178	107.948	147.027	191.284	41.6469		1	3	2	6	5	4	7		411.427	336.178	1.22383	0.485064
AT2G21170	1572.89	1227.09	1285.41	280.031	579.582	987.395	285.227		1	3	2	7	5	4	6		1572.89	1285.41	1.22365	0.208906
AT1G15920	524.109	384.859	428.325	284.36	256.298	252.428	255.911		1	3	2	4	5	7	6		524.109	428.325	1.22363	0.316575
AT1G21500	313.692	175.92	256.521	51.7681	83.9422	113.645	82.5794		1	3	2	7	5	4	6		313.692	256.521	1.22287	0.392337
AT5G62760	262.354	212.968	190.36	181.926	115.752	100.045	214.657		1	3	4	5	6	7	2		262.354	214.657	1.2222	0.377223
AT3G14205	2212.01	1656.16	1576.77	619.852	774.746	1810.79	965.805		1	3	4	7	6	2	5		2212.01	1810.79	1.22157	0.162632
AT5G06660	155.494	127.316	113.499	42.509	62.1745	107.6	72.53		1	2	3	7	6	4	5		155.494	127.316	1.22132	0.563219
AT5G60400	1035.99	848.279	304.828	228.628	172.32	179.5	166.358		1	2	3	4	6	5	7		1035.99	848.279	1.22129	0.415815
AT4G16100	321.461	83.0274	158.716	225.022	215.294	142.78	263.282		1	7	5	3	4	6	2		321.461	263.282	1.22098	0.404099
AT1G76450	192.594	87.7423	63.9435	63.9853	60.4627	157.747	76.5498		1	3	6	5	7	2	4		192.594	157.747	1.22091	0.504742
AT2G04700	204.658	113.088	133.35	70.808	130.3	167.68	80.1308		1	5	3	7	4	2	6		204.658	167.68	1.22052	0.464394
AT5G41020	594.163	274.947	486.95	355.251	156.602	254.22	160.654		1	4	2	3	7	5	6		594.163	486.95	1.22017	0.247818
AT5G58220	184.309	85.1838	151.063	39.0178	68.5576	91.6475	36.8668		1	4	2	6	5	3	7		184.309	151.063	1.22008	0.593234
AT5G23740	865.678	465.679	709.679	190.233	354.902	581.864	157.349		1	4	2	6	5	3	7		865.678	709.679	1.21982	0.238104
AT5G27470	414.56	155.254	327.077	194.272	212.699	339.864	102.444		1	6	3	5	4	2	7		414.56	339.864	1.21978	0.469058
AT4G13430	1818.36	389.175	1490.72	178.258	364.05	1002.31	197.868		1	4	2	7	5	3	6		1818.36	1490.72	1.21978	0.408466
AT1G20950	397.339	232.999	299.098	135.732	178.342	325.86	116.325		1	4	3	6	5	2	7		397.339	325.86	1.21935	0.464975
AT4G38495	113.156	68.6149	92.8141	35.3921	39.8924	41.0427	22.2671		1	3	2	6	5	4	7		113.156	92.8141	1.21917	0.558677
AT1G10970	219.496	79.2159	180.04	83.7649	76.2244	45.5306	78.6056		1	4	2	3	6	7	5		219.496	180.04	1.21915	0.433959
AT5G41520	1725.99	572.901	1415.96	317.893	763.291	880.513	217.314		1	5	2	6	4	3	7		1725.99	1415.96	1.21896	0.298251
AT3G11720	407.113	334.014	176.627	145.458	171.425	170.384	224.543		1	2	4	7	5	6	3		407.113	334.014	1.21885	0.308293
AT5G65460	721.394	574.57	592.037	367.85	483.641	266.156	499.374		1	3	2	6	5	7	4		721.394	592.037	1.21849	0.155529
AT3G18410	262.468	205.095	183.699	89.0782	215.443	161.524	106.693		1	3	4	7	2	5	6		262.468	215.443	1.21827	0.500309
AT2G38800	2375.31	943.477	1949.82	687.967	746.501	1569.5	605.415		1	4	2	6	5	3	7		2375.31	1949.82	1.21822	0.182596
AT2G43680	4048.96	3086.12	3323.93	1238.68	905.317	1500.81	674.026		1	3	2	5	6	4	7		4048.96	3323.93	1.21812	0.146714
AT1G50920	515.286	223.754	350.322	224.66	239.727	423.044	131.868		1	6	3	5	4	2	7		515.286	423.044	1.21804	0.474815
AT1G69780	553.769	454.729	218.003	102.909	222.31	276.151	108.795		1	2	5	7	4	3	6		553.769	454.729	1.2178	0.447909
AT3G45210	386.39	317.396	204.769	244.066	148.633	128.495	85.9973		1	2	4	3	5	6	7		386.39	317.396	1.21738	0.389006
AT1G62981	318.958	262.04	108.599	64.9808	69.7038	77.8783	50.5638		1	2	3	6	5	4	7		318.958	262.04	1.21721	0.429903
AT5G37720	415.069	318.816	311.413	185.507	179.457	341.012	181.631		1	3	4	5	7	2	6		415.069	341.012	1.21717	0.451878
AT4G26640	450.411	281.869	163.493	282.888	291.341	241.372	370.067		1	5	7	4	3	6	2		450.411	370.067	1.21711	0.44477
AT1G80300	593.433	250.753	487.955	331.821	471.848	455.462	208.377		1	6	2	5	3	4	7		593.433	487.955	1.21616	0.242513
AT3G11510	1475.41	414.768	1213.36	247.892	555.063	809.892	172.826		1	5	2	6	4	3	7		1475.41	1213.36	1.21597	0.160955
AT5G23630	942.265	775.019	590.72	420.647	376.878	442.692	359.896		1	2	3	5	6	4	7		942.265	775.019	1.2158	0.396696
AT3G46130	686.499	69.7027	268.403	463.482	564.802	74.4474	97.5925		1	7	4	3	2	6	5		686.499	564.802	1.21547	0.391369
AT3G06080	393.771	324.118	254.712	244.41	188.679	175.88	263.466		1	2	4	5	6	7	3		393.771	324.118	1.2149	0.311993
AT1G20430	187.926	125.008	154.716	69.9214	71.859	113.442	56.915		1	3	2	6	5	4	7		187.926	154.716	1.21465	0.510442
AT3G27320	343.466	282.873	102.674	204.136	161.191	133.462	140.326		1	2	7	3	4	6	5		343.466	282.873	1.21421	0.473145
AT5G27100	454.072	373.99	163.584	222.852	109.377	189.351	177.815		1	2	6	3	7	4	5		454.072	373.99	1.21413	0.488293
AT5G06100	348.671	206.666	287.196	201.369	126.233	179.831	165.48		1	3	2	4	7	5	6		348.671	287.196	1.21405	0.431564
AT3G05610	258.325	14.8633	212.812	186.38	158.251	123.128	176.382		1	7	2	3	5	6	4		258.325	212.812	1.21387	0.576504
AT4G00100	1109.94	422.094	914.561	233.784	522.107	820.031	188.299		1	5	2	6	4	3	7		1109.94	914.561	1.21363	0.377715
AT3G18740	1284.17	462.033	1058.15	241.087	504.831	686.343	131.618		1	5	2	6	4	3	7		1284.17	1058.15	1.2136	0.258133
AT2G16930	208.407	152.295	155.519	67.4233	75.2353	171.805	43.7486		1	4	3	6	5	2	7		208.407	171.805	1.21305	0.507289
AT3G42996	74.9552	1.57161	51.1882	61.7926	33.7057	26.642	39.9379		1	7	3	2	5	6	4		74.9552	61.7926	1.21301	0.680175
AT5G10980	521.546	429.966	369.267	102.465	205.759	323.548	121.196		1	2	3	7	5	4	6		521.546	429.966	1.213	0.487815
AT2G01140	826.71	568.238	652.295	198.831	663.882	681.57	172.964		1	5	4	6	3	2	7		826.71	681.57	1.21295	0.279611
AT3G61870	191.938	73.2131	105.804	145.621	105.043	158.3	125.542		1	7	5	3	6	2	4		191.938	158.3	1.21249	0.375642
AT1G64510	171.869	129.824	67.5028	38.9333	64.349	141.76	21.5734		1	3	4	6	5	2	7		171.869	141.76	1.21239	0.658093
AT5G38565	85.0967	8.79441	44.8043	52.996	23.8247	48.2389	70.1986		1	7	5	3	6	4	2		85.0967	70.1986	1.21223	0.669517
AT2G42690	269.766	119.157	222.579	65.3417	93.8859	75.7769	19.3338		1	3	2	6	4	5	7		269.766	222.579	1.212	0.430535
AT1G30890	659.624	544.408	187.921	128.258	164.493	177.052	110.228		1	2	3	6	5	4	7		659.624	544.408	1.21164	0.493598
AT2G01250	1216.47	483.066	1004.86	274.666	565.749	715.248	132.842		1	5	2	6	4	3	7		1216.47	1004.86	1.21059	0.15383
AT4G14270	532.75	320.306	440.337	140.712	170.491	137.665	51.1863		1	3	2	5	4	6	7		532.75	440.337	1.20987	0.271033
AT3G17100	823.142	553.235	680.382	429.511	341.331	278.744	229.716		1	3	2	4	5	6	7		823.142	680.382	1.20982	0.217723
AT5G26751	372.359	307.817	269.392	121.325	177.282	228.288	239.163		1	2	3	7	6	5	4		372.359	307.817	1.20968	0.42711
AT2G07220	58.8997	1.65515	22.9434	48.6979	33.0658	17.8646	27.2562		1	7	5	2	3	6	4		58.8997	48.6979	1.20949	0.673339
AT2G07340	136.335	112.787	104.65	48.8271	83.479	60.4638	63.4293		1	2	3	7	4	6	5		136.335	112.787	1.20878	0.525344
AT3G46845	199.024	93.4265	164.689	118.797	125.37	150.72	83.5487		1	6	2	5	4	3	7		199.024	164.689	1.20849	0.363001
AT3G52890	960.706	795.046	674.394	442.968	257.437	333.882	372.098		1	2	3	4	7	6	5		960.706	795.046	1.20836	0.324786
AT5G44660	259.661	214.891	146.813	146.808	92.3587	59.6711	98.5872		1	2	3	4	6	7	5		259.661	214.891	1.20834	0.544142
AT3G14020	148.171	116.533	44.2018	110.677	122.673	54.3658	62.3887		1	3	7	4	2	6	5		148.171	122.673	1.20786	0.535762
AT3G13340	867.702	718.486	452.35	362.885	284.413	382.562	223.615		1	2	3	5	6	4	7		867.702	718.486	1.20768	0.420106
AT1G10840	400.532	272.07	313.117	122.059	211.482	331.785	113.437		1	4	3	6	5	2	7		400.532	331.785	1.20721	0.41601
AT5G65740	100.329	83.111	37.5015	39.0604	32.2689	54.1097	20.1653		1	2	5	4	6	3	7		100.329	83.111	1.20717	0.618624
AT1G73980	616.115	510.383	335.453	168.513	135.807	233.779	217.799		1	2	3	6	7	4	5		616.115	510.383	1.20716	0.554199
AT2G41650	128.486	61.9612	91.8034	43.5206	90.3409	106.481	30.975		1	5	3	6	4	2	7		128.486	106.481	1.20666	0.579822
AT5G24150	276.326	20.431	35.6413	229.051	118.398	206.794	146.172		1	7	6	2	5	3	4		276.326	229.051	1.20639	0.63901
AT2G17640	215.967	122.034	129.084	115.513	64.6515	179.063	54.4664		1	4	3	5	6	2	7		215.967	179.063	1.2061	0.525112
AT5G19760	1029.32	853.495	569.509	314.568	773.36	831.101	382.009		1	2	5	7	4	3	6		1029.32	853.495	1.206	0.255498
AT2G34520	132.756	38.521	110.095	47.2869	70.1397	89.6737	67.0103		1	7	2	6	4	3	5		132.756	110.095	1.20583	0.455539
AT1G22790	244.94	97.339	203.269	157.772	152.857	137.467	74.3308		1	6	2	3	4	5	7		244.94	203.269	1.205	0.329344
AT4G18020	821.921	639.507	682.549	487.207	363.342	444.401	423.468		1	3	2	4	7	5	6		821.921	682.549	1.20419	0.223764
AT3G23640	604.854	263.479	502.673	353.688	349.093	307.252	313.611		1	7	2	3	4	6	5		604.854	502.673	1.20327	0.318656
AT1G56700	454.374	377.735	214.47	121.263	168.686	215.84	97.3835		1	2	4	6	5	3	7		454.374	377.735	1.20289	0.438726
AT4G24820	541.833	342.66	450.455	199.721	354.832	390.036	200.429		1	5	2	7	4	3	6		541.833	450.455	1.20286	0.21764
AT3G49010	896.565	414.25	745.477	185.922	320.078	513.456	182.32		1	4	2	6	5	3	7		896.565	745.477	1.20267	0.418892
AT2G45950	656.602	545.98	376.882	250.518	186.598	296.761	245.335		1	2	3	5	7	4	6		656.602	545.98	1.20261	0.399247
AT2G36090	170.561	141.861	109.758	90.4863	84.9276	38.7225	36.5659		1	2	3	4	5	6	7		170.561	141.861	1.20231	0.605618
AT5G26210	317.266	193.907	263.963	194.037	155.942	136.534	87.9612		1	4	2	3	5	6	7		317.266	263.963	1.20193	0.523403
AT3G17020	571.736	285.913	313.71	119.688	348.668	475.696	149.243		1	5	4	7	3	2	6		571.736	475.696	1.20189	0.496972
AT5G55190	549.464	207.585	457.185	127.476	231.751	310.514	110.208		1	5	2	6	4	3	7		549.464	457.185	1.20184	0.551132
AT1G60950	793.123	358.559	348.85	121.273	410.14	660.176	145.407		1	4	5	7	3	2	6		793.123	660.176	1.20138	0.277387
AT1G28470	657.849	547.603	257.612	133.813	156.975	170.797	113.993		1	2	3	6	5	4	7		657.849	547.603	1.20132	0.333639
AT1G54080	802.952	387.515	668.547	241.329	372.317	527.019	219.671		1	4	2	6	5	3	7		802.952	668.547	1.20104	0.267386
AT2G41670	181.765	151.341	125.021	89.567	54.3902	62.7594	63.0824		1	2	3	4	7	6	5		181.765	151.341	1.20103	0.643996
AT3G46620	2058.76	726.05	1714.25	855.756	797.738	1267.38	582.969		1	6	2	4	5	3	7		2058.76	1714.25	1.20097	0.298319
AT3G60250	497.567	377.953	414.376	209.324	166.436	226.447	143.397		1	3	2	5	6	4	7		497.567	414.376	1.20076	0.382234
AT2G43420	1105.7	920.989	389.551	348.034	303.307	254.823	392.538		1	2	4	5	6	7	3		1105.7	920.989	1.20055	0.393092
AT5G06360	724.32	275.283	603.389	198.926	242.503	258.27	144.392		1	3	2	6	5	4	7		724.32	603.389	1.20042	0.273848
AT4G26840	342.225	72.7293	285.136	130.289	276.032	156.863	55.5529		1	6	2	5	3	4	7		342.225	285.136	1.20022	0.459649
AT4G33640	361.371	301.093	261.647	75.2301	192.286	267.382	81.7479		1	2	4	7	5	3	6		361.371	301.093	1.2002	0.510395
AT1G72220	467.026	389.24	278.888	272.367	228.882	217.616	180.172		1	2	3	4	5	6	7		467.026	389.24	1.19984	0.422979
AT5G58770	63.9093	0	19.1337	37.7664	24.7002	39.5234	53.288		1	7	6	4	5	3	2		63.9093	53.288	1.19932	0.777067
AT2G31490	213.981	103.258	100.924	65.2008	152.28	178.608	101.383		1	4	6	7	3	2	5		213.981	178.608	1.19805	0.543015
AT4G19100	122.497	76.4904	102.254	51.8167	35.7155	34.4823	68.8824		1	3	2	5	6	7	4		122.497	102.254	1.19797	0.620521
AT5G08750	773.796	646.114	310.138	379.202	197.441	207.129	236.097		1	2	4	3	7	6	5		773.796	646.114	1.19762	0.441772
AT4G18730	672.191	304.137	561.345	159.962	334.453	402.161	105.632		1	5	2	6	4	3	7		672.191	561.345	1.19746	0.233925
AT3G23810	7281.31	5599.4	4476.08	695.685	5278.29	6080.82	1248.48		1	3	5	7	4	2	6		7281.31	6080.82	1.19742	0.281699
AT2G25450	2173.91	133.502	1058.51	125.074	265.794	1815.62	181.697		1	6	3	7	4	2	5		2173.91	1815.62	1.19734	0.234208
AT1G69790	205.973	172.091	94.3234	74.8657	54.9786	172.077	135.704		1	2	5	6	7	3	4		205.973	172.091	1.19689	0.560873
AT1G15230	276.603	211.43	231.156	60.6148	136.192	137.867	52.6656		1	3	2	6	5	4	7		276.603	231.156	1.1966	0.489251
AT1G08035	136.271	113.891	22.6218	37.211	28.5905	22.3359	10.7637		1	2	5	3	4	6	7		136.271	113.891	1.19651	0.751459
AT5G50370	744.503	622.505	272.089	147.589	257.943	282.179	130.088		1	2	4	6	5	3	7		744.503	622.505	1.19598	0.575674
AT2G18040	282.214	144.872	235.985	84.4783	201.347	232.223	100.827		1	5	2	7	4	3	6		282.214	235.985	1.1959	0.466288
AT3G54480	509.398	379.091	275.291	186.053	180.462	426	157.65		1	3	4	5	6	2	7		509.398	426	1.19577	0.268909
AT3G06040	184.36	63.7504	82.3034	42.3053	117.42	154.208	62.2969		1	5	4	7	3	2	6		184.36	154.208	1.19552	0.532261
AT2G22425	309.349	258.895	232.988	60.569	192.773	183.27	71.5147		1	2	3	7	4	5	6		309.349	258.895	1.19488	0.511082
AT1G43770	339.749	284.359	214.165	174.416	113.573	196.362	179.871		1	2	3	6	7	4	5		339.749	284.359	1.19479	0.491484
AT1G68830	500.486	285.245	290.498	319.721	257.001	418.903	185.136		1	5	4	3	6	2	7		500.486	418.903	1.19475	0.387271
AT5G57870	761.412	637.518	566.432	341.783	430.793	593.747	375.653		1	2	4	7	5	3	6		761.412	637.518	1.19434	0.3184
AT1G29700	273.292	76.5739	177.424	128.99	129.747	228.957	87.0585		1	7	3	5	4	2	6		273.292	228.957	1.19364	0.555857
AT3G49940	206.001	172.592	43.2494	46.928	46.4876	165.286	60.9807		1	2	7	5	6	3	4		206.001	172.592	1.19357	0.699481
AT2G45290	1145.37	960.381	419.774	286.78	403.918	675.513	298.511		1	2	4	7	5	3	6		1145.37	960.381	1.19262	0.475312
AT3G07810	1762.65	1326.66	1478	445.171	679.664	1058.69	657.32		1	3	2	7	5	4	6		1762.65	1478	1.1926	0.316238
AT1G18080	893.516	349.298	749.283	210.356	431.904	540.92	165.94		1	5	2	6	4	3	7		893.516	749.283	1.1925	0.419021
AT1G19930	129.971	108.993	29.7118	27.3335	27.8799	17.4435	52.6656		1	2	4	6	5	7	3		129.971	108.993	1.19247	0.721994
AT1G15130	1311.94	1100.37	908.391	326.684	330.234	831.678	549.056		1	2	3	7	6	4	5		1311.94	1100.37	1.19228	0.401507
AT1G27450	503.721	255.485	422.526	158.248	420.197	373.298	203.362		1	5	2	7	3	4	6		503.721	422.526	1.19216	0.366207
AT5G65010	183.516	61.9943	61.6617	90.1127	46.1616	153.936	57.2619		1	4	5	3	7	2	6		183.516	153.936	1.19216	0.552253
AT5G55550	1371.93	1150.89	893.016	546.681	404.978	452.225	347.871		1	2	3	4	6	5	7		1371.93	1150.89	1.19206	0.211943
AT5G49510	292.124	171.588	245.059	110.202	119.387	219.746	59.8483		1	4	2	6	5	3	7		292.124	245.059	1.19205	0.502049
AT4G21730	1122.36	601.254	941.601	160.544	64.4749	361.92	57.5168		1	3	2	5	6	4	7		1122.36	941.601	1.19197	0.195127
AT3G45190	608.011	436.588	395.311	334.048	315.661	510.199	295.986		1	3	4	5	6	2	7		608.011	510.199	1.19171	0.344051
AT3G03160	267.157	159.283	224.294	63.893	169.674	207.509	85.4208		1	5	2	7	4	3	6		267.157	224.294	1.1911	0.555682
AT1G64230	1910.75	1378.79	1605.58	619.722	712.125	1318.52	383.417		1	3	2	6	5	4	7		1910.75	1605.58	1.19007	0.231801
AT1G30120	667.637	316.747	378.072	242.153	458.884	561.027	279.983		1	5	4	7	3	2	6		667.637	561.027	1.19003	0.424215
AT2G25920	204.44	171.838	98.383	72.1307	36.2376	44.5479	78.7893		1	2	3	5	7	6	4		204.44	171.838	1.18973	0.608359
AT1G05060	147.025	33.4216	118.797	43.8706	62.2922	123.59	39.9379		1	7	3	5	4	2	6		147.025	123.59	1.18961	#N/A
AT5G46790	271.85	128.738	166.162	228.534	100.913	106.704	99.9033		1	4	3	2	6	5	7		271.85	228.534	1.18954	0.574895
AT5G46110	2491.43	1349.44	1264.63	357.192	1217.17	2096.54	408.964		1	3	4	7	5	2	6		2491.43	2096.54	1.18835	0.303597
AT3G55770	1031.52	856.59	868.253	321.138	536.031	849.824	311.994		1	3	2	6	5	4	7		1031.52	868.253	1.18804	0.22988
AT1G72300	465.01	391.711	225.118	251.018	227.189	174.922	117.595		1	2	5	3	4	6	7		465.01	391.711	1.18713	0.427642
AT3G51820	235.597	54.4547	100.401	157.08	137.72	198.554	99.9699		1	7	5	3	4	2	6		235.597	198.554	1.18656	0.568136
AT1G51650	429.85	198.69	206.48	91.3486	362.352	295.354	118.288		1	5	4	7	2	3	6		429.85	362.352	1.18628	0.586463
AT3G33520	278.531	228.867	234.868	143.628	142.976	133.714	104.984		1	3	2	4	5	6	7		278.531	234.868	1.1859	0.453334
AT1G78490	1013.46	495.456	628.019	403.924	354.125	855.014	467.823		1	4	3	6	7	2	5		1013.46	855.014	1.18532	0.279047
AT5G63190	329.302	278.055	259.484	96.5025	108.898	111.184	98.0772		1	2	3	7	5	4	6		329.302	278.055	1.1843	0.552316
AT3G28100	512.259	187.304	228.297	432.65	197.079	209.144	179.549		1	6	3	2	5	4	7		512.259	432.65	1.184	0.415521
AT1G49010	330.653	279.293	79.7897	98.4128	108.454	122.075	70.6579		1	2	6	5	4	3	7		330.653	279.293	1.1839	0.63408
AT4G04620	1216.61	480.675	1028.16	375.788	165.101	484.366	196.017		1	4	2	5	7	3	6		1216.61	1028.16	1.18329	0.221761
AT4G17880	809.309	423.914	683.983	365.244	394.602	302.818	217.268		1	3	2	5	4	6	7		809.309	683.983	1.18323	0.336825
AT4G09760	448.97	342.159	292.86	300.637	379.76	288.046	157.625		1	3	5	4	2	6	7		448.97	379.76	1.18225	0.34559
AT1G20340	1774.86	597.594	670.812	112.006	786.216	1501.27	232.562		1	5	4	7	3	2	6		1774.86	1501.27	1.18224	0.414251
AT1G19715	316.324	110.178	267.647	132.845	205.009	132.901	109.881		1	6	2	5	3	4	7		316.324	267.647	1.18187	0.477509
AT3G57340	359.419	145.725	286.946	224.149	304.112	269.913	193.639		1	7	3	5	2	4	6		359.419	304.112	1.18186	0.427846
AT4G06701	307.619	260.334	151.107	144.623	114.402	109.087	85.7423		1	2	3	4	5	6	7		307.619	260.334	1.18163	0.415936
AT4G30460	393.037	226.31	332.624	108.419	222.718	250.575	84.9567		1	4	2	6	5	3	7		393.037	332.624	1.18163	0.327715
AT5G44430	78.2038	8.15916	15.6658	66.1836	7.98478	19.644	9.05477		1	6	4	2	7	3	5		78.2038	66.1836	1.18162	0.790359
AT1G09415	188.929	79.55	146.066	52.1648	32.5004	159.91	111.453		1	5	3	6	7	2	4		188.929	159.91	1.18147	0.571755
AT4G08980	2292.17	1940.79	1433.13	468.608	386.559	672.078	379.627		1	2	3	5	6	4	7		2292.17	1940.79	1.18105	0.309198
AT3G62730	287.124	243.214	124.303	52.8784	97.7882	83.4356	69.3211		1	2	3	7	4	5	6		287.124	243.214	1.18054	0.648628
AT3G52105	144.508	73.8153	94.9532	48.055	42.2086	122.418	43.2639		1	4	3	5	7	2	6		144.508	122.418	1.18045	0.521617
AT4G31860	341.993	282.904	289.795	135.867	131.352	204.404	215.932		1	3	2	6	7	5	4		341.993	289.795	1.18012	0.499181
AT5G03850	710.351	316.777	601.934	150.051	353.234	403.177	140.602		1	5	2	6	4	3	7		710.351	601.934	1.18012	0.384981
AT1G50200	1084.32	532.625	919.023	572.95	597.378	711.932	494.518		1	6	2	5	4	3	7		1084.32	919.023	1.17987	0.32959
AT3G13580	832.657	273.91	705.816	209.123	236.893	377.464	169.985		1	4	2	6	5	3	7		832.657	705.816	1.17971	0.208207
AT3G61440	1138.37	702.238	726.732	418.773	521.381	964.959	302.409		1	4	3	6	5	2	7		1138.37	964.959	1.1797	0.295673
AT3G01770	666.379	350.766	564.945	263.776	297.988	261.214	198.511		1	3	2	5	4	6	7		666.379	564.945	1.17955	0.419117
AT1G32370	313.297	265.667	189.456	137.646	99.8648	151.071	121.222		1	2	3	5	7	4	6		313.297	265.667	1.17929	0.481187
AT5G48760	309.288	174.999	262.319	143.812	138.658	176.689	67.8418		1	4	2	5	6	3	7		309.288	262.319	1.17905	0.461488
AT5G19990	304.02	185.132	223.569	129.564	257.895	251.669	203.454		1	6	4	7	2	3	5		304.02	257.895	1.17885	0.471398
AT5G22440	200.874	122.217	143.364	54.5416	121.978	170.549	95.1899		1	4	3	7	5	2	6		200.874	170.549	1.1778	0.509304
AT5G10030	376.71	85.4693	232.743	319.878	190.916	191.469	247.366		1	7	4	2	6	5	3		376.71	319.878	1.17767	0.534544
AT3G02080	1211.42	479.187	1028.96	199.819	455.178	595.942	141.224		1	4	2	6	5	3	7		1211.42	1028.96	1.17732	0.438948
AT4G20280	251.882	214.004	195.756	146.362	196.754	87.4073	154.625		1	2	4	6	3	7	5		251.882	214.004	1.177	0.544749
AT2G47000	775.052	647.233	658.67	312.869	324.875	307.029	270.648		1	3	2	5	4	6	7		775.052	658.67	1.17669	0.387793
AT5G20070	362.505	155.757	212.711	177.11	308.27	296.035	159.706		1	7	4	5	2	3	6		362.505	308.27	1.17594	0.555133
AT3G07560	828.295	502.679	704.484	244.709	272.735	466.857	166.378		1	3	2	6	5	4	7		828.295	704.484	1.17575	0.223847
AT1G27435	246.45	209.658	120.243	84.8913	98.6085	140.377	58.9961		1	2	4	6	5	3	7		246.45	209.658	1.17549	0.612327
AT5G47870	401.929	342.089	189.079	105.868	221.768	166.838	127.343		1	2	4	7	3	5	6		401.929	342.089	1.17492	0.558504
AT4G01050	583.418	328.331	460.86	118.88	309.474	496.686	174.188		1	4	3	7	5	2	6		583.418	496.686	1.17462	0.422187
AT1G76460	816.079	596.409	694.809	376.107	287.009	346.899	380.668		1	3	2	5	7	6	4		816.079	694.809	1.17454	0.372271
AT1G73960	1745.81	1486.55	1352.64	694.127	493.152	837.083	740.205		1	2	3	6	7	4	5		1745.81	1486.55	1.17441	0.250949
AT1G43650	115.436	46.8473	61.4811	98.3187	45.0508	20.668	41.5091		1	4	3	2	5	7	6		115.436	98.3187	1.1741	0.66142
AT2G24592	189.875	119.375	161.783	54.8555	62.1352	119.239	38.6217		1	3	2	6	5	4	7		189.875	161.783	1.17364	0.511542
AT4G06065	65.819	3.05968	56.0855	30.8797	34.3377	11.5726	5.82059		1	7	2	4	3	5	6		65.819	56.0855	1.17355	0.797627
AT5G20520	950.881	649.02	810.389	252.912	311.358	502.169	218.559		1	3	2	6	5	4	7		950.881	810.389	1.17336	0.382508
AT5G38410	2988.36	699.796	562.891	199.829	958.141	2547.96	302.338		1	4	5	7	3	2	6		2988.36	2547.96	1.17285	0.359673
AT1G26230	215.159	150.372	118.372	137.571	175.234	70.1578	183.473		1	4	6	5	3	7	2		215.159	183.473	1.17271	0.514245
AT1G65980	1420.71	254.901	1212.29	215.869	328.848	474.268	173.887		1	5	2	6	4	3	7		1420.71	1212.29	1.17192	0.354827
AT2G23370	299.74	255.87	178.282	151.226	144.24	142.297	131.179		1	2	3	4	5	6	7		299.74	255.87	1.17145	0.488833
AT2G16400	372.297	317.863	266.965	164.944	138.034	170.426	114.039		1	2	3	5	6	4	7		372.297	317.863	1.17125	0.526524
AT4G35750	2658.39	2154.81	2269.79	683.593	813.327	1187.38	471.562		1	3	2	6	5	4	7		2658.39	2269.79	1.17121	0.169235
AT4G38680	518.191	222.734	442.473	170.08	282.274	360.693	124.017		1	5	2	6	4	3	7		518.191	442.473	1.17112	0.411152
AT4G13940	11919.2	7072.01	9506.55	1618.52	7211.35	10178.8	1725.99		1	5	3	7	4	2	6		11919.2	10178.8	1.17098	0.278771
AT2G37750	373.906	191.517	171.443	59.7407	178.221	319.366	32.1074		1	3	5	6	4	2	7		373.906	319.366	1.17078	0.551272
AT4G29870	180.759	122.335	154.399	49.9685	123.583	128.248	50.3088		1	5	2	7	4	3	6		180.759	154.399	1.17073	0.600238
AT3G01500	614.752	199.059	65.018	194.547	249.012	525.179	492.396		1	5	7	6	4	2	3		614.752	525.179	1.17056	0.469332
AT3G24070	133.36	37.8353	113.943	61.3872	65.3975	62.0532	39.9838		1	7	2	5	3	4	6		133.36	113.943	1.17041	0.640078
AT1G74840	696.865	595.418	511.615	492.823	388.317	330.822	108.958		1	2	3	4	5	6	7		696.865	595.418	1.17038	0.502539
AT1G04270	760.371	293.991	649.935	156.206	404.075	542.167	134.48		1	5	2	6	4	3	7		760.371	649.935	1.16992	#N/A
AT3G29791	39.7344	0	5.81618	33.9692	24.6061	21.6133	31.8984		1	7	6	2	4	5	3		39.7344	33.9692	1.16972	0.835037
AT1G20830	257.986	141.393	220.572	128.033	149.289	83.2538	85.6505		1	4	2	5	3	7	6		257.986	220.572	1.16963	0.538082
AT3G19290	283.794	242.695	163.675	79.5987	50.8763	45.1423	33.0308		1	2	3	4	5	6	7		283.794	242.695	1.16935	0.645806
AT5G25270	938.671	654.941	802.772	426.782	357.254	472.178	347.52		1	3	2	5	6	4	7		938.671	802.772	1.16929	0.431244
AT4G17340	306.113	61.1919	131.482	92.7403	95.5504	261.833	63.0365		1	7	3	5	4	2	6		306.113	261.833	1.16911	0.532141
AT3G46590	798.772	683.295	391.157	382.316	355.77	486.15	338.164		1	2	4	5	6	3	7		798.772	683.295	1.169	0.373685
AT4G14430	324.231	240.288	277.383	159.314	175.437	145.373	143.121		1	3	2	5	4	6	7		324.231	277.383	1.16889	0.473127
AT4G01070	1266.49	437.808	937.257	445.314	696.904	1083.93	273.122		1	6	3	5	4	2	7		1266.49	1083.93	1.16842	0.424705
AT3G25520	783.102	351.554	670.398	196.336	530.975	597.978	157.579		1	5	2	6	4	3	7		783.102	670.398	1.16812	0.393438
AT4G38460	410.11	116.867	351.218	187.134	251.123	244.48	151.503		1	7	2	5	3	4	6		410.11	351.218	1.16768	0.607979
AT1G09130	281.801	144.971	241.411	141.749	144.621	228.986	121.87		1	4	2	6	5	3	7		281.801	241.411	1.16731	0.460068
AT4G27700	287.89	130.191	139.853	138.435	163.868	246.809	81.401		1	6	4	5	3	2	7		287.89	246.809	1.16645	0.517491
AT4G23885	152.856	131.095	73.2695	66.3933	92.4451	113.298	53.0584		1	2	5	6	4	3	7		152.856	131.095	1.16599	0.532775
AT1G02560	324.294	143.652	252.17	102.05	176.12	278.134	106.372		1	5	3	7	4	2	6		324.294	278.134	1.16596	#N/A
AT1G08370	487.209	417.861	183.397	147.689	191.155	199.78	129.169		1	2	5	6	4	3	7		487.209	417.861	1.16596	0.533255
AT1G79740	570.396	489.304	377.892	204.443	87.3221	201.531	207.173		1	2	3	5	7	6	4		570.396	489.304	1.16573	0.418648
AT3G32940	467.491	401.109	365.867	221.237	199.808	210.382	305.025		1	2	3	5	7	6	4		467.491	401.109	1.1655	0.588141
AT1G71340	1939.38	393.1	1664.07	905.868	441.635	911.782	553.882		1	7	2	4	6	3	5		1939.38	1664.07	1.16545	0.416821
AT3G27310	369.868	317.464	261.395	155.073	176.918	246.335	123.925		1	2	3	6	5	4	7		369.868	317.464	1.16507	0.374864
AT2G26810	216.495	185.882	61.4404	121.668	89.5324	85.6564	70.5661		1	2	7	3	4	5	6		216.495	185.882	1.16469	0.701689
AT4G34980	557.88	227.179	466.732	250.367	479.035	323.552	256.003		1	7	3	6	2	4	5		557.88	479.035	1.16459	0.449422
AT1G22850	209.655	106.852	136.13	73.3615	127.085	180.111	88.1656		1	5	3	7	4	2	6		209.655	180.111	1.16403	0.589179
AT5G12150	1009.18	867.506	844.865	571.783	710.295	856.682	555.219		1	2	4	6	5	3	7		1009.18	867.506	1.16332	0.340145
AT1G61190	423.088	363.726	210.319	205.66	142.517	253.341	243.718		1	2	5	6	7	3	4		423.088	363.726	1.1632	0.503228
AT3G43540	222.747	54.1536	146.288	159.873	95.0438	191.502	59.5473		1	7	4	3	5	2	6		222.747	191.502	1.16316	0.630211
AT1G21065	321.551	178.426	276.448	118.05	105.977	184.215	180.126		1	5	2	6	7	3	4		321.551	276.448	1.16315	0.520035
AT3G08660	161.377	18.0065	71.1033	138.744	106.817	60.9261	82.6459		1	7	5	2	3	6	4		161.377	138.744	1.16313	0.630624
AT5G25630	821.075	706.035	461.201	302.337	330.438	692.985	338.398		1	2	4	7	6	3	5		821.075	706.035	1.16294	0.527695
AT2G20820	587.422	280.414	430.869	149.071	405.79	505.121	66.0157		1	5	3	6	4	2	7		587.422	505.121	1.16293	0.494987
AT5G10650	356.772	127.468	209.081	307.045	164.705	167.763	96.9448		1	6	3	2	5	4	7		356.772	307.045	1.16195	0.516399
AT4G38800	533.629	208.89	459.318	176.485	337.37	417.144	119.396		1	5	2	6	4	3	7		533.629	459.318	1.16179	0.518066
AT3G30122	329.579	59.0686	283.78	245.763	81.2804	144.535	86.8954		1	7	2	3	6	4	5		329.579	283.78	1.16139	0.674654
AT1G72230	2408.36	2074.09	1485.97	226.862	1570.18	1235	378.561		1	2	4	7	3	5	6		2408.36	2074.09	1.16116	0.425447
AT1G22780	498.943	248.63	394.46	203.417	429.741	411.344	144.621		1	5	4	6	2	3	7		498.943	429.741	1.16103	0.540855
AT1G18060	251.898	106.1	102.758	74.8816	130.908	217.033	93.5269		1	4	5	7	3	2	6		251.898	217.033	1.16064	0.607359
AT1G12850	527.351	454.441	308.137	183.553	195.18	240.715	198.837		1	2	3	7	6	4	5		527.351	454.441	1.16044	0.536791
AT2G11880	708.238	610.397	463.423	433.97	270.026	362.964	402.7		1	2	3	4	7	6	5		708.238	610.397	1.16029	0.552359
AT5G18380	2528.22	748.001	2179	404.598	891.487	1206.78	287.793		1	5	2	6	4	3	7		2528.22	2179	1.16027	0.437808
AT2G17380	377.037	324.969	221.038	106.572	165.015	197.418	159.033		1	2	3	7	5	4	6		377.037	324.969	1.16022	0.587173
AT3G29180	413.061	356.084	305.696	169.759	194.638	273.856	146.075		1	2	3	6	5	4	7		413.061	356.084	1.16001	0.518475
AT1G63880	384.08	154.92	261.838	183.401	138.752	284.554	331.124		1	6	4	5	7	3	2		384.08	331.124	1.15993	0.453476
AT5G01830	513.836	443.022	338.399	127.903	77.4297	134.259	92.4197		1	2	3	5	7	4	6		513.836	443.022	1.15984	0.540714
AT5G46020	938.999	425.136	809.775	226.512	364.414	614.075	209.785		1	4	2	6	5	3	7		938.999	809.775	1.15958	0.362137
AT5G57050	726.255	426.138	626.361	398.109	316.976	255.897	306.571		1	3	2	4	5	7	6		726.255	626.361	1.15948	0.396773
AT4G01700	241.456	208.321	172.554	106	59.6817	79.9013	85.8801		1	2	3	4	7	6	5		241.456	208.321	1.15906	0.593788
AT3G02360	1670.84	1266.86	1319.88	345.307	899.711	1441.9	597.451		1	4	3	7	5	2	6		1670.84	1441.9	1.15878	0.328352
AT5G56710	886.062	473.971	764.764	185.221	351.55	607.383	202.807		1	4	2	7	5	3	6		886.062	764.764	1.15861	0.316489
AT5G15200	2186.87	981.396	1887.93	387.197	984.84	1186.98	274.342		1	5	2	6	4	3	7		2186.87	1887.93	1.15834	0.320835
AT4G28405	157.033	114.242	135.576	38.0727	24.8847	36.5548	50.171		1	3	2	5	7	6	4		157.033	135.576	1.15827	0.614489
AT1G23190	1079.25	852.36	477.737	254.804	931.912	631.222	318.258		1	3	5	7	2	4	6		1079.25	931.912	1.1581	0.52166
AT3G28900	303.557	251.89	262.118	115.16	143.836	160.983	84.2171		1	3	2	6	5	4	7		303.557	262.118	1.15809	0.55965
AT1G37210	100.715	9.17905	84.4114	85.5489	60.6984	86.9736	69.7598		1	7	4	3	6	2	5		100.715	86.9736	1.15799	0.743909
AT5G42530	2361.68	866.771	2039.81	299.077	875.113	542.927	136.607		1	4	2	6	3	5	7		2361.68	2039.81	1.15779	0.367715
AT1G76705	122.355	9.81431	67.1949	105.688	37.3565	29.334	49.4314		1	7	3	2	5	6	4		122.355	105.688	1.1577	0.727713
AT2G38610	687.805	453.542	594.282	309.596	269.182	455.045	211.79		1	4	2	5	6	3	7		687.805	594.282	1.15737	0.346699
AT1G31820	135.042	18.1405	49.7092	116.699	99.15	61.9335	87.6603		1	7	6	2	3	5	4		135.042	116.699	1.15719	0.702546
AT5G08690	683.805	458.706	515.739	142.912	591.073	565.122	160.721		1	5	4	7	2	3	6		683.805	591.073	1.15689	0.499874
AT1G76560	461.808	399.452	273.232	53.2099	77.0565	191.003	60.542		1	2	3	7	5	4	6		461.808	399.452	1.1561	0.604921
AT5G16030	234.087	89.9996	202.518	81.5974	54.5508	111.803	68.3265		1	4	2	5	7	3	6		234.087	202.518	1.15588	0.620395
AT3G14720	1512.34	1308.39	613.495	313.428	376.823	379.136	265.956		1	2	3	6	5	4	7		1512.34	1308.39	1.15587	0.436358
AT5G22340	101.511	80.8032	87.8389	62.9201	76.884	22.0427	55.461		1	3	2	5	4	7	6		101.511	87.8389	1.15565	0.639894
AT5G41210	227.717	197.202	162.647	59.0109	134.045	171.664	43.1721		1	2	4	6	5	3	7		227.717	197.202	1.15474	0.586814
AT4G10100	117.436	22.0026	57.8737	64.0059	83.5417	101.705	27.649		1	7	5	4	3	2	6		117.436	101.705	1.15467	0.731381
AT4G39540	332.413	287.92	102.135	104.241	62.0449	86.3462	82.2785		1	2	4	3	7	5	6		332.413	287.92	1.15453	0.643127
AT4G12310	210.757	182.556	82.8179	144.436	149.03	83.4933	96.3682		1	2	7	4	3	6	5		210.757	182.556	1.15448	0.60713
AT5G41260	1044.56	394.405	904.84	406.521	271.192	256.879	244.152		1	4	2	3	5	6	7		1044.56	904.84	1.15441	0.329546
AT2G43790	275.014	172.726	228.81	111.032	129.562	238.238	116.416		1	4	3	7	5	2	6		275.014	238.238	1.15436	0.525012
AT5G20885	391.5	243.431	339.214	260.567	271.247	242.289	157.721		1	5	2	4	3	6	7		391.5	339.214	1.15414	0.476705
AT5G64140	309.233	133.82	237.895	106.238	216.786	267.997	95.1439		1	5	3	6	4	2	7		309.233	267.997	1.15387	0.545395
AT2G43460	697.752	320.774	415.185	120.73	491.986	604.777	104.015		1	5	4	6	3	2	7		697.752	604.777	1.15373	0.563061
AT4G25740	314.743	151.024	272.85	60.2108	133.66	167.081	53.0584		1	4	2	6	5	3	7		314.743	272.85	1.15354	0.558513
AT5G53460	6207.79	5386.14	2821.97	733.464	1219.19	1846.62	765.217		1	2	3	7	5	4	6		6207.79	5386.14	1.15255	0.336456
AT3G53920	255.744	152.361	116.48	216.29	178.48	222.157	148.11		1	5	7	3	4	2	6		255.744	222.157	1.15118	0.456403
AT2G29660	197.112	84.9175	166.64	119.801	165.866	171.235	48.1612		1	6	3	5	4	2	7		197.112	171.235	1.15112	0.667503
AT4G38200	847.479	736.261	406.01	390.379	359.559	365.54	479.321		1	2	4	5	7	6	3		847.479	736.261	1.15106	0.488427
AT4G09432	113.392	26.801	66.7091	98.5686	43.5081	46.2861	50.4926		1	7	3	2	6	5	4		113.392	98.5686	1.15038	0.675825
AT5G14200	938.359	154.954	815.848	28.6542	174.546	514.48	58.9043		1	5	2	7	4	3	6		938.359	815.848	1.15016	0.694219
AT3G13920	2476.96	1220.6	2153.75	514.164	843.72	1762.99	466.777		1	4	2	6	5	3	7		2476.96	2153.75	1.15007	0.302369
AT5G20960	349.033	78.0446	303.489	286.085	254.763	158.073	231.68		1	7	2	3	4	6	5		349.033	303.489	1.15007	0.612308
AT2G06470	84.9789	12.5224	47.9362	73.9097	64.9733	19.9784	22.6599		1	7	4	2	3	6	5		84.9789	73.9097	1.14977	0.721483
AT4G17840	311.17	140.707	157.765	126.313	121.256	270.648	88.7675		1	4	3	5	6	2	7		311.17	270.648	1.14973	0.685751
AT1G75180	207.486	180.567	112.954	62.7553	67.7488	150.266	84.6352		1	2	4	7	6	3	5		207.486	180.567	1.14908	0.596336
AT1G31812	1323.86	674.166	697.566	345.068	987.457	1152.27	464.706		1	5	4	7	3	2	6		1323.86	1152.27	1.14892	0.34566
AT1G34000	101.9	82.1242	69.0283	30.7804	70.5441	88.7035	24.5779		1	3	5	6	4	2	7		101.9	88.7035	1.14877	0.722064
AT4G31720	223.543	82.8273	194.623	87.1707	77.8062	172.415	73.8462		1	5	2	4	6	3	7		223.543	194.623	1.1486	0.697125
AT2G47180	3351.82	814.537	1596.74	655.816	919.829	2918.25	443.245		1	5	3	6	4	2	7		3351.82	2918.25	1.14857	0.465648
AT4G39200	2187.5	747.412	1905.3	342.973	766.153	1068.77	216.876		1	5	2	6	4	3	7		2187.5	1905.3	1.14811	0.306661
AT1G47490	307.98	268.292	180.351	174.766	191.002	231.897	72.4381		1	2	5	6	4	3	7		307.98	268.292	1.14793	0.667778
AT5G51780	147.746	128.738	81.0283	104.122	84.9672	22.8932	86.3189		1	2	6	3	5	7	4		147.746	128.738	1.14765	0.729797
AT1G48600	377.57	169.031	329.029	159.995	216.048	255.178	167.327		1	5	2	7	4	3	6		377.57	329.029	1.14753	0.528201
AT4G22160	349.934	174.498	281.557	153.521	256.839	305.006	107.341		1	5	3	6	4	2	7		349.934	305.006	1.1473	0.573911
AT5G01020	689.696	327.628	601.214	230.615	339.969	492.905	231.292		1	5	2	7	4	3	6		689.696	601.214	1.14717	0.420709
AT2G02050	394.018	189.68	236.012	157.058	343.514	250.525	140.535		1	5	4	6	2	3	7		394.018	343.514	1.14702	0.595195
AT2G31945	299.627	261.253	72.8711	44.1687	66.5319	88.3154	83.6199		1	2	5	7	6	3	4		299.627	261.253	1.14688	0.646981
AT4G33030	121.399	43.0688	105.866	57.1538	55.336	74.5961	69.5049		1	7	2	5	6	3	4		121.399	105.866	1.14672	0.585866
AT5G67420	249.177	170.585	124.685	43.6333	63.9842	217.434	98.215		1	3	4	7	6	2	5		249.177	217.434	1.14599	0.607955
AT4G25470	513.665	448.493	233.204	125.253	216.503	324.233	123.65		1	2	4	6	5	3	7		513.665	448.493	1.14532	0.570135
AT1G45976	275.166	157.83	240.284	84.1697	63.7093	171.429	51.8341		1	4	2	5	6	3	7		275.166	240.284	1.14517	0.558571
AT1G49450	479.376	143.584	243.675	200.099	135.12	418.61	258.109		1	6	4	5	7	2	3		479.376	418.61	1.14516	0.611157
AT3G14600	808.301	337.644	706.019	179.317	298.474	303.496	194.721		1	3	2	7	5	4	6		808.301	706.019	1.14487	0.47377
AT5G35330	670.454	585.689	461.019	307.645	256.511	362.056	281.366		1	2	3	5	7	4	6		670.454	585.689	1.14473	0.44805
AT3G01520	831.62	466.313	619.584	226.493	497.019	726.749	159.497		1	5	3	6	4	2	7		831.62	726.749	1.1443	0.505035
AT1G66920	97.3903	4.24666	60.6139	68.0084	71.392	85.1364	74.9786		1	7	6	5	4	2	3		97.3903	85.1364	1.14393	0.785086
AT1G75280	5002.56	3546.7	3546.35	448.614	3443.86	4375.53	569.359		1	3	4	7	5	2	6		5002.56	4375.53	1.1433	0.400186
AT4G39990	285.256	249.648	227.739	67.8057	174.986	235.332	100.572		1	2	4	7	5	3	6		285.256	249.648	1.14263	0.607507
AT4G21215	647.844	567.096	394.329	168.206	177.361	319.35	136.678		1	2	3	6	5	4	7		647.844	567.096	1.14239	0.518868
AT5G67600	1185.06	1037.44	501.551	219.288	623.023	575.824	188.023		1	2	5	6	3	4	7		1185.06	1037.44	1.14229	0.427491
AT3G62870	1509.51	512.845	1321.7	324.978	728.934	930.956	247.152		1	5	2	6	4	3	7		1509.51	1321.7	1.1421	0.482513
AT5G22360	301.446	153.249	183.79	105.55	229.43	264.054	123.206		1	5	4	7	3	2	6		301.446	264.054	1.14161	0.673281
AT5G28900	394.026	345.233	273.087	179.205	250.39	144.952	147.646		1	2	3	5	4	7	6		394.026	345.233	1.14133	0.676825
AT5G08680	585.927	513.395	409.894	207.568	290.6	401.31	210.382		1	2	3	7	5	4	6		585.927	513.395	1.14128	0.575419
AT3G21810	350.298	124.775	306.633	165.278	179.406	143.425	307.051		1	7	3	5	4	6	2		350.298	307.051	1.14085	0.508326
AT4G19190	314.259	275.582	166.176	122.758	125.248	236.686	123.069		1	2	4	7	5	3	6		314.259	275.582	1.14035	0.695162
AT3G61430	1059.21	621.22	682.67	201.294	510.986	929.23	258.564		1	4	3	7	5	2	6		1059.21	929.23	1.13988	0.523835
AT1G65220	483.643	424.398	337.997	260.833	248.498	388.504	229.691		1	2	4	5	6	3	7		483.643	424.398	1.1396	0.579289
AT4G27280	2919.41	1409.92	2562.82	887.119	740.146	670.336	360.778		1	3	2	4	5	6	7		2919.41	2562.82	1.13914	0.213293
AT1G02120	1255.12	1102.09	907.748	407.619	425.337	600.563	559.59		1	2	3	7	6	4	5		1255.12	1102.09	1.13885	#N/A
AT5G19350	194.009	106.584	170.376	99.9315	111.245	49.1432	83.1765		1	4	2	5	3	7	6		194.009	170.376	1.13871	0.701814
AT5G38520	174.621	138.034	44.3398	100.93	153.352	78.3904	78.6309		1	3	7	4	2	6	5		174.621	153.352	1.13869	0.739287
AT5G20020	693.517	289.96	609.049	148.292	398.854	407.706	142.958		1	5	2	6	4	3	7		693.517	609.049	1.13869	0.469586
AT1G78870	305.942	268.777	185.977	125.048	178.213	175.454	90.3845		1	2	3	6	4	5	7		305.942	268.777	1.13828	0.668453
AT4G39940	1141.04	228.418	841.342	188.536	284.837	1002.82	802.874		1	6	3	7	5	2	4		1141.04	1002.82	1.13784	0.511674
AT1G55110	776.179	125.228	682.319	372.935	463.098	591.422	195.578		1	7	2	5	4	3	6		776.179	682.319	1.13756	0.527243
AT4G35000	406.792	233.015	222.898	219.398	171.853	357.617	130.996		1	3	4	5	6	2	7		406.792	357.617	1.13751	0.670587
AT5G05550	169.219	130.259	148.799	69.3718	89.4264	50.9101	49.8242		1	3	2	5	4	6	7		169.219	148.799	1.13723	0.629068
AT4G12640	446.53	392.867	239.749	279.721	374.814	168.778	242.234		1	2	6	4	3	7	5		446.53	392.867	1.1366	0.504591
AT4G05320	7506.15	3749.69	3174.45	1253.77	2686.01	6604.33	1245.84		1	3	4	6	5	2	7		7506.15	6604.33	1.13655	0.411924
AT5G61170	489.256	259.748	430.503	126.47	239.15	336.776	82.2532		1	4	2	6	5	3	7		489.256	430.503	1.13648	0.522523
AT2G39500	79.1291	30.6125	12.6041	29.9746	59.5795	69.6333	28.0417		1	4	7	5	3	2	6		79.1291	69.6333	1.13637	0.780079
AT5G54760	504.928	327.463	444.364	174.341	437.302	400.63	157.14		1	5	2	6	3	4	7		504.928	444.364	1.13629	0.481059
AT1G15880	253.938	223.552	210.935	83.974	126.339	196.539	107.454		1	2	3	7	5	4	6		253.938	223.552	1.13592	0.672308
AT2G01930	453.256	399.101	366.402	241.057	141.924	237.987	184.095		1	2	3	4	7	5	6		453.256	399.101	1.13569	0.60095
AT3G11100	306.809	193.507	270.164	165.642	135.49	81.9202	68.9283		1	3	2	4	5	6	7		306.809	270.164	1.13564	0.639998
AT1G57660	246.242	119.241	206.758	61.09	184.937	216.869	52.6656		1	5	3	6	4	2	7		246.242	216.869	1.13544	0.598084
AT4G24690	1037.65	526.1	914	449.216	684.606	883.707	583.862		1	6	2	7	4	3	5		1037.65	914	1.13529	0.445504
AT5G01980	1160.35	498.682	1022.3	379.274	254.913	561.064	427.35		1	4	2	6	7	3	5		1160.35	1022.3	1.13503	0.493501
AT5G35530	520.21	280.212	458.332	141.782	327.332	327.784	53.6349		1	5	2	6	4	3	7		520.21	458.332	1.13501	0.531214
AT3G53020	1008.53	487.478	889.041	247.119	426.4	508.292	167.837		1	4	2	6	5	3	7		1008.53	889.041	1.1344	0.527355
AT2G43650	378.77	138.401	333.912	243.476	155.389	246.206	130.511		1	6	2	4	5	3	7		378.77	333.912	1.13434	0.66072
AT5G17510	276.499	243.765	225.824	122.442	87.4674	155.022	92.1647		1	2	3	5	7	4	6		276.499	243.765	1.13429	0.602293
AT1G30400	828.534	339.416	691.669	663.161	730.579	477.682	593.181		1	7	3	4	2	6	5		828.534	730.579	1.13408	0.373651
AT4G00860	452.57	320.907	333.718	120.726	290.376	399.077	121.477		1	4	3	7	5	2	6		452.57	399.077	1.13404	0.603469
AT5G27410	493.118	434.982	420.327	240.845	147.738	216.171	247.274		1	2	3	5	7	6	4		493.118	434.982	1.13365	0.576003
AT3G07520	145.728	127.015	75.5633	114.302	128.55	38.421	68.4643		1	3	5	4	2	7	6		145.728	128.55	1.13363	0.633585
AT4G27000	1890.79	546.032	1668.13	362.678	443.429	999.516	195.389		1	4	2	6	5	3	7		1890.79	1668.13	1.13347	0.475036
AT2G30620	637.732	562.683	264.37	123.58	281.897	382.352	175.484		1	2	5	7	4	3	6		637.732	562.683	1.13338	0.597085
AT1G28680	134.28	118.489	47.702	29.385	42.3774	58.4944	32.1074		1	2	4	7	5	3	6		134.28	118.489	1.13327	0.699206
AT1G25540	690.877	609.862	282.313	299.97	160.449	202.142	339.786		1	2	5	4	7	6	3		690.877	609.862	1.13284	0.640603
AT4G32620	1566.88	1083.85	1383.48	690.217	738.086	859.246	806.889		1	3	2	7	6	4	5		1566.88	1383.48	1.13257	0.335496
AT3G17950	319.817	237.813	282.386	148.126	70.0375	87.7664	39.9379		1	3	2	4	6	5	7		319.817	282.386	1.13255	0.495112
AT4G34215	346.316	263.66	305.838	202.106	194.163	211.464	115.238		1	3	2	5	6	4	7		346.316	305.838	1.13235	0.597811
AT3G17365	224.541	198.323	132.875	98.0324	103.932	73.056	65.9238		1	2	3	5	4	6	7		224.541	198.323	1.1322	0.703784
AT4G17170	501.716	262.205	315.923	126.042	287.326	443.134	168.159		1	5	3	7	4	2	6		501.716	443.134	1.1322	0.561151
AT2G01190	534.492	472.098	438.928	238.223	235.83	308.226	293.676		1	2	3	6	7	4	5		534.492	472.098	1.13216	0.612749
AT3G48240	141.046	59.1191	49.664	124.598	80.6407	45.0309	61.4194		1	5	6	2	3	7	4		141.046	124.598	1.13201	0.670327
AT1G74090	415.599	80.6361	367.454	101.206	226.581	268.596	115.126		1	7	2	6	4	3	5		415.599	367.454	1.13102	0.575688
AT2G09990	357.195	159.634	315.867	102.227	194.787	237.173	42.2946		1	5	2	6	4	3	7		357.195	315.867	1.13084	0.431064
AT2G37840	1283.52	1135.15	612.569	320.291	260.443	424.675	379.264		1	2	3	6	7	4	5		1283.52	1135.15	1.13071	0.518551
AT1G70890	583.004	414.317	283.965	116.123	316.803	515.649	203.617		1	3	5	7	4	2	6		583.004	515.649	1.13062	0.546844
AT3G46480	102.758	90.9186	15.4724	53.222	33.1561	29.1605	77.4525		1	2	7	4	5	6	3		102.758	90.9186	1.13022	0.78341
AT3G53270	297.065	201.515	157.482	123.725	84.0523	262.862	187.931		1	3	5	6	7	2	4		297.065	262.862	1.13012	0.676168
AT2G24360	1798.39	1318.92	1591.84	498.024	549.881	783.82	685.438		1	3	2	7	6	4	5		1798.39	1591.84	1.12976	0.478493
AT4G29480	212.84	126.899	160.479	50.2487	175.893	188.418	101.311		1	5	4	7	3	2	6		212.84	188.418	1.12961	0.673939
AT3G58990	608.847	42.8008	539.089	41.7697	156.354	353.188	93.0628		1	6	2	7	4	3	5		608.847	539.089	1.1294	0.684702
AT2G03640	408.439	361.652	162.378	103.071	96.398	127.62	104.291		1	2	3	6	7	4	5		408.439	361.652	1.12937	0.663466
AT4G21450	433.99	362.788	384.377	173.455	206.968	309.552	125.726		1	3	2	6	5	4	7		433.99	384.377	1.12907	0.580105
AT4G32530	444.83	367.623	256.729	126.721	341.759	393.995	148.871		1	3	5	7	4	2	6		444.83	393.995	1.12902	0.559997
AT2G22650	253.54	224.572	166.722	136.759	98.7461	65.571	173.821		1	2	4	5	6	7	3		253.54	224.572	1.12899	0.735801
AT1G22410	3013.84	2449.83	1502.15	677.402	2353.2	2670.38	704.68		1	3	5	7	4	2	6		3013.84	2670.38	1.12862	0.446934
AT1G64490	300.391	228.032	266.319	139.82	81.9283	150.212	54.4664		1	3	2	5	6	4	7		300.391	266.319	1.12794	0.589121
AT5G55210	155.249	92.5911	137.647	72.0415	80.15	58.804	41.0244		1	3	2	5	4	6	7		155.249	137.647	1.12788	0.704469
AT1G30270	538.912	477.817	284.821	223.94	222.043	307.611	188.283		1	2	4	5	6	3	7		538.912	477.817	1.12786	0.641071
AT3G19900	232.298	206.031	123.449	106.252	110.535	122.534	97.9853		1	2	3	6	5	4	7		232.298	206.031	1.12749	0.549365
AT3G19920	91.4517	81.1373	42.5004	62.9153	35.5076	23.8222	74.7949		1	2	5	4	6	7	3		91.4517	81.1373	1.12712	0.775844
AT1G05160	855.95	759.935	372.75	362.921	258.669	291.345	347.52		1	2	3	4	7	6	5		855.95	759.935	1.12635	#N/A
AT1G51060	155.878	138.401	115.293	52.6248	114.441	114.185	32.9849		1	2	3	6	4	5	7		155.878	138.401	1.12628	0.660925
AT3G08510	941.794	836.275	635.829	295.337	592.942	708.645	303.98		1	2	4	7	5	3	6		941.794	836.275	1.12618	0.467795
AT3G19760	467.561	291.347	307.315	73.9443	368.469	415.258	159.384		1	5	4	7	3	2	6		467.561	415.258	1.12595	0.525098
AT5G56040	540.796	480.306	354.473	266.726	427.68	297.67	266.077		1	2	4	6	3	5	7		540.796	480.306	1.12594	0.584564
AT4G00026	167.532	109.745	148.797	105.737	81.7637	47.2481	79.1615		1	3	2	4	5	7	6		167.532	148.797	1.12591	0.706475
AT3G53740	1238.05	439.714	1100.09	162.914	482.882	761.24	187.171		1	5	2	7	4	3	6		1238.05	1100.09	1.12541	0.483284
AT5G50400	342.524	229.236	304.4	161.752	162.294	124.466	81.0748		1	3	2	5	4	6	7		342.524	304.4	1.12524	0.613559
AT5G20580	375.922	334.099	116.261	96.5051	80.8017	138.899	92.1188		1	2	4	5	7	3	6		375.922	334.099	1.12518	0.624034
AT1G33040	197.436	164.099	175.478	79.3416	113.278	161.206	69.8977		1	3	2	6	5	4	7		197.436	175.478	1.12513	0.696819
AT1G77120	357.303	165.101	317.598	225.092	169.16	134.399	67.7247		1	5	2	3	4	6	7		357.303	317.598	1.12502	0.665708
AT1G10470	1131.85	783.443	1006.29	411.039	483.134	446.56	236.118		1	3	2	6	4	5	7		1131.85	1006.29	1.12478	0.514854
AT1G65985	270.113	90.1998	214.5	207.783	169.165	132.962	240.209		1	7	3	4	5	6	2		270.113	240.209	1.1245	0.642216
AT3G10190	124.179	64.2516	110.457	53.894	57.024	26.5141	52.2268		1	3	2	5	4	7	6		124.179	110.457	1.12423	0.715549
AT1G04550	242.194	186.167	215.584	129.981	190.979	141.983	36.4028		1	4	2	6	3	5	7		242.194	215.584	1.12343	#N/A
AT1G01430	635.134	565.473	286.413	132.175	237.835	485.547	309.801		1	2	5	7	6	3	4		635.134	565.473	1.12319	#N/A
AT2G24240	132.197	117.702	84.7314	54.2909	73.6687	62.0203	31.7146		1	2	3	6	4	5	7		132.197	117.702	1.12315	0.737986
AT3G12680	374.643	324.854	211.93	333.627	327.564	209.499	179.499		1	4	5	2	3	6	7		374.643	333.627	1.12294	0.492845
AT2G25970	1220.4	612.889	1086.95	540.173	234.514	550.127	282.335		1	3	2	5	7	4	6		1220.4	1086.95	1.12278	0.590349
AT3G58980	187.033	27.0011	166.627	62.712	50.4802	89.0753	50.7476		1	7	2	4	6	3	5		187.033	166.627	1.12247	0.740381
AT1G19690	119.621	78.6972	106.602	69.3721	56.7768	43.3878	39.9379		1	3	2	4	5	6	7		119.621	106.602	1.12212	0.67501
AT3G22970	1254.23	1118.06	642.592	427.347	420.441	354.133	256.095		1	2	3	4	5	6	7		1254.23	1118.06	1.12179	0.413952
AT5G08670	717.634	403.701	493.116	180.502	632.438	639.755	172.893		1	5	4	6	3	2	7		717.634	639.755	1.12173	0.608591
AT4G32520	202.453	93.8112	148.914	89.1344	56.0742	180.516	87.635		1	4	3	5	7	2	6		202.453	180.516	1.12153	0.767657
AT5G58290	460.132	410.29	357.478	139.357	205.531	306.666	236.811		1	2	3	7	6	4	5		460.132	410.29	1.12148	0.696138
AT2G11310	491.673	114.359	275.699	427.544	438.465	236.285	373.179		1	7	5	3	2	6	4		491.673	438.465	1.12135	0.676935
AT3G01280	451.079	213.236	402.374	213.027	392.078	379.891	121.431		1	5	2	6	3	4	7		451.079	402.374	1.12104	0.666585
AT5G14170	254.743	227.296	210.536	142.125	93.0026	129.891	177.79		1	2	3	5	7	6	4		254.743	227.296	1.12076	0.631292
AT5G13810	3562.39	2301.05	3181.31	746.534	971.809	1455.77	704.441		1	3	2	6	5	4	7		3562.39	3181.31	1.11979	0.443036
AT1G17720	1327.49	1185.49	926.236	693.423	636.481	690.364	669.359		1	2	3	4	7	5	6		1327.49	1185.49	1.11978	0.435921
AT1G10590	590.522	378.673	527.605	119.54	319.622	422.59	126.675		1	4	2	7	5	3	6		590.522	527.605	1.11925	0.504071
AT4G18120	1060.37	491.628	649.533	800.893	947.632	682.83	320.819		1	6	5	3	2	4	7		1060.37	947.632	1.11897	0.451762
AT3G12140	526.972	470.979	271.757	161.881	154.906	384.247	258.088		1	2	4	6	7	3	5		526.972	470.979	1.11889	0.640958
AT5G25560	3061.56	1882.42	2736.35	1334.86	477.245	1327.17	778.103		1	3	2	4	7	5	6		3061.56	2736.35	1.11885	0.543104
AT2G33730	698.253	351.47	589.135	378.179	351.212	624.153	320.151		1	5	3	4	6	2	7		698.253	624.153	1.11872	0.616363
AT4G23100	1598.72	737.217	1154.22	517.889	915.533	1429.09	468.854		1	5	3	6	4	2	7		1598.72	1429.09	1.1187	0.381358
AT3G46000	385.43	258.246	258.102	174.325	344.597	320.324	174.05		1	4	5	6	2	3	7		385.43	344.597	1.11849	0.545535
AT3G58730	463.875	277.806	414.87	88.907	342.108	356.106	145.336		1	5	2	7	4	3	6		463.875	414.87	1.11812	0.655407
AT1G10160	492.111	270.766	335.782	372.058	440.308	193.067	251.641		1	5	4	3	2	7	6		492.111	440.308	1.11765	0.640854
AT1G36980	742.222	530.817	664.242	230.973	445.903	604.976	247.759		1	4	2	7	5	3	6		742.222	664.242	1.1174	0.533854
AT4G05160	376.311	336.792	231.678	204.647	177.164	180.995	131.639		1	2	3	4	6	5	7		376.311	336.792	1.11734	0.623743
AT5G35980	601.466	512.41	384.278	334.87	349.446	538.534	290.63		1	3	4	6	5	2	7		601.466	538.534	1.11686	0.5105
AT1G62920	180.2	161.575	122.26	76.0104	58.8535	34.8002	86.5738		1	2	3	5	6	7	4		180.2	161.575	1.11527	0.698252
AT2G30980	387.037	347.071	264.953	133.163	234.29	174.984	219.228		1	2	3	7	4	6	5		387.037	347.071	1.11515	0.678867
AT1G62800	787.449	524.13	368.915	189.051	188.557	706.61	215.371		1	3	4	6	7	2	5		787.449	706.61	1.1144	0.569208
AT2G18280	529.169	474.973	320.035	157.598	208.15	329.799	106.071		1	2	4	6	5	3	7		529.169	474.973	1.1141	0.664125
AT3G28710	475.982	284.643	372.77	104.413	405.53	427.263	110.504		1	5	4	7	3	2	6		475.982	427.263	1.11402	0.66119
AT2G16720	1632.07	1466.02	413.59	536.135	377.608	368.641	233.46		1	2	4	3	5	6	7		1632.07	1466.02	1.11326	0.548887
AT3G19450	985.679	885.415	362.957	205.693	337.613	508.235	190.518		1	2	4	6	5	3	7		985.679	885.415	1.11324	0.598984
AT1G54280	396.139	355.867	196.574	173.184	117.456	146.224	127.088		1	2	3	4	7	5	6		396.139	355.867	1.11317	0.701844
AT1G09140	1287.4	758.196	1156.94	470.595	177.761	356.618	257.436		1	3	2	4	7	5	6		1287.4	1156.94	1.11276	0.600237
AT1G30530	464.064	116.315	252.527	199.719	201.264	417.123	135.796		1	7	3	5	4	2	6		464.064	417.123	1.11253	0.689673
AT3G42640	375.934	200.312	337.919	111.533	70.473	194.256	156.4		1	3	2	6	7	4	5		375.934	337.919	1.1125	0.689047
AT3G46010	678.066	337.108	450.013	221.585	452.792	609.728	197.262		1	5	4	6	3	2	7		678.066	609.728	1.11208	0.495977
AT5G10950	382.602	344.079	258.367	169.23	119.489	133.111	126.93		1	2	3	4	7	5	6		382.602	344.079	1.11196	0.68758
AT2G35620	431.295	387.985	282.037	137.259	217.889	270.495	170.745		1	2	3	7	5	4	6		431.295	387.985	1.11163	0.70926
AT1G02500	14555	9208.69	12385.1	2913.66	8602.13	13100.2	2560.7		1	4	3	6	5	2	7		14555	13100.2	1.11105	#N/A
AT1G56000	83.048	34.9932	74.7849	30.6301	21.1083	47.8343	22.2671		1	4	2	5	7	3	6		83.048	74.7849	1.11049	0.783434
AT2G18960	2439.01	1448.82	2196.4	1334.31	1759.84	1812.72	923.005		1	5	2	6	4	3	7		2439.01	2196.4	1.11046	0.39962
AT2G48110	452.055	242.06	407.4	290.232	343.876	178.712	343.337		1	6	2	5	3	7	4		452.055	407.4	1.10961	0.658628
AT1G08360	799.087	371.8	720.173	235.91	441.651	643.575	134.108		1	5	2	6	4	3	7		799.087	720.173	1.10958	#N/A
AT3G56020	309.958	260.686	215.39	76.3952	193.299	279.388	63.868		1	3	4	6	5	2	7		309.958	279.388	1.10942	0.62304
AT1G58590	245.319	165.938	138.878	128.731	132.298	221.162	99.3015		1	3	4	6	5	2	7		245.319	221.162	1.10923	0.6475
AT5G39950	298.814	122.819	269.391	112.019	190.308	199.392	122.446		1	5	2	7	4	3	6		298.814	269.391	1.10922	0.719076
AT4G33690	417.681	376.616	285.646	141.101	108.713	236.161	140.117		1	2	3	5	7	4	6		417.681	376.616	1.10904	0.683259
AT4G17940	259.662	234.186	184.967	74.8866	106.511	114.313	81.8857		1	2	3	7	5	4	6		259.662	234.186	1.10879	0.725005
AT5G13420	558.099	468.287	365.543	157.599	503.382	498.016	214.682		1	4	5	7	2	3	6		558.099	503.382	1.1087	0.538938
AT1G19400	450.604	406.491	372.768	195.15	209.532	341.76	164.21		1	2	3	6	5	4	7		450.604	406.491	1.10852	0.605094
AT3G62250	1430.07	515.367	1290.44	292.527	706.602	818.509	187.747		1	5	2	6	4	3	7		1430.07	1290.44	1.1082	0.406055
AT1G26550	405.509	192.304	366.179	186.268	242.837	253.382	166.47		1	5	2	6	4	3	7		405.509	366.179	1.10741	0.691614
AT5G22320	328.829	296.948	289.525	246.008	205.814	192.667	176.612		1	2	3	4	5	6	7		328.829	296.948	1.10736	0.608243
AT3G51370	498.806	450.583	416	204.075	322.783	301.852	144.019		1	2	3	6	4	5	7		498.806	450.583	1.10702	0.623207
AT1G17100	218.22	76.9411	94.4748	121.108	103.374	197.13	91.0782		1	7	5	3	4	2	6		218.22	197.13	1.10699	0.719703
AT5G51180	339.142	306.445	143.998	123.421	87.3773	119.937	144.019		1	2	4	5	7	6	3		339.142	306.445	1.1067	0.638031
AT4G15000	607.446	242.178	459.295	114.406	402.402	548.996	89.5783		1	5	3	6	4	2	7		607.446	548.996	1.10647	0.622379
AT1G29240	274.853	248.461	173.944	193.902	140.028	78.7578	193.777		1	2	5	3	6	7	4		274.853	248.461	1.10622	0.752819
AT2G34730	452.399	408.999	341.165	323.09	169.879	240.212	314.585		1	2	3	4	7	6	5		452.399	408.999	1.10611	0.678218
AT2G28370	313.74	188.393	271.321	123.334	218.411	283.682	91.0323		1	5	3	6	4	2	7		313.74	283.682	1.10596	0.70531
AT2G24945	398.769	158.58	360.572	208.496	57.2438	68.7828	52.9206		1	4	2	3	6	5	7		398.769	360.572	1.10593	0.749216
AT3G24740	736.402	665.974	290.685	310.288	145.449	285.192	187.237		1	2	4	3	7	5	6		736.402	665.974	1.10575	0.77416
AT3G07230	204.324	131.011	153.455	73.9966	115.445	184.805	58.1852		1	4	3	6	5	2	7		204.324	184.805	1.10562	0.745121
AT3G02470	6761.52	5273.31	3731.67	940.068	3322.85	6118.45	1093.72		1	3	4	7	5	2	6		6761.52	6118.45	1.1051	0.548578
AT4G38100	220.361	77.6443	199.406	195.415	188.69	96.1518	95.3071		1	7	2	3	4	5	6		220.361	199.406	1.10508	0.70596
AT5G05110	244.595	221.194	221.392	60.8224	177.62	221.199	92.4657		1	4	2	7	5	3	6		244.595	221.392	1.10481	0.685497
AT1G67030	391.021	152.161	230.843	90.8932	231.044	353.968	89.8539		1	5	4	6	3	2	7		391.021	353.968	1.10468	0.673976
AT1G24070	309.92	131.965	280.596	243.258	207.573	138.734	150.028		1	7	2	3	4	6	5		309.92	280.596	1.10451	0.668696
AT5G55100	1557.55	1410.31	802.805	369.729	404.347	416.434	461.977		1	2	3	7	6	5	4		1557.55	1410.31	1.1044	0.668718
AT5G27990	233.687	91.7888	211.61	130.536	150.996	107.076	134.965		1	7	2	5	3	6	4		233.687	211.61	1.10433	0.677389
AT5G10960	908.973	699.644	823.099	527.685	541.61	685.658	328.002		1	3	2	6	5	4	7		908.973	823.099	1.10433	0.452515
AT1G72370	1909.04	719.992	1728.8	374.904	781.538	1058.15	236.322		1	5	2	6	4	3	7		1909.04	1728.8	1.10426	0.542706
AT3G51620	807.352	455.797	731.486	268.758	206.372	336.355	316.382		1	3	2	6	7	4	5		807.352	731.486	1.10371	0.636573
AT5G31873	31.6779	1.01989	10.9819	26.8348	28.7044	1.87441	21.9662		1	7	5	3	2	6	4		31.6779	28.7044	1.10359	0.899081
AT1G19720	803.667	620.898	728.447	322.267	288.256	627.39	569.267		1	4	2	6	7	3	5		803.667	728.447	1.10326	0.592095
AT1G77940	411.474	199.677	339.877	112.857	330.865	373.19	92.7872		1	5	3	6	4	2	7		411.474	373.19	1.10258	0.681778
AT2G23350	550.26	483.933	487.703	261.278	358.647	499.081	218.539		1	4	3	6	5	2	7		550.26	499.081	1.10255	0.646626
AT4G36130	371.378	207.383	336.998	84.5842	230.263	224.68	74.703		1	5	2	6	3	4	7		371.378	336.998	1.10202	0.723559
AT3G57050	417.433	223.534	378.797	155.321	136.789	221.781	146.447		1	3	2	5	7	4	6		417.433	378.797	1.102	0.639969
AT4G16480	611.093	511.556	554.559	247.482	241.443	289.148	407.072		1	3	2	6	7	5	4		611.093	554.559	1.10194	0.671379
AT4G38360	493.315	447.704	333.371	203.087	171.868	336.293	230.619		1	2	4	6	7	3	5		493.315	447.704	1.10188	0.696677
AT5G11580	439.618	399.019	285.272	167.134	79.5337	160.517	109.004		1	2	3	4	7	5	6		439.618	399.019	1.10175	0.771607
AT3G09980	2005.04	1819.96	1625.75	1138.68	674.827	657.228	588.606		1	2	3	4	5	6	7		2005.04	1819.96	1.1017	0.614869
AT4G04610	1030.23	70.8061	501.499	121.409	330.268	935.187	129.955		1	7	3	6	4	2	5		1030.23	935.187	1.10163	0.701116
AT5G63020	246.781	213.269	224.016	165.306	154.07	111.411	133.766		1	3	2	4	5	7	6		246.781	224.016	1.10162	0.660609
AT1G26470	133.334	74.7847	54.7375	77.8873	62.8851	121.122	24.277		1	4	6	3	5	2	7		133.334	121.122	1.10083	0.789394
AT5G60360	1596.48	1013.38	1236.67	348.237	970.114	1450.28	373.735		1	4	3	7	5	2	6		1596.48	1450.28	1.1008	0.493779
AT4G28880	511.35	426.088	464.54	187.404	161.689	433.043	122.91		1	4	2	5	6	3	7		511.35	464.54	1.10077	0.693272
AT4G19180	314.47	285.981	179.346	202.368	193.291	210.362	178.555		1	2	6	4	5	3	7		314.47	285.981	1.09962	0.568558
AT3G55800	293.725	113.857	39.6266	103.083	152.406	267.18	144.555		1	5	7	6	3	2	4		293.725	267.18	1.09935	0.742492
AT5G13440	362.082	174.832	192.597	111.189	329.468	269.443	162.317		1	5	4	7	2	3	6		362.082	329.468	1.09899	0.688402
AT5G24620	792.898	721.683	418.48	267.559	226.059	388.883	357.452		1	2	3	6	7	4	5		792.898	721.683	1.09868	0.651233
AT4G36380	206.833	65.9068	108.253	188.303	111.183	55.5878	119.467		1	6	5	2	4	7	3		206.833	188.303	1.09841	0.695966
AT1G56450	270.434	120.261	246.593	118.361	188.906	211.068	88.0072		1	5	2	6	4	3	7		270.434	246.593	1.09668	0.592843
AT5G18650	1127.54	1028.83	548.726	214.072	223.632	341.982	185.094		1	2	3	6	5	4	7		1127.54	1028.83	1.09595	0.679522
AT2G34750	351.14	121.181	320.403	237.151	227.872	237.871	222.834		1	7	2	4	5	3	6		351.14	320.403	1.09593	0.664657
AT5G49230	248.828	227.163	135.5	86.8885	74.4382	102.316	63.613		1	2	3	5	6	4	7		248.828	227.163	1.09537	0.733844
AT1G15215	80.8589	70.9227	59.8808	45.2642	27.8015	73.8197	14.0438		1	3	4	5	6	2	7		80.8589	73.8197	1.09536	0.85231
AT1G75390	213.611	46.7307	168.734	130.011	195.034	124.569	89.6702		1	7	3	4	2	5	6		213.611	195.034	1.09525	0.763274
AT1G01550	2025.13	1493.19	1330.56	346.498	520.439	1849.46	666.956		1	3	4	7	6	2	5		2025.13	1849.46	1.09498	#N/A
AT3G44740	176.154	106.066	160.936	80.4239	59.0105	52.5369	93.8737		1	3	2	5	6	7	4		176.154	160.936	1.09456	0.776353
AT1G73540	6563.95	5322.95	6000.07	2343.32	1742.39	2772.14	4012.1		1	3	2	6	7	5	4		6563.95	6000.07	1.09398	0.580933
AT4G27652	1900.86	773.075	1597.44	332.216	540.876	1738.77	439.133		1	4	3	7	5	2	6		1900.86	1738.77	1.09322	0.589633
AT1G73445	191.027	83.8124	174.74	79.7171	68.6794	50.6625	61.8122		1	3	2	4	5	7	6		191.027	174.74	1.09321	0.765382
AT1G19835	3049.73	2789.74	2279.84	822.58	1260.76	724.1	722.805		1	2	3	5	4	6	7		3049.73	2789.74	1.0932	0.558872
AT5G43750	76.3607	11.8541	17.4786	53.5176	43.4099	57.7719	69.8517		1	7	6	4	5	3	2		76.3607	69.8517	1.09318	0.845995
AT2G35940	1757.51	919.503	1361.17	1131.04	1026.97	1607.86	869.273		1	6	3	4	5	2	7		1757.51	1607.86	1.09307	0.569201
AT5G32470	298.888	273.441	167.46	147.175	166.114	163.861	169.199		1	2	4	7	5	6	3		298.888	273.441	1.09306	0.685367
AT3G02220	180.089	125.879	164.775	83.4766	56.5373	90.8877	80.6361		1	3	2	5	7	4	6		180.089	164.775	1.09294	0.753513
AT5G64550	380.285	102.289	213.949	199.91	348.005	226.699	196.2		1	7	4	5	2	3	6		380.285	348.005	1.09276	0.779455
AT1G16810	512.864	469.355	312.475	162.429	215.346	332.751	147.509		1	2	4	6	5	3	7		512.864	469.355	1.0927	0.630389
AT5G60340	243.659	127.934	174.395	112.535	88.0562	223.028	64.5617		1	4	3	5	6	2	7		243.659	223.028	1.0925	0.747055
AT1G36060	239.699	103.81	219.434	185.429	137.501	36.7201	133.281		1	6	2	3	4	7	5		239.699	219.434	1.09235	0.79144
AT3G24010	261.027	238.967	121.15	119.283	81.7361	127.62	160.236		1	2	5	6	7	4	3		261.027	238.967	1.09231	0.759831
AT3G10920	523.849	254.265	317.563	126.03	368.567	479.766	222.905		1	5	4	7	3	2	6		523.849	479.766	1.09188	0.739122
AT5G01350	848.887	458.307	777.54	284.484	462.48	526.866	161.67		1	5	2	6	4	3	7		848.887	777.54	1.09176	0.589653
AT5G47930	500.849	250.854	458.801	127.767	297.902	417.049	102.837		1	5	2	6	4	3	7		500.849	458.801	1.09165	0.629788
AT3G18230	358.504	233.215	328.643	144.594	241.144	273.831	139.377		1	5	2	6	4	3	7		358.504	328.643	1.09086	0.753727
AT2G33060	284.675	49.8565	112.863	140.434	53.0474	65.8847	261.063		1	7	4	3	6	5	2		284.675	261.063	1.09045	0.807136
AT4G32940	3351.46	1398.84	3073.89	1241.76	1982.27	2193.14	932.085		1	5	2	6	4	3	7		3351.46	3073.89	1.0903	0.562559
AT5G53560	1036.08	718.672	847.332	274.591	530.28	950.472	315.713		1	4	3	7	5	2	6		1036.08	950.472	1.09007	0.595454
AT5G02380	2578.01	746.544	2181.92	754.914	2366.25	1797.92	404.644		1	6	3	5	2	4	7		2578.01	2366.25	1.08949	0.563436
AT3G06050	181.958	42.7677	101.487	80.8975	167.036	101.717	77.6109		1	7	4	5	2	3	6		181.958	167.036	1.08933	0.774093
AT4G17730	428.963	368.273	393.819	132.57	185.106	361.28	138.454		1	3	2	7	5	4	6		428.963	393.819	1.08924	0.646067
AT2G14750	834.715	176.32	549.365	175.173	157.979	766.352	160.7		1	4	3	5	7	2	6		834.715	766.352	1.08921	0.702707
AT5G54585	1054.04	967.769	247.02	85.1841	71.7731	162.127	63.0824		1	2	3	5	6	4	7		1054.04	967.769	1.08915	0.790889
AT5G28622	73.7787	67.7621	18.1016	56.671	15.899	45.5388	29.1742		1	2	6	3	7	4	5		73.7787	67.7621	1.08879	0.872267
AT1G43700	348.617	243.13	320.309	146.505	167.292	188.852	120.135		1	3	2	6	5	4	7		348.617	320.309	1.08838	0.707644
AT3G26935	414.32	374.676	292.208	195.2	278.179	380.722	220.13		1	3	4	7	5	2	6		414.32	380.722	1.08825	0.688385
AT5G46430	1002.52	433.344	921.302	195.531	243.347	419.786	113.692		1	3	2	6	5	4	7		1002.52	921.302	1.08816	0.649842
AT2G18020	1561.67	591.708	1435.78	242.946	570.482	901.275	245.565		1	4	2	7	5	3	6		1561.67	1435.78	1.08768	0.679341
AT3G12600	379.423	348.861	289.092	139.904	219.298	212.661	109.234		1	2	3	6	4	5	7		379.423	348.861	1.0876	0.769357
AT4G15475	505.262	464.858	252.772	225.629	195.395	220.696	219.921		1	2	3	4	7	5	6		505.262	464.858	1.08692	0.728298
AT3G06720	663.828	567.528	610.8	341.208	440.87	572.88	276.703		1	4	2	6	5	3	7		663.828	610.8	1.08682	0.678608
AT5G43920	449.285	104.01	413.438	267.951	226.954	207.187	103.76		1	6	2	3	4	5	7		449.285	413.438	1.0867	0.672384
AT5G56020	231.926	142.648	213.481	138.542	92.4806	125.601	98.5159		1	3	2	4	7	5	6		231.926	213.481	1.0864	0.708896
AT3G45030	515.686	251.272	474.688	109.955	175.854	328.461	47.6765		1	4	2	6	5	3	7		515.686	474.688	1.08637	0.670495
AT1G55680	652.347	473.303	499.183	302.996	371.013	600.558	315.55		1	4	3	7	5	2	6		652.347	600.558	1.08623	0.570406
AT1G56720	3524.61	3244.92	680.738	261.903	573.95	677.573	339.526		1	2	3	7	5	4	6		3524.61	3244.92	1.08619	0.62191
AT5G40500	80.7976	14.6127	33.1058	27.2163	33.1207	74.4391	18.5483		1	7	4	5	3	2	6		80.7976	74.4391	1.08542	0.82831
AT5G23860	2575.09	2372.68	1521.63	315.637	1412.52	1914.77	458.855		1	2	4	7	5	3	6		2575.09	2372.68	1.08531	0.599773
AT5G16880	900.6	735.292	830.136	170.688	301.062	551.548	229.139		1	3	2	7	5	4	6		900.6	830.136	1.08488	0.601035
AT5G19860	293.772	270.817	163.441	75.0868	137.464	251.145	172.546		1	2	5	7	6	3	4		293.772	270.817	1.08476	0.741353
AT4G38290	45.3212	41.7809	33.8638	13.7343	8.7071	19.4293	25.0625		1	2	3	6	7	5	4		45.3212	41.7809	1.08474	0.87641
AT2G17200	378.224	196.298	348.7	106.379	200.455	177.176	162.455		1	4	2	7	3	5	6		378.224	348.7	1.08467	0.749904
AT1G51355	120.595	106.852	111.212	104.759	75.4746	17.6664	62.7815		1	3	2	4	5	7	6		120.595	111.212	1.08437	0.84548
AT3G13460	1853.75	1140.9	1709.68	451.152	698.646	1017.87	440.913		1	3	2	6	5	4	7		1853.75	1709.68	1.08427	0.61782
AT3G23100	358.428	276.886	330.602	182.73	142.78	123.669	137.138		1	3	2	4	5	7	6		358.428	330.602	1.08417	0.621758
AT5G54240	238.156	176.722	97.1844	130.523	219.684	174.538	90.9404		1	3	6	5	2	4	7		238.156	219.684	1.08409	0.761751
AT3G58170	264.288	243.798	153.491	102.097	168.493	226.521	66.6635		1	2	5	6	4	3	7		264.288	243.798	1.08404	0.745499
AT2G38260	606.787	559.757	442.031	330.602	304.195	232.235	269.261		1	2	3	4	5	7	6		606.787	559.757	1.08402	0.650949
AT5G19850	101.755	65.8737	27.9222	52.2728	26.4824	93.9016	60.7051		1	3	6	5	7	2	4		101.755	93.9016	1.08363	0.814894
AT1G17745	950.724	639.424	851.098	355.242	877.375	759.539	404.786		1	5	3	7	2	4	6		950.724	877.375	1.0836	0.619898
AT1G24350	129.696	74.8021	72.0144	35.5144	42.5658	119.71	67.6122		1	3	4	7	6	2	5		129.696	119.71	1.08343	0.808756
AT3G47540	87.6467	19.1935	69.4144	80.9068	37.9101	38.867	46.6359		1	7	3	2	6	5	4		87.6467	80.9068	1.0833	0.801294
AT3G25013	600.336	275.899	554.454	375.225	312.16	466.093	425.294		1	7	2	5	6	3	4		600.336	554.454	1.08275	0.648602
AT2G37470	99.2926	64.135	91.7322	28.519	53.5341	85.735	26.3328		1	4	2	6	5	3	7		99.2926	91.7322	1.08242	0.771263
AT2G19730	836.213	275.098	773.044	149.384	398.759	460.148	101.704		1	5	2	6	4	3	7		836.213	773.044	1.08171	0.6553
AT2G39970	278.165	257.191	241.384	145.206	143.73	249.824	141.066		1	2	4	5	6	3	7		278.165	257.191	1.08155	0.696638
AT4G16380	1809.6	1673.86	806.858	650.561	497.431	818.781	505.863		1	2	4	5	7	3	6		1809.6	1673.86	1.0811	0.562231
AT2G43530	263.395	70.5712	243.663	35.615	63.1714	136.055	33.1939		1	4	2	6	5	3	7		263.395	243.663	1.08098	0.793449
AT5G50460	208.998	166.89	124.072	61.6796	193.362	189.682	62.2509		1	4	5	7	2	3	6		208.998	193.362	1.08087	0.720726
AT4G02230	1438.56	336.59	1331.34	217.763	355.589	516.817	237.827		1	5	2	7	4	3	6		1438.56	1331.34	1.08053	0.61076
AT3G53710	308.189	206.55	285.36	99.5742	164.112	205.395	121.063		1	3	2	7	5	4	6		308.189	285.36	1.08	0.78382
AT2G43760	394.304	365.129	189.931	82.9572	135.085	136.748	70.3823		1	2	3	6	5	4	7		394.304	365.129	1.0799	0.784704
AT5G01410	657.439	159.768	195.25	272.629	316.388	608.894	204.867		1	7	6	4	3	2	5		657.439	608.894	1.07973	0.734223
AT1G19000	1713.21	1587.48	903.163	407.455	558.996	793.51	388.314		1	2	3	6	5	4	7		1713.21	1587.48	1.0792	0.689568
AT5G61910	674.225	624.896	380.076	484.015	369.781	415.604	445.271		1	2	6	3	7	5	4		674.225	624.896	1.07894	0.638046
AT1G76990	2156.36	539.73	1998.93	951.732	902.981	799.042	755.193		1	7	2	3	4	5	6		2156.36	1998.93	1.07876	0.584226
AT4G12030	1473.73	130.644	1188.23	346.011	427.119	1366.7	286.743		1	7	3	5	4	2	6		1473.73	1366.7	1.07832	0.744296
AT3G07350	250.914	232.78	159.71	23.1982	26.7963	89.8677	8.26919		1	2	3	6	5	4	7		250.914	232.78	1.0779	0.882012
AT3G25870	239.967	134.824	107.573	150.013	222.648	75.3433	144.784		1	5	6	3	2	7	4		239.967	222.648	1.07779	0.817432
AT2G18520	47.0702	24.2094	0.493482	43.6739	33.3289	14.8301	40.9532		1	5	7	2	4	6	3		47.0702	43.6739	1.07776	0.905796
AT1G17280	430.81	399.821	323.841	180.42	217.626	321.071	159.66		1	2	3	6	5	4	7		430.81	399.821	1.07751	0.779623
AT5G59890	475.612	441.437	264.944	92.3755	405.523	439.786	117.11		1	2	5	7	4	3	6		475.612	441.437	1.07742	0.735001
AT4G07410	352.816	228.133	252.714	209.641	168.41	327.561	180.381		1	4	3	5	7	2	6		352.816	327.561	1.0771	0.709493
AT2G37460	893.29	270.566	829.515	405.163	213.669	150.327	174.887		1	4	2	3	5	7	6		893.29	829.515	1.07688	0.790055
AT5G58070	1339.79	971.834	1142.37	415.631	440.533	1244.14	430.425		1	4	3	7	5	2	6		1339.79	1244.14	1.07687	0.652543
AT1G73330	186.541	79.6005	74.5508	73.4192	173.239	165.417	38.5758		1	4	5	6	2	3	7		186.541	173.239	1.07679	0.858839
AT5G18680	218.059	164.501	202.611	125.485	119.595	154.444	71.0507		1	3	2	5	6	4	7		218.059	202.611	1.07624	0.765546
AT1G65486	113.102	17.3713	94.9851	82.7319	68.491	105.09	63.4752		1	7	3	4	5	2	6		113.102	105.09	1.07624	0.809999
AT1G74060	533.145	288.655	495.527	117.905	199.439	328.312	88.5378		1	4	2	6	5	3	7		533.145	495.527	1.07591	0.732236
AT1G74050	673.069	406.258	625.665	171.103	303.7	404.725	151.136		1	3	2	6	5	4	7		673.069	625.665	1.07577	0.719809
AT1G05890	424.585	379.826	394.704	267.672	229.125	303.095	213.892		1	3	2	5	6	4	7		424.585	394.704	1.07571	#N/A
AT2G39390	308.499	226.227	196.434	115.743	184.725	286.791	102.26		1	3	4	6	5	2	7		308.499	286.791	1.07569	0.762708
AT5G24670	1313.06	422.075	1220.71	581.732	203.526	564.407	321.35		1	5	2	3	7	4	6		1313.06	1220.71	1.07565	0.709921
AT4G36210	518.761	396.913	470.606	254.109	293.092	482.277	239.577		1	4	3	6	5	2	7		518.761	482.277	1.07565	0.771204
AT4G29010	528.207	491.274	361.499	291.551	422.397	404.292	281.621		1	2	5	6	3	4	7		528.207	491.274	1.07518	0.713721
AT5G46030	398.329	368.774	296.592	145.178	173.074	370.92	151.345		1	3	4	7	5	2	6		398.329	370.92	1.0739	0.724557
AT5G41700	2398.19	953.657	2233.47	788.506	1311.14	2000.17	332.649		1	5	2	6	4	3	7		2398.19	2233.47	1.07375	0.657646
AT1G43710	422.532	365.211	393.722	141.448	274.109	284.418	122.329		1	3	2	6	5	4	7		422.532	393.722	1.07317	0.788315
AT1G65290	408.845	245.805	302.305	135.685	258.268	381.039	77.4731		1	5	3	6	4	2	7		408.845	381.039	1.07297	0.784848
AT1G72020	505.961	196.801	412.052	103.594	414.568	471.584	82.9469		1	5	4	6	3	2	7		505.961	471.584	1.0729	0.746562
AT3G06290	1034.79	964.676	733.187	392.244	276.884	482.178	346.617		1	2	3	5	7	4	6		1034.79	964.676	1.07268	0.682227
AT3G16640	20741.6	7226.31	19337.8	3973.41	6221.55	9926.24	2125.78		1	4	2	6	5	3	7		20741.6	19337.8	1.07259	0.617317
AT5G06110	1515.13	1333.99	1413	797.361	492.755	894.896	534.971		1	3	2	5	7	4	6		1515.13	1413	1.07228	0.676099
AT2G25510	2319.28	751.377	2163.93	258.754	610.167	635.077	202.021		1	3	2	6	5	4	7		2319.28	2163.93	1.07179	0.69141
AT5G37480	342.743	319.904	100.538	123.246	119.579	130.151	207.403		1	2	7	5	6	4	3		342.743	319.904	1.07139	0.761907
AT2G28350	156.701	115.629	146.264	126.967	82.5013	29.177	57.3997		1	4	2	3	5	7	6		156.701	146.264	1.07135	0.84451
AT1G04080	1025.09	927.81	840.603	372.735	297.89	956.937	283.075		1	3	4	5	6	2	7		1025.09	956.937	1.07122	#N/A
AT3G62290	4631.08	2268.77	4323.66	1105.59	1659.5	2880.44	587.708		1	4	2	6	5	3	7		4631.08	4323.66	1.0711	0.667422
AT1G27970	289.651	134.605	228.251	134.397	270.469	220.2	103.923		1	5	3	6	2	4	7		289.651	270.469	1.07092	0.792261
AT2G37270	485.091	254.566	453.031	169.311	340.063	317.838	139.586		1	5	2	6	3	4	7		485.091	453.031	1.07077	0.704285
AT1G78510	224.853	92.8591	68.8084	210.056	120.168	117.839	97.0366		1	6	7	2	3	4	5		224.853	210.056	1.07044	0.828642
AT1G43170	2061.81	915.977	1927.17	385.691	983.391	1424.46	233.572		1	5	2	6	4	3	7		2061.81	1927.17	1.06987	0.642221
AT5G52370	183.503	70.1534	72.4632	42.1467	68.4792	171.557	49.8701		1	4	3	7	5	2	6		183.503	171.557	1.06964	0.841608
AT3G49680	446.428	142.481	417.416	85.4597	108.886	352.68	53.1043		1	4	2	6	5	3	7		446.428	417.416	1.0695	0.749749
AT1G73490	519.611	485.86	356.88	237.759	155.523	203.24	189.319		1	2	3	4	7	5	6		519.611	485.86	1.06947	0.70496
AT5G03345	219.083	204.86	123.813	80.2039	142.077	176.111	79.7839		1	2	5	6	4	3	7		219.083	204.86	1.06943	0.821321
AT4G16330	209.865	196.265	128.511	67.9507	100.874	170.793	74.0093		1	2	4	7	5	3	6		209.865	196.265	1.06929	0.81982
AT1G78680	348.087	181.301	199.802	76.9385	134.504	325.584	77.4731		1	4	3	7	5	2	6		348.087	325.584	1.06912	0.782104
AT1G71080	606.02	240.173	567.131	139.273	117.691	296.435	107.918		1	4	2	5	6	3	7		606.02	567.131	1.06857	0.761224
AT5G15320	172.368	110.848	94.2993	108.862	161.399	0	101.01		1	3	6	4	2	7	5		172.368	161.399	1.06796	0.839262
AT3G61220	143.012	20.5145	38.2921	100.15	109.542	133.92	88.4665		1	7	6	4	3	2	5		143.012	133.92	1.06789	0.8475
AT2G18730	442.99	230.39	396.826	197.654	231.586	414.853	243.3		1	6	3	7	5	2	4		442.99	414.853	1.06783	0.761544
AT4G27090	1905.84	555.745	1785.13	385.651	730.179	1032.91	198.118		1	5	2	6	4	3	7		1905.84	1785.13	1.06762	0.596735
AT3G48530	608.787	498.767	466.204	108.884	260.176	570.25	126.445		1	3	4	7	5	2	6		608.787	570.25	1.06758	0.720172
AT3G12390	323.815	219.138	291.384	105.906	188.019	303.503	127.272		1	4	3	7	5	2	6		323.815	303.503	1.06693	0.786656
AT4G01610	377.682	173.043	354.275	95.9475	328.36	286.254	96.9701		1	5	2	7	3	4	6		377.682	354.275	1.06607	0.79913
AT5G27650	1525.39	1431.12	974.921	685.109	578.275	550.945	524.386		1	2	3	4	5	6	7		1525.39	1431.12	1.06587	0.660272
AT3G54620	512.421	480.76	450.445	230.066	218.701	398.12	286.773		1	2	3	6	7	4	5		512.421	480.76	1.06586	0.786733
AT4G03230	526.167	386.296	493.921	229.788	125.326	163.477	199.414		1	3	2	4	7	6	5		526.167	493.921	1.06529	0.751675
AT3G04780	185.703	114.392	88.8729	55.0854	174.361	111.151	80.937		1	3	5	7	2	4	6		185.703	174.361	1.06505	0.849556
AT1G67785	188.405	176.988	151.524	60.2858	175.178	145.588	105.515		1	2	4	7	3	5	6		188.405	176.988	1.06451	0.828729
AT4G30950	421.832	267.005	225.268	172.088	208.051	396.299	224.385		1	3	4	7	6	2	5		421.832	396.299	1.06443	0.762389
AT5G20290	3298.59	1268.52	3099.42	499.448	1385.15	1709.14	375.286		1	5	2	6	4	3	7		3298.59	3099.42	1.06426	0.6736
AT4G01990	94.9899	72.9799	89.2734	38.3959	24.2214	18.1825	36.3569		1	3	2	4	6	7	5		94.9899	89.2734	1.06403	0.886061
AT1G14642	43.4909	5.81827	40.89	16.5587	5.71576	21.4317	4.94314		1	5	2	4	6	3	7		43.4909	40.89	1.06361	0.887432
AT2G35020	1405.66	1321.87	599.31	267.637	294.286	551.048	275.27		1	2	3	7	5	4	6		1405.66	1321.87	1.06339	0.719061
AT4G01570	236.98	222.915	99.141	148.108	114.68	100.532	63.914		1	2	6	3	4	5	7		236.98	222.915	1.06309	0.863448
AT4G21540	579.79	498.379	545.483	279.531	299.696	467.08	334.725		1	3	2	7	6	4	5		579.79	545.483	1.06289	0.73242
AT3G10970	217.599	108.909	89.2029	126.031	85.3006	204.767	88.8846		1	4	5	3	7	2	6		217.599	204.767	1.06266	0.820988
AT5G18940	268.52	252.76	116.678	126.426	129.692	182.572	200.797		1	2	7	6	5	4	3		268.52	252.76	1.06235	0.780501
AT1G13690	136.718	27.1856	128.694	102.649	106.688	107.154	35.0407		1	7	2	5	4	3	6		136.718	128.694	1.06235	0.868163
AT5G59305	723.964	333.114	681.775	350.898	522.461	350.421	188.696		1	6	2	4	3	5	7		723.964	681.775	1.06188	0.770435
AT4G14990	778.993	733.618	553.005	297.985	234.346	328.119	297.859		1	2	3	5	7	4	6		778.993	733.618	1.06185	0.764833
AT5G18850	419.688	365.364	395.321	166.629	131.038	214.259	117.896		1	3	2	5	6	4	7		419.688	395.321	1.06164	0.808521
AT2G03730	1116.13	1051.48	681.194	282.93	413.599	1014.53	428.503		1	2	4	7	6	3	5		1116.13	1051.48	1.06148	0.786316
AT2G41060	451.346	425.235	201.958	178.975	137.413	175.619	140.418		1	2	3	4	7	5	6		451.346	425.235	1.0614	0.852822
AT2G39260	1090.94	1028.08	839.476	647.676	527.777	634.31	625.769		1	2	3	4	7	5	6		1090.94	1028.08	1.06114	0.509677
AT2G20780	428.588	403.984	306.675	184.326	208.875	209.933	116.095		1	2	3	6	5	4	7		428.588	403.984	1.0609	0.82065
AT1G51730	338.852	319.453	224.609	123.302	133.617	212.178	119.697		1	2	3	6	5	4	7		338.852	319.453	1.06073	0.821207
AT2G39805	278.433	192.788	132.3	113.599	102.138	262.519	122.492		1	3	4	6	7	2	5		278.433	262.519	1.06062	0.814946
AT1G61620	309.515	167.71	291.895	111.397	194.089	189.331	175.668		1	6	2	7	3	4	5		309.515	291.895	1.06036	0.773846
AT3G02770	395.566	139.487	373.073	105.139	137.433	165.215	70.2904		1	4	2	6	5	3	7		395.566	373.073	1.06029	0.772143
AT4G18130	856.958	682.426	808.451	515.463	443.904	526.454	384.04		1	3	2	5	6	4	7		856.958	808.451	1.06	0.718507
AT5G49810	499.771	471.649	267.99	244.837	225.348	278.749	289.615		1	2	5	6	7	4	3		499.771	471.649	1.05962	0.738009
AT5G67370	151.248	37.9189	55.8537	142.743	65.3544	110.358	101.449		1	7	6	2	5	3	4		151.248	142.743	1.05958	0.83872
AT1G78100	224.939	123.722	212.291	153.987	182.696	84.2156	86.9666		1	5	2	4	3	7	6		224.939	212.291	1.05958	0.822935
AT5G47430	1697.14	1602.28	1366.67	659.589	575.132	805.756	712		1	2	3	6	7	4	5		1697.14	1602.28	1.0592	0.648503
AT2G18570	316.373	68.5314	298.941	131.715	118.814	100.714	75.4173		1	7	2	3	4	5	6		316.373	298.941	1.05831	0.769288
AT5G45050	637.04	601.954	477.441	331.805	218.302	507.685	579.781		1	2	5	6	7	4	3		637.04	601.954	1.05829	0.816999
AT1G15340	736.863	696.47	591.455	389.649	636.214	445.644	424.788		1	2	4	7	3	5	6		736.863	696.47	1.058	0.746498
AT5G59850	276.441	130.409	261.337	65.4872	175.166	228.404	81.1001		1	5	2	7	4	3	6		276.441	261.337	1.05779	0.76776
AT2G39570	344.347	325.555	277.985	140.335	144.593	108.03	81.1001		1	2	3	5	4	6	7		344.347	325.555	1.05772	0.770802
AT2G34690	231.525	97.339	110.987	119.459	164.096	218.949	51.5791		1	6	5	4	3	2	7		231.525	218.949	1.05744	0.869832
AT2G05220	297.617	167.794	281.462	55.4016	202.677	244.757	55.5988		1	5	2	7	4	3	6		297.617	281.462	1.0574	0.784683
AT4G28060	237.186	163.246	155.687	51.228	156.15	224.436	64.8373		1	3	5	7	4	2	6		237.186	224.436	1.05681	0.875936
AT2G27720	1754.1	878.892	1660.07	342.606	503.857	1106.54	291.691		1	4	2	6	5	3	7		1754.1	1660.07	1.05665	0.730246
AT1G54630	634.581	466.231	600.86	229.448	386.991	351.644	350.34		1	3	2	7	4	5	6		634.581	600.86	1.05612	0.682421
AT1G16610	535.804	352.422	507.358	231.25	296.297	322.322	154.186		1	3	2	6	5	4	7		535.804	507.358	1.05607	0.769476
AT4G09830	944.337	210.311	894.306	268.471	278.073	422.838	150.763		1	6	2	5	4	3	7		944.337	894.306	1.05594	0.769169
AT5G50320	169.028	50.7093	160.2	128.767	133.139	110.883	118.105		1	7	2	4	3	6	5		169.028	160.2	1.0551	0.821738
AT5G08290	576.597	319.838	546.611	123.688	327.45	428.217	127.991		1	5	2	7	4	3	6		576.597	546.611	1.05486	0.832753
AT4G02560	460.341	436.438	217.335	293.398	145.488	332.416	262.471		1	2	6	4	7	3	5		460.341	436.438	1.05477	0.831511
AT2G17390	501.163	335.554	475.225	165.538	318.025	397.954	187.263		1	4	2	7	5	3	6		501.163	475.225	1.05458	0.724182
AT3G48930	638.865	204.409	606.076	140.524	297.949	400.246	127.042		1	5	2	6	4	3	7		638.865	606.076	1.0541	0.766708
AT4G21620	235.813	181	223.762	57.3438	205.107	187.01	94.7512		1	5	2	7	3	4	6		235.813	223.762	1.05385	0.819009
AT3G28150	462.128	376.715	327.037	438.532	343.722	155.736	305.021		1	3	5	2	4	7	6		462.128	438.532	1.05381	0.806294
AT4G21105	379.103	170.15	249.861	77.307	359.88	307.36	66.7094		1	5	4	6	2	3	7		379.103	359.88	1.05342	0.830451
AT4G38210	60.9291	57.8486	20.3115	21.0142	12.0242	12.0184	18.0636		1	2	4	3	6	7	5		60.9291	57.8486	1.05325	0.897841
AT2G20610	969.508	312.646	815.684	213.985	247.159	920.515	110.851		1	4	3	6	5	2	7		969.508	920.515	1.05322	0.752828
AT5G42080	1312.15	1162.33	1245.89	461.23	630.734	781.702	416.907		1	3	2	6	5	4	7		1312.15	1245.89	1.05318	0.712315
AT1G18160	511.801	484.154	486.097	261.518	295.964	452.201	394.666		1	3	2	7	6	4	5		511.801	486.097	1.05288	0.777301
AT1G47200	151.549	57.8816	93.6233	50.2209	144.048	123.982	102.561		1	6	5	7	2	3	4		151.549	144.048	1.05207	0.884401
AT1G60960	274.452	260.886	233.666	113.791	129.063	152.037	109.718		1	2	3	6	5	4	7		274.452	260.886	1.052	0.868218
AT3G04840	561.946	189.378	534.509	120.222	425.505	344.682	92.4863		1	5	2	6	3	4	7		561.946	534.509	1.05133	0.78374
AT5G63620	426.641	405.993	326.678	258.446	246.79	212.158	105.54		1	2	3	4	5	6	7		426.641	405.993	1.05086	0.815191
AT5G52240	647.086	514.817	615.869	212.893	302.322	425.282	342.974		1	3	2	7	6	4	5		647.086	615.869	1.05069	0.698265
AT1G13980	494.794	440.784	471.024	264.242	288.633	278.86	302.94		1	3	2	7	5	6	4		494.794	471.024	1.05046	0.79302
AT2G28000	331.089	130.409	315.262	144.047	210.325	167.135	103.597		1	6	2	5	3	4	7		331.089	315.262	1.0502	0.84372
AT1G12410	223.295	135.341	212.7	115.524	104.097	179.1	75.5551		1	4	2	5	6	3	7		223.295	212.7	1.04981	0.77768
AT4G20260	3119.08	1186.81	2971.18	578.912	574.569	1332.63	473.23		1	4	2	5	6	3	7		3119.08	2971.18	1.04978	0.740333
AT1G47960	150.477	51.7623	143.353	118.99	92.5983	73.6341	67.5869		1	7	2	3	4	5	6		150.477	143.353	1.0497	0.823983
AT3G55460	745.185	380.83	710.118	279.038	280.339	351.924	162.614		1	3	2	6	5	4	7		745.185	710.118	1.04938	0.81751
AT3G14400	547.081	521.737	439.808	283.775	276.809	482.063	382.239		1	2	4	6	7	3	5		547.081	521.737	1.04858	0.795042
AT5G66680	609.605	534.578	419.25	317.068	581.574	344.559	258.706		1	3	4	6	2	5	7		609.605	581.574	1.0482	0.817451
AT3G02260	2579.15	2459.94	2036.34	1469.78	1495.5	1751.79	2460.67		1	3	4	7	6	5	2		2579.15	2460.67	1.04815	0.741397
AT5G47620	1586.72	1514.59	852.206	444.335	506.554	519.493	482.556		1	2	3	7	5	4	6		1586.72	1514.59	1.04762	0.712024
AT3G13730	449.584	290.378	204.46	429.203	193.436	388.132	223.829		1	4	6	2	7	3	5		449.584	429.203	1.04749	0.84674
AT2G45520	283.045	270.232	253.877	116.237	117.059	200.705	106.209		1	2	3	6	5	4	7		283.045	270.232	1.04742	0.795248
AT5G15537	221.684	57.9983	191.408	209.818	85.3949	172.643	211.652		1	7	4	3	6	5	2		221.684	211.652	1.0474	0.873429
AT5G37770	685.416	328.382	654.491	175.548	472.589	572.963	234.592		1	5	2	7	4	3	6		685.416	654.491	1.04725	0.804645
AT3G60770	714.63	395.81	682.692	168.275	372.709	615.116	150.651		1	4	2	6	5	3	7		714.63	682.692	1.04678	0.754909
AT3G50500	368.365	321.676	351.918	151.439	265.009	317.504	160.721		1	3	2	7	5	4	6		368.365	351.918	1.04673	0.706766
AT2G35840	1080.51	1032.51	435.872	321.117	311.515	608.823	335.791		1	2	4	6	7	3	5		1080.51	1032.51	1.04649	0.860336
AT5G35630	486.349	188.04	244.667	134.908	235.398	464.748	120.181		1	5	3	6	4	2	7		486.349	464.748	1.04648	0.783241
AT1G75100	252.373	162.861	237.885	172.115	100.391	241.256	186.799		1	6	3	5	7	2	4		252.373	241.256	1.04608	0.84393
AT1G54580	868.934	814.156	830.848	407.494	554.966	526.387	325.115		1	3	2	6	4	5	7		868.934	830.848	1.04584	0.743182
AT3G07870	348.625	121.098	333.362	318.101	221.614	197.319	194.354		1	7	2	3	4	5	6		348.625	333.362	1.04579	0.849707
AT1G13930	671.258	292.903	389.241	249.547	605.846	641.985	211.168		1	5	4	6	3	2	7		671.258	641.985	1.0456	0.846448
AT5G23540	366.081	350.214	321.316	142.06	234.774	194.459	164.118		1	2	3	7	4	5	6		366.081	350.214	1.04531	0.895347
AT5G27980	106.077	71.9095	69.4126	65.874	44.8429	17.3485	101.52		1	3	4	5	6	7	2		106.077	101.52	1.04488	0.883418
AT4G34000	821.039	346.035	786.058	407.889	160.413	344.567	209.555		1	4	2	3	7	5	6		821.039	786.058	1.0445	0.833547
AT1G20980	1480.42	1417.49	1210.74	586.09	655.042	1046.78	581.694		1	2	3	6	5	4	7		1480.42	1417.49	1.0444	0.773208
AT2G37190	1005.47	399.353	962.734	179.596	323.383	564.742	115.773		1	4	2	6	5	3	7		1005.47	962.734	1.04439	0.817411
AT3G24570	91.4069	87.5247	69.4624	39.1867	29.513	65.9135	25.1085		1	2	3	5	6	4	7		91.4069	87.5247	1.04436	0.881403
AT1G10865	166.691	88.1426	137.558	55.7541	80.3227	159.703	55.206		1	4	3	6	5	2	7		166.691	159.703	1.04375	0.925863
AT1G12520	389.654	373.556	254.371	151.002	197.892	370.73	158.226		1	2	4	7	5	3	6		389.654	373.556	1.04309	0.829779
[truncated: 224 more rows]

## Sheet: VND7
	Average for each tissue								Rank of each tissue
Gene ID	NST3	VND7	PXY	SMXL5	APL	SCR	LTP1		NST3	VND7	PXY	SMXL5	APL	SCR	LTP1		1st	2nd	fold change	p_value (1st and 2nd)
AT5G20250	648.717	14854	682.296	150.574	192.863	663.384	349.927		4	1	2	7	6	3	5		14854	682.296	21.7705	1.2186e-108
AT1G63295	50.1335	6863.45	335.579	72.904	59.3205	68.593	62.205		7	1	2	3	6	4	5		6863.45	335.579	20.4526	2.83694e-29
AT5G35960	253.041	4826.89	242.217	138.698	161.309	126.344	96.5773		2	1	3	5	4	6	7		4826.89	253.041	19.0755	8.7916e-38
AT1G61680	48.7498	1389.31	77.6741	44.7165	45.0392	47.6856	50.7476		4	1	2	7	6	5	3		1389.31	77.6741	17.8864	1.70517e-14
AT5G46315	11.0102	640.496	4.88689	24.4848	17.0215	36.2865	31.0209		6	1	7	4	5	2	3		640.496	36.2865	17.6511	1.94093e-08
AT1G43675	14.9658	573.95	33.0546	12.7594	20.7432	8.68246	16.4924		5	1	2	6	3	7	4		573.95	33.0546	17.3637	8.39062e-17
AT4G35770	7.76055	454.946	12.3375	25.7449	20.904	27.5792	12.8655		7	1	6	3	4	2	5		454.946	27.5792	16.496	7.69489e-09
AT2G19800	26.1879	2093.5	81.2845	79.0758	111.603	89.1455	127.226		7	1	5	6	3	4	2		2093.5	127.226	16.455	5.606e-17
AT1G58370	277.173	5930.62	374.808	193.033	216.512	130.151	82.2785		3	1	2	5	4	6	7		5930.62	374.808	15.8231	6.9418e-109
AT1G03100	71.3803	983.652	70.8293	38.262	35.1818	35.8489	39.6829		2	1	3	5	7	6	4		983.652	71.3803	13.7804	2.61078e-19
AT5G07800	145.005	4408.16	353.778	172.248	264.836	184.484	272.546		7	1	2	6	4	5	3		4408.16	353.778	12.4602	5.42009e-72
AT5G28145	150.13	2665.03	197.765	221.864	190.834	136.196	160.675		6	1	3	2	4	7	5		2665.03	221.864	12.012	1.27148e-15
AT4G00230	138.47	2129.65	143.459	114.969	145.096	138.065	177.519		5	1	4	7	3	6	2		2129.65	177.519	11.9968	5.85927e-15
AT5G08370	292.044	4093.77	344.081	114.436	263.392	150.777	236.506		3	1	2	7	4	6	5		4093.77	344.081	11.8977	4.74046e-30
AT1G02335	63.5165	2319.76	200.015	73.1854	173.557	166.19	121.155		7	1	2	6	3	4	5		2319.76	200.015	11.5979	5.37687e-31
AT5G22920	369.291	4150.43	369.256	117.396	184.894	236.748	134.944		2	1	3	7	5	4	6		4150.43	369.291	11.2389	7.74835e-35
AT4G07070	23.6799	6240.11	49.1336	283.189	178.201	575.791	472.623		7	1	6	4	5	2	3		6240.11	575.791	10.8375	3.82602e-18
AT2G43375	87.2102	3241.62	172.415	127.717	316.12	261.648	266.445		7	1	5	6	2	4	3		3241.62	316.12	10.2544	1.64409e-13
AT1G20850	235.485	12314	740.325	123.315	980.559	1210.29	318.968		6	1	4	7	3	2	5		12314	1210.29	10.1744	1.79753e-35
AT2G14160	15.6398	434.379	42.6434	28.4914	28.6062	42.6942	35.1579		7	1	3	6	5	2	4		434.379	42.6942	10.1742	1.94778e-06
AT3G08490	40.023	1326.2	132.932	33.3144	75.4589	61.6733	36.0813		5	1	2	7	3	4	6		1326.2	132.932	9.97652	9.65606e-13
AT5G45970	111.112	1095.81	71.8262	39.9613	87.7775	69.9721	38.2749		2	1	4	6	3	5	7		1095.81	111.112	9.86222	7.05608e-10
AT3G04975	9.5041	368.962	4.81882	16.8193	11.6003	37.5169	31.3678		6	1	7	4	5	2	3		368.962	37.5169	9.83455	9.86487e-10
AT2G17940	30.1627	776.638	79.8961	63.5242	72.3694	51.6244	62.6437		7	1	2	4	3	6	5		776.638	79.8961	9.72059	8.0486e-34
AT3G14170	304.573	2902.95	116.213	71.7315	150.231	98.827	75.856		2	1	4	7	3	5	6		2902.95	304.573	9.5312	7.29823e-17
AT5G54569	25.0545	280.798	29.6935	14.5503	11.4904	14.958	6.99895		3	1	2	5	6	4	7		280.798	29.6935	9.45655	6.31769e-11
AT5G16490	102.651	1930.04	204.104	63.6137	96.0605	119.111	66.7347		4	1	2	7	5	3	6		1930.04	204.104	9.45618	1.35938e-18
AT2G33385	432.258	3986.37	375.937	93.7395	119.807	121.543	80.0848		2	1	3	6	5	4	7		3986.37	432.258	9.22221	1.78459e-35
AT2G27740	89.0751	997.38	100.392	75.358	108.399	73.9932	58.1393		4	1	3	5	2	6	7		997.38	108.399	9.201	9.55115e-25
AT1G14890	106.933	1182.8	94.2456	39.6463	121.828	129.135	28.3886		4	1	5	6	3	2	7		1182.8	129.135	9.15937	6.24906e-12
AT5G02575	19.2329	975.38	14.5327	31.7585	36.591	108.352	61.7663		6	1	7	5	4	2	3		975.38	108.352	9.00197	9.14078e-09
AT1G02330	150.824	1687.03	149.812	114.647	190.292	164.472	138.132		4	1	5	7	2	3	6		1687.03	190.292	8.86549	7.35221e-23
AT1G62700	32.9236	2057.29	236.251	90.1788	64.9342	70.6079	63.613		7	1	2	3	5	4	6		2057.29	236.251	8.70806	1.03503e-18
AT4G36820	80.4031	1360.12	61.2614	71.1846	131.942	158.106	25.0625		4	1	6	5	3	2	7		1360.12	158.106	8.60257	1.01007e-13
AT3G52900	86.9024	1603.01	201.884	128.842	124.867	111.415	51.3953		6	1	2	3	4	5	7		1603.01	201.884	7.94026	1.02448e-19
AT5G54530	113.919	881.65	103.219	40.7574	107.967	95.6231	63.9852		2	1	4	7	3	5	6		881.65	113.919	7.73929	4.49889e-13
AT5G07095	8.76249	818.627	17.4658	48.5331	26.0584	109.367	108.356		7	1	6	4	5	2	3		818.627	109.367	7.48511	1.07794e-08
AT3G59480	64.4683	1272.51	170.218	57.3264	82.6153	105.193	68.1887		6	1	2	7	4	3	5		1272.51	170.218	7.47578	3.23364e-09
AT2G46760	50.3592	734.336	98.252	51.1351	55.882	64.5427	40.2594		6	1	2	5	4	3	7		734.336	98.252	7.47401	3.71638e-05
AT2G29130	496.334	13858.6	814.155	215.75	1691.64	1862.03	546.265		6	1	4	7	3	2	5		13858.6	1862.03	7.44271	2.01924e-32
AT5G45020	264.724	1937.25	197.696	93.5714	141.249	83.9225	68.949		2	1	3	5	4	6	7		1937.25	264.724	7.318	6.72475e-17
AT5G02565	25.0481	281.717	10.5715	25.7373	14.7329	38.5036	33.5155		5	1	7	4	6	2	3		281.717	38.5036	7.31664	0.000118849
AT1G53290	539.639	3938.48	372.372	99.4966	212.342	273.179	196.501		2	1	3	7	5	4	6		3938.48	539.639	7.29836	2.05358e-15
AT5G26330	155.946	1472.46	202.905	84.1016	165.16	114.479	63.1284		4	1	2	6	3	5	7		1472.46	202.905	7.25688	6.35488e-14
AT1G03090	300.836	2181.11	144.695	171.704	128.954	222.314	150.396		2	1	6	4	7	3	5		2181.11	300.836	7.25016	5.76125e-15
AT1G11190	34.5458	679.633	93.8888	78.7564	62.724	80.6612	64.123		7	1	2	4	6	3	5		679.633	93.8888	7.2387	3.31056e-09
AT5G12950	124.618	1144.52	107.955	131.468	95.3463	149.386	158.18		5	1	6	4	7	3	2		1144.52	158.18	7.23556	1.96275e-07
AT1G20030	28.4703	385.125	49.495	53.8163	32.0097	46.9136	52.6196		7	1	4	2	6	5	3		385.125	53.8163	7.15629	2.17994e-05
AT4G14940	50.8441	372.688	31.5388	52.1852	41.8514	49.7168	42.6162		3	1	7	2	6	4	5		372.688	52.1852	7.14164	1.61864e-05
AT4G09875	82.1009	747.56	105.409	65.5271	34.4085	51.8143	65.5104		3	1	2	4	7	6	5		747.56	105.409	7.09203	1.84546e-09
AT2G38070	85.5742	1372.29	194.177	147.814	63.2462	43.3465	135.826		5	1	2	3	6	7	4		1372.29	194.177	7.06721	4.30653e-07
AT5G08360	20.5782	287.318	30.136	40.7527	30.1412	29.8336	20.5122		6	1	4	2	3	5	7		287.318	40.7527	7.05028	0.000359109
AT1G07187	57.6092	887.804	127.635	65.6938	52.0307	60.1459	75.2083		6	1	2	4	7	5	3		887.804	127.635	6.95583	7.87758e-14
AT2G31650	98.5702	1580.79	35.1316	152.796	141.358	102.266	230.802		6	1	7	3	4	5	2		1580.79	230.802	6.84912	2.45716e-12
AT1G70500	74.5661	738.317	59.5648	91.4065	107.838	83.5388	63.2456		5	1	7	3	2	4	6		738.317	107.838	6.84654	3.95754e-07
AT3G51220	10.8814	265.867	21.1314	11.456	39.3469	17.5385	25.7103		7	1	4	6	2	5	3		265.867	39.3469	6.75701	0.00920845
AT3G10740	496.554	5421.03	727.923	148.444	625.716	828.161	219.044		5	1	3	7	4	2	6		5421.03	828.161	6.54586	1.03064e-32
AT5G00750	4.73927	506.696	4.61841	17.4	36.2534	77.4326	58.3943		6	1	7	5	4	2	3		506.696	77.4326	6.54371	3.39937e-05
AT1G54475	0	192.586	29.77	12.5165	14.9254	13.3933	3.6729		7	1	2	5	3	4	6		192.586	29.77	6.46913	0.00217649
AT4G39320	294.351	2125.24	277.563	78.5955	224.1	329.874	184.192		3	1	4	7	5	2	6		2125.24	329.874	6.44258	3.86022e-21
AT5G06940	78.4951	728.386	71.831	26.5876	36.1868	114.475	67.9796		3	1	4	7	6	2	5		728.386	114.475	6.36286	1.61868e-07
AT5G60650	20.5463	440.046	69.5289	11.1794	19.0551	37.3022	33.7705		5	1	2	7	6	3	4		440.046	69.5289	6.32897	4.53596e-08
AT5G57410	205.728	1288.73	204.822	122.132	126.803	168.221	142.127		2	1	3	7	6	4	5		1288.73	205.728	6.26424	4.9276e-13
AT4G04205	7.42993	1222.56	18.9168	65.5846	76.1221	196.325	173.403		7	1	6	5	4	2	3		1222.56	196.325	6.22726	6.53861e-08
AT1G09467	2.68427	186.387	19.4038	15.7022	21.438	28.5494	30.0976		7	1	5	6	4	3	2		186.387	30.0976	6.19275	0.000184792
AT2G38320	105.478	1367.13	193.402	177.922	225.388	145.196	181.192		7	1	3	5	2	6	4		1367.13	225.388	6.06566	6.35759e-05
AT1G09867	6.73944	255.487	11.5537	20.4506	22.5411	29.9945	42.1315		7	1	6	5	4	3	2		255.487	42.1315	6.06404	0.000928189
AT3G01865	7.33038	44.2558	6.38444	4.28625	2.3436	6.79985	0.831512		2	1	4	5	6	3	7		44.2558	7.33038	6.03731	0.018566
AT3G27200	67.8421	1296.9	144.759	61.8485	215.4	158.799	96.0673		6	1	4	7	2	3	5		1296.9	215.4	6.02088	4.57437e-14
AT5G06670	380.841	2324.98	351.149	284.126	215.188	234.935	386.259		3	1	4	5	7	6	2		2324.98	386.259	6.01923	3.64796e-14
AT3G10730	142.173	1128.81	189.9	107.31	108.67	108.116	113.044		3	1	2	7	5	6	4		1128.81	189.9	5.94423	7.90726e-31
AT4G18430	66.304	393.939	39.8404	31.4168	23.1104	13.9713	40.9785		2	1	4	5	6	7	3		393.939	66.304	5.9414	8.63388e-05
AT2G29890	427.836	2746.43	462.41	290.29	300.021	313.367	272.817		3	1	2	6	5	4	7		2746.43	462.41	5.93939	1.75103e-24
AT3G06600	305.92	1812.47	148.065	173.35	67.7645	92.469	134.919		2	1	4	3	7	6	5		1812.47	305.92	5.92467	1.31474e-17
AT3G45300	132.92	783.777	88.6526	106.088	87.6402	130.188	116.998		2	1	6	5	7	3	4		783.777	132.92	5.89663	1.80367e-10
AT2G35382	25.5906	564.372	45.8188	37.4973	58.6884	95.7966	60.287		7	1	5	6	4	2	3		564.372	95.7966	5.89136	1.0258e-12
AT4G34030	154.3	1037.31	176.554	111.734	80.6724	175.723	138.893		4	1	2	6	7	3	5		1037.31	176.554	5.87531	9.51491e-12
AT3G59690	388.7	2264.46	303.757	159.265	185.079	263.943	172.387		2	1	3	7	5	4	6		2264.46	388.7	5.82572	1.93373e-18
AT4G24230	237.169	1553.04	203.864	110.499	181.353	207.893	266.633		3	1	5	7	6	4	2		1553.04	266.633	5.82464	1.97939e-08
AT5G60945	0	35.1603	1.64484	6.05148	2.56738	5.43328	4.15756		7	1	6	2	5	3	4		35.1603	6.05148	5.8102	0.0741281
AT5G37260	77.2275	644.455	43.1869	53.6183	101.517	93.4928	112.493		5	1	7	6	3	4	2		644.455	112.493	5.72884	3.40118e-05
AT5G14470	134.59	764.55	133.501	66.6183	35.7038	84.3353	94.0574		2	1	3	6	7	5	4		764.55	134.59	5.68058	1.37618e-06
AT3G11490	286.117	1620.65	269.196	171.445	216.417	196.461	119.579		2	1	3	6	4	5	7		1620.65	286.117	5.6643	4.65676e-10
AT5G06720	147.667	1213.36	216.925	60.0304	115.587	127.211	52.4565		3	1	2	6	5	4	7		1213.36	216.925	5.59344	2.54228e-13
AT4G08160	205.753	1139.32	178.804	127.899	112.176	125.23	182.779		2	1	4	5	7	6	3		1139.32	205.753	5.53733	4.89035e-09
AT5G00755	4.6525	92.156	3.00646	14.9956	9.98686	16.7457	10.2791		6	1	7	3	5	2	4		92.156	16.7457	5.50326	0.00249537
AT2G18300	225.13	1228.54	186.337	86.8518	86.749	73.3327	134.944		2	1	3	5	6	7	4		1228.54	225.13	5.45703	2.65264e-07
AT4G36540	401.432	2190.34	279.574	155.603	207.518	263.539	289.589		2	1	4	7	6	5	3		2190.34	401.432	5.45632	4.41641e-33
AT2G34790	10.5188	733.685	58.7987	136.304	105.718	38.834	124.828		7	1	5	2	4	6	3		733.685	136.304	5.3827	1.59845e-07
AT4G35350	31.5208	691.537	102.683	53.4883	125.817	129.044	74.1011		7	1	4	6	3	2	5		691.537	129.044	5.35891	1.10379e-08
AT3G15450	870.099	8119.97	1526.43	54.3163	250.719	1419.52	217.381		4	1	2	7	5	3	6		8119.97	1526.43	5.31959	3.88488e-25
AT5G48740	113.646	1178.9	171.218	115.822	228.614	88.3199	162.338		6	1	3	5	2	7	4		1178.9	228.614	5.15674	4.32064e-05
AT1G07133	0.410999	83.7967	0.914077	6.26234	16.2561	1.87441	7.8764		7	1	6	4	2	5	3		83.7967	16.2561	5.1548	0.0578535
AT3G26720	839.922	4450.92	861.98	272.374	271.977	871.677	595.345		4	1	3	6	7	2	5		4450.92	871.677	5.10616	4.87726e-26
AT3G13780	496.498	2515.22	481.378	195.187	263.341	267.774	261.777		2	1	3	7	5	4	6		2515.22	496.498	5.06593	3.40985e-21
AT1G26911	21.0824	551.765	110.183	101.367	60.2903	39.7628	80.6614		7	1	2	3	5	6	4		551.765	110.183	5.00771	2.32403e-07
AT3G49070	23.5356	454.727	24.8448	91.2422	55.4383	39.0898	76.9219		7	1	6	2	4	5	3		454.727	91.2422	4.98373	0.000713681
AT1G28110	353.518	1752.23	271.766	181.505	299.516	173.493	131.776		2	1	4	5	3	6	7		1752.23	353.518	4.95656	3.78023e-11
AT2G27930	0.622889	105.18	2.88281	16.1984	21.2299	3.9635	13.6511		7	1	6	3	2	5	4		105.18	21.2299	4.95432	0.0460707
AT3G50825	13.0295	125.177	11.6358	21.9132	11.1606	25.6016	25.2922		5	1	6	4	7	2	3		125.177	25.6016	4.88942	0.00119935
AT5G02645	7.51671	116.935	4.12454	11.9185	8.28314	22.1543	23.9301		6	1	7	4	5	3	2		116.935	23.9301	4.8865	0.00746192
AT3G20860	198.464	957.96	142.076	148.437	196.008	165.12	98.4494		2	1	6	5	3	4	7		957.96	198.464	4.82686	1.69818e-06
AT1G31490	5.05071	36.7319	7.20427	3.86666	3.20726	7.73706	0		4	1	3	5	6	2	7		36.7319	7.73706	4.74753	0.0340842
AT5G58000	262.638	1468.94	301.553	161.918	249.781	311.65	244.015		4	1	3	7	5	2	6		1468.94	311.65	4.71344	3.65082e-13
AT1G62770	8.60811	235.658	15.0604	30.5637	38.7934	30.5271	50.217		7	1	6	4	3	5	2		235.658	50.217	4.6928	0.0360997
AT1G35780	132.667	919.955	189.761	196.955	197.79	138.598	116.697		6	1	4	3	2	5	7		919.955	197.79	4.65117	4.726e-13
AT1G63300	635.558	2948.25	603.248	333.341	440.803	337.016	364.221		2	1	3	7	4	6	5		2948.25	635.558	4.63884	4.16559e-18
AT3G24450	40.3765	350.484	38.2761	65.2626	75.7295	61.1244	50.7269		6	1	7	3	2	4	5		350.484	75.7295	4.6281	0.000886442
AT3G22072	25.1924	116.231	18.615	18.3989	18.2307	20.2798	17.6249		2	1	4	5	6	3	7		116.231	25.1924	4.61376	0.000185088
AT3G01316	25.2563	7237.79	150.51	328.823	603.348	1577.5	1381.16		7	1	6	5	4	2	3		7237.79	1577.5	4.58814	0.000256816
AT4G17220	2185.96	10010	1874.75	381.252	173.353	520.013	122.793		2	1	3	5	6	4	7		10010	2185.96	4.57921	8.24075e-24
AT4G16660	734.198	3358.61	665.196	472.29	574.28	603.656	570.659		2	1	3	7	5	4	6		3358.61	734.198	4.57453	1.07938e-12
AT1G23460	147.826	1206.08	264.246	106.919	201.441	150.29	250.116		6	1	2	7	4	5	3		1206.08	264.246	4.56424	4.77795e-08
AT5G60720	415.479	1884.72	283.646	162.532	233.518	258.217	178.713		2	1	3	7	5	4	6		1884.72	415.479	4.53626	9.44952e-11
AT2G45850	223.714	1012.27	123.565	79.6854	60.1292	80.628	70.4536		2	1	3	5	7	4	6		1012.27	223.714	4.52485	0.000606511
AT2G28100	53.1904	320.555	68.3305	38.4031	29.5602	71.136	35.0866		4	1	3	5	7	2	6		320.555	71.136	4.50623	0.00652564
AT2G23380	310.19	1433.83	233.453	188.71	159.574	249.633	319.483		3	1	5	6	7	4	2		1433.83	319.483	4.48798	1.06464e-16
AT5G60660	64.5386	755.989	41.958	39.8498	93.2696	169.959	68.2806		5	1	6	7	3	2	4		755.989	169.959	4.44807	2.98323e-08
AT3G53630	182.146	903.637	150.731	132.592	125.205	117.364	203.434		3	1	4	5	6	7	2		903.637	203.434	4.44193	2.8075e-08
AT1G67510	325.003	1511.24	340.465	129.039	222.84	149.964	212.994		3	1	2	7	4	6	5		1511.24	340.465	4.43876	2.71685e-22
AT5G57655	1022.64	4534.99	805.198	112.533	434.562	778.631	271.112		2	1	3	7	5	4	6		4534.99	1022.64	4.43458	5.64443e-17
AT3G24535	107.724	674.887	152.82	28.3178	49.0392	19.0949	23.4455		3	1	2	5	4	7	6		674.887	152.82	4.41622	1.61307e-06
AT1G63430	334.162	1466.03	297.759	175.604	200.291	266.007	255.451		2	1	3	7	6	4	5		1466.03	334.162	4.38719	3.85188e-16
AT1G05183	13.3346	58.2158	4.93727	1.79885	1.57026	4.18642	5.33593		2	1	4	6	7	5	3		58.2158	13.3346	4.36577	0.0266617
AT1G26910	84.5377	1257.06	288.195	66.0994	54.7941	41.4968	28.7355		3	1	2	4	5	6	7		1257.06	288.195	4.36184	1.06645e-07
AT1G73410	26.3258	153.566	34.4106	35.3018	34.4908	18.9999	32.638		6	1	4	2	3	7	5		153.566	35.3018	4.35008	0.000508706
AT3G44769	41.3656	1248.02	287.008	60.5443	96.6299	11.1762	48.9467		6	1	2	4	3	7	5		1248.02	287.008	4.34837	8.98768e-16
AT1G07380	250.239	1666.98	384.724	285.122	351.004	181.685	273.77		6	1	2	4	3	7	5		1666.98	384.724	4.33293	2.18852e-16
AT5G62500	194.56	1067.89	140.057	132.293	150.58	188.629	246.677		3	1	6	7	5	4	2		1067.89	246.677	4.32908	4.16364e-08
AT4G00220	20.6485	379.192	30.5912	60.9707	47.7949	62.3463	87.6144		7	1	6	4	5	3	2		379.192	87.6144	4.32796	0.0221121
AT5G18410	388.873	1913.59	443.505	272.078	401.826	330.625	421.625		5	1	2	7	4	6	3		1913.59	443.505	4.31469	2.78262e-22
AT3G30775	1018.24	5264.88	344.455	500.661	720.006	1220.57	779.934		3	1	7	6	5	2	4		5264.88	1220.57	4.31344	1.03813e-11
AT5G14460	113.589	570.607	121.724	108.756	115.312	132.636	103.092		5	1	3	6	4	2	7		570.607	132.636	4.30205	0.000103441
AT5G49790	4.10999	58.7849	13.6746	4.37973	3.6548	0	9.88628		5	1	2	4	6	7	3		58.7849	13.6746	4.29883	0.105858
AT4G32330	1125.83	4838.34	823.675	272.902	765.096	967.664	484.846		2	1	4	7	5	3	6		4838.34	1125.83	4.29756	2.80114e-19
AT3G45010	860.571	3695.79	427.188	296.456	613.072	752.5	437.608		2	1	6	7	4	3	5		3695.79	860.571	4.29458	3.27263e-13
AT4G26000	112.248	481.291	89.0098	70.0681	96.4416	109.537	56.4763		2	1	5	6	4	3	7		481.291	112.248	4.28774	3.65702e-08
AT3G15460	136.612	597.895	131.983	107.933	108.222	122.36	139.561		3	1	4	7	6	5	2		597.895	139.561	4.28411	1.28871e-07
AT2G40070	771.905	3300.99	551.767	235.322	222.474	308.115	290.416		2	1	3	6	7	4	5		3300.99	771.905	4.27642	5.48767e-17
AT2G05210	163.782	866.171	203.039	112.969	89.0417	72.3955	189.135		4	1	2	5	6	7	3		866.171	203.039	4.26604	6.91868e-11
AT2G43140	35.9194	589.383	54.0872	92.6102	50.1815	27.0961	139.148		6	1	4	3	5	7	2		589.383	139.148	4.23567	0.00201047
AT5G37478	2080.07	8792.16	697.234	179.525	505.141	440.528	308.877		2	1	3	7	4	5	6		8792.16	2080.07	4.22686	7.16969e-27
AT4G26020	21.1116	277.571	39.0764	65.7811	23.7188	32.5337	34.857		7	1	3	2	6	5	4		277.571	65.7811	4.21963	0.00780484
AT2G18060	21.0951	1320.29	315.828	74.1864	78.0186	21.89	142.269		7	1	2	5	4	6	3		1320.29	315.828	4.1804	1.37229e-05
AT1G14710	521.434	2531.37	608.581	283.439	351.557	363.059	337.011		3	1	2	7	5	4	6		2531.37	608.581	4.15947	6.71517e-16
AT2G26650	376.934	1987.61	374.608	380.037	250.995	136.427	482.836		4	1	5	3	6	7	2		1987.61	482.836	4.11653	6.37782e-13
AT1G18270	709.721	3453.92	456.787	461.173	473.36	839.077	559.381		3	1	7	6	5	2	4		3453.92	839.077	4.11633	1.10672e-20
AT3G62160	10.1334	368.976	29.9867	83.3948	88.9945	89.8186	44.5801		7	1	6	4	3	2	5		368.976	89.8186	4.10801	0.000516159
AT5G19530	205.418	2021.43	492.325	118.064	247.516	239.419	89.0018		5	1	2	6	3	4	7		2021.43	492.325	4.10588	2.97411e-09
AT1G49160	290.026	1482.02	156.893	290.711	361.121	307.612	320.656		6	1	7	5	2	4	3		1482.02	361.121	4.10393	1.66502e-11
AT5G18090	42.573	215.894	31.2876	41.9505	24.3706	28.3348	52.8034		3	1	5	4	7	6	2		215.894	52.8034	4.08864	0.0140291
AT3G06580	387.049	1567.14	275.888	147.254	177.059	295.803	152.038		2	1	4	7	5	3	6		1567.14	387.049	4.04894	8.00328e-09
AT2G31130	247.163	996.646	192.545	227.812	145.234	151.289	168.067		2	1	4	3	7	6	5		996.646	247.163	4.03234	1.91193e-11
AT4G38470	1594.05	6417.46	1329.97	215.606	411.441	1126.27	413.816		2	1	3	7	6	4	5		6417.46	1594.05	4.02588	4.21728e-22
AT1G01900	76.2649	430.535	66.8488	96.2654	105.325	106.985	102.556		6	1	7	5	3	2	4		430.535	106.985	4.02424	#N/A
AT4G20320	219.701	2441.02	205.951	205.355	173.361	608.646	321.141		4	1	5	6	7	2	3		2441.02	608.646	4.01057	6.0512e-13
AT3G05050	200.106	1037.22	161.415	209.929	260.098	241.492	229.093		6	1	7	5	2	3	4		1037.22	260.098	3.98782	2.10416e-15
AT5G62380	39.1243	340.535	33.5354	84.8942	81.9875	85.4626	57.379		6	1	7	3	4	2	5		340.535	85.4626	3.98461	0.000153333
AT2G14170	255.096	1322.25	223.783	237.356	209.622	332.012	184.86		3	1	5	4	6	2	7		1322.25	332.012	3.98254	1.0769e-13
AT1G22060	525.743	2090.4	361.2	393.58	365.749	367.432	486.509		2	1	7	4	6	5	3		2090.4	525.743	3.97608	2.06972e-10
AT2G27750	13.5401	160.052	22.6543	27.6874	19.5106	10.4372	40.3307		6	1	4	3	5	7	2		160.052	40.3307	3.96849	0.0127758
AT2G28660	18.8256	207.785	36.8848	52.4485	51.2771	50.456	36.7497		7	1	5	2	3	4	6		207.785	52.4485	3.9617	0.00229536
AT1G05543	0	59.7874	15.0938	6.23668	6.96408	0	3.28011		6	1	2	4	3	6	5		59.7874	15.0938	3.96105	0.0677196
AT1G69030	156.036	802.52	183.441	95.6979	166.353	177.828	203.781		6	1	3	7	5	4	2		802.52	203.781	3.93816	7.42873e-06
AT2G02710	412.002	1615.19	340.422	129.426	159.515	263.794	159.083		2	1	3	7	5	4	6		1615.19	412.002	3.92034	6.5945e-10
AT5G06690	32.7282	400.592	56.3588	53.8047	102.837	86.8209	42.2946		7	1	4	5	2	3	6		400.592	102.837	3.89543	0.000738434
AT5G40010	44.8517	462.616	118.817	82.5687	46.8291	41.0675	115.238		6	1	2	4	5	7	3		462.616	118.817	3.89352	0.000213351
AT5G06710	317.69	1262.76	324.685	202.518	157.093	222.393	109.718		3	1	2	5	6	4	7		1262.76	324.685	3.88919	1.26967e-12
AT3G09060	119.061	459.292	42.3097	79.2199	70.1474	65.4761	99.2762		2	1	7	4	5	6	3		459.292	119.061	3.85763	0.00264973
AT3G15630	107.895	629.423	163.387	5.22785	40.8621	153.061	18.941		4	1	2	7	5	3	6		629.423	163.387	3.85234	0.000523089
AT2G33830	998.301	3839.42	781.097	114.244	142.112	469.772	118.569		2	1	3	7	5	4	6		3839.42	998.301	3.84595	5.79238e-12
AT5G17350	70.7383	282.52	53.0503	50.7556	73.4647	69.0388	58.3943		3	1	6	7	2	4	5		282.52	73.4647	3.84565	0.000582873
AT4G38480	44.5285	426.02	68.2511	92.599	50.5586	55.8809	110.784		7	1	4	3	6	5	2		426.02	110.784	3.84549	0.00293434
AT3G44730	630.602	3519.56	916.275	495.916	486.232	339.65	345.305		3	1	2	4	5	7	6		3519.56	916.275	3.84117	3.55014e-22
AT4G18640	379.517	2556.02	641.36	211.021	666.072	507.206	391.686		6	1	3	7	2	4	5		2556.02	666.072	3.83746	3.34416e-08
AT5G22930	119.953	889.609	232.822	207.312	219.789	53.7713	151.436		6	1	2	4	3	7	5		889.609	232.822	3.82099	1.05335e-05
AT3G02140	63.0278	1140.01	175.643	139.241	81.8576	298.727	101.286		7	1	3	4	6	2	5		1140.01	298.727	3.81622	0.000172237
AT3G48360	19.9681	488.484	29.4024	85.4897	52.7725	114.636	129.215		7	1	6	4	5	3	2		488.484	129.215	3.78039	6.01194e-05
AT1G10890	2714.04	10254.5	2275.92	959.213	1413.41	1871.3	1865.71		2	1	3	7	6	4	5		10254.5	2714.04	3.77832	2.85269e-13
AT4G00440	784.835	2929.74	698.549	430.755	620.158	609.683	307.745		2	1	3	6	4	5	7		2929.74	784.835	3.73294	3.3839e-25
AT2G13290	170.38	743.366	182.392	147.822	200.691	135.568	166.842		4	1	3	6	2	7	5		743.366	200.691	3.70402	1.21715e-05
AT3G55690	70.8698	452.269	99.9581	122.575	108.862	106.56	84.4721		7	1	5	2	3	4	6		452.269	122.575	3.68972	2.88275e-08
AT1G06090	18.9789	205.345	23.9895	53.5265	40.8855	55.9843	52.5278		7	1	6	3	5	2	4		205.345	55.9843	3.66791	0.00839515
AT3G14160	43.9466	391.295	75.6194	62.9559	106.782	42.5538	52.6403		6	1	3	4	2	7	5		391.295	106.782	3.66444	0.000366986
AT1G49730	61.6169	390.075	106.482	76.8596	56.3528	23.2896	48.253		4	1	2	3	5	7	6		390.075	106.482	3.66328	8.85429e-05
AT3G17420	748.967	2852.19	670.329	432.834	486.89	703.704	780.093		3	1	5	7	6	4	2		2852.19	780.093	3.65621	8.73204e-10
AT3G13750	876.85	6905.18	1889.36	317.354	921.945	1507.84	868.07		5	1	2	7	4	3	6		6905.18	1889.36	3.65477	2.42742e-14
AT3G51870	123.635	451.45	120.577	116.105	101.054	105.775	53.7061		2	1	3	4	6	5	7		451.45	123.635	3.65148	0.000208314
AT5G18460	81.2305	918.319	170.356	119.971	149.092	97.7991	253.508		7	1	3	5	4	6	2		918.319	253.508	3.62245	8.33905e-05
AT1G18700	1202.61	4343.83	817.454	426.461	620.731	673.874	568.119		2	1	3	7	5	4	6		4343.83	1202.61	3.61201	2.17036e-14
AT5G39380	456.772	1644.67	211.72	129.052	182.342	371.87	213.223		2	1	5	7	6	3	4		1644.67	456.772	3.60064	5.76704e-07
AT2G15890	52.5557	586.857	96.0476	64.5056	50.8491	163.002	71.3516		6	1	3	5	7	2	4		586.857	163.002	3.6003	5.07795e-05
AT5G12300	270.116	971.246	236.461	145.784	138.827	239.845	130.46		2	1	4	5	6	3	7		971.246	270.116	3.59566	1.92367e-09
AT1G03920	633.04	2274.09	374.038	213.379	192.978	116.964	130.368		2	1	3	4	5	7	6		2274.09	633.04	3.59233	6.11684e-09
AT5G01190	197.844	1495.58	58.8177	108.082	416.346	279.471	184.284		4	1	7	6	2	3	5		1495.58	416.346	3.59215	2.86696e-05
AT1G75030	78.0814	430.618	35.0134	22.6527	57.7856	36.2288	119.906		3	1	6	7	4	5	2		430.618	119.906	3.59131	0.000343326
AT2G27920	206.098	739.772	110.599	81.5466	124.961	89.1124	112.264		2	1	5	7	3	6	4		739.772	206.098	3.58941	0.000419505
AT3G51330	117.003	419.634	59.9099	72.3176	76.0399	81.0533	39.4532		2	1	6	5	4	3	7		419.634	117.003	3.58653	2.45646e-05
AT5G61440	23.9082	496.859	139.065	55.7792	64.9146	88.3484	115.998		7	1	2	6	5	4	3		496.859	139.065	3.57285	0.000419785
AT5G65110	259.184	925.304	250.048	205.49	213.733	212.942	253.747		2	1	4	7	5	6	3		925.304	259.184	3.57007	1.09706e-05
AT4G37180	145.217	722.971	172.158	37.9017	204.056	166.933	21.5734		5	1	3	6	2	4	7		722.971	204.056	3.54301	0.00026734
AT5G19900	675.111	2481.03	560.816	531.255	700.627	546.515	308.163		3	1	4	6	2	5	7		2481.03	700.627	3.54115	4.51443e-21
AT5G64030	3871.77	13672.1	1988.15	570.667	1472.9	1808.6	962.917		2	1	3	7	5	4	6		13672.1	3871.77	3.53124	3.36995e-21
AT4G29230	808.563	2839.08	304.998	264.993	552.171	220.683	204.75		2	1	4	5	3	6	7		2839.08	808.563	3.51127	1.01551e-14
AT3G45870	369.611	1294.76	172.206	51.4943	181.734	173.659	88.7009		2	1	5	7	3	4	6		1294.76	369.611	3.50304	4.24258e-06
AT2G04850	99.3885	504.265	145.113	60.7278	135.608	138.185	69.2958		5	1	2	7	4	3	6		504.265	145.113	3.47499	6.32861e-08
AT2G03150	1326.3	4605.4	1252.63	774.76	906.817	1046.73	1249.95		2	1	3	7	6	5	4		4605.4	1326.3	3.47236	1.6002e-13
AT4G18550	261.087	945.216	272.606	160.217	98.8874	78.7908	82.5081		3	1	2	4	5	7	6		945.216	272.606	3.46734	9.18709e-08
AT4G09880	13.9383	84.0473	24.3092	10.5486	7.12513	2.08909	2.05581		3	1	2	4	5	6	7		84.0473	24.3092	3.45743	0.129138
AT4G14560	100.021	817.132	236.351	73.5746	70.6069	84.9094	166.337		4	1	2	6	7	5	3		817.132	236.351	3.45728	3.49028e-05
AT2G28105	79.9501	275.598	50.8047	48.5853	20.6763	23.9172	34.6938		2	1	3	4	7	6	5		275.598	79.9501	3.44712	0.00239558
AT3G02930	757.458	2593.71	590.504	354.761	581.451	467.807	482.76		2	1	3	7	4	6	5		2593.71	757.458	3.42423	2.40217e-10
AT1G55510	69.0916	349.38	66.9843	59.1178	78.4424	61.1739	102.118		4	1	5	7	3	6	2		349.38	102.118	3.42135	0.0148195
AT5G49800	34.7311	376.315	110.1	73.2649	106.632	81.1443	86.8288		7	1	2	6	3	5	4		376.315	110.1	3.41794	0.00851154
AT3G06590	849.214	2901.84	407.229	436.824	225.406	169.608	114.386		2	1	4	3	5	6	7		2901.84	849.214	3.41709	1.51742e-07
AT1G11260	2652.43	9047.34	2187.99	355.521	607.835	2375.66	832.528		2	1	4	7	6	3	5		9047.34	2652.43	3.41097	1.68303e-11
AT5G22860	79.5354	478.118	102.647	140.372	88.6885	51.8225	103.041		6	1	4	2	5	7	3		478.118	140.372	3.40607	4.20051e-05
AT5G05390	1052.09	3583.26	267.626	240.376	998.629	827.839	343.086		2	1	6	7	3	4	5		3583.26	1052.09	3.40585	1.93643e-09
AT2G08760	5.68638	255.638	9.38089	30.5811	54.111	75.1865	56.4303		7	1	6	5	4	2	3		255.638	75.1865	3.40006	0.0160542
AT3G53620	291.622	3414.48	309.499	123.455	970.743	1004.92	296.568		6	1	4	7	3	2	5		3414.48	1004.92	3.39776	1.3213e-21
AT4G22360	298.163	1012.34	277.266	117.703	138.85	233.82	154.135		2	1	3	7	6	4	5		1012.34	298.163	3.39527	1.90496e-05
AT3G14172	1134.96	3845.19	1048.85	498.112	608.712	496.014	620.153		2	1	3	6	5	7	4		3845.19	1134.96	3.38796	1.79567e-18
AT1G19290	245.505	831.056	177.442	96.4104	75.0664	130.283	106.856		2	1	3	6	7	4	5		831.056	245.505	3.38509	1.10103e-05
AT3G06850	102.165	624.929	165.647	170.036	175.018	146.901	185.253		7	1	5	4	3	6	2		624.929	185.253	3.37338	0.000609494
AT1G63520	60.9318	477.751	129.061	90.1055	141.673	35.7375	56.2925		5	1	3	4	2	7	6		477.751	141.673	3.37222	0.00115782
AT4G35985	1408.4	4741.82	1284.43	117.975	430.585	1056.59	807.027		2	1	3	7	6	4	5		4741.82	1408.4	3.3668	2.48261e-14
AT1G63120	683.316	2299.22	307.901	143.317	422.726	586.075	235.22		2	1	5	7	4	3	6		2299.22	683.316	3.3648	8.55433e-07
AT1G63522	2.18011	45.7264	5.33055	9.45599	9.16251	1.87441	13.6051		6	1	5	3	4	7	2		45.7264	13.6051	3.36097	0.174918
AT1G63640	164.694	914.938	251.565	262.953	272.514	166.099	217.774		7	1	4	3	2	6	5		914.938	272.514	3.35739	6.20825e-07
AT1G31710	129.032	549.791	164.112	101.132	156.806	153.312	132.98		6	1	2	7	3	4	5		549.791	164.112	3.35009	2.48286e-07
AT4G18780	3852.19	12895.5	1877.43	506.195	1780.55	2507.32	851.75		2	1	4	7	5	3	6		12895.5	3852.19	3.34758	1.38547e-15
AT4G36160	77.6065	474.288	121.33	142.076	137.759	92.3205	88.3747		7	1	4	2	3	5	6		474.288	142.076	3.33827	0.00047327
AT5G47820	1167.12	3895.89	755.019	482.367	602.854	686.562	512.724		2	1	3	7	5	4	6		3895.89	1167.12	3.33804	4.10226e-16
AT1G15002	11.2924	406.346	26.5261	32.5388	63.7917	121.733	116.233		7	1	6	5	4	2	3		406.346	121.733	3.33802	0.00406256
AT1G12260	61.3647	488.45	146.727	49.8993	63.9449	61.752	63.2915		6	1	2	7	3	5	4		488.45	146.727	3.32897	0.00568917
AT3G62020	2093.01	6952.05	810.663	240.809	945.849	1203.46	272.102		2	1	5	7	4	3	6		6952.05	2093.01	3.32156	2.93754e-10
AT5G22640	1222.09	4045.09	905.517	512.843	641.879	680.068	547.857		2	1	3	7	5	4	6		4045.09	1222.09	3.30998	8.76602e-17
AT5G19390	883.662	2919.16	658.564	299.606	410.466	615.661	333.614		2	1	3	7	5	4	6		2919.16	883.662	3.30348	2.20111e-10
AT1G66960	136.888	1300.03	241.989	267.187	393.775	160.493	287.651		7	1	5	4	2	6	3		1300.03	393.775	3.30146	2.44316e-05
AT2G25050	92.1092	704.899	142.84	166.988	167.304	213.822	164.373		7	1	6	4	3	2	5		704.899	213.822	3.29667	2.09234e-06
AT1G73390	317.96	1134.99	190.127	275.171	219.766	344.86	302.689		3	1	7	5	6	2	4		1134.99	344.86	3.29117	8.50352e-12
AT3G03690	337.609	1109.75	180.225	144.188	183.391	148.969	184.421		2	1	5	7	4	6	3		1109.75	337.609	3.28708	0.00192701
AT3G27350	306.118	1004.07	183.551	180.135	265.708	233.796	87.8441		2	1	5	6	3	4	7		1004.07	306.118	3.28002	9.17691e-06
AT5G59900	42.4442	636.665	149.355	79.6667	194.429	43.7924	82.3703		7	1	3	5	2	6	4		636.665	194.429	3.27453	9.18079e-10
AT2G15880	276.106	1872.8	574.74	148.397	127.227	216.547	144.897		3	1	2	5	7	4	6		1872.8	574.74	3.25851	5.3085e-08
AT5G42050	2776.1	9037.29	2752.36	1266.92	2193.93	2478.82	2316.78		2	1	3	7	6	4	5		9037.29	2776.1	3.25539	4.60156e-10
AT2G32500	111.873	364.176	83.1367	59.8305	76.8604	70.7442	99.5106		2	1	4	7	5	6	3		364.176	111.873	3.25526	0.00108764
AT1G52360	1127.67	3913.29	1067.29	548.696	588.278	992.671	1202.32		3	1	4	7	6	5	2		3913.29	1202.32	3.25479	3.04358e-08
AT4G09135	9.2986	103.208	9.34817	13.4404	17.1826	31.8607	25.8941		7	1	6	5	4	2	3		103.208	31.8607	3.23935	0.00891055
AT4G03925	2.58472	35.8129	2.45238	3.5973	3.4899	6.59341	11.0646		6	1	7	4	5	3	2		35.8129	11.0646	3.2367	0.183961
AT3G53350	287.162	929.317	167.102	164.207	124.667	134.333	144.575		2	1	3	4	7	6	5		929.317	287.162	3.23622	6.10607e-09
AT5G14410	51.4532	231.476	39.1189	38.7766	39.7747	55.5796	71.6272		4	1	6	7	5	3	2		231.476	71.6272	3.23168	0.0141501
AT5G64570	300.641	1363.05	320.971	136.259	335.179	422.713	127.757		5	1	4	6	3	2	7		1363.05	422.713	3.22451	1.94404e-06
AT5G24490	233.374	816.628	253.388	109.65	147.298	115.911	95.1439		3	1	2	6	4	5	7		816.628	253.388	3.22283	1.29166e-11
AT1G61600	62.5156	1722.11	535.986	251.054	82.6429	41.3606	92.8331		6	1	2	3	5	7	4		1722.11	535.986	3.21298	1.26946e-09
AT1G75840	662.85	2677.15	835.346	185.372	361.014	366.746	145.407		3	1	2	6	5	4	7		2677.15	835.346	3.20484	1.03836e-13
AT1G03850	159.145	509.968	111.74	58.9147	33.3798	15.7672	60.496		2	1	3	5	6	7	4		509.968	159.145	3.20443	2.91329e-05
AT3G01030	0	33.4042	0	10.4403	0.573148	0.627548	4.98907		6	1	6	2	5	4	3		33.4042	10.4403	3.19953	0.366037
AT4G24430	21.3847	193.926	46.7244	60.8037	36.3124	17.6664	44.2586		6	1	3	2	5	7	4		193.926	60.8037	3.18938	0.0374213
AT5G13820	440.138	1402.65	395.921	298.493	354.396	371.742	308.739		2	1	3	7	5	4	6		1402.65	440.138	3.18685	1.95909e-11
AT4G20050	101.48	410.02	121.954	114.229	125.817	128.706	119.906		7	1	4	6	3	2	5		410.02	128.706	3.18572	0.000927773
AT5G57565	575.345	2004.87	629.51	188.382	107.818	181.383	182.85		3	1	2	4	7	6	5		2004.87	629.51	3.18481	1.75464e-14
AT5G13250	289.208	952.74	275.039	299.703	180.388	61.6735	157.349		3	1	4	2	5	7	6		952.74	299.703	3.17895	1.52784e-06
AT5G40550	84.9907	269.496	53.9338	69.941	24.8611	64.3488	85.1199		3	1	6	4	7	5	2		269.496	85.1199	3.16608	0.000472401
AT5G60940	321.2	1444.62	457.135	154.902	126.323	178.307	89.0684		3	1	2	5	6	4	7		1444.62	457.135	3.16016	3.72087e-09
AT1G20920	9922.58	50929.3	16174.9	5627.53	12733.9	8047.18	7661.68		4	1	2	7	3	5	6		50929.3	16174.9	3.14867	3.9293e-12
AT4G19040	909.418	2858.34	478.539	482.409	402.344	256.165	460.697		2	1	4	3	6	7	5		2858.34	909.418	3.14304	1.57734e-10
AT3G58600	3058.61	9591.93	1760.03	234.037	549.14	916.109	871.247		2	1	3	7	6	4	5		9591.93	3058.61	3.13605	3.79552e-10
AT4G30240	570.428	1799.47	357.994	180.828	317.914	573.899	375.934		3	1	5	7	6	2	4		1799.47	573.899	3.13552	1.03476e-08
AT5G28390	35.4152	156.992	23.2733	17.9206	19.7264	28.4215	50.217		3	1	5	7	6	4	2		156.992	50.217	3.12628	0.0114951
AT1G10200	100.979	484.988	153.678	52.8943	124.541	155.331	32.684		5	1	3	6	4	2	7		484.988	155.331	3.12228	5.76648e-06
AT4G12440	99.6131	778.293	101.259	208.678	249.789	106.056	239.143		7	1	6	4	2	5	3		778.293	249.789	3.1158	5.6799e-07
AT3G18300	384.592	1307.18	411.092	193.183	257.126	239.782	419.616		4	1	3	7	5	6	2		1307.18	419.616	3.11519	8.2354e-06
AT5G41140	186.658	1261.79	317.017	272.044	376.023	179.88	405.271		6	1	4	5	3	7	2		1261.79	405.271	3.11346	2.18905e-06
AT2G29995	93.3486	391.829	60.9633	97.8577	113.832	125.87	91.0117		5	1	7	4	3	2	6		391.829	125.87	3.11298	0.000165445
AT2G41440	271.224	1319.88	424.445	247.507	198.826	129.486	181.279		3	1	2	4	5	7	6		1319.88	424.445	3.10965	6.05905e-11
AT4G12610	355.209	1101.99	199.87	246.83	314.119	282.869	315.137		2	1	7	6	4	5	3		1101.99	355.209	3.10238	1.26848e-07
AT1G20090	485.762	2020.79	651.371	206.205	354.584	547.563	488.707		5	1	2	7	6	3	4		2020.79	651.371	3.10236	2.38985e-10
AT2G32710	119.428	370.462	97.3485	114.138	77.9238	84.7441	109.121		2	1	5	3	7	6	4		370.462	119.428	3.10197	0.00984667
AT4G35880	72.3594	454.826	63.481	103.202	147.078	75.7935	89.344		6	1	7	3	2	5	4		454.826	147.078	3.09241	0.00078666
AT1G04517	1.55083	44.6404	5.18921	11.0512	9.20566	6.4902	14.4366		7	1	6	3	4	5	2		44.6404	14.4366	3.09216	0.147819
AT5G27610	209.278	786.936	144.599	173.083	254.5	183.902	211.356		4	1	7	6	2	5	3		786.936	254.5	3.09208	0.00032893
AT2G28760	5416.07	16700	1987.41	347.995	1424.95	1244.47	483.591		2	1	3	7	4	5	6		16700	5416.07	3.08341	1.04531e-14
AT2G30615	16.2244	79.3656	17.7316	8.56454	13.4963	19.7555	25.8941		5	1	4	7	6	3	2		79.3656	25.8941	3.06501	0.0457546
AT1G02220	143.295	507.725	119.298	166.006	113.381	93.6909	123.002		3	1	5	2	6	7	4		507.725	166.006	3.05848	#N/A
AT1G04110	61.5611	324.285	68.8701	64.4776	78.187	53.1644	106.576		6	1	4	5	3	7	2		324.285	106.576	3.04275	0.0165867
AT2G18470	109.609	332.879	106.154	78.0628	97.1834	66.025	54.6754		2	1	3	5	4	6	7		332.879	109.609	3.03698	9.59959e-06
AT5G55660	3222.45	12551.5	4134.23	1614.29	3390.48	1598.02	1926.37		4	1	2	6	3	7	5		12551.5	4134.23	3.03599	4.92166e-13
AT5G61340	471.409	1704.47	461.12	225.469	372.795	562.364	389.906		3	1	4	7	6	2	5		1704.47	562.364	3.03089	6.71851e-08
AT1G54160	45.7961	278.273	56.3212	58.2648	48.3012	24.5365	92.4197		6	1	4	3	5	7	2		278.273	92.4197	3.01097	0.0057519
AT2G45220	730.541	2314.87	205.557	33.9728	768.972	768.68	196.083		4	1	5	7	2	3	6		2314.87	768.972	3.01034	1.57139e-09
AT1G13790	208.14	940.97	232.928	143.348	184.71	313.037	216.784		5	1	3	7	6	2	4		940.97	313.037	3.00594	1.11833e-06
AT4G26140	56.4108	563.038	114.494	150.801	146.863	137.64	188.161		7	1	6	3	4	5	2		563.038	188.161	2.99232	0.00622797
AT1G79940	1187.87	3550.21	1011.41	469.902	679.726	996.233	812.476		2	1	3	7	6	4	5		3550.21	1187.87	2.98872	2.48996e-06
AT3G45850	209.866	725.26	125.787	207.435	196.416	141.29	243.158		3	1	7	4	5	6	2		725.26	243.158	2.98267	0.00485606
AT5G65530	325.025	968.893	118.549	173.902	138.069	142.929	278.738		2	1	7	4	6	5	3		968.893	325.025	2.98098	0.000282065
AT3G27000	137.273	444.295	100.769	149.216	90.5494	105.243	133.118		3	1	6	2	7	5	4		444.295	149.216	2.97753	4.73702e-06
AT1G30810	157.705	1301.57	404.728	284.941	319.125	344.976	439.041		7	1	3	6	5	4	2		1301.57	439.041	2.96457	1.10014e-07
AT4G03510	87.118	300.175	79.3077	84.0478	65.3622	95.1152	101.474		4	1	6	5	7	3	2		300.175	101.474	2.95813	0.00518773
AT4G19160	1609.72	4760.91	1073.91	427.077	463.847	283.108	260.273		2	1	3	5	4	6	7		4760.91	1609.72	2.95761	6.74699e-14
AT5G18630	125.851	481.479	147.632	136.053	138.202	146.302	162.823		7	1	3	6	5	4	2		481.479	162.823	2.95708	0.0011079
AT1G20670	383.967	1132.82	250.518	261.311	232.19	291.758	299.868		2	1	6	5	7	4	3		1132.82	383.967	2.95032	5.56702e-09
AT4G14200	118.604	580.137	190.985	179.805	182.975	156.615	196.915		7	1	3	5	4	6	2		580.137	196.915	2.94614	0.00421876
AT3G22790	304.353	895.363	133.463	233.424	184.485	161.954	206.505		2	1	7	3	5	6	4		895.363	304.353	2.94186	0.000153074
AT5G56620	1.96822	338.429	44.8803	115.075	100.14	12.4066	75.5551		7	1	5	2	3	6	4		338.429	115.075	2.94094	0.000616038
AT2G35384	2.99572	62.0117	8.00083	10.0019	5.97483	21.1221	12.3808		7	1	5	4	6	2	3		62.0117	21.1221	2.93587	0.0566307
AT1G43670	210.241	783.961	224.123	232.386	267.604	169.765	138.107		5	1	4	3	2	6	7		783.961	267.604	2.92956	6.33515e-06
AT1G20970	2699.21	10193	3486.4	558.773	1141.01	1709.65	1394.18		3	1	2	7	6	4	5		10193	3486.4	2.92365	4.19902e-12
AT5G62880	314.255	916.744	222.524	154.231	153.921	210.634	87.4513		2	1	3	5	6	4	7		916.744	314.255	2.9172	1.27454e-07
AT4G26010	29.3444	85.4345	3.45995	17.0457	5.89238	1.87441	19.7726		2	1	6	4	5	7	3		85.4345	29.3444	2.91144	0.144853
AT1G70430	161.136	469.122	71.7281	129.529	145.43	127.348	135.245		2	1	7	5	3	6	4		469.122	161.136	2.91134	0.0139651
AT5G17600	167.304	485.439	117.57	107.821	140.425	52.062	57.0322		2	1	4	5	3	7	6		485.439	167.304	2.90154	0.00464495
AT5G51150	354.118	1026.97	203.408	171.776	95.6248	206.415	138.316		2	1	4	5	7	3	6		1026.97	354.118	2.90009	1.79758e-07
AT1G04040	43.0533	357.823	116.31	64.3692	105.035	123.446	110.759		7	1	3	6	5	2	4		357.823	123.446	2.89862	0.0214127
AT4G21430	263.713	1103.21	380.865	322.96	295.275	280.346	365.654		7	1	2	4	5	6	3		1103.21	380.865	2.89659	2.10724e-10
AT4G09845	17.7688	89.6654	6.78198	11.5069	7.64326	31.0514	18.6401		4	1	7	5	6	2	3		89.6654	31.0514	2.88764	0.0418467
AT4G38950	178.613	1072.88	208.288	357.514	321.017	365.842	372.582		7	1	6	4	5	3	2		1072.88	372.582	2.87959	5.69348e-05
AT1G43790	111.231	365.78	81.9985	77.0268	126.736	128.024	47.4928		4	1	5	6	3	2	7		365.78	128.024	2.85711	0.00397286
AT2G40640	74.0125	342.608	87.3609	120.274	108.697	66.9541	104.245		6	1	5	2	3	7	4		342.608	120.274	2.84855	0.00215622
AT3G23090	1704.85	4855.02	598.141	264.749	704.92	809.1	520.534		2	1	5	7	4	3	6		4855.02	1704.85	2.84776	5.58201e-09
AT5G40020	48.0795	724.543	180.564	80.1359	167.354	254.559	134.944		7	1	3	6	4	2	5		724.543	254.559	2.84627	4.63096e-05
AT1G66810	346.623	984.489	86.9168	47.5248	90.5529	172.725	65.3473		2	1	5	7	4	3	6		984.489	346.623	2.84023	0.000526457
AT5G20360	675.878	2041.22	719.497	493.286	670.033	494.783	329.945		3	1	2	6	4	5	7		2041.22	719.497	2.83701	3.91104e-06
AT1G10140	186.751	859.498	222.98	143.02	251.407	303.491	127.414		5	1	4	6	3	2	7		859.498	303.491	2.83203	6.22726e-07
AT1G51940	99.825	524.713	84.2723	152.746	139.871	185.305	182.453		6	1	7	4	5	2	3		524.713	185.305	2.83161	0.0021423
AT3G52840	156.364	699.916	78.6645	127.559	105.561	96.6142	247.182		3	1	7	4	5	6	2		699.916	247.182	2.83158	0.00509788
AT1G79620	895.188	2533.6	873.766	281.527	502.518	641.725	438.481		2	1	3	7	5	4	6		2533.6	895.188	2.83025	1.50743e-10
AT3G15980	635.394	1797.99	426.619	304.741	513.867	477.807	466.201		2	1	6	7	3	4	5		1797.99	635.394	2.82972	8.83718e-08
AT5G46770	4.85161	86.9225	30.8077	11.3466	14.3364	24.6974	21.0887		7	1	2	6	5	3	4		86.9225	30.8077	2.82146	0.0715101
AT5G49650	493.013	1388.64	292.559	282.203	219.377	223.033	324.998		2	1	4	5	7	6	3		1388.64	493.013	2.81664	1.1036e-11
AT5G07740	925.251	2604.32	660.365	490.657	475.128	837.5	856.546		2	1	5	6	7	4	3		2604.32	925.251	2.81472	1.76362e-07
AT4G39610	50.7829	234.67	42.1789	41.3907	83.6793	32.0753	77.0344		4	1	5	6	2	7	3		234.67	83.6793	2.80439	0.00366207
AT5G65690	38.379	525.082	164.554	164.753	187.474	172.82	172.847		7	1	6	5	2	4	3		525.082	187.474	2.80083	9.47125e-05
AT5G56870	621.156	1737.24	241.735	191.678	288.135	203.145	346.3		2	1	5	7	4	6	3		1737.24	621.156	2.79678	6.97069e-05
AT5G06930	865.617	2420.42	454.502	176.041	346.619	712.387	297.42		2	1	4	7	5	3	6		2420.42	865.617	2.79618	2.61635e-10
AT3G09050	73.9906	206.532	35.8468	17.4425	24.8335	18.81	32.1534		2	1	3	7	5	6	4		206.532	73.9906	2.79133	0.012475
AT2G16940	2039.47	5689.21	1749.92	1080.9	1702.66	1478.06	1359.5		2	1	3	7	4	5	6		5689.21	2039.47	2.78956	2.40876e-08
AT1G53163	42.5794	181.837	32.477	37.6115	27.0949	14.9168	65.2095		3	1	5	4	6	7	2		181.837	65.2095	2.78851	0.0852384
AT3G54880	327.94	913.801	261.678	95.8892	142.961	182.06	87.6603		2	1	3	6	5	4	7		913.801	327.94	2.78649	4.35019e-05
AT5G56890	552.964	1538.58	457.043	365.181	392.447	145.716	351.126		2	1	3	5	4	7	6		1538.58	552.964	2.78243	1.02008e-06
AT2G36490	559.793	1557.49	359.373	330.997	367.532	486.559	464.584		2	1	6	7	5	3	4		1557.49	559.793	2.78226	3.9231e-06
AT5G66050	602.351	2850.17	687.027	225.974	290.616	1025.41	534.736		4	1	3	7	6	2	5		2850.17	1025.41	2.77956	2.41875e-11
AT5G28646	12.1144	411.441	60.6553	139.295	82.7919	119.454	148.345		7	1	6	3	5	4	2		411.441	148.345	2.77354	0.00858975
AT5G03260	101.385	415.987	87.832	80.3792	121.083	131.724	150.024		5	1	6	7	4	3	2		415.987	150.024	2.7728	0.00345953
AT5G03615	86.2758	238.983	29.0263	20.5921	29.9449	37.81	52.6196		2	1	6	7	5	4	3		238.983	86.2758	2.76998	0.0044896
AT4G36940	206.708	888.44	201.294	114.779	190.08	193.938	321.028		3	1	4	7	6	5	2		888.44	321.028	2.76748	3.46553e-06
AT4G07635	4.858	48.2013	1.24004	17.4418	6.25747	16.0067	17.3699		6	1	7	2	5	4	3		48.2013	17.4418	2.76356	0.090693
AT3G45880	251.436	694.795	107.111	38.0335	42.4049	34.053	44.8351		2	1	3	6	5	7	4		694.795	251.436	2.76331	4.51761e-05
AT3G61570	82.8718	346.005	43.4996	106.612	72.5463	69.1546	125.216		4	1	7	3	5	6	2		346.005	125.216	2.76326	0.00797076
AT3G58650	85.3432	446.686	52.5005	124.66	162.008	54.4319	120.457		5	1	7	3	2	6	4		446.686	162.008	2.75719	0.0756426
AT1G26810	269.482	742.161	109.046	140.493	169.31	166.194	194.19		2	1	7	6	4	5	3		742.161	269.482	2.75403	6.84037e-07
AT3G14870	850.648	2338.06	365.11	218.345	224.893	472.352	537.114		2	1	5	7	6	4	3		2338.06	850.648	2.74856	1.75009e-07
AT4G13495	2510.3	6895.3	577.003	360.78	309.023	284.681	237.25		2	1	3	4	5	6	7		6895.3	2510.3	2.7468	3.45979e-11
AT4G33150	2492.01	6843.46	1511.19	314.713	436.1	614.08	245.795		2	1	3	6	5	4	7		6843.46	2492.01	2.74616	2.43227e-14
AT2G36355	39.2238	107.538	29.9593	32.984	37.9062	36.3402	26.3787		2	1	6	5	3	4	7		107.538	39.2238	2.74165	0.00673759
AT5G06230	25.4298	157.193	57.3594	31.4714	17.8382	16.6095	52.9206		5	1	2	4	6	7	3		157.193	57.3594	2.74049	0.00817642
AT1G16489	45.2856	124.056	15.6669	25.2231	21.0454	19.2147	22.2212		2	1	7	3	5	6	4		124.056	45.2856	2.73943	0.040954
AT5G66300	27.7515	239.802	87.5489	48.665	35.2995	34.2594	35.8722		7	1	2	3	5	6	4		239.802	87.5489	2.73907	0.00536597
AT1G25250	210.068	831.026	124.809	103.862	197.429	303.45	102.444		3	1	5	6	4	2	7		831.026	303.45	2.73859	0.00684979
AT2G30470	498.027	1561.73	470.732	280.892	306.408	570.373	563.523		4	1	5	7	6	2	3		1561.73	570.373	2.73809	0.000307605
AT1G13220	890.104	2490.88	913.13	534.671	484.147	479.131	563.313		3	1	2	5	6	7	4		2490.88	913.13	2.72785	5.7059e-08
AT3G43300	806.049	2346.11	860.199	578.46	599.086	616.809	584.999		3	1	2	7	5	4	6		2346.11	860.199	2.72741	6.02291e-12
AT2G31625	1.76272	174.783	23.0026	42.9175	43.2099	64.1215	26.6084		7	1	6	4	3	2	5		174.783	64.1215	2.72581	0.229297
AT3G13782	67.2794	281.601	77.2267	73.8188	103.374	61.3061	46.6819		5	1	3	4	2	6	7		281.601	103.374	2.72409	0.0103038
AT5G26990	164.595	448.174	155.947	118.652	137.209	122.521	154.829		2	1	3	7	5	6	4		448.174	164.595	2.7229	0.00244738
AT1G20680	35.5898	256.789	42.1487	54.1028	94.3335	21.7331	54.2367		6	1	5	4	2	7	3		256.789	94.3335	2.72214	0.0561585
AT5G61330	334.344	909.407	284.495	231.554	219.981	272.262	296.037		2	1	4	6	7	5	3		909.407	334.344	2.71997	9.4778e-06
AT2G35190	242.202	688.192	146.983	150.62	253.157	172.49	204.725		3	1	7	6	2	5	4		688.192	253.157	2.71844	2.82219e-05
AT5G20260	32.6442	350.148	43.2051	98.2505	102.173	49.9854	128.96		7	1	6	4	3	5	2		350.148	128.96	2.71516	0.0643419
AT1G13350	1066.88	2886.91	940.723	501.542	621.976	885.785	957.122		2	1	4	7	6	5	3		2886.91	1066.88	2.70594	1.27391e-08
AT5G11520	107.191	621.619	177.877	181.052	229.921	182.675	184.865		7	1	6	5	2	4	3		621.619	229.921	2.70362	0.000259444
AT3G09360	249.781	673.345	215.701	191.188	150.607	185.396	210.591		2	1	3	5	7	6	4		673.345	249.781	2.69574	1.06306e-05
AT3G55990	1959	5274.52	611.969	329.99	1395.83	1230.29	521.34		2	1	5	7	3	4	6		5274.52	1959	2.69246	7.98668e-09
AT2G01070	216.427	582.612	167.503	106.189	165.427	166.169	207.357		2	1	4	7	6	5	3		582.612	216.427	2.69196	0.000338936
AT3G10490	388.721	1098.46	371.135	256.573	305.419	408.099	295.389		3	1	4	7	5	2	6		1098.46	408.099	2.69166	3.768e-09
AT5G27860	1002.87	2697.93	785.7	364.278	219.64	471.378	422.223		2	1	3	6	7	4	5		2697.93	1002.87	2.69022	7.06246e-09
AT4G00820	86.9845	233.883	38.5151	83.9417	75.3014	69.2496	47.5593		2	1	7	3	4	5	6		233.883	86.9845	2.68879	0.0430928
AT2G28870	155.318	417.643	155.331	86.1881	117.683	65.6988	101.056		3	1	2	6	4	7	5		417.643	155.331	2.68873	4.90647e-06
AT2G42190	821.373	2202.99	567.736	263.128	262.233	358.654	325.257		2	1	3	6	7	4	5		2202.99	821.373	2.68209	6.12643e-08
AT1G05490	96.9517	676.94	252.681	175.24	149.512	107.291	97.2251		7	1	2	3	4	5	6		676.94	252.681	2.67904	0.000520021
AT5G58300	131.543	649.823	224.433	194.084	242.974	203.368	141.321		7	1	3	5	2	4	6		649.823	242.974	2.67445	0.000715926
AT3G43690	360.632	1703.34	636.941	277.411	141.747	161.987	266.603		3	1	2	4	7	6	5		1703.34	636.941	2.67426	6.92612e-05
AT1G21160	1410.15	3768.78	1409.11	646.918	782.852	932.665	1124.4		2	1	3	7	6	5	4		3768.78	1410.15	2.6726	1.96152e-09
AT5G12400	485.657	1306.95	489.313	301.271	385.149	432.325	490.416		4	1	3	7	6	5	2		1306.95	490.416	2.66498	7.93297e-06
AT1G54410	5491.38	21852.8	4239.38	1424.31	4508.34	8205.21	2974.65		3	1	5	7	4	2	6		21852.8	8205.21	2.66328	2.37935e-13
AT1G55820	116.612	310.156	113.886	97.8699	71.5803	112.455	81.6766		2	1	3	5	7	4	6		310.156	116.612	2.65972	0.00638088
AT3G56730	57.6986	192.17	72.3415	50.9903	39.2487	44.4737	54.9304		3	1	2	5	7	6	4		192.17	72.3415	2.65643	0.00801861
AT5G54650	66.0501	655.408	105.751	156.906	145.528	210.605	247.366		7	1	6	4	5	3	2		655.408	247.366	2.64955	0.00161448
AT5G14400	15.701	135.24	51.0943	21.9373	19.8011	11.3662	47.4928		6	1	2	4	5	7	3		135.24	51.0943	2.64688	0.0851427
AT2G24440	56.4118	283.139	58.1517	102.466	105.733	86.7095	107.132		7	1	6	4	3	5	2		283.139	107.132	2.6429	0.000357029
AT1G70620	3076.48	8769.38	3322.5	1212.99	966.671	1590.73	1219.04		3	1	2	6	7	4	5		8769.38	3322.5	2.63939	1.77275e-12
AT1G06230	1331.9	3513.07	1301.82	676.839	725.138	1068.61	932.942		2	1	3	7	6	4	5		3513.07	1331.9	2.63765	1.49255e-07
AT2G39870	225.307	1309.93	496.809	185.46	140.966	82.1596	67.75		3	1	2	4	5	6	7		1309.93	496.809	2.63668	4.61385e-05
AT2G22720	520.426	1498.18	382.711	314.647	355.79	568.925	454.243		3	1	5	7	6	2	4		1498.18	568.925	2.63335	1.81979e-06
AT3G19260	184.045	1115.52	296.319	134.959	271.549	425.505	226.114		6	1	3	7	4	2	5		1115.52	425.505	2.62164	3.53254e-07
AT3G24040	235.814	918.617	351.131	144.896	199.443	229.151	184.794		3	1	2	7	5	4	6		918.617	351.131	2.61616	9.08363e-06
AT2G29210	877.529	2294.58	757.669	470.002	480.538	785.926	745.378		2	1	4	7	6	3	5		2294.58	877.529	2.61482	1.6372e-06
AT1G54460	545.435	1426.13	544.824	258.878	285.603	384.982	330.471		2	1	3	7	6	4	5		1426.13	545.435	2.61466	5.11638e-08
AT3G18040	227.681	1115.52	386.488	135.69	149.32	427.614	219.554		4	1	3	7	6	2	5		1115.52	427.614	2.6087	7.33905e-08
AT3G53560	96.0456	452.604	133.138	73.2242	98.4123	125.737	173.566		6	1	3	7	5	4	2		452.604	173.566	2.60768	0.000887349
AT5G42710	2031.07	5293.07	632.58	264.846	351.852	385.799	251.524		2	1	3	6	5	4	7		5293.07	2031.07	2.60605	8.24166e-07
AT2G24060	138.366	360.28	104.866	81.9499	68.6241	125.634	104.199		2	1	4	6	7	3	5		360.28	138.366	2.60383	0.000252943
AT5G49460	999.668	2602.48	501.767	144.088	724.05	705.883	316.035		2	1	5	7	3	4	6		2602.48	999.668	2.60335	3.26478e-05
AT3G49290	110.641	561.915	216.495	160.203	97.4426	181.924	127.736		6	1	2	4	7	3	5		561.915	216.495	2.59551	0.000535359
AT2G01100	865.407	2245.58	692.734	350.591	364.806	765.027	643.281		2	1	4	7	6	3	5		2245.58	865.407	2.59483	1.25618e-05
AT5G28050	501.855	1301.43	293.913	135.708	335.58	470.965	123.879		2	1	5	6	4	3	7		1301.43	501.855	2.59325	2.44523e-07
AT1G08040	307.553	797.504	295.867	203.456	233.729	201.403	223.528		2	1	3	6	4	7	5		797.504	307.553	2.59306	0.00014742
AT4G30830	138.388	720.359	278.268	210.966	100.018	119.569	208.698		5	1	2	3	7	6	4		720.359	278.268	2.58872	0.00135554
AT4G07385	39.8595	103.056	4.68306	27.4516	20.7078	15.181	20.65		2	1	7	3	4	6	5		103.056	39.8595	2.58549	0.160072
AT1G29200	235.945	609.631	87.9777	69.3704	123.658	106.234	83.9668		2	1	5	7	3	4	6		609.631	235.945	2.58378	0.0352644
AT2G28080	370.684	1114.55	431.381	423.209	297.243	243.816	403.562		5	1	2	3	6	7	4		1114.55	431.381	2.58367	2.29353e-12
AT1G68810	95.4547	942.611	364.846	140.198	207.07	194.904	88.3081		6	1	2	5	3	4	7		942.611	364.846	2.58358	4.91831e-06
AT1G30455	80.2679	207.35	49.977	55.3514	35.9983	32.7111	65.3932		2	1	5	4	6	7	3		207.35	80.2679	2.58323	0.00105435
AT2G42040	126.751	327.294	116.483	95.7734	101.215	93.6538	92.1188		2	1	3	5	4	6	7		327.294	126.751	2.58218	0.00186045
AT1G35460	94.2866	306.329	83.9652	96.5214	114.197	118.649	56.1754		5	1	6	4	3	2	7		306.329	118.649	2.58181	0.0147996
AT1G76550	462.183	1302.85	309.519	244.235	307.088	506.121	320.861		3	1	5	7	6	2	4		1302.85	506.121	2.5742	6.47211e-08
AT1G18950	318.414	1034.39	332	323.72	402.238	321.281	333.526		7	1	4	5	2	6	3		1034.39	402.238	2.5716	4.63617e-07
AT1G09200	73.1915	241.038	93.8246	31.4609	70.9717	24.6974	17.324		3	1	2	5	4	6	7		241.038	93.8246	2.56903	0.00725196
AT3G24982	50.8788	210.243	48.1063	32.6486	27.2715	31.1051	81.8397		3	1	4	5	7	6	2		210.243	81.8397	2.56896	0.0190255
AT5G42020	648.22	1664.69	644.928	203.594	582.185	626.758	413.051		2	1	3	7	5	4	6		1664.69	648.22	2.5681	9.1346e-07
AT1G49710	172.647	548.037	137.641	153.254	176.152	94.5293	213.432		4	1	6	5	3	7	2		548.037	213.432	2.56773	0.000953334
AT5G40530	123.881	317.68	113.299	94.3609	102.821	119.928	99.4187		2	1	4	7	5	3	6		317.68	123.881	2.56439	0.000455505
AT2G41700	658.986	1695.1	446.545	631.956	618.986	474.892	662.472		3	1	7	4	5	6	2		1695.1	662.472	2.55875	6.53017e-07
AT3G24715	19.2877	294.776	109.948	115.27	57.8994	50.7947	78.9524		7	1	3	2	5	6	4		294.776	115.27	2.55726	0.0147344
AT5G26730	24.036	356.067	139.314	80.1353	76.7427	26.4521	121.155		7	1	2	4	5	6	3		356.067	139.314	2.55587	0.00617935
AT4G16130	1078.56	2756.42	332.651	245.162	114.492	303.652	231.914		2	1	3	5	7	4	6		2756.42	1078.56	2.55566	6.86328e-05
AT3G25495	970.866	2481.04	907.977	496.455	592.761	449.599	562.406		2	1	3	6	4	7	5		2481.04	970.866	2.55549	9.14636e-09
AT1G28250	67.3352	250.92	88.7203	58.1059	98.1961	69.456	63.0365		5	1	3	7	2	4	6		250.92	98.1961	2.5553	0.00195914
AT5G23430	321.977	967.353	328.48	304.735	209.183	224.119	378.821		4	1	3	5	7	6	2		967.353	378.821	2.55359	2.33854e-07
AT5G24630	544.521	1388.53	250.692	135.338	177.388	175.553	227.272		2	1	3	7	5	6	4		1388.53	544.521	2.55	0.000493148
AT2G29050	58.2001	194.41	42.5294	68.999	49.5262	43.9328	76.3201		4	1	7	3	5	6	2		194.41	76.3201	2.5473	0.0224646
AT5G08120	164.544	471.731	185.394	122.456	157.976	89.8225	166.103		4	1	2	6	5	7	3		471.731	185.394	2.54448	2.48073e-06
AT2G22420	43.394	178.393	70.1117	20.7017	40.874	60.9675	35.1326		4	1	2	7	5	3	6		178.393	70.1117	2.54441	0.043368
AT1G61850	426.944	1145.13	450.336	326.866	336.924	324.044	342.581		3	1	2	6	5	7	4		1145.13	450.336	2.54283	0.000127423
AT4G36890	3743.86	9503.77	1834.61	638.396	1911.81	2512.43	1106.37		2	1	5	7	4	3	6		9503.77	3743.86	2.53849	3.97011e-10
AT5G10150	121.011	307.166	95.5212	84.4808	66.0568	58.7091	67.1481		2	1	3	4	6	7	5		307.166	121.011	2.53834	0.00121362
AT3G47160	113.329	454.527	138.571	172.844	161.309	148.618	179.361		7	1	6	3	4	5	2		454.527	179.361	2.53414	0.000173818
AT4G37610	711.227	3851.5	971.581	79.9264	396.922	1523.79	619.004		4	1	3	7	6	2	5		3851.5	1523.79	2.52757	6.84319e-07
AT1G66260	1576.52	3968.84	1268.59	470.61	559.636	1320.13	1214.92		2	1	4	7	6	3	5		3968.84	1576.52	2.51747	2.92139e-11
AT3G18660	1161.05	3861	751.132	231.266	977.756	1534.24	365.909		3	1	5	7	4	2	6		3861	1534.24	2.51656	1.25135e-10
AT5G10010	302.124	760.185	227.82	217.673	261.739	262.738	169.128		2	1	5	6	4	3	7		760.185	302.124	2.51614	1.20563e-05
AT3G56860	1355.09	4071.86	1618.47	832.477	725.346	864.142	1064.46		3	1	2	6	7	5	4		4071.86	1618.47	2.51588	1.1275e-08
AT4G14870	42.5693	211.764	84.1952	36.7521	73.7116	43.2433	63.3834		6	1	2	7	3	5	4		211.764	84.1952	2.51515	0.0194538
AT3G45740	784.242	1971.71	207.537	162.317	222.679	288.872	496.115		2	1	6	7	5	4	3		1971.71	784.242	2.51416	9.15894e-06
AT5G64910	672.756	1690.65	296.155	260.844	274.195	490.493	216.968		2	1	4	6	5	3	7		1690.65	672.756	2.51302	4.01161e-05
AT4G39040	132.109	353.359	140.638	116.936	113.667	125.733	106.045		3	1	2	5	6	4	7		353.359	140.638	2.51254	0.000995757
AT1G60810	519.4	1303.26	340.383	99.6807	418.686	267.56	168.485		2	1	4	7	3	5	6		1303.26	519.4	2.50916	0.000935003
AT1G02640	1083.71	3233.45	1289.23	169.682	518.614	1091.84	236.944		4	1	2	7	5	3	6		3233.45	1289.23	2.50804	#N/A
AT4G36920	260.669	653.704	165.193	204.474	124.891	88.8193	170.148		2	1	5	3	6	7	4		653.704	260.669	2.5078	0.000401166
AT3G27630	46.4611	131.178	16.8566	23.2925	34.8714	52.3716	37.0046		3	1	7	6	5	2	4		131.178	52.3716	2.50476	0.0174107
AT5G07555	94.9771	389.172	155.381	43.8568	42.236	26.865	32.0156		3	1	2	4	5	7	6		389.172	155.381	2.50463	0.000144951
AT4G15563	60.0341	316.712	78.1347	99.5195	60.8397	100.788	126.512		7	1	5	4	6	3	2		316.712	126.512	2.50342	0.0240195
AT1G07119	305.01	763.395	60.9153	61.4528	78.1007	29.2555	69.4589		2	1	6	5	3	7	4		763.395	305.01	2.50285	0.000222215
AT1G75090	25.375	161.457	18.4286	35.0998	32.0647	17.1421	64.5617		5	1	6	3	4	7	2		161.457	64.5617	2.50081	0.0826925
AT1G26820	22.7967	171.79	32.2054	44.9575	68.7186	38.5243	66.9185		7	1	6	4	2	5	3		171.79	68.7186	2.4999	0.0777664
AT4G30160	508.292	1500.14	504.079	458.392	480.872	600.868	474.638		3	1	4	7	5	2	6		1500.14	600.868	2.49663	1.08278e-07
AT1G76770	9.73516	327.36	57.4393	50.6427	131.223	17.2535	22.6139		7	1	3	4	2	6	5		327.36	131.223	2.49469	0.042774
AT1G29890	817.417	2037.56	356.648	235.839	454.554	399.507	387.871		2	1	6	7	3	4	5		2037.56	817.417	2.49268	1.63673e-05
AT1G33360	150.097	445.08	178.593	162.544	130.23	142.252	165.94		5	1	2	4	7	6	3		445.08	178.593	2.49214	0.000260603
AT1G71360	318.816	2288.94	713.606	180.013	371.834	918.752	883.419		6	1	4	7	5	2	3		2288.94	918.752	2.49136	6.28799e-06
AT5G56210	242.498	636.531	184.086	232.784	234.816	255.529	205.995		3	1	7	5	4	2	6		636.531	255.529	2.49103	3.16251e-06
AT1G54140	90.4625	308.534	123.921	71.1617	67.5133	85.702	92.9503		4	1	2	6	7	5	3		308.534	123.921	2.48976	0.000224975
AT2G08725	5.88549	43.1854	8.18566	11.5318	5.62545	14.3057	17.3699		6	1	5	4	7	3	2		43.1854	17.3699	2.48622	0.131047
AT1G15200	1036.27	3064.8	1233.11	680.767	688.079	903.637	747.021		3	1	2	7	6	4	5		3064.8	1233.11	2.48543	2.3904e-07
AT4G10840	470.615	1614.01	577.954	181.567	571.252	649.437	377.872		5	1	3	7	4	2	6		1614.01	649.437	2.48525	1.06249e-07
AT2G20680	229.529	569.603	147.743	97.9317	201.818	112.732	127.761		2	1	4	7	3	6	5		569.603	229.529	2.48162	0.00775621
AT5G66310	1415.45	3506.34	572.16	312.949	398.696	383.454	632.722		2	1	4	7	5	6	3		3506.34	1415.45	2.47719	3.55574e-06
AT1G13450	280.239	694.195	191.795	164.522	113.161	156.913	114.269		2	1	3	4	7	5	6		694.195	280.239	2.47715	0.000128262
AT4G17483	45.7104	347.391	93.8549	81.3568	140.303	88.1011	68.6274		7	1	3	5	2	4	6		347.391	140.303	2.47601	0.102186
AT1G71695	32.066	395.526	76.0915	87.8962	159.801	36.9513	94.7765		7	1	5	4	2	6	3		395.526	159.801	2.47511	0.168688
AT4G38240	760.315	1881.04	403.969	220.632	200.845	437.328	325.39		2	1	4	6	7	3	5		1881.04	760.315	2.47403	5.38591e-05
AT3G46482	20.328	50.1907	5.37573	13.5735	6.23004	7.10124	18.5023		2	1	7	4	6	5	3		50.1907	20.328	2.46904	0.151923
AT1G80950	186.901	461.18	117.599	145.533	119.454	132.488	155.272		2	1	7	4	6	5	3		461.18	186.901	2.46751	0.000511624
AT2G30600	293.682	987.667	182.796	148.036	173.106	400.324	134.99		3	1	4	6	5	2	7		987.667	400.324	2.46717	0.000849283
AT1G34460	1492.46	3681.81	1412.31	645.419	690.451	411.74	930.794		2	1	3	6	5	7	4		3681.81	1492.46	2.46694	2.09389e-09
AT4G39980	610.092	1504.15	512.855	191.891	243.755	299.363	169.638		2	1	3	6	5	4	7		1504.15	610.092	2.46545	8.65859e-07
AT5G08515	15.9997	250.355	18.3949	50.0579	28.8653	101.585	74.4939		7	1	6	4	5	2	3		250.355	101.585	2.46448	0.0515562
AT1G12420	274.181	773.31	314.096	145.315	224.845	239.882	171.485		3	1	2	7	5	4	6		773.31	314.096	2.46202	9.24729e-05
AT2G24140	142.96	351.855	119.112	116.923	92.9124	139.857	70.1733		2	1	4	5	6	3	7		351.855	142.96	2.46122	0.000194555
AT4G23690	196.421	1360.27	190.767	50.7832	499.888	552.971	121.961		4	1	5	7	3	2	6		1360.27	552.971	2.45992	7.29692e-05
AT2G31370	550.079	1469.55	283.872	266.381	597.59	578.446	456.62		4	1	6	7	2	3	5		1469.55	597.59	2.45912	4.73961e-06
AT5G10260	56.0136	266.386	58.2015	77.1463	71.1446	74.3857	108.331		7	1	6	3	5	4	2		266.386	108.331	2.459	0.0486072
AT5G41550	271.591	1265.56	515.547	30.505	139.914	185.413	509.72		4	1	2	7	6	5	3		1265.56	515.547	2.45478	2.379e-06
AT3G04080	166.341	728.452	145.669	248.752	235.143	296.783	200.776		6	1	7	3	4	2	5		728.452	296.783	2.4545	9.86322e-07
AT5G39785	1404.61	3446.93	1158.96	761.95	387.348	827.769	764.34		2	1	3	6	7	4	5		3446.93	1404.61	2.45401	3.27602e-05
AT1G08340	3821.83	9369.61	2275.12	318.163	771.048	1414.38	390.324		2	1	3	7	5	4	6		9369.61	3821.83	2.45161	1.05187e-08
AT1G49890	127.472	407.244	166.181	120.861	150.761	119.057	87.7063		4	1	2	5	3	6	7		407.244	166.181	2.45061	5.84936e-05
AT2G41740	432.278	1470.67	531.462	262.465	577.86	600.34	310.193		5	1	4	7	3	2	6		1470.67	600.34	2.44972	3.86249e-10
AT1G58180	829.547	2031.47	637.964	276.466	88.9395	310.605	219.437		2	1	3	5	7	4	6		2031.47	829.547	2.44889	3.60768e-09
AT5G39420	278.576	682.19	178.324	217.404	236.01	164.142	213.529		2	1	6	4	3	7	5		682.19	278.576	2.44884	0.000145345
AT2G44690	168.671	412.862	127.905	72.1497	80.0009	115.428	87.8694		2	1	3	7	6	4	5		412.862	168.671	2.44774	0.0253399
AT1G32100	1647.3	4023.81	561.262	313.778	505.587	610.983	179.662		2	1	4	6	5	3	7		4023.81	1647.3	2.44267	2.27204e-05
AT5G42210	582.613	1422.95	311.119	473.96	260.734	156.195	172.27		2	1	4	3	5	7	6		1422.95	582.613	2.44236	3.10009e-07
AT2G44430	1435.28	3651.53	1497.37	685.093	720.089	1232.58	1380.16		3	1	2	7	6	5	4		3651.53	1497.37	2.43862	9.19827e-09
AT1G53110	514.129	1352.73	390.34	245.352	280.139	555.036	334.608		3	1	4	7	6	2	5		1352.73	555.036	2.43719	1.10019e-06
AT5G41180	81.6223	658.1	199.404	211.6	230.149	113.529	270.072		7	1	5	4	3	6	2		658.1	270.072	2.43676	0.00795242
AT3G09310	53.9704	131.512	24.1213	42.5053	24.7355	30.4321	47.0287		2	1	7	4	6	5	3		131.512	53.9704	2.43675	0.0511743
AT2G35130	89.1747	217.199	24.1704	72.3345	36.9247	79.08	44.4883		2	1	7	4	6	3	5		217.199	89.1747	2.43566	0.125342
AT5G09880	1625.05	3953.37	1062.28	713	1075.74	1268.88	1366.81		2	1	6	7	5	4	3		3953.37	1625.05	2.43276	2.02971e-05
AT3G54170	160.115	389.187	136.944	112.594	118.229	148.523	126.328		2	1	4	7	6	3	5		389.187	160.115	2.43068	0.000314533
AT1G29900	699.035	1698.8	367.28	279.444	303.798	425.674	189.569		2	1	4	6	5	3	7		1698.8	699.035	2.4302	7.11216e-06
AT1G63270	45.1924	276.6	47.54	79.6597	24.9632	26.3159	113.83		5	1	4	3	7	6	2		276.6	113.83	2.42994	0.0230224
AT5G65630	1274.64	3096.8	1106.18	860.133	838.067	1134.92	777.251		2	1	4	5	6	3	7		3096.8	1274.64	2.42954	0.000130028
AT4G12400	55.9944	550.108	226.508	91.5032	121.393	122.199	97.016		7	1	2	6	4	3	5		550.108	226.508	2.42864	0.00229779
AT5G54690	2208.39	5351.64	837.089	375.281	1088.2	1409.84	569.66		2	1	5	7	4	3	6		5351.64	2208.39	2.42332	1.63793e-11
AT5G01030	248.242	654.973	268.411	270.474	177.384	198.818	203.893		4	1	3	2	7	6	5		654.973	270.474	2.42158	2.84354e-05
AT3G29200	921.848	2227.19	409.477	305.952	355.861	534.389	284.182		2	1	4	6	5	3	7		2227.19	921.848	2.41601	8.00257e-12
AT1G04103	18.536	105.481	17.2373	32.8474	40.8308	24.458	43.7027		6	1	7	4	3	5	2		105.481	43.7027	2.4136	#N/A
AT4G31570	1397.52	3369.61	745.759	795.971	540.974	792.09	971.86		2	1	6	4	7	5	3		3369.61	1397.52	2.41113	0.000160765
AT3G03555	0	37.4507	0.42617	15.5419	11.0664	6.58514	11.8962		7	1	6	2	4	5	3		37.4507	15.5419	2.40966	0.299821
AT2G37290	16.9724	357.856	139.183	117.833	98.5611	56.7562	148.57		7	1	3	4	5	6	2		357.856	148.57	2.40867	0.0170251
AT4G27480	59.9793	407.027	154.262	93.5858	67.9647	168.997	134.413		7	1	3	5	6	2	4		407.027	168.997	2.40849	0.00444245
AT1G20080	29.717	214.289	33.9826	80.9413	39.7395	39.3748	88.9765		7	1	6	3	4	5	2		214.289	88.9765	2.40838	0.110519
AT1G23120	63.3531	152.561	33.4166	34.9568	32.2572	16.9191	20.6041		2	1	4	3	5	7	6		152.561	63.3531	2.40811	0.0256942
AT2G35630	2373.35	5702.18	1384.08	1065.33	932.302	1536.85	1538.13		2	1	5	6	7	4	3		5702.18	2373.35	2.40259	1.30866e-10
AT1G14685	461.204	1107.98	434.713	239.462	253.237	284.966	308.714		2	1	3	7	6	5	4		1107.98	461.204	2.40236	1.05472e-05
AT5G41471	7.85371	69.5182	17.5226	22.8218	15.4867	28.9541	26.8634		7	1	5	4	6	2	3		69.5182	28.9541	2.40098	0.0715972
AT1G66230	205.867	493.935	120.659	51.1629	90.0231	74.8108	71.4229		2	1	3	7	4	5	6		493.935	205.867	2.39929	0.000388452
AT1G05330	330.815	793.556	90.8397	47.1523	52.3682	83.3736	325.023		2	1	4	7	6	5	3		793.556	330.815	2.39879	2.97287e-05
AT1G02010	333.359	799.378	214.567	326.266	332.421	187.093	222.324		2	1	6	4	3	7	5		799.378	333.359	2.39795	#N/A
AT1G27850	338.303	1101.07	309.263	284.615	372.125	460.247	326.778		4	1	6	7	3	2	5		1101.07	460.247	2.39236	3.11123e-06
AT1G61275	17.271	113.273	11.6889	47.3423	8.18497	37.3269	47.3756		5	1	6	3	7	4	2		113.273	47.3756	2.39095	0.0606355
AT2G45910	538.958	1647.52	520.792	383.164	247.916	689.258	672.129		4	1	5	6	7	2	3		1647.52	689.258	2.39028	0.00241026
AT5G01930	141.085	432.641	181.211	138.064	122.437	102.695	82.3244		3	1	2	4	5	6	7		432.641	181.211	2.3875	0.00273198
AT3G50240	203.415	686.454	281.251	264.828	227.563	279.69	287.6		7	1	3	5	6	4	2		686.454	287.6	2.38683	0.00063047
AT1G54790	298.714	712.703	134.784	129.874	206.827	234.919	129.006		2	1	5	6	4	3	7		712.703	298.714	2.3859	3.42189e-05
AT3G50050	123.467	431.355	139.352	93.5269	107.041	180.875	158.068		5	1	4	7	6	2	3		431.355	180.875	2.38482	0.00119566
AT5G03180	282.146	672.779	143.347	91.3862	88.6332	79.4886	169.224		2	1	4	5	6	7	3		672.779	282.146	2.3845	0.000812202
AT5G24500	701.107	1667.53	548.374	252.624	250.543	386.031	315.024		2	1	3	6	7	4	5		1667.53	701.107	2.37843	0.000189809
AT2G24220	38.7096	181.936	59.8852	76.5326	38.6048	37.3269	56.4303		5	1	3	2	6	7	4		181.936	76.5326	2.37724	0.0143973
AT5G35750	160.441	507.577	214.141	115.422	105.659	190.392	204.75		5	1	2	6	7	4	3		507.577	214.141	2.37029	0.000794621
AT5G02970	188.738	515.484	209.29	187.277	217.681	137.083	164.302		4	1	3	5	2	7	6		515.484	217.681	2.36807	0.00213657
AT5G41220	154.884	366.602	101.055	94.4812	79.192	115.792	103.066		2	1	5	6	7	3	4		366.602	154.884	2.36694	0.00147404
AT1G71930	83.0948	258.444	34.9812	106.619	109.22	81.0532	78.2587		4	1	7	3	2	5	6		258.444	109.22	2.36628	0.0575085
AT5G23050	125.058	465.392	149.036	154.888	197.312	97.7741	189.624		6	1	5	4	2	7	3		465.392	197.312	2.35866	0.0231867
AT5G66410	139.662	357.322	137.644	90.5302	118.095	151.735	110.091		3	1	4	7	5	2	6		357.322	151.735	2.3549	0.0030469
AT5G47060	74.5751	266.605	89.4411	113.231	48.7802	63.3661	75.9479		5	1	3	2	7	6	4		266.605	113.231	2.35453	0.000945326
AT5G44280	378.233	890.493	367.129	333.009	332.679	288.727	326.645		2	1	3	4	5	7	6		890.493	378.233	2.35435	5.22658e-06
AT5G06370	302.934	713.119	267.536	82.7465	165.918	135.456	82.5081		2	1	3	6	4	5	7		713.119	302.934	2.35404	0.000381985
AT2G28930	61.7064	310.224	60.398	100.908	49.6082	50.0267	132.057		4	1	5	3	7	6	2		310.224	132.057	2.34917	0.015022
AT3G17640	73.0371	359.41	153.331	92.3311	66.0372	39.7339	146.677		5	1	2	4	6	7	3		359.41	153.331	2.34402	0.000778993
AT2G41580	47.5844	135.843	38.4172	49.9047	19.3536	18.6738	57.9556		4	1	5	3	6	7	2		135.843	57.9556	2.34391	0.105881
AT5G48180	378.16	885.914	221.757	180.44	325.119	249.575	144.713		2	1	5	6	3	4	7		885.914	378.16	2.3427	1.523e-07
AT2G37300	48.8339	309.655	66.4378	108.437	132.361	58.6225	71.6985		7	1	5	3	2	6	4		309.655	132.361	2.33947	0.0100568
AT5G24380	81.8033	481.613	54.4194	140.049	151.247	51.9795	205.949		5	1	6	4	3	7	2		481.613	205.949	2.33851	0.00144896
AT3G47290	39.8366	329.182	137.07	127.287	140.809	89.8472	137.204		7	1	4	5	2	6	3		329.182	140.809	2.33779	0.00560834
AT5G08560	506.324	1182.44	477.773	305.416	248.937	423.96	454.58		2	1	3	6	7	5	4		1182.44	506.324	2.33535	0.000236094
AT2G43490	326.522	773.011	327.072	271.213	331.243	320.456	303.884		4	1	3	7	2	5	6		773.011	331.243	2.33366	0.000367621
AT5G48730	104.622	496.739	181.375	182.239	213.379	66.5493	182.595		6	1	5	4	2	7	3		496.739	213.379	2.32797	0.00302043
AT2G36760	0.516944	108.288	26.0608	45.7007	46.5307	15.9654	39.6164		7	1	5	3	2	6	4		108.288	46.5307	2.32724	0.264457
AT1G25230	149.025	623.841	94.7257	80.6666	160.971	268.348	89.5071		4	1	5	7	3	2	6		623.841	268.348	2.32474	0.000918679
AT1G77140	128.788	483.935	108.925	124.408	120.007	208.174	126.767		3	1	7	5	6	2	4		483.935	208.174	2.32467	0.00266834
AT5G53930	407.03	946.2	340.646	282.813	250.574	238.218	371.542		2	1	4	5	6	7	3		946.2	407.03	2.32465	6.5999e-05
AT1G77270	112.815	568.233	103.128	129.196	147.793	244.543	230.501		6	1	7	5	4	2	3		568.233	244.543	2.32366	0.0037195
AT4G09460	123.363	299.306	36.0537	76.9026	48.0697	128.813	69.7139		3	1	7	4	6	2	5		299.306	128.813	2.32357	0.0357014
AT2G21380	650.221	1509.99	354.045	343.261	381.475	367.031	330.66		2	1	5	6	3	4	7		1509.99	650.221	2.32227	9.15556e-05
AT1G60200	4390.79	16286.9	5539.52	1959.76	4720.54	5740.06	7014.26		6	1	4	7	5	3	2		16286.9	7014.26	2.32196	9.9972e-09
AT2G13370	698.979	1975.6	480.895	572.219	499.534	559.818	850.918		3	1	7	4	6	5	2		1975.6	850.918	2.32172	0.00187873
AT5G51120	204.371	484.488	159.996	155.898	176.812	183.707	208.831		3	1	6	7	5	4	2		484.488	208.831	2.32	0.0026955
AT5G02010	17.862	194.259	25.4309	76.346	58.2173	47.9003	83.7578		7	1	6	3	4	5	2		194.259	83.7578	2.31929	0.0600129
AT4G08580	404.326	937.593	329.065	202.796	178.083	314.403	338.118		2	1	4	6	7	5	3		937.593	404.326	2.3189	0.00149863
AT4G19490	372.989	1022.29	441.468	333.797	269.893	329.324	376.786		4	1	2	5	7	6	3		1022.29	441.468	2.31567	1.3849e-05
AT2G45890	20.1033	414.902	126.194	117.404	179.634	68.8905	128.012		7	1	4	5	2	6	3		414.902	179.634	2.3097	0.0447861
AT5G37310	391.311	1033.99	356.242	281.476	448.294	396.439	346.601		4	1	5	7	2	3	6		1033.99	448.294	2.3065	0.000598368
AT5G18180	51.8972	128.787	32.8119	38.0708	35.1385	32.385	55.8997		3	1	6	4	5	7	2		128.787	55.8997	2.30389	0.0264564
AT5G03330	352.44	835.087	223.696	186.377	166.515	297.909	362.579		3	1	5	6	7	4	2		835.087	362.579	2.30319	0.000472566
AT1G26300	218.529	502.693	168.574	110.104	151.613	87.1471	154.14		2	1	3	6	5	7	4		502.693	218.529	2.30035	0.000827567
AT1G78430	151.194	347.742	147.515	85.6587	131.077	64.4768	46.59		2	1	3	5	4	6	7		347.742	151.194	2.29997	0.00846911
AT3G05090	387.618	999.97	435.131	362.495	269.139	375.433	344.637		3	1	2	5	7	4	6		999.97	435.131	2.29809	3.13736e-05
AT1G20550	26.978	186.886	56.5721	81.3268	52.745	49.9647	65.6942		7	1	4	2	5	6	3		186.886	81.3268	2.29797	0.0310232
AT1G28420	1264.5	4088.29	1779.78	930.281	1015.86	1144.07	1081.49		3	1	2	7	6	4	5		4088.29	1779.78	2.29708	2.36399e-07
AT3G57230	304.964	700.499	218.004	221.102	217.085	285.887	226.691		2	1	6	5	7	3	4		700.499	304.964	2.29699	1.14843e-05
AT1G06225	0.934333	26.3328	1.63255	7.05993	10.4108	11.4941	7.43768		7	1	6	5	3	2	4		26.3328	11.4941	2.29098	0.246918
AT1G28100	126.543	397.867	149.072	173.763	126.064	42.1782	71.122		4	1	3	2	5	7	6		397.867	173.763	2.28971	0.00261309
AT2G37090	1063.95	2435.66	512.692	135.726	542.799	450.772	188.37		2	1	4	7	3	5	6		2435.66	1063.95	2.28926	1.14708e-07
AT1G19430	431.485	987.145	429.828	234.126	310.817	285.622	292.773		2	1	3	7	4	6	5		987.145	431.485	2.28779	0.000152327
AT1G04030	19.284	180.112	34.5612	78.7766	65.2207	20.2386	69.5049		7	1	5	2	4	6	3		180.112	78.7766	2.28637	#N/A
AT1G13160	88.8505	371.832	104.294	155.207	134.077	147.628	162.823		7	1	6	3	5	4	2		371.832	162.823	2.28366	0.00455537
AT5G50150	224.979	947.858	340.962	315.268	415.189	237.276	203.158		6	1	3	4	2	5	7		947.858	415.189	2.28296	0.00247624
AT3G19510	454.506	1125.88	384.485	285.08	208.637	371.515	493.253		3	1	4	6	7	5	2		1125.88	493.253	2.28257	4.01861e-06
AT3G55600	79.0221	244.082	106.958	37.1789	25.4383	99.8754	68.2346		4	1	2	6	7	3	5		244.082	106.958	2.28203	0.0294908
AT2G08005	17.7816	71.7755	6.04176	7.09316	1.2719	3.9635	31.4597		3	1	5	4	7	6	2		71.7755	31.4597	2.28151	0.302205
AT3G05160	459.572	1047.37	191.874	131.931	123.065	182.684	135.082		2	1	3	6	7	4	5		1047.37	459.572	2.27901	0.000557818
AT3G52060	524.082	1226.01	538.099	219.764	268.793	515.843	244.152		3	1	2	7	5	4	6		1226.01	538.099	2.27842	2.28099e-07
AT5G49945	259.544	629.759	276.686	163.955	227.817	125.403	184.768		3	1	2	6	4	7	5		629.759	276.686	2.27608	9.71507e-06
AT1G77765	63.0325	143.349	37.9938	58.8364	60.5888	16.7045	33.0308		2	1	5	4	3	7	6		143.349	63.0325	2.27421	0.104448
AT4G11560	428.636	1457.01	384.244	499.976	534.622	522.792	640.924		6	1	7	5	3	4	2		1457.01	640.924	2.27329	2.40702e-05
AT2G32900	174.068	570.353	174.563	251.597	251.607	194.71	212.968		7	1	6	3	2	5	4		570.353	251.607	2.26684	0.00434984
AT1G19270	429.678	1096.04	375.534	149.187	180.882	483.606	246.004		3	1	4	7	6	2	5		1096.04	483.606	2.26639	0.000171845
AT2G22560	384.784	871.92	297.015	283.998	306.75	358.567	340.679		2	1	6	7	5	3	4		871.92	384.784	2.266	0.00054431
AT5G16040	214.795	485.856	191.385	125.102	123.43	145.191	137.923		2	1	3	6	7	4	5		485.856	214.795	2.26196	0.00123569
AT2G03460	34.4106	77.794	16.6491	15.5757	19.6596	7.94347	21.3896		2	1	5	6	4	7	3		77.794	34.4106	2.26076	0.118061
AT5G45710	466.078	1052.77	329.951	210.869	141.579	239.729	212.55		2	1	3	6	7	4	5		1052.77	466.078	2.25878	0.0040174
AT1G15780	350.941	939.849	309.271	405.834	328.169	416.389	358.237		5	1	7	3	6	2	4		939.849	416.389	2.25714	2.66651e-06
AT1G21700	137.535	422.191	137.994	107.584	113.231	136.302	187.125		4	1	3	7	6	5	2		422.191	187.125	2.2562	0.0230309
AT1G20840	216.539	766.254	268.33	159.295	262.85	339.947	296.726		6	1	4	7	5	2	3		766.254	339.947	2.25404	0.000970968
AT1G05547	8.76249	44.5064	19.7457	9.64878	7.1447	1.87441	15.7528		5	1	2	4	6	7	3		44.5064	19.7457	2.25398	0.187321
AT3G56220	60.0496	135.192	18.5992	41.6718	40.3833	0.937204	42.6874		2	1	6	4	5	7	3		135.192	60.0496	2.25134	0.166518
AT4G27910	168.64	780.049	132.794	328.938	252.761	347.287	324.671		6	1	7	3	5	2	4		780.049	347.287	2.24612	0.000601716
AT4G27120	656.089	1471.61	545.699	300.597	379.939	305.878	264.247		2	1	3	6	4	5	7		1471.61	656.089	2.24301	0.000121956
AT5G56544	17.6629	191.368	23.3434	33.2571	15.3964	85.3759	57.8843		6	1	5	4	7	2	3		191.368	85.3759	2.24147	0.0500171
AT5G47690	1029.68	2600.15	1161.04	789.604	1046.65	917.266	1108.93		5	1	2	7	4	6	3		2600.15	1161.04	2.2395	2.89638e-08
AT5G46340	1519.3	5507.59	586.94	192.974	707.617	2460.2	1164.22		3	1	6	7	5	2	4		5507.59	2460.2	2.23868	1.93944e-06
AT3G12640	241.5	540.462	199.043	168.26	208.099	230.836	205.765		2	1	6	7	4	3	5		540.462	241.5	2.23794	7.90222e-05
AT2G32010	93.8527	524.565	120.881	226.473	153.795	84.1168	234.546		6	1	5	3	4	7	2		524.565	234.546	2.23651	0.0137814
AT1G10070	741.778	1652.22	509.286	404.177	208.456	464.074	250.825		2	1	3	5	7	4	6		1652.22	741.778	2.22738	3.3677e-05
AT4G02555	3.30716	144.672	12.3319	48.5713	12.5228	65.0507	58.7411		7	1	6	4	5	2	3		144.672	65.0507	2.22399	0.0817632
AT1G72700	324.386	1379.81	561.644	241.92	364.599	559.008	620.826		6	1	3	7	5	4	2		1379.81	620.826	2.22255	4.56092e-07
AT1G50660	230.194	538.29	176.625	196.414	135.608	213.83	242.443		3	1	6	5	7	4	2		538.29	242.443	2.22027	0.000238118
AT5G60020	293.308	651.011	112.261	44.6829	142.98	208.426	48.9008		2	1	5	7	4	3	6		651.011	293.308	2.21955	0.000204672
AT5G40210	37.2008	223.653	96.8989	99.6878	79.844	39.7421	100.801		7	1	4	3	5	6	2		223.653	100.801	2.21875	0.0469172
AT2G28410	64.3331	358.491	121.997	33.5231	161.666	118.046	73.7543		6	1	3	7	2	4	5		358.491	161.666	2.21748	0.021099
AT1G79830	1660.08	3680.08	1299.46	578.978	692.253	1114.73	937.329		2	1	3	7	6	4	5		3680.08	1660.08	2.21681	5.26279e-05
AT1G59980	314.649	1200.75	541.743	521.337	343.384	330.418	442.434		7	1	2	3	5	6	4		1200.75	541.743	2.21646	0.000107224
AT1G27690	68.5097	253.329	114.334	83.0578	80.9549	84.2943	54.6295		6	1	2	4	5	3	7		253.329	114.334	2.21569	0.00222545
AT4G10930	516.509	1144.37	352.527	331.346	245.773	475.952	513.117		2	1	5	6	7	4	3		1144.37	516.509	2.21559	2.63466e-06
AT3G44220	237.599	573.684	150.083	80.1856	259.085	125.588	110.575		3	1	4	7	2	5	6		573.684	259.085	2.21427	0.045253
AT3G17660	109.458	336.992	144.173	78.2886	56.3528	152.252	65.0923		4	1	3	5	7	2	6		336.992	152.252	2.21339	0.0118456
AT3G24530	80.9739	722.235	254.614	113.055	156.743	326.451	181.371		7	1	3	6	5	2	4		722.235	326.451	2.21239	0.000101235
AT1G09195	141.178	389.774	176.456	107.096	114.217	97.572	74.1471		3	1	2	5	4	6	7		389.774	176.456	2.2089	0.0200176
AT4G14770	197.35	437.105	136.879	197.898	134.618	167.201	193.589		3	1	6	2	7	5	4		437.105	197.898	2.20874	0.00568774
AT5G54200	142.76	533.14	134.858	149.442	129.213	74.142	241.566		4	1	5	3	6	7	2		533.14	241.566	2.20702	0.0258894
AT2G28315	1888.16	4160.18	872.371	242.555	1127.53	1245.42	355.697		2	1	5	7	4	3	6		4160.18	1888.16	2.2033	2.51858e-09
AT3G52290	109.115	316.327	38.7226	46.8576	42.4872	26.9599	143.606		3	1	6	4	5	7	2		316.327	143.606	2.20275	0.0500502
AT5G54680	1288.69	2837.41	513.396	219.459	363.181	460.016	242.051		2	1	3	7	5	4	6		2837.41	1288.69	2.20178	6.55046e-07
AT5G45420	157.704	362.503	123.914	101.765	134.167	146.034	164.695		3	1	6	7	5	4	2		362.503	164.695	2.20106	0.00132777
AT1G19970	94.5204	207.818	59.2101	43.0841	62.5276	36.2536	92.5575		2	1	5	6	4	7	3		207.818	94.5204	2.19866	0.0796391
AT3G03035	13.0295	82.2077	37.4229	15.5848	13.9636	18.8018	28.3886		7	1	2	5	6	4	3		82.2077	37.4229	2.19672	0.0675995
AT4G29190	336.679	1164.44	269.192	160.081	156.614	530.574	118.635		3	1	4	5	6	2	7		1164.44	530.574	2.19468	0.00246536
AT2G04955	34.6262	81.8405	15.177	37.2944	19.8677	34.0694	30.8831		3	1	7	2	6	4	5		81.8405	37.2944	2.19445	0.0458928
AT1G70550	60.13	393.82	175.528	179.473	148.398	48.0902	144.274		6	1	3	2	4	7	5		393.82	179.473	2.19431	0.00403978
AT4G36690	1812.03	3998.37	1822.97	860.542	740.993	802.192	862.621		3	1	2	5	7	6	4		3998.37	1822.97	2.19333	7.4362e-10
AT1G30970	203.028	459.593	170.029	180.622	209.732	141.757	128.012		3	1	5	4	2	6	7		459.593	209.732	2.19133	0.00886104
AT1G19850	207.056	534.442	243.927	145.887	128.707	145.295	140.255		3	1	2	4	7	5	6		534.442	243.927	2.19099	0.00408747
AT1G53300	182.576	399.954	109.471	129.365	127.85	172.416	153.488		2	1	7	5	6	3	4		399.954	182.576	2.19061	0.0246602
AT5G19090	112.962	379.142	163.835	173.335	167.916	94.777	98.7709		5	1	4	2	3	7	6		379.142	173.335	2.18733	0.00564969
AT4G18090	14.3557	187.706	85.9807	27.3434	33.2503	32.195	65.2761		7	1	2	6	4	5	3		187.706	85.9807	2.18312	0.0275992
AT2G28200	136.339	297.566	130.202	124.201	98.4556	79.6329	72.53		2	1	3	4	5	6	7		297.566	136.339	2.18254	0.0175545
AT4G14760	2127.09	4635.95	812.294	861.259	841.977	489.11	783.674		2	1	5	3	4	7	6		4635.95	2127.09	2.17948	4.40084e-05
AT5G65930	545.318	1187.76	429.775	346.738	251.394	354.761	532.518		2	1	4	6	7	5	3		1187.76	545.318	2.1781	0.00069783
AT3G25130	203.02	621.65	285.654	147.514	219.714	197.567	130.531		4	1	2	6	3	5	7		621.65	285.654	2.17623	0.000854445
AT5G44030	10854.5	23615	5656.56	1259.73	3718.56	4999.87	1799.93		2	1	3	7	5	4	6		23615	10854.5	2.17559	6.94982e-07
AT1G77890	137.398	627.469	200.155	162.17	189.228	255.727	288.503		7	1	4	6	5	3	2		627.469	288.503	2.17491	0.000127513
AT4G15093	197.84	443.644	204.083	83.8554	191.485	179.203	103.852		3	1	2	7	4	5	6		443.644	204.083	2.17384	0.000285389
AT1G68730	439.498	954.246	73.4989	45.3831	55.7638	59.1467	262.588		2	1	4	7	6	5	3		954.246	439.498	2.17122	0.00112624
AT5G09505	10.3325	157.26	23.7118	72.4912	48.7447	69.3857	53.2421		7	1	6	2	5	3	4		157.26	72.4912	2.16937	0.0219903
AT1G04850	747.697	2975.52	805.736	283.829	413.916	583.833	1371.85		4	1	3	7	6	5	2		2975.52	1371.85	2.16899	#N/A
AT2G20670	563.546	1222.09	184.082	44.2525	77.7045	160.401	84.7271		2	1	3	7	6	4	5		1222.09	563.546	2.16857	0.000446587
AT1G55730	186.526	527.992	149.353	193.665	190.889	153.461	243.489		5	1	7	3	4	6	2		527.992	243.489	2.16845	0.00214913
AT1G76040	962.796	5678.53	2620.55	701.44	996.077	2126.56	997.382		6	1	2	7	5	3	4		5678.53	2620.55	2.16692	3.90616e-05
AT4G27595	100.368	685.265	175.399	305.956	246.354	160.356	316.361		7	1	5	3	4	6	2		685.265	316.361	2.16609	0.00247397
AT1G18197	139.615	347.908	160.85	100.159	156.751	44.6883	102.373		4	1	2	6	3	7	5		347.908	160.85	2.16293	0.0500594
AT2G36310	193.763	418.999	109.54	70.43	135.062	188.81	97.7557		2	1	5	7	4	3	6		418.999	193.763	2.16243	0.00749228
AT3G17900	220.017	781.668	218.275	233.017	245.137	361.544	282.749		6	1	7	5	4	2	3		781.668	361.544	2.16203	0.00198671
AT1G14870	139.739	1057.37	225.01	116.911	88.5744	489.321	212.162		5	1	3	6	7	2	4		1057.37	489.321	2.16089	7.74562e-05
AT3G14920	243.209	524.666	157.59	111.523	201.28	140.452	108.703		2	1	4	6	3	5	7		524.666	243.209	2.15727	0.000215419
AT1G68440	1277.39	2755.29	1011.95	270.802	664.345	1264.29	438.531		2	1	4	7	5	3	6		2755.29	1277.39	2.15696	3.90917e-08
AT1G12780	2083.62	4490.89	1791.64	230.981	880.895	1306	394.757		2	1	3	7	5	4	6		4490.89	2083.62	2.15533	6.61107e-06
AT1G13640	1906.3	4104.78	454.753	231.339	182.979	97.5182	287.538		2	1	3	5	6	7	4		4104.78	1906.3	2.15327	0.000140104
AT1G04990	142.232	370.029	152.522	96.1323	171.963	150.418	92.2313		5	1	3	6	2	4	7		370.029	171.963	2.15179	#N/A
AT3G14980	247.465	743.15	345.541	222.028	220.374	252.953	264.251		5	1	2	6	7	4	3		743.15	345.541	2.15068	3.66828e-05
AT3G19670	768.232	1649.61	752.313	546.854	482.117	579.825	544.506		2	1	3	5	7	4	6		1649.61	768.232	2.14728	5.46836e-05
AT3G19240	1254.99	3678.51	1713.51	255.032	1043.74	1381.97	913.766		4	1	2	7	5	3	6		3678.51	1713.51	2.14678	4.08092e-06
AT1G16860	253.415	1033.49	322.934	207.416	381.919	482.203	311.326		6	1	4	7	3	2	5		1033.49	482.203	2.14328	0.000422034
AT4G19600	233.286	584.786	209.016	215.64	227.068	273.005	228.792		3	1	7	6	5	2	4		584.786	273.005	2.14203	0.00288066
AT4G09150	535.273	2247.99	751.559	314.727	392.117	1049.62	757.428		5	1	4	7	6	2	3		2247.99	1049.62	2.14171	0.00115331
AT3G48320	201.627	574.57	268.298	72.5994	194.649	203.735	81.9316		4	1	2	7	5	3	6		574.57	268.298	2.14154	0.00294807
AT5G15790	166.953	357.405	82.6572	145.769	126.21	44.0608	105.056		2	1	6	3	4	7	5		357.405	166.953	2.14075	0.0454891
AT5G55310	309.378	1277.79	360.532	251.636	317.02	596.962	358.956		6	1	3	7	5	2	4		1277.79	596.962	2.14049	0.000693561
AT1G75600	0	44.3724	2.37873	20.7353	12.1224	2.81161	18.4564		7	1	6	2	4	5	3		44.3724	20.7353	2.13994	0.26342
AT5G53430	99.9501	671.24	262.263	299.774	313.75	221.2	258.568		7	1	4	3	2	6	5		671.24	313.75	2.13941	1.46239e-05
AT1G01660	89.8305	570.088	266.498	151.338	155.523	116.547	204.725		7	1	2	5	4	6	3		570.088	266.498	2.13918	#N/A
AT3G23600	752.365	1609.12	670.615	293.707	503.81	543.761	369.419		2	1	3	7	5	4	6		1609.12	752.365	2.13874	8.61205e-07
AT1G68200	345.992	739.941	119.921	144.903	250.401	180.945	164.853		2	1	7	6	3	4	5		739.941	345.992	2.13861	0.0115105
AT2G25690	151.343	330.905	79.816	89.5511	100.787	154.836	115.422		3	1	7	6	5	2	4		330.905	154.836	2.13714	0.0583521
AT5G25790	15.4764	131.746	21.6108	41.3183	33.6311	32.0588	61.6744		7	1	6	3	4	5	2		131.746	61.6744	2.13615	0.113119
AT1G05747	19.3772	73.5978	7.55755	23.1825	19.3024	7.93524	34.4642		4	1	7	3	5	6	2		73.5978	34.4642	2.13549	0.182187
AT5G61150	481.748	1164.67	545.535	321.494	364.237	434.03	411.739		3	1	2	7	6	4	5		1164.67	545.535	2.13492	1.87612e-06
AT4G18425	92.1448	196.7	30.444	33.5202	76.3694	77.4075	51.3035		2	1	7	6	4	3	5		196.7	92.1448	2.13469	0.0857748
AT3G47890	962.867	2055.02	874.931	508.812	566.24	599.192	751.679		2	1	3	7	6	5	4		2055.02	962.867	2.13427	0.000258322
AT5G52200	234.428	628.038	274.668	123.301	241.121	294.322	192.252		5	1	3	7	4	2	6		628.038	294.322	2.13385	0.000343134
AT3G20350	109.631	501.692	115.209	169.97	235.178	135.547	143.744		7	1	6	3	2	5	4		501.692	235.178	2.13324	0.0154483
AT1G71830	115.188	660.974	256.989	292.403	309.883	160.084	263.139		7	1	5	3	2	6	4		660.974	309.883	2.13298	0.00746245
AT3G48010	64.4519	265.5	48.2734	114.255	52.9964	32.9301	124.573		4	1	6	3	5	7	2		265.5	124.573	2.13128	0.151349
AT1G76620	210.212	661.962	203.409	131.972	168.473	274.434	311.301		4	1	5	7	6	3	2		661.962	311.301	2.12644	0.00349074
AT2G39110	322.129	684.981	214.385	66.5005	159.401	84.034	61.0726		2	1	3	6	4	5	7		684.981	322.129	2.12642	0.00214332
AT5G22940	46.4126	321.878	55.7202	111.55	97.8821	114.598	151.416		7	1	6	4	5	3	2		321.878	151.416	2.12579	0.0341397
AT2G23550	89.0815	189.361	44.6201	39.8197	34.8047	17.7778	49.7323		2	1	4	5	6	7	3		189.361	89.0815	2.1257	0.190933
AT4G33810	50.1984	497.296	47.0632	102.649	234.029	37.0544	59.9401		5	1	6	3	2	7	4		497.296	234.029	2.12494	0.15454
AT1G30900	456.47	968.589	172.663	150.963	390.79	361.573	178.392		2	1	6	7	3	4	5		968.589	456.47	2.12191	0.00232098
AT5G42765	104.784	222.332	69.5087	66.5221	55.4537	57.4251	46.5441		2	1	3	4	6	5	7		222.332	104.784	2.12182	0.0576931
AT1G24040	58.0047	192.403	44.0003	55.704	29.9997	39.5275	90.9404		3	1	5	4	7	6	2		192.403	90.9404	2.11571	0.0796264
AT3G01350	154.875	327.478	116.146	79.1222	52.3171	54.2626	93.8737		2	1	3	5	7	6	4		327.478	154.875	2.11447	0.00336716
AT5G54590	137.761	294.743	100.09	113.741	90.5138	139.754	108.795		3	1	6	4	7	2	5		294.743	139.754	2.10901	0.000437978
AT1G06470	1333.05	2811.08	407.428	196.562	177.266	153.738	184.049		2	1	3	4	6	7	5		2811.08	1333.05	2.10875	0.000494171
AT5G42880	167.832	451.333	161.804	123.011	182.244	160.401	214.034		4	1	5	7	3	6	2		451.333	214.034	2.1087	0.00673043
AT5G59960	324.501	682.607	246.41	85.3913	159.738	268.839	86.6198		2	1	4	7	5	3	6		682.607	324.501	2.10356	0.00902302
AT2G06530	592.494	1553.39	650.339	213.242	280.515	739.074	517.902		4	1	3	7	6	2	5		1553.39	739.074	2.10181	0.000110931
AT1G10060	440.229	924.77	166.719	230.616	196.432	134.403	162.226		2	1	5	3	4	7	6		924.77	440.229	2.10065	0.00169218
AT3G50370	1763.83	3704.36	1684.42	1214.56	1317.16	1613.6	1688.64		2	1	4	7	6	5	3		3704.36	1763.83	2.10018	0.0013549
AT4G37820	448.992	1471.37	632.567	352.556	563.425	700.772	350.294		5	1	3	6	4	2	7		1471.37	700.772	2.09964	0.00616542
AT4G18760	48.3297	531.468	253.16	93.5145	174.259	120.804	144.805		7	1	2	6	3	5	4		531.468	253.16	2.09933	0.000202533
AT5G06920	22.8999	94.6953	4.25055	36.7902	45.1095	5.02042	10.7178		4	1	7	3	2	6	5		94.6953	45.1095	2.09923	0.340116
AT2G38060	303.743	637.201	144.005	187.774	171.583	163.263	195.929		2	1	7	4	5	6	3		637.201	303.743	2.09783	0.0608011
AT1G30820	356.594	1979.73	339.501	240.284	367.307	944.474	266.001		4	1	5	7	3	2	6		1979.73	944.474	2.09612	2.95985e-06
AT5G03955	19.5571	69.8019	33.3653	14.8016	12.9115	14.124	20.5581		4	1	2	5	7	6	3		69.8019	33.3653	2.09205	0.101896
AT3G25840	8508.78	22456	10741.9	4030.87	8813.09	5414.9	6092.31		4	1	2	7	3	6	5		22456	10741.9	2.0905	2.35251e-05
AT2G24550	2252.03	6340.11	1930.36	381.171	503.939	3035.2	1394.52		3	1	4	7	6	2	5		6340.11	3035.2	2.08886	8.28273e-06
AT1G77740	448.025	990.474	454.558	458.738	344.652	474.425	348.121		5	1	4	3	7	2	6		990.474	474.425	2.08774	9.2144e-05
AT3G28030	319.727	811.163	298.143	371.391	248.887	264.369	388.85		4	1	5	3	7	6	2		811.163	388.85	2.08606	0.00475097
AT1G73760	278.852	581.627	188.315	112.051	219.915	187.679	238.357		2	1	5	7	4	6	3		581.627	278.852	2.08579	0.000872492
AT2G35330	514.163	1071.71	402.917	242.288	190.268	270.421	340.893		2	1	3	6	7	5	4		1071.71	514.163	2.08438	0.0116237
AT1G04300	2194.3	4565.56	1996.5	816.312	1030.22	1583.32	1434.19		2	1	3	7	6	4	5		4565.56	2194.3	2.08065	#N/A
AT5G56320	3.0085	171.856	30.374	70.9576	71.3567	55.881	82.6966		7	1	6	4	3	5	2		171.856	82.6966	2.07815	0.150415
AT1G65280	376.946	916.024	440.825	264.469	270.085	371.027	277.994		3	1	2	7	6	4	5		916.024	440.825	2.07798	3.17103e-08
AT2G27360	54.9595	200.411	47.571	93.6925	66.0725	59.8775	96.4601		6	1	7	3	4	5	2		200.411	96.4601	2.07766	0.0443478
AT5G46210	478.834	1075.69	478.904	390.031	397.794	517.8	410.623		4	1	3	7	6	2	5		1075.69	517.8	2.07743	0.00040937
AT1G53720	261.6	638.971	308.051	183.971	170.302	197.592	201.026		3	1	2	6	7	5	4		638.971	308.051	2.07424	0.00084095
AT5G51840	185.787	385.327	164.569	142.698	148.567	178.076	156.354		2	1	4	7	6	3	5		385.327	185.787	2.07402	0.00931958
AT4G22540	757.314	1570.01	468.872	328.435	368.768	297.769	334.562		2	1	3	6	4	7	5		1570.01	757.314	2.07313	1.47651e-05
AT1G34550	323.943	1190.92	315.003	305.544	508.266	574.52	448.418		5	1	6	7	3	2	4		1190.92	574.52	2.0729	0.000359496
AT1G71380	83.2317	266.971	128.832	43.0442	106.946	80.1079	42.5243		4	1	2	6	3	5	7		266.971	128.832	2.07224	0.0113564
AT3G06420	290.543	601.505	149.391	105.757	215.687	98.0302	117.988		2	1	4	6	3	7	5		601.505	290.543	2.07028	0.00946992
AT1G53580	412.586	1063.27	253.158	130.32	209.771	513.75	150.095		3	1	4	7	5	2	6		1063.27	513.75	2.06962	0.00157929
AT1G16480	287.936	595.352	140.318	127.125	103.68	73.8116	119.906		2	1	3	4	6	7	5		595.352	287.936	2.06765	0.00489254
AT3G62590	136.781	750.27	201.931	172.107	160.147	184.269	362.956		7	1	3	5	6	4	2		750.27	362.956	2.06711	0.00675036
AT4G17150	412.312	1102.43	329.937	203.296	188.883	533.349	428.206		4	1	5	6	7	2	3		1102.43	533.349	2.06699	6.82974e-05
AT3G51600	381.194	1197.88	110.599	69.1275	452.831	290.911	580.194		4	1	6	7	3	5	2		1197.88	580.194	2.06461	0.00106006
AT5G65180	90.6707	264.731	96.5454	122.481	104.862	111.77	128.267		7	1	6	3	5	4	2		264.731	128.267	2.06391	0.0112336
AT2G28110	840.793	1730	266.507	102.749	240.226	235.505	208.882		2	1	3	7	4	5	6		1730	840.793	2.05758	1.26014e-05
AT1G14190	77.6038	282.704	137.65	46.3972	79.9225	24.2516	45.6666		4	1	2	5	3	7	6		282.704	137.65	2.05379	0.0185999
AT1G60640	335.096	856.489	417.345	185.243	259.567	361.676	218.029		4	1	2	7	5	3	6		856.489	417.345	2.05223	0.00748479
AT1G65590	201.5	481.279	186.357	234.709	152.975	106.519	182.294		3	1	4	2	6	7	5		481.279	234.709	2.05053	0.00312209
AT4G19060	378.88	775.886	331.315	188.895	210.898	148.02	216.784		2	1	3	6	5	7	4		775.886	378.88	2.04784	0.000433999
AT3G21430	565.349	1211.63	395.668	375.894	291.236	510.005	592.233		3	1	5	6	7	4	2		1211.63	592.233	2.04587	0.000667081
AT5G52280	680.586	1390.11	497.7	231.826	409.504	262.436	430.216		2	1	3	7	5	6	4		1390.11	680.586	2.04252	0.000833087
AT4G36980	3525.14	7672.21	3756.63	1782.76	1172.9	1842.18	2049.23		3	1	2	6	7	5	4		7672.21	3756.63	2.04231	9.15295e-06
AT2G27950	12.108	858.177	331.697	358.518	420.685	326.554	265.037		7	1	4	3	2	5	6		858.177	420.685	2.03995	0.00586487
AT2G05765	33.332	82.6759	19.012	22.6354	19.5105	40.5679	25.5931		3	1	7	5	6	2	4		82.6759	40.5679	2.03796	0.060246
AT3G49060	376.032	766.138	206.732	224.261	207.651	200.697	261.527		2	1	6	4	5	7	3		766.138	376.032	2.03743	0.00529594
AT1G07040	277.758	565.693	140.988	190.316	243.257	131.827	77.2641		2	1	5	4	3	6	7		565.693	277.758	2.03664	0.0104006
AT3G25011	33.1776	119.491	30.6004	18.3917	33.3838	27.3481	58.7871		4	1	5	7	3	6	2		119.491	58.7871	2.03261	0.0735697
AT2G42880	765.443	1564.09	527.805	342.764	542.007	770.497	483.366		3	1	5	7	4	2	6		1564.09	770.497	2.02998	1.61242e-07
AT4G11420	864.422	1803.01	883.287	478.475	659.186	888.563	367.961		4	1	3	6	5	2	7		1803.01	888.563	2.02912	0.000178784
AT2G06210	502.99	1134.15	549.77	536.648	559.202	524.707	519.234		7	1	3	4	2	5	6		1134.15	559.202	2.02817	0.000232616
AT2G27980	397.073	804.791	216.286	330.263	253.314	323.135	287.952		2	1	7	3	6	4	5		804.791	397.073	2.02681	0.00756272
AT3G57300	811.771	1644.23	573.42	508.143	439.598	447.222	458.212		2	1	3	4	7	6	5		1644.23	811.771	2.02548	0.0002267
AT2G37670	17.1907	242.009	56.0315	75.391	53.9149	69.4851	119.487		7	1	5	3	6	4	2		242.009	119.487	2.02539	0.208978
AT3G18035	903.583	1829.63	720.937	330.119	339.141	441.548	260.14		2	1	3	6	5	4	7		1829.63	903.583	2.02486	2.48696e-06
AT5G61840	493.686	999.1	266.423	169.81	304.234	345.153	206.107		2	1	5	7	4	3	6		999.1	493.686	2.02376	0.01901
AT3G54120	177.46	385.927	190.778	80.5677	139.51	118.079	141.897		3	1	2	7	5	6	4		385.927	190.778	2.02291	0.000600108
AT5G58970	334.902	677.043	157.693	83.0596	213.834	146.009	99.1843		2	1	4	7	3	5	6		677.043	334.902	2.02161	0.00471662
AT5G17900	522.303	1086.53	497.147	305.742	313.655	537.589	375.123		3	1	4	7	6	2	5		1086.53	537.589	2.02111	0.00113699
AT2G45040	69.4222	246.273	26.3662	70.4414	61.9308	61.7353	121.895		4	1	7	3	5	6	2		246.273	121.895	2.02037	0.122501
AT1G29071	8.76888	44.0051	4.23033	6.68232	10.0379	18.8265	21.7824		5	1	7	6	4	3	2		44.0051	21.7824	2.02021	0.260484
AT3G17920	294.436	1002.93	273.41	213.765	177.172	496.513	393.855		4	1	5	6	7	2	3		1002.93	496.513	2.01995	0.000699297
AT1G64060	925.594	1869.33	575.828	271.329	251.591	504.584	426.502		2	1	3	6	7	4	5		1869.33	925.594	2.0196	7.52359e-05
AT2G40370	58.2038	425	43.355	47.1266	117.719	210.634	93.0422		5	1	7	6	3	2	4		425	210.634	2.01772	0.174595
AT5G09850	482.607	1246.73	402.772	366.673	410.237	518.283	618.101		4	1	6	7	5	3	2		1246.73	618.101	2.01703	0.000121747
AT1G71070	354.152	778.241	272.653	130.79	164.775	386.039	266.72		3	1	4	7	6	2	5		778.241	386.039	2.01596	0.00935689
AT3G42950	931.008	1876.61	248.551	171.674	527.269	535.636	188.395		2	1	5	7	4	3	6		1876.61	931.008	2.01567	1.07585e-06
AT4G39090	1372.38	3837.85	1380.41	203.598	1492.82	1905.65	483.479		5	1	4	7	3	2	6		3837.85	1905.65	2.01393	0.000100465
AT2G39280	374.625	794.394	394.658	254.125	210.878	259.092	219.299		3	1	2	5	7	4	6		794.394	394.658	2.01286	0.000140012
AT5G44790	1158.84	2331.06	760.54	307.019	596.287	989.173	328.838		2	1	4	7	5	3	6		2331.06	1158.84	2.01156	0.000123673
AT4G03295	173.97	5294.82	402.076	1070.15	833.402	2637.11	2103.96		7	1	6	4	5	2	3		5294.82	2637.11	2.00781	0.00566501
AT4G05631	473.082	1661.2	827.414	589.279	457.225	707.734	556.381		6	1	2	4	7	3	5		1661.2	827.414	2.0077	0.00278641
AT2G31090	435.488	873.992	290.044	40.92	76.4796	271.366	99.0006		2	1	3	7	6	4	5		873.992	435.488	2.00693	0.00412365
AT3G49790	164.081	423.563	211.191	64.8612	93.7172	92.1965	143.907		3	1	2	7	5	6	4		423.563	211.191	2.00559	0.00716431
AT3G63460	1027.63	2060.3	836.831	434.704	712.712	983.352	513.172		2	1	4	7	5	3	6		2060.3	1027.63	2.0049	0.00573509
AT1G10320	818.356	2660.41	1327.83	485.47	1067.35	1098.87	1050.38		6	1	2	7	4	3	5		2660.41	1327.83	2.00357	0.000900996
AT3G53610	513.139	1026.97	307.951	153.625	201.531	270.772	196.389		2	1	3	7	5	4	6		1026.97	513.139	2.00135	0.00310566
AT1G28327	11.5043	121.448	26.9229	53.9216	19.4476	11.3744	60.751		6	1	4	3	5	7	2		121.448	60.751	1.9991	0.219986
AT1G71880	688.13	1374.82	399.009	191.097	282.552	521.904	551.295		2	1	5	7	6	4	3		1374.82	688.13	1.9979	5.28646e-05
AT2G28310	211.286	429.499	135.649	110.023	210.057	160.157	215.146		3	1	6	7	4	5	2		429.499	215.146	1.99631	0.0452501
AT2G40020	281.003	560.893	190.407	122.862	94.6437	121.7	98.6078		2	1	3	4	7	5	6		560.893	281.003	1.99604	0.00923273
AT3G51830	390.12	778.51	254.498	166.003	148.17	376.01	205.995		2	1	4	6	7	3	5		778.51	390.12	1.99557	0.0109294
AT1G68790	1420.87	2907.49	1457.02	629.355	698.518	638.492	731.263		3	1	2	7	5	6	4		2907.49	1457.02	1.99551	6.19452e-05
AT2G33540	791.021	1577.59	466.647	605.597	498.467	507.194	685.55		2	1	7	4	6	5	3		1577.59	791.021	1.99437	1.14034e-05
AT5G16110	1426.79	2844.76	1356.25	308.648	401.892	786.549	399.588		2	1	3	7	5	4	6		2844.76	1426.79	1.99381	0.000186449
AT2G47500	927.581	1849.16	396.638	228.242	380.191	372.382	211.122		2	1	3	6	4	5	7		1849.16	927.581	1.99353	0.00468116
AT4G33330	1168.7	2328.25	328.175	180.686	372.588	264.059	263.904		2	1	4	7	3	5	6		2328.25	1168.7	1.99217	2.74718e-05
AT1G56220	6831.91	13603.4	4592.95	746.496	1085.63	2421.84	945.828		2	1	3	7	5	4	6		13603.4	6831.91	1.99116	5.9484e-05
AT5G57015	272.488	1153.64	477.796	269.607	355.727	579.759	268.985		5	1	3	6	4	2	7		1153.64	579.759	1.98986	6.83845e-07
AT4G12460	324.043	909.941	256.09	351.851	345.885	457.704	274.066		5	1	7	3	4	2	6		909.941	457.704	1.98806	0.000842512
AT3G04165	7.31121	71.3073	9.01144	14.0373	16.3935	19.3591	35.8722		7	1	6	5	4	3	2		71.3073	35.8722	1.98782	0.262465
AT2G35290	304.363	1126.77	357.59	255.412	164.964	567.009	287.834		4	1	3	6	7	2	5		1126.77	567.009	1.98722	0.00181034
AT4G29940	830.164	1649.54	699.731	472.717	525.056	472.034	401.991		2	1	3	5	4	6	7		1649.54	830.164	1.987	4.22755e-05
AT4G36400	155.6	309.169	89.7235	107.108	132.165	107.885	131.685		2	1	7	6	3	5	4		309.169	155.6	1.98695	0.0191387
AT5G57910	186.568	491.46	247.399	97.5065	157.619	100.404	157.395		3	1	2	7	4	6	5		491.46	247.399	1.98651	0.00543297
AT1G48090	1145.02	2748.61	790.623	1127.02	1024.81	1308.73	1384.74		4	1	7	5	6	3	2		2748.61	1384.74	1.98493	1.39256e-05
AT3G27190	49.3481	241.658	110.854	88.8666	121.794	67.6848	66.8013		7	1	3	4	2	5	6		241.658	121.794	1.98416	0.0506
AT2G24170	98.1847	443.207	107.402	122.259	223.409	163.935	104.683		7	1	5	4	2	3	6		443.207	223.409	1.98383	0.0346927
AT4G04200	91.4544	262.491	132.342	88.9739	81.0726	49.4568	96.4854		4	1	2	5	6	7	3		262.491	132.342	1.98343	0.0175199
AT4G01120	199.356	675.605	340.656	187.265	125.794	232.342	157.094		4	1	2	5	7	3	6		675.605	340.656	1.98325	0.0154975
AT5G57670	43.837	336.457	98.0788	113.755	134.454	56.2691	169.663		7	1	5	4	3	6	2		336.457	169.663	1.98309	0.143754
AT5G58550	44.0462	195.211	63.1441	79.2069	57.0437	47.1614	98.4447		7	1	4	3	5	6	2		195.211	98.4447	1.98295	0.13042
AT2G28470	224.89	558.554	186.303	184.992	215.789	281.704	249.835		4	1	6	7	5	2	3		558.554	281.704	1.98277	0.0301889
AT2G17970	113.138	298.671	76.7198	150.653	125.955	135.188	139.816		6	1	7	2	5	4	3		298.671	150.653	1.9825	0.0174423
AT5G54500	2032.89	4706.17	2374.72	429.975	807.494	1073.69	399.012		3	1	2	6	5	4	7		4706.17	2374.72	1.98177	7.33174e-08
AT1G32490	233.825	824.789	341.909	411.157	358.75	395.25	416.377		7	1	6	3	5	4	2		824.789	416.377	1.98087	0.0039045
AT4G12780	574.57	1237.37	624.692	256.145	346.702	547.394	411.158		3	1	2	7	6	4	5		1237.37	624.692	1.98076	5.95046e-06
AT5G49930	331.044	703.223	295.297	254.94	355.139	265.97	215.024		3	1	4	6	2	5	7		703.223	355.139	1.98014	0.025873
AT2G20050	181.509	474.737	234.293	217.079	239.802	222.079	201.883		7	1	3	5	2	4	6		474.737	239.802	1.9797	0.00462309
AT1G05805	749.374	1481.65	431.654	262.856	308.824	575.882	181.529		2	1	4	6	5	3	7		1481.65	749.374	1.97718	0.000953265
AT3G01810	889.377	1757.97	590.781	257.771	326.681	482.748	301.736		2	1	3	7	5	4	6		1757.97	889.377	1.97663	0.000174866
AT5G28671	0	88.1252	0.280397	18.0046	13.3276	21.2418	44.6054		7	1	6	4	5	3	2		88.1252	44.6054	1.97566	0.493369
AT5G28770	215.971	426.673	130.168	41.6391	41.3607	174.661	62.3887		2	1	4	6	7	3	5		426.673	215.971	1.9756	0.0497673
AT1G48880	65.2994	161.725	59.9495	76.2539	47.952	20.9941	81.8857		4	1	5	3	6	7	2		161.725	81.8857	1.97501	0.0710949
AT1G30835	1547.83	3056.75	1146.06	494.353	321.036	369.9	399.721		2	1	3	4	7	6	5		3056.75	1547.83	1.97486	4.11987e-06
AT3G61050	434.683	857.507	308.339	177.051	285.708	308.516	223.39		2	1	4	7	5	3	6		857.507	434.683	1.97272	0.00142515
AT3G57930	802.927	3707.13	1736.5	228.177	764.527	1879.2	1614.87		5	1	3	7	6	2	4		3707.13	1879.2	1.97272	1.89575e-05
AT4G28500	639.597	1261.03	310.178	171.598	441.639	520.715	197.128		2	1	5	7	4	3	6		1261.03	639.597	1.9716	0.000373837
AT2G39705	303.297	677.257	230.743	343.984	142.725	47.4917	30.0516		3	1	4	2	5	6	7		677.257	343.984	1.96886	0.00632111
AT1G14910	289.42	569.321	282.537	204.307	150.062	138.057	219.049		2	1	3	5	6	7	4		569.321	289.42	1.96711	0.0064677
AT3G01320	493.079	969.727	455.16	337.777	301.573	442.952	365.257		2	1	3	6	7	4	5		969.727	493.079	1.96668	0.000485692
AT3G20920	137.819	500.05	251.735	206.168	254.394	254.407	211.168		7	1	4	6	3	2	5		500.05	254.407	1.96555	0.00717125
AT5G15210	112.412	220.809	82.8548	40.8831	65.9743	69.6459	28.1795		2	1	3	6	5	4	7		220.809	112.412	1.96429	0.152832
AT5G53150	283.812	557.049	144.232	260.974	227.476	173.675	196.664		2	1	7	3	4	6	5		557.049	283.812	1.96274	0.00543014
AT3G49720	1270.17	4522.67	2305.17	295.803	737.261	1124.38	1493.94		4	1	2	7	6	5	3		4522.67	2305.17	1.96197	1.24931e-06
AT1G72180	722.124	1415.48	664.263	202.135	236.846	425.74	307.219		2	1	3	7	6	4	5		1415.48	722.124	1.96016	0.00125985
AT1G54470	33.4699	204.492	40.9051	85.1422	81.2731	72.606	104.5		7	1	6	3	4	5	2		204.492	104.5	1.95687	0.132997
AT4G10770	481.745	942.626	169.702	171.86	185.22	377.03	222.028		2	1	7	6	5	3	4		942.626	481.745	1.95669	0.00494243
AT1G77480	70.4103	245.654	125.162	62.9279	75.0505	103.344	125.614		6	1	3	7	5	4	2		245.654	125.614	1.95563	0.0478586
AT4G03180	690.911	1350.71	264.534	135.333	201.515	252.04	145.499		2	1	3	7	5	4	6		1350.71	690.911	1.95497	0.000999083
AT4G33990	42.4671	117.869	32.6361	51.2518	60.294	13.6782	38.1577		4	1	6	3	2	7	5		117.869	60.294	1.95491	0.200424
AT3G60600	972.318	2135.18	1093.31	309.108	593.809	733.599	319.411		3	1	2	7	5	4	6		2135.18	1093.31	1.95296	2.54838e-06
AT3G24300	3.59944	140.437	5.1444	71.9225	4.90312	46.5463	66.041		7	1	5	2	6	4	3		140.437	71.9225	1.95262	0.422347
AT4G08035	2126.85	4150.29	1394.71	466.751	187.838	414.679	469.088		2	1	3	5	7	6	4		4150.29	2126.85	1.95138	0.000172056
AT2G31400	314.138	612.757	272.716	175.609	202.151	299.714	164.603		2	1	4	6	5	3	7		612.757	314.138	1.95059	0.00919635
AT2G03450	281.082	548.204	239.637	130.484	254.975	263.423	195.022		2	1	5	7	4	3	6		548.204	281.082	1.95033	0.0043599
AT5G19120	320.545	1579.89	396.448	57.5358	63.678	810.461	107.545		4	1	3	7	6	2	5		1579.89	810.461	1.94937	0.0197493
AT3G02070	391.343	999.086	384.621	124.944	139.898	512.561	377.897		3	1	4	7	6	2	5		999.086	512.561	1.94921	0.00362569
AT1G70670	85.1552	237.378	68.4165	73.0785	121.785	97.9268	73.7084		4	1	7	6	2	3	5		237.378	121.785	1.94915	0.0373
AT5G04420	446.083	869.027	324.86	241.48	309.647	288.339	381.499		2	1	4	7	5	6	3		869.027	446.083	1.94813	1.0914e-05
AT4G15180	995.836	2079.56	947.877	744.413	817.563	924.268	1067.83		3	1	4	7	6	5	2		2079.56	1067.83	1.94746	0.00780856
AT5G34850	605.416	1520.26	499.364	153.55	577.668	780.728	437.256		3	1	5	7	4	2	6		1520.26	780.728	1.94723	3.7463e-08
AT5G54670	558.726	1087.96	189.662	188.522	291.903	236.302	222.579		2	1	6	7	3	4	5		1087.96	558.726	1.94722	0.0158692
AT5G15410	303.859	591.574	170.816	159.379	159.35	199.974	145.616		2	1	4	5	6	3	7		591.574	303.859	1.94687	0.0502525
AT5G08630	635.506	1875.62	639.822	400.506	586.468	963.807	814.306		5	1	4	7	6	2	3		1875.62	963.807	1.94606	2.86773e-05
AT3G49390	165.526	438.342	187.348	143.919	184.87	179.855	225.283		6	1	3	7	4	5	2		438.342	225.283	1.94574	0.00847871
AT2G12490	434.799	931.855	306.533	282.136	218.76	282.06	479.326		3	1	4	5	7	6	2		931.855	479.326	1.94409	0.0110525
AT2G41960	674.66	1311.31	666.218	346.184	389.173	622.903	524.483		2	1	3	7	6	4	5		1311.31	674.66	1.94367	0.000242758
AT1G29060	185.934	369.411	108.085	167.007	153.462	144.663	190.125		3	1	7	4	5	6	2		369.411	190.125	1.94299	0.0307797
AT2G23560	850.679	1652.52	321.706	65.9777	47.2295	56.3846	13.5592		2	1	3	4	6	5	7		1652.52	850.679	1.94259	0.0142326
AT3G45750	128.825	327.478	104.053	137.739	120.647	145.514	168.76		5	1	7	4	6	3	2		327.478	168.76	1.94049	0.00598843
AT1G49340	631.804	1299.65	436.668	555.092	577.805	408.677	669.88		3	1	6	5	4	7	2		1299.65	669.88	1.94012	0.000366008
AT4G09990	96.0658	570.709	39.8868	50.9183	294.38	208.842	126.95		5	1	7	6	2	3	4		570.709	294.38	1.93868	0.00347288
AT5G66330	74.0162	204.425	65.615	68.2411	105.486	93.1666	71.4435		4	1	7	6	2	3	5		204.425	105.486	1.93793	0.0229955
AT4G32880	449.589	1175.44	606.637	360.03	209.39	209.858	271.76		3	1	2	4	7	6	5		1175.44	606.637	1.93763	0.00668978
AT3G51030	132.679	274.679	141.763	78.9337	86.4116	104.727	43.5649		3	1	2	6	5	4	7		274.679	141.763	1.93759	0.0179838
AT5G51990	32.4679	202.151	89.6777	61.1903	104.34	87.2834	84.9567		7	1	3	6	2	4	5		202.151	104.34	1.93743	0.0507992
AT3G59800	266.572	516.455	166.612	125.865	98.334	166.214	152.406		2	1	3	6	7	4	5		516.455	266.572	1.9374	0.0388381
AT5G66320	186.248	642.716	331.99	320.783	322.241	199.9	207.821		7	1	2	4	3	6	5		642.716	331.99	1.93595	0.00335092
AT5G05930	251.805	487.478	169.136	104.69	130.386	194	126.052		2	1	4	7	5	3	6		487.478	251.805	1.93594	0.0300337
AT1G53790	203.097	393.102	109.992	115.809	70.8031	171.379	88.0072		2	1	5	4	7	3	6		393.102	203.097	1.93553	0.0205316
AT1G06540	443.986	858.863	119.58	72.4138	27.8996	29.4619	43.218		2	1	3	4	7	6	5		858.863	443.986	1.93444	0.00209652
AT3G56090	51.0806	864.448	83.7189	19.4855	74.1831	446.932	35.4794		5	1	3	7	4	2	6		864.448	446.932	1.93418	0.062135
AT2G27330	85.1807	164.751	83.0644	61.6863	48.9922	84.0797	38.3667		2	1	4	5	6	3	7		164.751	85.1807	1.93414	0.038258
AT2G45200	196.819	387.348	184.574	79.6833	106.758	200.507	70.7751		3	1	4	6	5	2	7		387.348	200.507	1.93185	0.0524832
AT5G24580	318.44	1332.21	95.7588	151.469	304.524	689.77	92.1188		3	1	6	5	4	2	7		1332.21	689.77	1.93139	0.00133044
AT4G32450	153.352	296.163	59.6907	74.0694	75.4666	58.6308	96.9701		2	1	6	5	4	7	3		296.163	153.352	1.93126	0.13147
AT3G10350	600.287	1159.3	248.222	151.999	104.422	289.891	164.578		2	1	4	6	7	3	5		1159.3	600.287	1.93125	0.0111627
AT5G41240	225.45	435.065	131.773	171.534	119.426	157.173	161.966		2	1	6	3	7	5	4		435.065	225.45	1.92977	0.0182996
AT5G49450	363.456	747.947	388.376	61.4212	145.01	118.372	78.1668		3	1	2	7	4	5	6		747.947	388.376	1.92583	0.00142137
AT2G05790	112.086	560.859	282.695	88.4892	291.248	278.773	186.682		6	1	3	7	2	4	5		560.859	291.248	1.92571	0.0249534
AT5G06610	657.264	1265.59	363.923	312.784	273.1	246.368	237.429		2	1	3	4	5	6	7		1265.59	657.264	1.92555	0.00107085
AT1G75163	8.87482	158.682	13.7079	22.6787	23.8169	82.4157	63.0365		7	1	6	5	4	2	3		158.682	82.4157	1.92539	0.125376
AT5G12870	411.62	792.208	152.474	78.1427	206.826	130.184	91.5629		2	1	4	7	3	5	6		792.208	411.62	1.92461	0.0293885
AT1G55130	93.5067	345.015	179.368	103.653	114.323	162.23	145.315		7	1	2	6	5	3	4		345.015	179.368	1.9235	0.00815922
AT5G38700	404.587	778.091	206.702	71.1763	124.867	259.1	212.534		2	1	5	7	6	3	4		778.091	404.587	1.92318	0.00701119
AT1G23800	146.255	291.751	139.181	78.4206	125.205	151.706	53.2421		3	1	4	6	5	2	7		291.751	151.706	1.92313	0.0597329
AT1G10460	49.2832	669.333	348.262	149.461	185.994	95.1194	134.342		7	1	2	4	3	6	5		669.333	348.262	1.92192	0.0315159
AT5G07735	22.8807	625.718	32.1382	90.8347	55.6657	325.58	282.31		7	1	6	4	5	2	3		625.718	325.58	1.92186	0.0898257
AT5G28540	549.669	1596.21	691.149	318.582	833.082	781.668	346.571		5	1	4	7	2	3	6		1596.21	833.082	1.91603	0.000587149
AT3G19310	40.0677	468.99	244.782	168.565	125.774	63.6884	131.843		7	1	2	3	5	6	4		468.99	244.782	1.91595	0.133609
AT3G51650	239.759	477.516	198.322	199.787	249.306	197.526	225.466		3	1	6	5	2	7	4		477.516	249.306	1.91538	0.00336405
AT2G42780	238.159	455.945	173.758	118.171	121.114	165.715	93.7818		2	1	3	6	5	4	7		455.945	238.159	1.91446	0.0117954
AT5G18930	52.4781	332.729	174.095	132.528	109.608	54.4608	68.9743		7	1	2	3	4	6	5		332.729	174.095	1.9112	0.00701869
AT4G35920	343.689	781.603	350.98	191.585	409.304	401.591	164.878		5	1	4	6	2	3	7		781.603	409.304	1.90959	0.016551
AT5G10060	353.313	674.399	234.502	188.491	138.972	241.711	204.816		2	1	4	6	7	3	5		674.399	353.313	1.90879	0.0131247
AT2G35610	117.222	265.366	120.901	132.188	95.4403	139.081	104.938		5	1	4	3	7	2	6		265.366	139.081	1.90799	0.0109545
AT5G56550	170.031	1762.75	237.753	56.2819	103.771	924.387	312.412		5	1	4	7	6	2	3		1762.75	924.387	1.90694	2.4135e-05
AT5G24310	228.965	553.185	290.584	128.511	219.165	161.016	169.133		3	1	2	7	4	6	5		553.185	290.584	1.9037	0.0136864
AT3G11560	89.7162	247.627	57.6871	70.4469	118.539	130.102	79.1362		4	1	7	6	3	2	5		247.627	130.102	1.90334	0.0779064
AT2G37080	467.563	889.839	433.744	452.902	318.519	133.066	264.113		2	1	4	3	5	7	6		889.839	467.563	1.90314	0.0950247
AT1G61690	365.634	695.116	353.258	235.907	225.505	261.507	340.153		2	1	3	6	7	5	4		695.116	365.634	1.90112	0.0157954
AT1G10120	189.604	643.185	338.335	122.383	187.265	96.4983	162.359		3	1	2	6	4	7	5		643.185	338.335	1.90103	0.00834185
AT1G22550	42.6716	291.949	153.626	109.772	100.575	113.678	91.0323		7	1	2	4	5	3	6		291.949	153.626	1.90039	0.0480471
AT2G25320	542.915	1031	516.02	382.962	287.927	422.891	447.193		2	1	3	6	7	5	4		1031	542.915	1.89901	0.000688227
AT4G22010	68.8531	351.738	163.939	107.709	164.646	132.29	185.253		7	1	4	6	3	5	2		351.738	185.253	1.89869	0.0679352
AT4G24800	415.744	789.01	297.793	228.404	188.137	281.275	283.968		2	1	3	6	7	5	4		789.01	415.744	1.89783	0.0127598
AT2G28210	81.288	286.098	66.8687	88.1207	78.8115	150.757	90.8026		5	1	7	4	6	2	3		286.098	150.757	1.89774	0.0416506
AT1G05170	1004.76	1906.63	268.192	290.876	385.46	392.732	373.301		2	1	7	6	4	3	5		1906.63	1004.76	1.89759	#N/A
AT4G29110	112.261	213.67	84.2047	58.7101	112.643	53.4988	29.1742		3	1	4	5	2	6	7		213.67	112.643	1.89688	0.00850461
AT1G76410	160.739	304.771	105.029	51.3919	73.9594	62.8872	93.6647		2	1	3	7	5	6	4		304.771	160.739	1.89607	0.0344494
AT3G56740	895.107	1697.17	542.984	170.808	177.459	240.513	215.769		2	1	3	7	6	4	5		1697.17	895.107	1.89606	0.00297917
AT1G19990	108.237	204.976	92.0396	76.7695	45.2667	92.8362	58.9708		2	1	4	5	7	3	6		204.976	108.237	1.89378	0.0419161
AT5G18670	399.032	930.805	277.944	136.393	168.579	491.55	183.427		3	1	4	7	6	2	5		930.805	491.55	1.89361	0.00216361
AT1G53160	13.6588	125.109	19.7702	66.0909	26.7612	27.5007	28.2967		7	1	6	2	5	4	3		125.109	66.0909	1.89299	0.19156
AT3G08880	59.9016	167.425	81.4826	44.3708	28.9713	33.735	88.4459		4	1	3	5	7	6	2		167.425	88.4459	1.89296	0.0388458
AT1G08550	150.017	283.926	80.1826	53.2723	28.8732	123.624	72.1372		2	1	4	6	7	3	5		283.926	150.017	1.89262	0.0147959
AT2G36740	368.298	751.189	397.27	270.287	177.223	295.99	233.878		3	1	2	5	7	4	6		751.189	397.27	1.89088	0.00131341
AT4G30850	40.2897	181.285	80.5637	95.9487	60.1294	73.7126	87.6603		7	1	4	2	6	5	3		181.285	95.9487	1.8894	0.0315901
AT1G24120	962.146	1817.72	481.245	173.012	218.105	226.464	207.821		2	1	3	7	5	4	6		1817.72	962.146	1.88923	0.00133229
AT3G45290	78.4083	579.654	101.394	140.81	103.857	51.9257	307.031		6	1	5	3	4	7	2		579.654	307.031	1.88793	0.0108682
AT2G45920	1861.58	4136.2	2191.79	692.621	598.005	1348.11	1214.03		3	1	2	6	7	4	5		4136.2	2191.79	1.88714	0.000100634
AT3G25050	1.8495	62.1109	0.386939	19.3739	20.6961	3.97174	32.9389		6	1	7	4	3	5	2		62.1109	32.9389	1.88564	0.372054
AT4G19110	1776.88	3349.65	1682.16	716.644	887.157	1622.75	812.777		2	1	3	7	5	4	6		3349.65	1776.88	1.88514	2.22353e-05
AT1G02660	587.764	3781.99	714.913	188.59	388.997	2006.63	1255.5		5	1	4	7	6	2	3		3781.99	2006.63	1.88475	#N/A
AT4G14350	220.62	623.725	299.862	167.868	256.82	331.681	285.967		6	1	3	7	5	2	4		623.725	331.681	1.88049	0.00396028
AT4G31770	176.998	490.087	103.928	113.314	143.326	260.669	76.6416		3	1	6	5	4	2	7		490.087	260.669	1.88011	0.0059181
AT1G09210	806.895	1516.84	679.639	217.232	638.173	793.683	367.251		2	1	4	7	5	3	6		1516.84	806.895	1.87985	0.000469764
AT5G11540	59.1829	339.298	113.266	112.26	180.521	70.3064	140.765		7	1	4	5	2	6	3		339.298	180.521	1.87955	0.0729694
AT2G41590	122.234	229.654	92.9712	59.351	38.1769	15.8787	68.5562		2	1	3	5	6	7	4		229.654	122.234	1.87881	0.0374277
AT4G32840	48.6832	188.258	66.1923	87.3359	44.3324	69.9143	100.204		6	1	5	3	7	4	2		188.258	100.204	1.87874	0.103985
AT4G11010	405.423	906.784	233.462	145.899	482.98	444.112	367.037		4	1	6	7	2	3	5		906.784	482.98	1.87748	0.000959243
AT4G22590	484.579	2763.89	470.07	195.255	474.788	1472.32	565.783		4	1	6	7	5	2	3		2763.89	1472.32	1.87723	8.13453e-05
AT1G75800	415.361	984.138	370.733	198.385	303.838	524.434	172.224		3	1	4	6	5	2	7		984.138	524.434	1.87657	0.00530014
AT1G34270	161.258	367.754	171.573	76.93	111.583	196.122	135.107		4	1	3	7	6	2	5		367.754	196.122	1.87513	0.0178661
AT1G60060	55.6154	252.694	67.1809	134.804	79.0821	50.2331	68.8112		6	1	5	2	3	7	4		252.694	134.804	1.87452	0.0107148
AT1G30200	340.681	638.036	231.759	159.986	128.282	174.063	235.796		2	1	4	6	7	5	3		638.036	340.681	1.87283	0.0646583
AT1G31870	193.681	462	242.776	174.975	156.013	218.681	246.739		5	1	3	6	7	4	2		462	246.739	1.87243	0.008071
AT3G44690	131.601	324.05	88.7352	115.37	133.998	173.246	136.352		5	1	7	6	4	2	3		324.05	173.246	1.87047	0.041647
AT3G14395	87.5727	164.901	88.1712	41.9666	57.0397	72.99	63.5924		3	1	2	7	6	4	5		164.901	88.1712	1.87024	0.0456447
AT1G15280	931.333	2367.73	777.896	609.104	602.132	1266.4	1156.65		4	1	5	6	7	2	3		2367.73	1266.4	1.86965	5.31155e-06
AT4G21150	270.958	657.797	327.858	195.52	331.557	351.973	308.719		6	1	4	7	3	2	5		657.797	351.973	1.86888	0.00594965
AT4G12770	445.931	1012.88	542.381	230.374	296.52	330.41	284.554		3	1	2	7	5	4	6		1012.88	542.381	1.86747	0.000752397
AT1G35220	317.094	978.652	355.569	320.31	293.874	302.034	524.085		5	1	3	4	7	6	2		978.652	524.085	1.86735	0.00325708
AT4G32280	59.9181	113.657	60.8896	40.9494	14.4424	15.9118	16.9771		3	1	2	4	7	6	5		113.657	60.8896	1.86661	0.291415
AT1G04555	168.443	314.236	129.414	117.594	119.34	84.4717	97.7303		2	1	3	5	4	7	6		314.236	168.443	1.86553	#N/A
AT4G28380	714.371	1331.77	441.948	226.575	190.889	191.473	413.193		2	1	3	5	7	6	4		1331.77	714.371	1.86425	0.00152906
AT2G45770	258.114	547.971	179.053	172.192	177.855	294.206	149.1		3	1	4	6	5	2	7		547.971	294.206	1.86254	0.00473965
AT5G02715	279.02	519.495	110.458	38.193	29.7918	18.5004	30.7913		2	1	3	4	6	7	5		519.495	279.02	1.86186	0.015244
AT3G58780	252.639	470.21	177.867	166.011	134.383	137.26	160.491		2	1	3	4	7	6	5		470.21	252.639	1.86119	0.0010311
AT5G42870	125.848	350.868	156.936	188.615	164.182	167.148	160.236		7	1	6	2	4	3	5		350.868	188.615	1.86023	0.00587064
AT5G38840	420.167	848.213	456.179	342.665	402.32	197.6	353.161		3	1	2	6	4	7	5		848.213	456.179	1.85938	0.0142829
AT1G72990	908.721	1689.39	280.928	244.379	206.061	295.82	216.621		2	1	4	5	7	3	6		1689.39	908.721	1.85908	1.74808e-05
AT5G02270	287.624	534.411	168.204	106.771	155.762	253.014	189.574		2	1	5	7	6	3	4		534.411	287.624	1.85802	0.00957964
AT3G57980	452.426	842.142	340.326	301.971	259.894	198.818	453.335		3	1	4	5	6	7	2		842.142	453.335	1.85766	0.00625289
AT3G52130	35.0143	64.9704	19.2164	13.1126	11.0428	33.0125	27.5571		2	1	5	6	7	3	4		64.9704	35.0143	1.85554	0.119319
AT2G43060	113.253	225.642	85.961	52.2734	48.9253	121.621	38.6217		3	1	4	5	6	2	7		225.642	121.621	1.85529	0.032404
AT1G76900	484.108	897.485	406.529	267.32	306.374	460.338	207.933		2	1	4	6	5	3	7		897.485	484.108	1.85389	0.00112305
AT2G38580	209.586	446.587	177.797	218.776	232.701	97.2046	240.944		5	1	6	4	3	7	2		446.587	240.944	1.85349	0.111884
AT3G19460	239.327	443.341	90.7916	85.7036	135.647	169.435	145.983		2	1	6	7	5	3	4		443.341	239.327	1.85245	0.0168879
AT1G71270	207.948	524.28	198.619	163.803	136.389	283.302	175.734		3	1	4	6	7	2	5		524.28	283.302	1.8506	0.0409356
AT1G54920	671.886	1243.35	608.006	319.651	320.148	496.41	422.498		2	1	3	7	6	4	5		1243.35	671.886	1.85054	0.00116978
AT5G41060	183.801	340.117	136.79	59.566	92.2844	57.202	92.3738		2	1	3	6	5	7	4		340.117	183.801	1.85047	0.113296
AT2G14680	197.755	588.279	287.351	281.578	276.276	317.983	294.323		7	1	4	5	6	2	3		588.279	317.983	1.85003	0.00108352
AT1G29310	101.286	283.071	128.081	43.8449	153.049	130.114	97.8935		5	1	4	7	2	3	6		283.071	153.049	1.84954	0.0327733
AT1G53180	144.521	313.551	169.597	117.447	145.221	119.788	110.136		4	1	2	6	3	5	7		313.551	169.597	1.8488	0.00471503
AT1G64650	312.822	795.882	299.579	132.275	397.005	430.583	306.22		4	1	6	7	3	2	5		795.882	430.583	1.84838	0.000515899
AT3G44765	56.0674	351.101	189.968	104.723	65.3777	14.9333	58.4862		6	1	2	3	4	7	5		351.101	189.968	1.84822	0.00924033
AT1G17930	151.327	366.08	198.088	142.689	139.42	93.2738	137.025		3	1	2	4	5	7	6		366.08	198.088	1.84807	0.0492779
AT1G23340	52.1831	383.839	207.723	126.12	158.695	25.2508	94.1287		6	1	2	4	3	7	5		383.839	207.723	1.84784	0.0453245
AT3G15220	1256.74	2319.28	319.794	325.258	259.215	444.707	326.125		2	1	6	5	7	3	4		2319.28	1256.74	1.84548	0.00740878
AT3G01313	11.9893	63.1151	9.81745	25.8551	10.7759	34.2057	34.0714		5	1	7	4	6	2	3		63.1151	34.2057	1.84516	0.211881
AT5G21160	735.443	1356.76	492.222	319.858	301.062	374.124	408.229		2	1	3	6	7	5	4		1356.76	735.443	1.84482	0.00131706
AT1G70800	141.508	304.153	142.157	91.7164	164.873	134.197	142.453		5	1	4	7	2	6	3		304.153	164.873	1.84477	0.0331504
AT5G18610	321.673	1162.9	450.34	379.692	263.249	630.491	483.387		6	1	4	5	7	2	3		1162.9	630.491	1.84444	0.0048688
AT4G28640	62.3256	268.542	137.097	99.1534	145.606	43.7099	82.0947		6	1	3	4	2	7	5		268.542	145.606	1.8443	0.119281
AT5G38880	340.583	959.195	335.664	268.662	247.073	371.639	520.229		4	1	5	6	7	3	2		959.195	520.229	1.8438	0.0120681
AT2G44340	0.934333	47.03	12.4804	25.5082	4.64406	0	25.4094		6	1	4	2	5	7	3		47.03	25.5082	1.84372	0.566278
AT3G62900	1697.76	3128.74	1105.06	787.536	716.337	1453.98	1315.64		2	1	5	6	7	3	4		3128.74	1697.76	1.84286	0.000833734
AT3G06670	625.131	1177.63	562.53	496.91	319.979	639.351	599.553		3	1	5	6	7	2	4		1177.63	639.351	1.84191	6.2914e-05
AT1G18840	337.872	622.087	250.698	208.887	305.848	313.9	253.742		2	1	6	7	4	3	5		622.087	337.872	1.84119	0.000172504
AT5G62640	200.601	403.499	108.832	148.86	92.6218	219.218	132.353		3	1	6	4	7	2	5		403.499	219.218	1.84063	0.0132322
AT4G11280	1426.72	4014.91	2182	474.178	780.961	1679.1	1308.67		4	1	2	7	6	3	5		4014.91	2182	1.84001	7.05201e-05
AT1G15690	3459.92	7351.71	2287.76	486.468	3082.35	3997.92	1131.44		3	1	5	7	4	2	6		7351.71	3997.92	1.83888	7.29426e-05
AT2G38400	672.644	1236.83	377.842	281.113	245.808	460.92	237.388		2	1	4	5	6	3	7		1236.83	672.644	1.83876	0.00229477
AT5G66420	460.569	874.259	366.913	196.811	315.599	475.531	294.967		3	1	4	7	5	2	6		874.259	475.531	1.83849	0.00430925
AT2G44170	148.973	273.842	34.9386	37.3624	43.2762	19.9537	37.4893		2	1	6	5	3	7	4		273.842	148.973	1.8382	0.236196
AT5G65660	1362.73	2503.22	1253.6	799.202	1186.64	868.378	273.444		2	1	3	6	4	5	7		2503.22	1362.73	1.83692	0.00201783
AT5G06390	253.636	671.909	169.04	295.82	310.57	365.821	321.141		6	1	7	5	4	2	3		671.909	365.821	1.83671	0.025641
AT1G07670	477.874	933.966	508.891	266.107	350.937	372.295	404.118		3	1	2	7	6	5	4		933.966	508.891	1.8353	0.00327922
AT2G18990	56.8675	127.934	29.0932	52.2656	69.7078	51.2735	27.0724		3	1	6	4	2	5	7		127.934	69.7078	1.83529	0.120868
AT4G37608	109.725	412.996	225.201	67.4796	134.305	70.2817	84.0793		4	1	2	7	3	6	5		412.996	225.201	1.8339	0.00365629
AT3G54290	330.896	606.705	234.604	135.483	183.984	199.871	153.814		2	1	3	7	5	4	6		606.705	330.896	1.83352	0.0137354
AT2G32320	389.923	714.443	257.624	261.801	240.364	330.893	271.827		2	1	6	5	7	3	4		714.443	389.923	1.83227	0.00200152
AT5G07340	230.246	421.707	184.58	120.549	139.341	209.524	164.465		2	1	4	7	6	3	5		421.707	230.246	1.83155	0.0194841
AT1G19870	1631.28	2984.54	958.979	842.635	670.807	761.059	577.633		2	1	3	4	6	5	7		2984.54	1631.28	1.82958	1.99505e-06
AT4G38225	168.674	308.586	135.084	122.194	81.308	161.665	129.767		2	1	4	6	7	3	5		308.586	168.674	1.82948	0.0438305
AT3G24550	834.902	4106.77	1613.02	471.594	766.788	2244.88	1372.83		5	1	3	7	6	2	4		4106.77	2244.88	1.8294	0.00251513
AT1G02680	280.74	513.244	224.864	136.419	99.1146	181.081	162.455		2	1	3	6	7	4	5		513.244	280.74	1.82818	#N/A
AT5G34940	491.099	897.001	153.306	133.745	165.902	189.058	154.278		2	1	6	7	4	3	5		897.001	491.099	1.82652	0.00290448
AT5G23870	825.09	1506.08	331.131	203	281.936	211.002	267.828		2	1	3	7	4	6	5		1506.08	825.09	1.82535	0.000271742
AT4G02030	251.668	523.394	177.438	239.346	286.836	148.528	215.463		3	1	6	4	2	7	5		523.394	286.836	1.82472	0.0354216
AT2G43240	253.826	462.989	149.721	191.649	205.351	99.4669	210.846		2	1	6	5	4	7	3		462.989	253.826	1.82404	0.02527
AT3G53190	131.015	901.549	494.286	220.75	246.374	208.88	219.942		7	1	2	4	3	6	5		901.549	494.286	1.82394	0.00859167
AT1G54340	324.722	592.192	230.882	203.38	189.923	259.15	266.027		2	1	5	6	7	4	3		592.192	324.722	1.82369	0.0191705
AT3G54010	444.067	809.541	291.055	223.73	243.775	335.067	276.372		2	1	4	7	6	3	5		809.541	444.067	1.82301	0.0316556
AT1G17500	184.386	489.584	232.356	268.602	247.037	182.556	239.326		6	1	5	2	3	7	4		489.584	268.602	1.82271	0.0159953
AT5G47830	112.367	236.274	110.295	79.0927	86.8628	94.4919	129.654		3	1	4	7	6	5	2		236.274	129.654	1.82235	0.0444814
AT5G25060	456.162	842.158	308.972	316.315	269.449	379.343	462.436		3	1	6	5	7	4	2		842.158	462.436	1.82113	8.66403e-05
AT2G22140	123.107	418.364	87.2671	115.571	68.8599	57.9619	229.746		3	1	5	4	6	7	2		418.364	229.746	1.82099	0.0513517
AT5G33390	1.24578	52.7143	0.213085	28.9557	4.48702	2.30378	16.1915		6	1	7	2	4	5	3		52.7143	28.9557	1.82052	0.567978
AT2G17787	109.615	199.426	108.682	87.6544	58.3706	90.6812	103.413		2	1	3	6	7	5	4		199.426	109.615	1.81933	0.0356376
AT3G24480	211.874	655.944	360.58	215.45	307.178	287.93	357.937		7	1	2	6	4	5	3		655.944	360.58	1.81914	0.0143879
AT4G05060	133.293	261.956	144.095	59.2311	81.9833	131.625	117.344		3	1	2	7	6	4	5		261.956	144.095	1.81795	0.0524007
AT1G54170	270.241	681.573	220.405	214.242	186.213	295.965	374.98		4	1	5	6	7	3	2		681.573	374.98	1.81763	0.00457613
AT1G10290	654.493	1206.18	663.638	277.914	490.176	533.985	405.133		3	1	2	7	5	4	6		1206.18	663.638	1.81753	6.86236e-06
AT3G15820	157.405	355.466	180.008	112.265	95.1183	195.585	189.502		5	1	4	6	7	2	3		355.466	195.585	1.81745	0.0182971
AT1G51160	409.384	742.964	356.345	233.975	257.703	203.042	224.054		2	1	3	5	4	7	6		742.964	409.384	1.81483	0.0603998
AT5G64390	1407.15	2552.69	1392.47	578.757	332.177	692.692	648.709		2	1	3	6	7	4	5		2552.69	1407.15	1.81408	0.000675361
AT1G50670	298.018	540.448	143.794	141.578	224.08	287.138	85.6045		2	1	5	6	4	3	7		540.448	298.018	1.81347	0.00115585
AT5G07725	13.2287	65.7902	12.3052	20.417	12.1067	34.086	36.3109		5	1	6	4	7	3	2		65.7902	36.3109	1.81186	0.288497
AT2G14890	4423.03	8008.55	4252.31	801.997	2787.12	2471.78	990.286		2	1	3	7	4	5	6		8008.55	4423.03	1.81065	0.000244363
AT2G34170	126.355	299.574	98.1286	148.113	152.904	52.3056	165.506		5	1	6	4	3	7	2		299.574	165.506	1.81005	0.13972
AT3G54250	165.577	328.93	181.77	102.083	86.4114	42.1079	117.804		3	1	2	5	6	7	4		328.93	181.77	1.8096	0.0425589
AT3G05165	227.984	412.227	195.64	170.748	216.515	167.631	121.038		2	1	4	5	3	6	7		412.227	227.984	1.80814	0.0162263
AT5G39990	136.744	299.508	84.3168	105.636	144.778	165.74	112.376		4	1	7	6	3	2	5		299.508	165.74	1.8071	0.01567
AT4G18240	264.281	477.246	156.762	212.488	257.805	118.483	251.544		2	1	6	5	3	7	4		477.246	264.281	1.80583	0.0327929
AT4G12680	104.606	210.058	116.324	85.6793	58.0054	62.6809	92.925		3	1	2	5	7	6	4		210.058	116.324	1.8058	0.0236274
AT5G13340	194.149	453.157	250.983	117.992	141.74	227.103	162.965		4	1	2	7	6	3	5		453.157	250.983	1.80553	0.0117781
AT1G03930	320.756	579.069	268.459	128.735	251.101	309.523	238.403		2	1	4	7	5	3	6		579.069	320.756	1.80533	#N/A
AT3G10080	128.42	483.602	101.848	43.9747	229.749	267.886	116.743		4	1	6	7	3	2	5		483.602	267.886	1.80525	0.0357776
AT3G29760	204.619	369.36	113.318	157.799	140.032	97.5552	107.387		2	1	5	3	4	7	6		369.36	204.619	1.80511	0.050021
AT4G26930	120.781	262.825	116.999	120.334	145.654	47.5785	117.687		3	1	6	4	2	7	5		262.825	145.654	1.80445	0.144644
AT4G24840	425.178	767.037	359.417	242.752	290.353	287.121	314.718		2	1	3	7	5	6	4		767.037	425.178	1.80404	0.00227588
AT4G36850	338.038	609.815	74.5966	109.709	103.441	61.7354	172.316		2	1	6	4	5	7	3		609.815	338.038	1.80399	0.015457
AT1G05460	227.302	498.916	142.844	276.584	209.312	142.467	189.364		3	1	6	2	4	7	5		498.916	276.584	1.80385	#N/A
AT5G58040	825.227	1902.81	1055.38	484.641	509.396	668.277	573.108		3	1	2	7	6	4	5		1902.81	1055.38	1.80296	0.00160606
AT1G74690	533.828	973.321	540.125	203.486	349.889	373.736	294.808		3	1	2	7	5	4	6		973.321	540.125	1.80203	1.86662e-05
AT3G08550	196.61	512.943	198.346	199.029	284.751	243.449	211.79		7	1	6	5	2	3	4		512.943	284.751	1.80137	0.00345487
AT5G07840	217.895	392.197	114.602	161.169	140.157	148.362	212.045		2	1	7	4	6	5	3		392.197	217.895	1.79994	0.0320744
AT5G13460	358.883	645.877	249.171	161.017	169.812	286.387	210.015		2	1	4	7	6	3	5		645.877	358.883	1.79969	0.00261659
AT3G61690	547.503	985.243	456.488	368.269	262.352	348.762	337.195		2	1	3	4	7	5	6		985.243	547.503	1.79952	0.000443623
AT3G05270	422.304	759.667	208.669	185.249	203.51	230.241	234.592		2	1	5	7	6	4	3		759.667	422.304	1.79886	0.00215698
AT2G21150	165.982	298.871	126.893	154.71	98.5339	91.9446	166.241		3	1	5	4	6	7	2		298.871	166.241	1.79782	0.0151891
AT4G01540	130.128	363.34	122.496	158.106	96.6375	156.446	202.138		5	1	6	3	7	4	2		363.34	202.138	1.79748	0.0778832
AT1G27440	1846.12	3317.07	866.938	243.644	1462.57	1513.97	487.708		2	1	5	7	4	3	6		3317.07	1846.12	1.79678	0.000503452
AT3G51670	101.61	553.187	307.931	204.286	170.071	139.589	105.306		7	1	2	3	4	5	6		553.187	307.931	1.79646	0.021225
AT5G24890	532.005	955.415	375.647	285.156	217.191	343.87	246.305		2	1	3	5	7	4	6		955.415	532.005	1.79588	0.00117129
AT5G63990	64.6691	345.786	126.801	139.136	147.475	192.564	189.803		7	1	6	5	4	2	3		345.786	192.564	1.7957	0.0223252
AT5G43170	30.5353	68.1972	37.9956	12.8941	19.9266	2.71664	11.5034		3	1	2	5	4	7	6		68.1972	37.9956	1.79487	0.154547
AT3G59680	444.23	796.801	415.147	321.73	174.103	106.874	122.308		2	1	3	4	5	7	6		796.801	444.23	1.79367	0.0236951
AT1G05380	781.721	1400.21	610.845	528.231	497.109	470.333	492.192		2	1	3	4	5	7	6		1400.21	781.721	1.79119	#N/A
AT4G30860	1.76272	159.267	20.7212	88.9325	82.6273	24.8461	63.0824		7	1	6	2	3	5	4		159.267	88.9325	1.79088	0.262045
AT5G18860	263.543	964.594	423.967	374.624	538.863	209.813	388.151		6	1	3	5	2	7	4		964.594	538.863	1.79005	0.0148597
AT3G22415	461.512	825.96	377.027	144.888	363.593	441.734	135.73		2	1	4	6	5	3	7		825.96	461.512	1.78968	0.00695126
AT1G68723	35.4189	70.0873	39.1856	4.14438	25.6188	2.51019	13.6051		3	1	2	6	4	7	5		70.0873	39.1856	1.7886	0.265716
AT1G53250	30.1856	108.406	41.4401	60.6807	41.9808	14.6236	48.1612		6	1	5	2	4	7	3		108.406	60.6807	1.78651	0.127648
AT5G16190	16.5869	157.562	54.0342	88.1965	67.8982	40.7661	62.5059		7	1	5	2	3	6	4		157.562	88.1965	1.78648	0.203782
AT3G55920	206.673	368.824	131.395	71.7585	59.0341	108.756	48.9927		2	1	3	5	6	4	7		368.824	206.673	1.78458	0.0941176
AT1G67050	647.03	1154.04	370.34	173.535	292.343	222.884	255.334		2	1	3	7	4	6	5		1154.04	647.03	1.7836	0.000584304
AT2G16790	192.296	342.893	58.6915	33.244	70.1161	78.4771	61.9753		2	1	6	7	4	3	5		342.893	192.296	1.78315	0.142932
AT5G12170	198.503	354.13	169.493	198.65	110.542	92.2295	104.984		3	1	4	2	5	7	6		354.13	198.65	1.78268	0.028993
AT4G34760	60.2312	278.09	156.035	43.353	80.5742	17.1503	47.5846		4	1	2	6	3	7	5		278.09	156.035	1.78223	0.211209
AT3G10550	208.658	562.066	168.671	266.876	270.203	303.45	315.463		6	1	7	5	4	3	2		562.066	315.463	1.78172	0.0700348
AT2G30490	4651.73	8281.72	2603.47	776.827	2147.71	4354.81	814.143		2	1	4	7	5	3	6		8281.72	4651.73	1.78035	1.38823e-05
AT1G05340	304.619	1013.38	222.599	53.3128	84.8295	569.412	371.445		4	1	5	7	6	2	3		1013.38	569.412	1.7797	#N/A
AT5G23575	239.61	474.476	143.042	173.388	194.555	266.639	118.773		3	1	6	5	4	2	7		474.476	266.639	1.77947	0.0900039
AT1G08600	656.438	1167.36	442.524	574.863	635.826	440.641	605.169		2	1	6	5	3	7	4		1167.36	656.438	1.77833	0.000418875
AT1G70420	253.494	450.731	126.386	94.9072	112.364	201.948	160.491		2	1	5	7	6	3	4		450.731	253.494	1.77807	0.0488439
AT1G61667	272.398	756.708	426.276	122.86	117.051	180.066	90.0171		3	1	2	5	6	4	7		756.708	426.276	1.77516	0.00413916
AT4G14550	842.598	1495.36	670.061	497.731	179.151	200.42	532.058		2	1	3	5	7	6	4		1495.36	842.598	1.7747	0.000607117
AT5G56360	565.858	1092.83	615.906	299.259	365.533	395.791	268.041		3	1	2	6	5	4	7		1092.83	615.906	1.77435	0.000780825
AT3G61660	0.2055	32.9865	0.286352	18.6109	12.6327	1.87441	15.1303		7	1	6	2	4	5	3		32.9865	18.6109	1.77242	0.52696
AT5G60980	1118.22	1981.54	996.506	270.099	279.349	439.613	304.582		2	1	3	7	6	4	5		1981.54	1118.22	1.77204	0.000902713
AT1G50500	414.44	795.029	290.778	325.8	392.808	290.499	448.755		3	1	6	5	4	7	2		795.029	448.755	1.77163	0.0159447
AT3G20760	88.8606	240.138	43.2966	135.576	120.557	81.0533	104.755		5	1	7	2	3	6	4		240.138	135.576	1.77124	0.0682919
AT5G40630	88.2696	156.291	36.4095	47.2881	74.4071	47.9705	47.4928		2	1	7	6	3	4	5		156.291	88.2696	1.77061	0.163479
AT3G12980	461.959	1117.84	476.896	512.642	382.036	631.362	405.914		5	1	4	3	7	2	6		1117.84	631.362	1.77052	0.0033263
AT4G36780	294.667	521.57	246.632	119.905	181.656	275.512	287.279		2	1	5	7	6	4	3		521.57	294.667	1.77003	0.00494033
AT5G07105	18.61	144.705	16.6496	32.2012	26.2272	81.8047	72.53		6	1	7	4	5	2	3		144.705	81.8047	1.76891	0.20846
AT5G66030	1139.94	2016.38	871.783	278.781	336.946	617.3	401.874		2	1	3	7	6	4	5		2016.38	1139.94	1.76885	0.00094501
AT4G36550	271.8	727.719	309.018	160.043	139.275	412.132	262.216		4	1	3	6	7	2	5		727.719	412.132	1.76574	0.00615384
AT1G24440	163.899	289.175	139.962	101.746	133.696	112.447	88.6296		2	1	3	6	4	5	7		289.175	163.899	1.76435	0.0750893
AT1G75450	204.556	515.484	292.238	189.781	158.059	120.824	287.191		4	1	2	5	6	7	3		515.484	292.238	1.76392	0.00699147
AT1G18050	0.311444	40.493	1.43176	19.6248	3.06593	13.1868	22.9608		7	1	6	3	5	4	2		40.493	22.9608	1.76357	0.619172
AT2G19755	110.322	194.443	82.2195	45.7567	46.6801	38.0164	47.2378		2	1	3	6	5	7	4		194.443	110.322	1.76251	0.121331
AT1G33490	309.862	545.712	107.565	63.7002	91.1732	108.096	69.1121		2	1	4	7	5	3	6		545.712	309.862	1.76114	0.0227211
AT1G07657	61.7218	157.779	72.5976	29.1121	59.5639	41.0427	89.6243		4	1	3	7	5	6	2		157.779	89.6243	1.76045	0.118575
AT5G02065	38.906	68.4652	32.0927	12.2885	7.12112	20.1601	8.26919		2	1	3	5	7	4	6		68.4652	38.906	1.75976	0.210134
AT5G03415	179.181	315.306	119.121	139.612	173.059	171.07	151.737		2	1	7	6	3	4	5		315.306	179.181	1.7597	0.0135147
AT2G46180	185.035	471.212	175.766	193.414	137.084	127.715	267.995		4	1	5	3	6	7	2		471.212	267.995	1.75829	0.0275978
AT2G35340	984.333	1729.46	667.159	494.529	368.046	876.573	586.938		2	1	4	6	7	3	5		1729.46	984.333	1.75699	0.000208317
AT4G32010	1226.53	2152.46	757.502	474.638	465.17	959.7	1094.37		2	1	5	6	7	4	3		2152.46	1226.53	1.75492	3.04876e-06
AT3G05320	114.922	694.36	395.74	92.3173	159.625	141.736	394.038		6	1	2	7	4	5	3		694.36	395.74	1.75459	0.00748198
AT4G36640	372.468	935.104	240.113	225.071	216.748	533.596	350.549		3	1	5	6	7	2	4		935.104	533.596	1.75246	0.00274477
AT1G79110	414.48	726.048	125.403	273.692	247.815	152.31	225.538		2	1	7	3	4	6	5		726.048	414.48	1.75171	0.0591847
AT2G15900	192.406	561.946	152.512	258.067	139.055	185.945	320.937		4	1	6	3	7	5	2		561.946	320.937	1.75096	0.015476
AT1G69060	314.963	727.317	415.439	184.646	224.422	233.094	343.642		4	1	2	7	6	5	3		727.317	415.439	1.75072	0.00328844
AT3G06620	170.509	359.395	172.856	188.019	100.324	135.209	205.306		5	1	4	3	7	6	2		359.395	205.306	1.75053	0.0814322
AT5G21170	337.7	590.77	286.598	160.997	137.221	227.314	146.585		2	1	3	5	7	4	6		590.77	337.7	1.74939	0.0103414
AT3G18750	209.87	367.084	188.651	174.182	169.062	160.368	187.701		2	1	3	5	6	7	4		367.084	209.87	1.7491	0.013703
AT4G36520	4680.08	28817.9	16480	3859.82	7678.28	7150.5	3491.92		5	1	2	6	3	4	7		28817.9	16480	1.74866	4.4207e-05
AT3G17930	313.971	548.94	291.693	95.0751	131.015	152.223	179.917		2	1	3	7	6	5	4		548.94	313.971	1.74838	0.0313873
AT5G26670	118.377	791.685	452.968	65.2295	188.302	153.131	58.9708		5	1	2	6	3	4	7		791.685	452.968	1.74777	0.00910714
AT2G46580	159.679	278.825	141.851	127.514	92.025	105.012	107.525		2	1	3	4	7	6	5		278.825	159.679	1.74615	0.0247406
AT3G16060	202.417	409.853	206.415	142.245	234.727	177.184	98.5619		4	1	3	6	2	5	7		409.853	234.727	1.74609	0.0118969
AT1G80790	777.736	1675.28	959.962	572.05	593.562	824.379	880.506		5	1	2	7	6	4	3		1675.28	959.962	1.74516	0.00491991
AT3G01780	1784.89	3113.73	1629.99	348.697	507.724	771.016	590.595		2	1	3	7	6	4	5		3113.73	1784.89	1.7445	0.00460313
AT4G16845	130.748	264.746	73.4416	144.826	84.1187	151.847	111.244		4	1	7	3	6	2	5		264.746	151.847	1.74351	0.0618784
AT4G30200	391.79	683.042	246.062	290.761	336.892	293.063	166.587		2	1	6	5	3	4	7		683.042	391.79	1.74339	0.00114234
AT2G23808	63.4973	165.736	52.8631	42.3959	57.9898	57.3014	95.1439		3	1	6	7	4	5	2		165.736	95.1439	1.74195	0.149412
AT5G46115	94.4282	170.418	63.1015	41.5725	97.8547	61.1655	45.7126		3	1	4	7	2	5	6		170.418	97.8547	1.74154	0.146941
AT1G05470	34.6837	481.244	106.578	276.573	103.421	69.9843	123.742		7	1	4	2	5	6	3		481.244	276.573	1.74002	#N/A
AT3G20550	413.583	929.314	534.195	333.762	435.386	477.335	346.086		5	1	2	7	4	3	6		929.314	534.195	1.73965	0.000123137
AT5G18525	233.85	423.897	221.321	141.125	96.4458	243.729	210.04		3	1	4	6	7	2	5		423.897	243.729	1.73921	0.0372686
AT5G51770	777.606	1352.38	459.163	426.352	289.611	228.098	234.776		2	1	3	4	5	7	6		1352.38	777.606	1.73916	0.012131
AT5G16486	71.0716	123.604	28.6242	31.4285	14.5563	4.28139	25.4094		2	1	4	3	6	7	5		123.604	71.0716	1.73915	0.342596
AT3G04720	263.304	457.787	179.448	121.834	173.765	252.023	59.2258		2	1	4	6	5	3	7		457.787	263.304	1.73863	0.113865
AT5G65240	216.318	1332.83	766.826	583.658	396.134	556.572	497.686		7	1	2	3	6	4	5		1332.83	766.826	1.73812	2.42082e-06
AT1G09160	270.209	562.465	312.887	170.552	192.412	324.064	208.953		4	1	3	7	6	2	5		562.465	324.064	1.73566	0.000364487
AT2G35350	222.081	659.954	297.987	380.287	261.021	119.041	180.402		5	1	3	2	4	7	6		659.954	380.287	1.73541	0.00394798
AT5G58540	139.049	241.174	118.746	77.555	65.0285	71.7308	111.774		2	1	3	5	7	6	4		241.174	139.049	1.73445	0.0464197
AT3G57410	754.018	1307.35	688.645	553.761	591.006	605.15	589.984		2	1	3	7	5	4	6		1307.35	754.018	1.73385	0.00502148
AT3G50630	412.672	715.494	162.74	174.571	168.143	196.783	180.748		2	1	7	5	6	3	4		715.494	412.672	1.73381	0.0675458
AT2G43410	324.098	742.144	319.675	331.153	263.977	419.626	428.069		5	1	6	4	7	3	2		742.144	428.069	1.7337	0.0134377
AT1G75730	269.626	514.749	222.008	275.932	297.016	85.5701	213.713		4	1	5	3	2	7	6		514.749	297.016	1.73307	0.0434919
AT5G58450	214.783	372.15	187.775	203.522	117.342	192.171	190.844		2	1	6	3	7	4	5		372.15	214.783	1.73268	0.0340272
AT2G11620	0.828388	69.0657	13.7322	39.8782	30.4591	22.2491	39.1064		7	1	6	2	4	5	3		69.0657	39.8782	1.73192	0.371104
AT3G08630	81.3529	305.876	117.733	78.8843	176.681	176.462	86.181		6	1	4	7	2	3	5		305.876	176.681	1.73123	0.0982456
AT5G45290	323.279	799.843	343.074	173.504	246.857	340.253	462.018		5	1	3	7	6	4	2		799.843	462.018	1.73119	0.0664167
AT5G19310	474.488	887.904	512.862	291.607	322.186	513.036	376.255		4	1	3	7	6	2	5		887.904	513.036	1.73069	0.000622774
AT3G47348	54.6965	355.249	47.597	98.3754	52.9648	205.375	120.992		5	1	7	4	6	2	3		355.249	205.375	1.72976	0.128917
AT3G49730	149.18	330.688	191.22	103.063	95.9035	29.7798	67.6328		3	1	2	4	5	7	6		330.688	191.22	1.72936	0.0367469
AT3G16690	20.0421	206.932	18.4952	55.3506	50.6215	37.6903	119.676		6	1	7	3	4	5	2		206.932	119.676	1.72911	0.316087
AT4G30910	1707.5	2950.96	837.276	160.084	147.471	413.647	162.221		2	1	3	6	7	4	5		2950.96	1707.5	1.72824	0.00274557
AT3G04160	382.365	833.264	482.204	220.501	193.735	127.096	171.092		3	1	2	4	5	7	6		833.264	482.204	1.72803	0.00808327
AT2G16980	209.022	361.182	98.0256	121.402	72.5106	60.2574	163.078		2	1	5	4	6	7	3		361.182	209.022	1.72796	0.118917
AT4G07625	11.5591	159.217	12.2983	38.8936	9.87298	86.9118	92.2107		6	1	5	4	7	3	2		159.217	92.2107	1.72666	0.235782
AT4G22920	142.408	281.249	61.5992	79.6638	59.2972	162.936	58.2312		3	1	5	4	6	2	7		281.249	162.936	1.72613	0.066355
AT1G65010	930.778	1606.31	841.443	731.405	462.869	429.807	772.66		2	1	3	5	6	7	4		1606.31	930.778	1.72577	0.0522527
AT2G03740	1.24578	82.5419	23.4695	46.5317	42.4954	7.32419	47.8602		7	1	5	3	4	6	2		82.5419	47.8602	1.72464	0.372743
AT4G19900	120.791	208.304	93.5902	78.4698	76.7895	54.1593	82.855		2	1	3	5	6	7	4		208.304	120.791	1.72449	0.122701
AT4G19045	93.5359	235.072	36.46	61.8718	136.487	15.1315	51.1863		3	1	6	4	2	7	5		235.072	136.487	1.7223	0.211842
AT2G26640	64.355	204.075	70.7928	102.833	110.256	53.6887	118.543		6	1	5	4	3	7	2		204.075	118.543	1.72152	0.093305
AT4G27180	440.033	757.211	426.105	313.367	322.005	321.183	242.326		2	1	3	6	4	5	7		757.211	440.033	1.7208	0.0703721
AT1G18470	255.055	650.023	268.333	241.958	377.832	343.039	249.585		5	1	4	7	2	3	6		650.023	377.832	1.7204	0.0118049
AT2G21300	1075.67	1848.04	604.53	373.623	561.901	415.869	424.34		2	1	3	7	4	6	5		1848.04	1075.67	1.71804	0.0083327
AT3G24840	900.498	1546.77	257.437	228.081	309.717	379.074	432.731		2	1	6	7	5	4	3		1546.77	900.498	1.71769	0.0293704
AT4G16280	454.61	780.85	342.382	433.234	297.171	362.506	378.908		2	1	6	3	7	5	4		780.85	454.61	1.71763	0.0251185
AT5G44180	1288.17	2258.65	1315.84	953.894	690.16	1252.34	1252.19		3	1	2	6	7	4	5		2258.65	1315.84	1.71651	0.000377706
AT1G20630	311.311	603.795	260.77	218.173	143.923	300.643	351.82		3	1	5	6	7	4	2		603.795	351.82	1.71621	0.00741831
AT5G63260	175.775	417.577	133.357	243.319	191.858	229.828	215.534		6	1	7	2	5	3	4		417.577	243.319	1.71618	0.00973832
AT1G19880	327.472	689.578	401.852	146.547	205.351	349.22	217.273		4	1	2	7	6	3	5		689.578	401.852	1.716	0.0349678
AT5G08390	102.572	424.412	153.385	206.23	247.348	205.329	201.791		7	1	6	3	2	4	5		424.412	247.348	1.71585	0.0484031
AT3G60110	294.149	513.409	213.443	299.245	215.624	211.485	287.559		3	1	6	2	5	7	4		513.409	299.245	1.71568	0.0140458
AT2G19950	616.446	1057.57	280.951	272.266	316.796	277.857	301.715		2	1	5	7	3	6	4		1057.57	616.446	1.71559	0.000328449
AT1G25380	427.816	733.75	386.632	124.269	265.92	316.678	319.319		2	1	3	7	6	5	4		733.75	427.816	1.71511	0.0023836
AT1G04970	166.725	285.879	121.307	96.9276	89.862	137.574	63.2202		2	1	4	5	6	3	7		285.879	166.725	1.71467	#N/A
AT1G07897	2.79022	75.2703	5.32459	9.64197	11.1606	43.9204	25.1544		7	1	6	5	4	2	3		75.2703	43.9204	1.71379	0.362742
AT1G77110	76.9772	414.201	241.867	212.955	141.984	103.079	138.617		7	1	2	3	4	6	5		414.201	241.867	1.71251	0.0875216
AT3G03140	125.893	381.496	122.427	222.952	147.719	208.95	204.332		6	1	7	2	5	3	4		381.496	222.952	1.71112	0.0116711
AT5G52610	0	55.0047	4.13882	17.6503	32.1669	10.2308	6.99895		7	1	6	3	2	4	5		55.0047	32.1669	1.70998	0.593942
AT1G32530	240.317	702.001	311.689	216.788	184.019	372.91	410.882		5	1	4	6	7	3	2		702.001	410.882	1.70852	0.120806
AT5G08770	499.796	853.628	370.513	191.933	238.283	243.552	232.557		2	1	3	7	5	4	6		853.628	499.796	1.70795	0.0177399
AT2G38650	788	1345.56	577.17	335.059	395.219	426.442	400.277		2	1	3	7	6	4	5		1345.56	788	1.70756	0.00063693
AT4G26630	4349.88	10731.3	4601.07	1788.76	6288.92	1790.95	1557.25		4	1	3	6	2	5	7		10731.3	6288.92	1.70638	0.000251242
AT5G26660	83.9376	168.178	22.6067	48.7375	98.5654	34.9985	43.4936		3	1	7	4	2	6	5		168.178	98.5654	1.70626	0.360869
AT5G11960	273.766	467.016	190.475	139.346	225.98	268.443	160.813		2	1	5	7	4	3	6		467.016	273.766	1.7059	0.0990115
AT1G08620	792.104	1576.13	654.234	642.205	530.23	870.852	923.984		4	1	5	6	7	3	2		1576.13	923.984	1.7058	0.00276367
AT3G19895	251.377	427.992	206.788	207.558	166.44	129.016	166.98		2	1	4	3	6	7	5		427.992	251.377	1.70259	0.0106338
AT3G47340	32.5803	211.28	76.4318	99.1583	115.253	89.934	124.318		7	1	6	4	3	5	2		211.28	124.318	1.69951	0.130609
AT1G78890	179.181	304.39	145.08	109.646	84.4251	113.434	132.011		2	1	3	6	7	5	4		304.39	179.181	1.69878	0.02646
AT3G12955	242.776	445.381	205.654	90.3286	198.614	262.205	132.725		3	1	4	7	5	2	6		445.381	262.205	1.6986	0.0254302
AT1G48315	117.937	200.279	39.8948	42.9115	20.963	46.6205	36.3569		2	1	5	4	7	3	6		200.279	117.937	1.69818	0.0831987
AT2G32910	400.394	679.266	292.77	318.083	247.555	367.155	308.393		2	1	6	4	7	3	5		679.266	400.394	1.69649	0.017847
AT5G50090	24.1137	340.017	200.578	129.982	130.634	61.368	66.7553		7	1	2	4	3	6	5		340.017	200.578	1.69518	0.0716143
AT3G51730	817.241	1384.43	495.656	214.041	538.06	776.182	214.009		2	1	5	6	4	3	7		1384.43	817.241	1.69403	0.0089498
AT4G32350	469.339	795.029	295.362	227.086	246.668	277.117	311.071		2	1	4	7	6	5	3		795.029	469.339	1.69393	0.0180353
AT1G22930	1353.79	3600.28	1154.31	671.752	1187.22	2125.42	1410		4	1	6	7	5	2	3		3600.28	2125.42	1.69392	0.00284642
AT3G56480	69.3956	461.817	116.932	68.4682	272.672	139.226	48.6252		5	1	4	6	2	3	7		461.817	272.672	1.69368	0.289117
AT1G80160	121.091	205.027	97.8001	60.4481	38.5302	24.6644	64.6536		2	1	3	5	6	7	4		205.027	121.091	1.69316	0.0438638
AT1G70060	308.405	918.601	388.589	416.1	362.872	495.997	542.638		7	1	5	4	6	3	2		918.601	542.638	1.69284	0.00672885
AT4G33090	354.659	600.236	311.168	178.314	228.014	244.378	188.466		2	1	3	7	5	4	6		600.236	354.659	1.69243	0.0321052
AT1G14670	429.077	985.391	377.203	122.731	497.493	582.987	337.383		4	1	5	7	3	2	6		985.391	582.987	1.69025	0.00707914
AT3G11130	897.309	2318.57	1124.57	638.883	936.71	1371.74	941.323		6	1	3	7	5	2	4		2318.57	1371.74	1.69024	0.000879534
AT1G75510	159.694	318.599	188.573	113.75	85.8736	95.1319	177.978		4	1	2	5	7	6	3		318.599	188.573	1.68952	0.0792303
AT1G05830	498.726	841.591	284.323	265.669	195.226	362.271	485.397		2	1	5	6	7	4	3		841.591	498.726	1.68748	#N/A
AT1G56340	435.451	1390.08	781.536	145.388	779.48	823.772	267.782		5	1	3	7	4	2	6		1390.08	823.772	1.68746	0.0222531
AT3G01860	1416.97	2475.97	1468.3	664.441	453.475	518.725	391.039		3	1	2	4	6	5	7		2475.97	1468.3	1.68629	8.67538e-07
AT1G19040	56.3506	158.447	35.9941	67.4901	93.992	6.48196	64.123		5	1	6	3	2	7	4		158.447	93.992	1.68575	0.303778
AT5G67620	186.939	370.178	72.9766	59.6645	105.294	103.406	219.6		3	1	6	7	4	5	2		370.178	219.6	1.68569	0.100513
AT4G15030	717.611	1373.48	815.178	243.522	219.585	295.024	313.933		3	1	2	6	7	5	4		1373.48	815.178	1.68488	0.00166527
AT5G28330	55.7916	101.234	60.1069	25.6796	29.1284	37.2856	31.2759		3	1	2	7	6	4	5		101.234	60.1069	1.68423	0.103852
AT1G75190	372.126	626.649	156.358	122.357	110.955	194.933	105.908		2	1	4	5	6	3	7		626.649	372.126	1.68397	0.0472203
AT5G11390	196.355	330.569	174.745	136.734	120.761	111.44	137.459		2	1	3	5	6	7	4		330.569	196.355	1.68353	0.0814861
AT5G48610	1130.19	1901.7	1110.9	483.239	588.612	719.261	757.366		2	1	3	7	6	5	4		1901.7	1130.19	1.68264	3.36884e-06
AT5G52980	38.1388	128.503	22.3533	37.5161	42.0832	76.4086	52.2728		5	1	7	6	4	2	3		128.503	76.4086	1.68179	0.197386
AT5G01560	488.48	821.41	319.595	258.165	162.176	206.981	328.14		2	1	4	5	7	6	3		821.41	488.48	1.68156	0.00133418
AT4G17000	18.6456	184.413	47.8787	109.694	35.6881	31.0887	109.142		7	1	4	2	5	6	3		184.413	109.694	1.68116	0.269154
AT1G68725	320.805	539.293	175.618	28.7378	186.939	156.747	95.6745		2	1	4	7	3	5	6		539.293	320.805	1.68106	0.00772231
AT5G11280	76.4502	316.174	107.234	44.5131	103.3	188.113	53.1962		5	1	3	7	4	2	6		316.174	188.113	1.68077	0.099349
AT1G10820	135.661	348.125	159.54	207.205	122.056	146.286	93.7106		5	1	3	2	6	4	7		348.125	207.205	1.6801	0.0276311
AT5G22050	347.051	1033.53	615.223	147.405	213.763	241.661	147.463		3	1	2	7	5	4	6		1033.53	615.223	1.67992	0.0113141
AT4G25490	235.324	412.227	159.599	121.444	238.381	245.414	154.763		4	1	5	7	3	2	6		412.227	245.414	1.67972	0.0483195
AT5G15630	3304.37	5550.3	1225.89	365.935	1935.04	2226.81	637.431		2	1	5	7	4	3	6		5550.3	3304.37	1.67969	0.002266
AT1G13635	4631.41	7771.44	1304.1	661.616	998.751	1362.83	457.08		2	1	4	6	5	3	7		7771.44	4631.41	1.67799	0.000505938
AT1G23580	6.68832	92.4571	11.9829	41.9335	31.3778	26.5305	55.1142		7	1	6	3	4	5	2		92.4571	55.1142	1.67756	0.358508
AT5G04240	388.706	820.055	396.6	316.398	205.948	489.416	488.105		5	1	4	6	7	2	3		820.055	489.416	1.67558	0.0235159
AT1G64570	131.503	436.118	113.181	146.154	169.408	239.654	260.374		6	1	7	5	4	3	2		436.118	260.374	1.67497	0.0468947
AT5G04720	309.425	634.239	283.149	221.121	378.706	315.662	225.629		4	1	5	7	2	3	6		634.239	378.706	1.67475	0.0760547
AT3G26730	301.987	565.727	302.755	251.476	212.001	337.874	268.776		4	1	3	6	7	2	5		565.727	337.874	1.67437	0.0230244
AT4G32480	894.865	1736.02	259.16	75.1418	145.968	1037.09	140.071		3	1	4	7	5	2	6		1736.02	1037.09	1.67392	0.00246493
AT2G47470	701.686	1323.72	790.974	243.084	713.652	657.938	364.134		4	1	2	7	3	5	6		1323.72	790.974	1.67353	0.0154781
AT4G30690	571.544	956.484	425.189	165.669	147.342	232.004	156.839		2	1	3	5	7	4	6		956.484	571.544	1.67351	0.0193177
AT5G16780	2306.79	3860.28	2284.75	1118.79	1572.35	1649.37	1251.79		2	1	3	7	5	4	6		3860.28	2306.79	1.67344	0.00180697
AT3G20470	79.3847	209.19	125.085	17.5075	101.407	77.5729	50.4007		4	1	2	7	3	5	6		209.19	125.085	1.67238	0.0718847
AT5G61590	117.029	415.155	248.283	35.4627	51.5282	39.288	50.6557		3	1	2	7	4	6	5		415.155	248.283	1.6721	0.0536187
AT4G17890	461.211	769.833	293.015	120.228	288.248	330.653	168.138		2	1	4	7	5	3	6		769.833	461.211	1.66916	0.0845534
AT4G25230	1805.64	3013.56	959.252	432.089	429.957	1140.17	548.856		2	1	4	6	7	3	5		3013.56	1805.64	1.66897	0.00602596
AT5G16590	68.7573	358.761	133.932	61.4828	154.933	214.994	140.785		6	1	5	7	3	2	4		358.761	214.994	1.6687	0.137023
AT1G79180	760.852	1269.25	267.397	130.364	274.01	207.901	136.699		2	1	4	7	3	5	6		1269.25	760.852	1.6682	0.0527064
AT5G50250	51.5182	195.781	106.515	45.5695	60.9733	117.435	50.7476		5	1	3	7	4	2	6		195.781	117.435	1.66715	0.132291
AT3G47875	131.548	245.636	108.953	147.431	103.928	72.7381	97.4088		3	1	4	2	5	7	6		245.636	147.431	1.66611	0.0591277
AT5G65060	471.642	785.749	263.743	313.798	163.472	389.152	376.352		2	1	6	5	7	3	4		785.749	471.642	1.66598	0.0243622
AT3G05710	222.989	411.625	247.077	104.754	164.669	160.653	137.852		3	1	2	7	4	5	6		411.625	247.077	1.66598	0.00628541
AT4G03190	192.108	320.005	158.706	83.1708	84.2247	70.1619	115.355		2	1	3	6	5	7	4		320.005	192.108	1.66576	0.0954446
AT1G26580	2919.46	5019.61	3014.54	1057.1	593.056	1242.25	1025.14		3	1	2	5	7	4	6		5019.61	3014.54	1.66513	0.00121784
AT5G57590	156.583	299.64	78.8284	152.266	180.019	66.4957	170.678		4	1	6	5	2	7	3		299.64	180.019	1.66449	0.10012
AT1G17255	103.71	172.609	38.2123	46.9348	37.8825	70.3065	89.7874		2	1	6	5	7	4	3		172.609	103.71	1.66434	0.183618
AT5G11680	839.18	1404.22	843.939	122.715	211.867	578.136	337.103		3	1	2	7	6	4	5		1404.22	843.939	1.66389	0.00312675
AT4G26650	565.563	940.818	384.042	235.464	353.344	383.591	328.905		2	1	3	7	5	4	6		940.818	565.563	1.66351	0.0270816
AT1G59650	204.4	451.484	150.366	128.076	204.714	271.721	170.816		4	1	6	7	3	2	5		451.484	271.721	1.66157	0.0955687
AT2G39630	333.348	553.772	154.198	110.128	132.255	214.791	72.0913		2	1	4	6	5	3	7		553.772	333.348	1.66124	0.105916
AT2G20208	0	36.8485	0	22.1902	4.24367	14.4874	9.14664		6	1	6	2	5	3	4		36.8485	22.1902	1.66058	0.68506
AT2G30880	217.605	591.991	182.439	158.331	157.6	356.524	221.263		4	1	5	6	7	2	3		591.991	356.524	1.66046	0.00335972
AT2G03200	759.466	1736.08	516.924	103.543	934.956	1045.73	287.003		4	1	5	7	3	2	6		1736.08	1045.73	1.66016	0.00610917
AT1G13170	120.468	385.693	114.466	153.322	156.578	232.38	192.41		6	1	7	5	4	2	3		385.693	232.38	1.65975	0.0702815
AT4G36860	1639.06	2719.69	635.82	357.095	364.776	1087.62	392.196		2	1	4	7	6	3	5		2719.69	1639.06	1.65929	0.0007028
AT5G08080	204.301	341.153	205.63	174.251	174.994	185.85	80.2892		3	1	2	6	5	4	7		341.153	205.63	1.65906	0.0414205
AT3G16630	462.84	779.682	470.168	225.336	408.405	460.953	316.611		3	1	2	7	5	4	6		779.682	470.168	1.6583	0.00379497
AT1G09620	486.477	806.314	462.767	234.034	311.5	425.121	232.486		2	1	3	6	5	4	7		806.314	486.477	1.65745	0.0142711
AT4G07090	28.6283	65.6388	15.3941	21.3417	39.6059	0.937204	33.8164		4	1	6	5	2	7	3		65.6388	39.6059	1.6573	0.412322
AT1G17730	801.083	1325.83	696.338	225.931	291.931	564.8	456.712		2	1	3	7	6	4	5		1325.83	801.083	1.65504	0.00129098
AT3G62600	187.812	453.723	229.955	107.723	232.822	274.203	176.29		5	1	4	7	3	2	6		453.723	274.203	1.6547	0.0571868
AT5G64160	165.019	272.991	83.595	61.9912	51.7634	107.605	67.0103		2	1	4	6	7	3	5		272.991	165.019	1.65429	0.307232
AT2G21520	326.75	1535.3	489.404	332.225	436.446	929.631	706.104		7	1	4	6	5	2	3		1535.3	929.631	1.65152	0.000371956
AT3G05670	1479.59	3750.89	1993.98	1024.03	1391.12	2141.73	2272.11		5	1	4	7	6	3	2		3750.89	2272.11	1.65084	0.0693581
AT5G53440	1203.88	2459.59	1374.55	956.725	1178.83	1490.39	1282.59		5	1	3	7	6	2	4		2459.59	1490.39	1.65031	0.0264439
AT4G39050	1620.22	2893.32	1338.22	593.674	537.955	1272.25	1753.69		3	1	4	6	7	5	2		2893.32	1753.69	1.64985	0.00297324
AT4G18375	26.3641	108.993	38.0778	66.0656	45.369	9.82612	54.2573		6	1	5	2	4	7	3		108.993	66.0656	1.64977	0.333605
AT3G49601	1144.98	1998.69	1116.15	631.733	708.281	1211.78	784.923		3	1	4	7	6	2	5		1998.69	1211.78	1.64938	0.00804949
AT3G06650	1006.62	1660.01	609.112	300.44	546.952	469.9	460.38		2	1	3	7	4	5	6		1660.01	1006.62	1.64909	0.0260823
AT2G31390	841.674	1387.9	496.496	277.533	757.113	707.717	395.982		2	1	5	7	3	4	6		1387.9	841.674	1.64898	0.0015442
AT3G63300	230.309	461.196	279.689	224.479	175.403	142.487	176.821		3	1	2	4	6	7	5		461.196	279.689	1.64896	0.0321341
AT5G37970	0	78.8626	1.82258	47.8264	24.7119	26.4438	26.9806		7	1	6	2	5	4	3		78.8626	47.8264	1.64893	0.586407
AT5G11710	806.264	1329.19	521.31	312.598	317.007	442.007	397.624		2	1	3	7	6	4	5		1329.19	806.264	1.64858	0.00754045
AT5G56150	280.086	596.052	263.919	166.935	227.185	361.763	239.724		3	1	4	7	6	2	5		596.052	361.763	1.64763	0.0164216
AT2G04780	542.699	1291.23	778.06	97.8305	687.224	783.873	206.847		5	1	3	7	4	2	6		1291.23	783.873	1.64725	0.0154265
AT3G59980	313.199	515.769	125.375	61.0918	63.9174	51.6492	43.6567		2	1	3	5	4	6	7		515.769	313.199	1.64678	0.0566399
AT5G16120	206.455	434.063	199.836	263.61	134.505	154.667	227.92		4	1	5	2	7	6	3		434.063	263.61	1.64661	0.0386054
AT5G14550	390.903	643.406	207.481	91.4869	177.368	92.5227	71.3263		2	1	3	6	4	5	7		643.406	390.903	1.64595	0.154068
AT5G67230	100.669	170.853	57.2992	56.5546	75.9809	100.103	103.806		3	1	6	7	5	4	2		170.853	103.806	1.64589	0.115234
AT1G59610	1231.61	2026.91	1136.86	600.914	825.533	1152.05	642.103		2	1	4	7	5	3	6		2026.91	1231.61	1.64574	0.00013922
AT3G45730	1752.21	2883.28	439.148	90.3858	196.906	493.053	197.149		2	1	4	7	6	3	5		2883.28	1752.21	1.64551	0.0163565
AT1G48410	571.79	1599.62	972.167	427.331	613.202	498.499	454.56		4	1	2	7	3	5	6		1599.62	972.167	1.64542	0.00207536
AT5G60210	324.397	656.043	398.782	292.908	326.269	119.491	310.081		4	1	2	6	3	7	5		656.043	398.782	1.64512	0.00886065
AT5G07830	507.015	915.14	394.071	298.178	556.488	283.744	382.009		3	1	4	6	2	7	5		915.14	556.488	1.64449	0.00198203
AT5G57685	310.396	758.111	461.173	288.874	312.525	162.144	68.7652		4	1	2	5	3	6	7		758.111	461.173	1.64388	0.00976254
AT1G73750	198.585	353.893	131.389	102.029	163.547	215.407	177.376		3	1	6	7	5	2	4		353.893	215.407	1.6429	0.0375676
AT2G23430	271.255	445.414	189.427	165.783	106.056	141.901	94.3331		2	1	3	4	6	5	7		445.414	271.255	1.64205	0.0494225
AT3G28720	274.306	561.043	217.733	182.652	199.455	341.961	223.043		3	1	5	7	6	2	4		561.043	341.961	1.64066	0.0903361
AT3G10700	278.756	457.285	142.254	141.755	225.78	131.262	127.736		2	1	4	5	3	6	7		457.285	278.756	1.64045	0.0427963
AT1G66345	125.247	205.262	49.9099	83.9738	53.1416	93.98	102.974		2	1	7	5	6	4	3		205.262	125.247	1.63885	0.223778
AT4G27100	112.948	344.096	107.046	116.756	143.895	135.65	210.04		6	1	7	5	3	4	2		344.096	210.04	1.63824	0.0298253
AT5G48460	22.2834	181.484	56.27	31.4971	98.2905	110.784	56.0835		7	1	4	6	3	2	5		181.484	110.784	1.63818	0.170104
AT1G60940	976.414	1629.9	995.062	424.667	533.531	601.26	372.123		3	1	2	6	5	4	7		1629.9	995.062	1.63799	1.61166e-05
AT2G31100	390.932	639.789	125.082	77.2891	60.726	26.8402	99.6484		2	1	3	5	6	7	4		639.789	390.932	1.63657	0.0322263
AT3G47360	564.127	923.029	274.989	243.477	138.815	214.767	146.009		2	1	3	4	7	5	6		923.029	564.127	1.63621	0.0026038
AT4G20300	1424.31	2329.89	826.93	828.469	773.22	797.783	786.448		2	1	4	3	7	5	6		2329.89	1424.31	1.6358	0.00159631
AT4G15430	481.483	787.488	267.316	247.099	215.181	400.089	238.913		2	1	4	5	7	3	6		787.488	481.483	1.63554	0.0102624
AT1G75295	71.9585	135.542	82.8746	49.1795	11.2666	29.1523	28.8273		3	1	2	4	7	5	6		135.542	82.8746	1.6355	0.0747742
AT1G17360	233.409	1337.65	818.143	439.04	632.179	774.791	602.491		7	1	2	6	4	3	5		1337.65	818.143	1.63498	0.000630748
AT3G28180	916.971	3874.9	2370.66	506.437	668.99	1666.59	857.29		4	1	2	7	6	3	5		3874.9	2370.66	1.63452	0.000112974
AT1G28060	1006.02	1652.6	1011.68	539.165	577.648	731.779	454.564		3	1	2	6	5	4	7		1652.6	1011.68	1.63352	0.00563277
AT5G21930	674.004	1493.05	914.506	318.061	350.985	369.012	281.897		3	1	2	6	5	4	7		1493.05	914.506	1.63263	9.98686e-05
AT2G14475	0	58.7832	0	27.9948	15.581	0.937204	36.01		6	1	6	3	4	5	2		58.7832	36.01	1.63241	0.647715
AT2G38110	79.9847	406.042	179.817	229.121	181	161.71	248.825		7	1	5	3	4	6	2		406.042	248.825	1.63184	0.0827513
AT1G16820	86.5671	141.243	72.943	36.8246	26.1096	47.5742	58.833		2	1	3	6	7	5	4		141.243	86.5671	1.6316	0.219737
AT2G36895	122.959	200.545	105.916	64.1954	49.4318	107.658	75.4173		2	1	4	6	7	3	5		200.545	122.959	1.631	0.137675
AT1G10950	1312.3	2367.75	1258.6	400.455	981.914	1451.89	570.211		3	1	4	7	5	2	6		2367.75	1451.89	1.6308	0.00514703
AT1G19230	98.6586	288.839	65.8513	177.385	83.5736	142.719	168.995		5	1	7	2	6	4	3		288.839	177.385	1.62831	0.193298
AT1G12580	434.776	1106.29	679.421	292.047	317.993	512.293	483.759		5	1	2	7	6	3	4		1106.29	679.421	1.62828	0.000260537
AT5G64360	275.13	567.881	348.79	150.456	142.183	176.685	205.117		3	1	2	6	7	5	4		567.881	348.79	1.62815	0.0879272
AT5G15350	256.056	513.611	275.036	70.332	215.915	315.46	79.9217		4	1	3	7	5	2	6		513.611	315.46	1.62813	0.0252756
AT1G06760	127.48	330.888	155.732	102.398	203.289	191.469	54.2114		5	1	4	6	2	3	7		330.888	203.289	1.62767	#N/A
AT4G35740	109.438	400.124	182.337	222.183	209.217	165.203	245.841		7	1	5	3	4	6	2		400.124	245.841	1.62757	0.0796704
AT2G15230	53.4507	167.108	47.3714	102.685	101.8	100.008	100.133		6	1	7	2	3	5	4		167.108	102.685	1.62738	0.0266828
AT3G13450	252.938	569.503	179.983	295.035	349.988	185.128	208.255		4	1	7	3	2	6	5		569.503	349.988	1.62721	0.0278398
AT3G19150	1136.19	1848.44	645.852	273.776	553.269	841.884	718.79		2	1	5	7	6	3	4		1848.44	1136.19	1.62688	0.0165453
AT1G24610	165.958	269.929	85.3317	132.516	117.75	84.5007	111.106		2	1	6	3	4	7	5		269.929	165.958	1.62649	0.107388
AT3G51310	470.773	765.57	319.212	317.468	400.586	389.037	286.305		2	1	5	6	3	4	7		765.57	470.773	1.6262	0.0568273
AT4G17410	269.56	584.133	265.584	279.794	195.407	359.372	278.637		5	1	6	3	7	2	4		584.133	359.372	1.62543	0.0121317
AT5G58340	249.213	421.874	232.005	186.778	259.552	107.749	132.149		3	1	4	5	2	7	6		421.874	259.552	1.62539	0.0247298
AT3G02555	81.0351	131.546	37.7833	69.5043	44.458	74.142	46.5441		2	1	7	4	6	3	5		131.546	81.0351	1.62332	0.146943
AT5G15730	330.311	540.06	332.708	231.882	256.176	289.512	250.738		3	1	2	7	5	4	6		540.06	332.708	1.62323	0.0115484
AT2G46300	3.00211	121.465	13.7301	59.0092	74.866	13.0424	73.1984		7	1	5	4	2	6	3		121.465	74.866	1.62243	0.504498
AT3G10020	725.528	2022.82	1246.9	73.9806	227.256	927.656	803.492		5	1	2	7	6	3	4		2022.82	1246.9	1.62228	0.0292661
AT1G15940	433.789	703.56	375.035	226.453	281.198	370.466	333.409		2	1	3	7	6	4	5		703.56	433.789	1.62189	0.0347625
AT2G43330	222.426	562.43	130.702	73.4679	145.296	347.164	101.867		3	1	5	7	4	2	6		562.43	347.164	1.62007	0.0929829
AT3G47080	285.912	463.156	235.553	107.193	145.292	222.797	151.574		2	1	3	7	6	4	5		463.156	285.912	1.61992	0.0134994
AT1G79730	328.602	548.037	338.644	221.508	194.033	293.603	188.303		3	1	2	5	6	4	7		548.037	338.644	1.61833	0.016246
AT1G10050	299.511	671.693	415.08	260.302	329.124	230.493	298.924		4	1	2	6	3	7	5		671.693	415.08	1.61823	0.018042
AT2G06025	369.189	749.986	333.065	175.978	192.086	463.521	291.9		3	1	4	7	6	2	5		749.986	463.521	1.61802	0.000599465
AT2G45540	1359.76	2200	726.673	743.5	710.072	587.087	1165.63		2	1	5	4	6	7	3		2200	1359.76	1.61793	0.000239656
AT2G23360	3438.88	5561.52	736.547	486.049	546.564	534.628	484.265		2	1	3	6	4	5	7		5561.52	3438.88	1.61725	0.00302926
AT1G15020	208.529	337.208	177.988	163.935	103.684	182.143	102.673		2	1	4	5	6	3	7		337.208	208.529	1.61708	0.0179433
AT2G38700	94.5022	312.178	106.09	122.847	184.871	193.183	170.908		7	1	6	5	3	2	4		312.178	193.183	1.61598	0.046132
AT3G11180	67.7553	168.947	58.6374	74.9075	104.568	72.4368	74.7489		6	1	7	3	2	5	4		168.947	104.568	1.61568	0.0708397
AT5G56510	2.49156	162.995	15.9658	80.2251	55.4144	33.5369	100.898		7	1	6	3	4	5	2		162.995	100.898	1.61545	0.354977
AT5G17930	318.279	725.211	307.82	220.678	259.948	448.927	349.417		4	1	5	7	6	2	3		725.211	448.927	1.61543	0.0683274
AT4G38840	47.7872	84.1813	52.1309	22.2327	33.1208	12.1051	29.266		3	1	2	6	4	7	5		84.1813	52.1309	1.61481	0.278072
AT5G08450	2479.69	4003.58	2417.17	849.561	1107.07	1537.14	1208.19		2	1	3	7	6	4	5		4003.58	2479.69	1.61455	0.00135039
AT5G33300	61.4908	210.662	54.7276	126.904	78.1676	51.4387	130.511		5	1	6	3	4	7	2		210.662	130.511	1.61414	0.198469
AT1G23870	61.7639	310.777	135.172	144.036	92.5159	141.187	192.573		7	1	5	3	6	4	2		310.777	192.573	1.61381	0.102334
AT2G19790	225.739	364.076	205.446	92.577	138.901	158.019	111.963		2	1	3	7	5	4	6		364.076	225.739	1.61282	0.112567
AT2G07615	3.82411	47.5661	7.31601	13.3069	4.94242	29.495	20.9969		7	1	5	4	6	2	3		47.5661	29.495	1.61269	0.412149
AT2G40820	252.169	755.22	279.171	137.31	232.01	468.438	168.643		4	1	3	7	5	2	6		755.22	468.438	1.61221	0.0785279
AT5G60710	171.917	612.24	204.052	379.779	361.536	178.526	258.66		7	1	5	2	3	6	4		612.24	379.779	1.6121	0.0947983
AT3G29130	796.075	2075.01	1287.78	704.827	510.609	824.483	568.277		4	1	2	5	7	3	6		2075.01	1287.78	1.61131	0.00403446
AT2G33490	655.521	1066.96	364.651	245.045	254.174	412.867	662.289		3	1	5	7	6	4	2		1066.96	662.289	1.61103	0.0401571
AT1G43195	0	29.7928	0	17.3564	10.4227	5.11539	18.5023		6	1	6	3	4	5	2		29.7928	18.5023	1.61022	0.7223
AT1G30000	162.881	349.18	156.799	105.421	195.917	217.096	163.93		5	1	6	7	3	2	4		349.18	217.096	1.60841	0.0764269
AT3G03470	518.438	833.367	344.273	136.489	252.348	353.047	176.106		2	1	4	7	5	3	6		833.367	518.438	1.60746	0.136418
AT5G53340	163.082	262.106	102.139	144.42	155.448	110.238	138.546		2	1	7	4	3	6	5		262.106	163.082	1.6072	0.0325206
AT2G41600	795.857	1278.97	250.033	220.821	175.602	270.879	169.684		2	1	4	5	6	3	7		1278.97	795.857	1.60703	0.0215516
AT4G20330	160.409	257.758	124.754	63.8452	117.255	101.928	83.6199		2	1	3	7	4	5	6		257.758	160.409	1.60688	0.154173
AT1G08010	307.662	494.301	197.432	175.835	280.312	228.102	140.163		2	1	5	6	3	4	7		494.301	307.662	1.60663	0.101405
AT2G45170	189.008	307.032	191.12	99.4356	110.836	140.989	87.3594		3	1	2	6	5	4	7		307.032	191.12	1.60648	0.116061
AT1G55810	1575.92	2530.71	346.904	136.374	181.919	256.623	159.267		2	1	3	7	5	4	6		2530.71	1575.92	1.60587	0.0398964
AT3G18480	426.232	684.147	254.195	301.841	301.51	216.782	311.372		2	1	6	4	5	7	3		684.147	426.232	1.6051	0.0360789
AT4G03205	180.484	425.97	265.421	126.208	84.5505	64.1836	47.9062		3	1	2	4	5	6	7		425.97	265.421	1.60488	0.103247
AT1G76260	129.294	244.517	59.2158	132.386	128.459	152.421	98.6997		4	1	7	3	5	2	6		244.517	152.421	1.60422	0.158849
AT1G19050	746.656	1197.33	361.656	200.981	416.762	159.712	342.668		2	1	4	6	3	7	5		1197.33	746.656	1.60358	0.0561319
AT1G07690	22.6012	67.729	12.0093	42.2428	35.59	15.4494	39.1064		5	1	7	2	4	6	3		67.729	42.2428	1.60333	0.279441
AT1G75680	783.312	1409.46	719.163	228.023	856.458	879.348	443.541		4	1	5	7	3	2	6		1409.46	879.348	1.60284	0.00501937
AT5G09760	131.1	354.596	132.266	148.359	221.367	158.812	125.66		6	1	5	4	2	3	7		354.596	221.367	1.60184	0.0961188
AT1G09270	368.785	625.563	310.508	242.33	391.066	386.291	215.743		4	1	5	6	2	3	7		625.563	391.066	1.59963	0.0885362
AT2G32260	421.903	674.796	296.789	221.724	284.064	383.97	307.331		2	1	5	7	6	3	4		674.796	421.903	1.59941	0.0462727
AT1G29470	923.258	2632.39	862.05	494.222	1047.05	1646.28	1042.31		5	1	6	7	3	2	4		2632.39	1646.28	1.59899	0.00150467
AT1G32170	611.675	977.884	560.021	129.066	125.566	340.871	129.583		2	1	3	6	7	4	5		977.884	611.675	1.5987	0.051377
AT4G14147	178.311	284.996	170.159	151.602	79.722	74.4434	127.022		2	1	3	4	6	7	5		284.996	178.311	1.59831	0.128057
AT3G43810	431.432	710.045	369.302	198.806	444.266	436.474	325.579		4	1	5	7	2	3	6		710.045	444.266	1.59824	0.0612917
AT3G51880	641.969	1025.89	564.042	252.686	454.355	503.47	225.976		2	1	3	6	5	4	7		1025.89	641.969	1.59804	0.00803502
AT4G30550	130.046	276.083	172.851	89.6333	127.485	155.988	101.796		4	1	2	7	5	3	6		276.083	172.851	1.59723	0.0364833
AT5G56240	591.407	944.527	584.839	407.814	239.147	384.082	375.26		2	1	3	4	7	5	6		944.527	591.407	1.59708	0.0868341
AT2G32970	471.205	814.757	392.714	276.468	381.719	438.167	510.204		3	1	5	7	6	4	2		814.757	510.204	1.59692	0.00501814
AT1G11730	23.0314	103.826	35.6363	65.0441	47.9361	20.4945	54.8592		6	1	5	2	4	7	3		103.826	65.0441	1.59623	0.148238
AT4G19230	93.5184	843.314	490.548	528.361	274.309	513.581	350.019		7	1	4	2	6	3	5		843.314	528.361	1.59609	0.0226543
AT1G17430	50.0211	218.569	136.952	73.3185	97.7567	113.034	113.044		7	1	2	6	5	4	3		218.569	136.952	1.59596	0.100896
AT1G64760	31.3866	450.094	135.364	65.7078	110.692	282.064	132.888		7	1	3	6	5	2	4		450.094	282.064	1.59572	0.181913
AT3G05910	210.399	512.057	320.932	138.884	239.374	248.056	166.077		5	1	2	7	4	3	6		512.057	320.932	1.59553	0.0994974
AT3G47120	298.162	475.676	164.809	176.691	262.481	124.301	235.49		2	1	6	5	3	7	4		475.676	298.162	1.59536	0.0371514
AT5G15460	473.273	754.936	362.113	203.508	170.542	292.17	246.07		2	1	3	6	7	4	5		754.936	473.273	1.59514	0.0339969
AT2G28630	51.9073	274.277	102.368	68.827	103.198	37.1907	171.969		6	1	4	5	3	7	2		274.277	171.969	1.59492	0.186889
AT3G10500	336.394	596.372	374.251	141.133	265.507	217.001	187.518		3	1	2	7	4	5	6		596.372	374.251	1.59351	0.0289152
AT4G33940	114.658	508.948	319.391	97.1563	112.922	268.79	91.6342		4	1	2	6	5	3	7		508.948	319.391	1.5935	0.0849566
AT1G26830	395.515	765.168	339.852	290.084	480.433	412.744	324.446		4	1	5	7	2	3	6		765.168	480.433	1.59266	0.0371123
AT4G21650	422.503	1822.5	467.005	116.324	1144.94	734.693	254.482		5	1	4	7	2	3	6		1822.5	1144.94	1.59179	0.0233834
AT1G75400	218.686	348.094	217.399	114.724	111.202	145.807	107.571		2	1	3	5	6	4	7		348.094	218.686	1.59175	0.0838605
AT5G14120	336.016	699.194	376.356	184.338	218.018	439.443	236.255		4	1	3	7	6	2	5		699.194	439.443	1.59109	0.035596
AT5G42180	4535.9	7210.65	1935	216.772	4053.94	4185.12	1188.86		2	1	5	7	4	3	6		7210.65	4535.9	1.58968	0.0132935
AT5G43900	869.442	2192.58	740.969	742.27	815.353	1380.23	939.334		4	1	7	6	5	2	3		2192.58	1380.23	1.58857	8.86583e-05
AT3G56270	104.942	477.967	300.916	252.096	272.688	194.929	242.331		7	1	2	4	3	6	5		477.967	300.916	1.58837	0.033872
AT5G51230	257.077	436.87	170.103	217.519	213.763	201.531	275.056		3	1	7	4	5	6	2		436.87	275.056	1.58829	0.0815956
AT2G30580	149.843	276.332	88.6298	173.982	123.05	74.1667	149.146		3	1	6	2	5	7	4		276.332	173.982	1.58828	0.133642
AT3G17940	611.697	971.497	356.238	114.82	185.388	137.372	117.34		2	1	3	7	4	5	6		971.497	611.697	1.5882	0.100862
AT5G05010	473.63	1106.12	581.526	264.483	655.454	696.821	348.581		5	1	4	7	3	2	6		1106.12	696.821	1.58738	0.0338474
AT3G16910	278.997	442.455	129.687	173.529	165.679	276.218	200.312		2	1	7	5	6	3	4		442.455	278.997	1.58588	0.0456972
AT1G48280	33.2899	267.808	168.95	141.938	110.26	78.0476	81.0289		7	1	2	3	4	6	5		267.808	168.95	1.58513	0.254262
AT1G66800	117.873	186.752	17.7547	37.2415	49.7343	35.9563	65.6229		2	1	7	5	4	6	3		186.752	117.873	1.58435	0.418006
AT3G02600	479.333	759.251	287.833	220.256	207.545	325.988	307.791		2	1	5	6	7	3	4		759.251	479.333	1.58397	0.0424379
AT3G48120	178.445	282.62	127.266	119.108	101.219	104.549	132.404		2	1	4	5	7	6	3		282.62	178.445	1.58379	0.0958493
AT5G20350	349.164	833.064	468.674	297.984	353.752	381.551	525.999		6	1	3	7	5	4	2		833.064	525.999	1.58378	0.0154925
AT1G61670	85.8339	297.134	187.725	66.6288	76.9074	172.432	115.426		5	1	2	7	6	3	4		297.134	187.725	1.58281	0.249766
AT5G04510	285.83	452.369	138.584	115.721	103.618	166.916	151.411		2	1	5	6	7	3	4		452.369	285.83	1.58265	0.0679795
AT4G38860	35.5121	56.1429	9.77746	10.4131	10.352	15.0282	16.1456		2	1	7	5	6	4	3		56.1429	35.5121	1.58095	0.403152
AT1G54510	472.731	747.329	427.608	239.762	154.184	103.009	126.282		2	1	3	4	5	7	6		747.329	472.731	1.58088	0.0495634
AT1G27350	153.745	245.135	155.099	69.6549	132.773	138.305	96.6232		3	1	2	7	5	4	6		245.135	155.099	1.58051	0.0845592
AT1G18190	233.343	596.174	194.076	236.24	218.596	251.054	377.275		5	1	7	4	6	3	2		596.174	377.275	1.58021	0.146718
AT5G53730	93.5332	216.364	136.965	66.8214	126.19	99.4173	38.3208		5	1	2	6	3	4	7		216.364	136.965	1.5797	0.22432
AT1G47410	542.752	856.739	116.849	51.3985	38.0044	59.2088	43.8405		2	1	3	5	7	4	6		856.739	542.752	1.57851	0.181948
AT5G63880	32.7474	118.572	23.8492	71.0155	40.6578	75.1204	67.5409		6	1	7	3	5	2	4		118.572	75.1204	1.57843	0.243103
AT2G23200	82.7376	209.273	72.3465	68.3264	88.6806	81.429	132.633		4	1	6	7	3	5	2		209.273	132.633	1.57783	0.125054
AT1G53840	767.916	2702.49	1074.87	393.731	611.89	1712.95	915.067		5	1	3	7	6	2	4		2702.49	1712.95	1.57768	0.0117844
AT3G26400	127.714	274.211	127.294	122.965	136.719	111.708	173.841		4	1	5	6	3	7	2		274.211	173.841	1.57736	0.0658654
AT1G69580	114.229	651.829	231.177	212.816	413.492	55.208	43.009		5	1	3	4	2	6	7		651.829	413.492	1.5764	0.114937
AT5G65950	655.349	1032.89	493.97	267.169	266.736	400.361	352.901		2	1	3	6	7	4	5		1032.89	655.349	1.57609	0.00800918
AT2G46200	119.803	330.954	153.187	123.325	85.5988	104.281	210.015		5	1	3	4	7	6	2		330.954	210.015	1.57586	0.113698
AT2G34060	29.305	204.207	129.621	80.0443	79.8365	56.1287	82.7172		7	1	2	4	5	6	3		204.207	129.621	1.57541	0.260666
AT2G45900	299.841	554.306	178.873	199.784	351.959	85.987	151.069		3	1	5	4	2	7	6		554.306	351.959	1.57492	0.0862032
AT1G31300	366.805	577.661	247.567	240.921	301.937	254.212	337.383		2	1	6	7	4	5	3		577.661	366.805	1.57484	0.0349254
AT5G35670	222.667	501.692	252.996	221.795	318.622	111.312	152.105		4	1	3	5	2	7	6		501.692	318.622	1.57457	0.0506083
AT3G03790	474.699	752.512	367.048	411.569	478.141	223.342	429.619		3	1	6	5	2	7	4		752.512	478.141	1.57383	0.0182451
AT5G27920	70.5428	231.627	46.1246	99.9813	147.267	46.6123	113.116		5	1	7	4	2	6	3		231.627	147.267	1.57284	0.218356
AT1G26440	540.514	849.917	385.219	245.094	146.435	281.973	137.944		2	1	3	5	6	4	7		849.917	540.514	1.57242	0.0155108
AT5G53590	263.104	850.453	190.944	144.45	364.975	541.11	124.849		4	1	5	6	3	2	7		850.453	541.11	1.57168	0.0235391
AT5G25100	544.079	1414.25	543.818	270.45	723.211	900.326	462.85		4	1	5	7	3	2	6		1414.25	900.326	1.57082	0.00258269
AT5G16630	227.94	358.04	179.15	191.031	165.961	171.363	161.899		2	1	4	3	6	5	7		358.04	227.94	1.57076	0.0299036
AT3G14910	218.391	342.726	191.14	189.601	167.013	92.7952	149.911		2	1	3	4	5	7	6		342.726	218.391	1.56933	0.120625
AT3G06010	341.906	575.64	275.652	255.07	187.697	314.965	366.863		3	1	5	6	7	4	2		575.64	366.863	1.56909	0.0559788
AT2G33990	486.178	762.695	344.745	115.376	173.926	240.001	169.638		2	1	3	7	5	4	6		762.695	486.178	1.56876	0.0956582
AT4G08310	380.782	671.557	428.166	272.187	293.317	275.788	181.555		3	1	2	6	4	5	7		671.557	428.166	1.56845	0.0945217
AT4G12420	203.91	1067.52	589.568	277.468	680.672	617.96	249.539		7	1	4	5	2	3	6		1067.52	680.672	1.56833	0.0888791
AT1G21610	271.231	425.233	230.17	151.671	135.745	148.193	201.653		2	1	3	5	7	6	4		425.233	271.231	1.56779	0.0699235
AT2G05810	11.7902	96.8204	59.6767	6.16886	18.7175	61.7684	32.0615		6	1	3	7	5	2	4		96.8204	61.7684	1.56748	0.235426
AT5G62600	1319.53	2068.04	810.514	534.804	467.558	994.12	664.783		2	1	4	6	7	3	5		2068.04	1319.53	1.56725	0.000332097
AT3G57420	427.36	669.467	290.716	134.92	321.95	355.136	197.517		2	1	5	7	4	3	6		669.467	427.36	1.56652	0.106372
AT4G14920	683.124	1069.06	434.393	334.303	277.198	288.484	406.633		2	1	3	5	7	6	4		1069.06	683.124	1.56495	0.0246456
AT2G04305	118.092	540.012	231.892	144.426	239.155	345.133	274.087		7	1	5	6	4	2	3		540.012	345.133	1.56465	0.082477
AT5G62165	147.223	588.213	275.801	375.99	317.456	187.155	187.911		7	1	4	2	3	6	5		588.213	375.99	1.56444	0.0212911
AT5G60440	168.432	263.477	156.034	138.589	71.7334	104.211	156.66		2	1	4	5	7	6	3		263.477	168.432	1.5643	0.133897
AT5G55230	247.437	539.476	345.097	182.568	265.582	178.894	188.299		4	1	2	6	3	7	5		539.476	345.097	1.56326	0.127061
AT2G37120	186.813	292.033	140.19	75.5812	106.942	132.021	65.1842		2	1	3	6	5	4	7		292.033	186.813	1.56323	0.154403
AT1G23260	358.132	559.84	168.761	126.312	169.227	232.553	190.706		2	1	6	7	5	3	4		559.84	358.132	1.56322	0.0778403
AT3G12020	649.676	1227.29	438.139	433.914	510.618	386.242	785.158		3	1	5	6	4	7	2		1227.29	785.158	1.56311	0.00729487
AT4G37120	209.485	627.954	277.945	221.933	238.589	401.794	302.965		7	1	4	6	5	2	3		627.954	401.794	1.56288	0.0614148
AT2G31110	1498.49	2341.55	508.244	455.552	540.593	624.847	334.771		2	1	5	6	4	3	7		2341.55	1498.49	1.5626	0.00209951
AT5G58980	3005.7	4692.4	1452.56	287.896	352.315	214.334	147.095		2	1	3	5	4	6	7		4692.4	3005.7	1.56117	0.00641071
AT1G80930	3364.87	6207.44	3977.1	1644.32	2041	2655.57	1851.33		3	1	2	7	5	4	6		6207.44	3977.1	1.5608	0.00826525
AT2G42160	342.846	535.112	244.896	206.513	210.741	223.119	163.863		2	1	3	6	5	4	7		535.112	342.846	1.56079	0.070319
AT3G43610	111.006	350.015	183.801	186.27	157.265	187.989	224.267		7	1	5	4	6	3	2		350.015	224.267	1.56071	0.114442
AT1G21630	600.662	937.026	576.423	558.376	519.501	575.043	566.359		2	1	3	6	7	4	5		937.026	600.662	1.55999	0.0010197
AT5G56190	450.451	702.422	339.303	252.93	152.52	373.777	295.385		2	1	4	6	7	3	5		702.422	450.451	1.55938	0.0544724
AT5G62670	156.014	900.576	401.674	251.947	578.147	174.253	395.497		7	1	3	5	2	6	4		900.576	578.147	1.55769	0.0831691
AT1G35580	668.648	1350.15	688.542	214.823	598.826	866.867	375.189		4	1	3	7	5	2	6		1350.15	866.867	1.55751	0.00646909
AT3G06540	175.614	321.142	158.967	124.515	133.001	181.928	206.459		4	1	5	7	6	3	2		321.142	206.459	1.55548	0.0293264
AT5G28400	32.7985	121.096	21.2987	37.423	36.2612	63.3249	77.8659		6	1	7	4	5	3	2		121.096	77.8659	1.55519	0.246096
AT5G13090	211.219	328.481	204.733	74.9844	180.863	164.959	63.7302		2	1	3	6	4	5	7		328.481	211.219	1.55517	0.0114494
AT1G02960	254.106	395.023	208.77	245.193	177.903	163.448	116.024		2	1	4	3	5	6	7		395.023	254.106	1.55456	#N/A
AT2G46550	571.007	887.486	428.555	202.4	212.174	412.273	243.668		2	1	3	7	6	4	5		887.486	571.007	1.55425	0.00846714
AT2G21385	194.559	302.113	162.917	125.544	83.1413	130.361	96.761		2	1	3	5	7	4	6		302.113	194.559	1.55281	0.0959349
AT1G68060	503.418	1303.03	839.951	313.607	504.713	558.918	508.032		6	1	2	7	5	3	4		1303.03	839.951	1.55131	0.00303833
AT5G08420	223.083	346.068	200.073	148.89	191.929	176.821	137.485		2	1	3	6	4	5	7		346.068	223.083	1.55129	0.0521438
AT1G68190	66.6959	185.231	63.4257	81.9444	54.959	29.5239	119.467		4	1	5	3	6	7	2		185.231	119.467	1.55048	0.269996
AT5G45340	1599.58	4178.15	1933.66	435.363	853.867	1408.21	2695.01		4	1	3	7	6	5	2		4178.15	2695.01	1.55033	0.00689769
AT3G48990	272.624	692.138	193.059	177.027	148.358	446.849	168.572		3	1	4	5	7	2	6		692.138	446.849	1.54893	0.160369
AT5G01730	105.718	353.077	174.757	122.95	167.641	228.073	146.702		7	1	3	6	4	2	5		353.077	228.073	1.54808	0.181306
AT3G53520	338.711	700.783	269.856	131.188	375.865	452.679	228.935		4	1	5	7	3	2	6		700.783	452.679	1.54808	0.0505891
AT3G46440	373.853	771.789	266.115	166.159	499.024	386.493	308.576		4	1	6	7	2	3	5		771.789	499.024	1.5466	0.0745039
AT3G08530	1115.6	1751.38	1132.61	419.732	587.093	841.992	593.498		3	1	2	7	6	4	5		1751.38	1132.61	1.54632	0.00206036
AT2G07687	0.722444	21.3168	6.1412	1.00845	12.7466	13.7896	2.05581		7	1	4	6	3	2	5		21.3168	13.7896	1.54586	0.578168
AT1G32130	1170.77	1940.74	1255.55	429.333	559.758	930.601	692.503		3	1	2	7	6	4	5		1940.74	1255.55	1.54573	0.000288933
AT1G44910	935.64	2197.31	1422.07	677.717	1016.81	791.091	860.249		4	1	2	7	3	6	5		2197.31	1422.07	1.54515	0.00371154
AT1G69980	249.264	385.075	208.207	122.128	155.044	205.944	177.351		2	1	3	7	6	4	5		385.075	249.264	1.54485	0.107757
AT1G08820	528.807	816.798	402.163	228.256	337.715	366.197	336.802		2	1	3	7	5	4	6		816.798	528.807	1.5446	0.0298041
AT1G06900	333.319	599.966	261.5	318.521	203.357	335.489	388.432		4	1	6	5	7	3	2		599.966	388.432	1.54459	#N/A
AT5G24710	401.598	1002.13	461.817	427.245	418.012	648.834	598.875		7	1	4	5	6	2	3		1002.13	648.834	1.54451	0.0295411
AT5G23570	254.623	393.267	159.062	117.791	179.461	71.3923	81.146		2	1	4	5	3	7	6		393.267	254.623	1.5445	0.227407
AT1G70390	22.6524	239.402	98.1686	51.5833	106.691	48.2967	155.084		7	1	4	5	3	6	2		239.402	155.084	1.54369	0.177975
AT2G16485	1809.97	2791.15	1560.15	1044.7	1052.52	1222.22	1201.55		2	1	3	7	6	4	5		2791.15	1809.97	1.5421	0.0219842
AT2G26940	39.0311	81.0207	33.4397	52.5519	20.3231	8.35637	29.9138		3	1	4	2	6	7	5		81.0207	52.5519	1.54173	0.376949
AT5G57070	350.056	616.284	301.025	81.4215	230.059	399.936	198.97		3	1	4	7	5	2	6		616.284	399.936	1.54096	0.0773009
AT3G50670	1105.87	1795.6	1165.55	541.924	464.035	710.668	652.908		3	1	2	6	7	4	5		1795.6	1165.55	1.54056	0.0560672
AT2G33150	870.463	1368.06	715.992	292.648	759.514	888.179	258.217		3	1	5	6	4	2	7		1368.06	888.179	1.5403	0.0423052
[truncated: 1,481 more rows]

## Sheet: PXY
	Average for each tissue								Rank of each tissue
[truncated: 1,059 more rows]

[truncated: 4 more sheets: SMXL5, APL, SCR, LTP1]
