# Supplementary material for: Tissue-specific transcriptome profiling of the Arabidopsis inflorescence stem reveals local cellular signatures
Source: Plant Cell. 2020 Dec 2;33(2):200–23. doi: 10.1093/plcell/koaa019 (PMC8136906; doi:10.1093/plcell/koaa019)
Supplement: koaa019_Supplementary_Data_Updated [file koaa019_supplementary_data_updated.zip › tpc.00825.2020-03-SupplementalDataSet2.xlsx]

## Sheet: Reduced_dataset
Supplemental Data. Shi et al. (2021). Tissue-specific transcriptome profiling of the Arabidopsis Inflorescence stem reveals local cellular signatures. Plant Cell.
	RNA-seq dataset
Gene ID	APL-S13	APL-S14	LTP1-S20	LTP1-S21	NST3-S1	NST3-S3	PXY-S7	PXY-S8	PXY-S9	SCR-S16	SCR-S17	SCR-S18	SMXL5-S10	SMXL5-S11	SMXL5-S12	VND7-S4	VND7-S5
AT1G01020	315	232	45	74	447	760	296	286	114	40	31	78	101	117	264	168	107
AT1G01050	1079	491	46	81	521	675	579	1227	349	127	104	157	108	150	184	156	89
AT1G01060	4487	1996	308	501	2468	3402	1891	3825	1114	546	460	1128	961	1222	1074	974	476
AT1G01070	696	367	49	16	46	156	64	249	66	4	4	13	112	136	147	4	13
AT1G01100	2076	963	53	53	2170	3992	2320	3982	1158	181	185	412	197	262	306	395	197
AT1G01110	460	554	101	107	169	242	258	137	84	27	17	37	154	143	281	94	33
AT1G01120	773	696	342	498	277	620	535	807	294	77	101	254	142	169	257	118	102
AT1G01130	1049	491	924	1176	251	395	1518	1839	589	147	141	349	192	239	318	463	150
AT1G01140	972	405	247	257	321	426	822	504	253	444	472	1029	200	164	248	216	164
AT1G01160	314	226	43	65	431	682	330	514	204	32	26	44	75	101	116	222	151
AT1G01170	276	265	11	14	440	500	181	416	94	32	19	29	15	52	36	81	26
AT1G01180	131	104	23	22	69	91	43	48	15	15	19	45	74	76	135	36	37
AT1G01200	256	94	39	48	8	7	72	81	48	3	5	2	45	41	53	63	21
AT1G01230	568	312	35	22	143	293	314	467	106	61	72	100	141	117	187	160	101
AT1G01240	888	797	99	202	856	1687	1452	1975	800	130	114	314	313	392	597	671	312
AT1G01260	612	460	190	216	249	236	377	520	99	154	155	355	197	298	612	186	103
AT1G01300	2592	1214	169	265	466	293	1747	1884	708	263	286	623	227	283	275	568	241
AT1G01340	71	106	61	25	4	0	59	5	55	22	7	14	108	109	128	30	12
AT1G01355	53	73	31	45	29	0	12	28	6	13	2	14	53	92	73	11	4
AT1G01370	384	194	51	103	24	120	44	26	11	7	53	14	98	133	229	150	8
AT1G01420	191	83	35	33	188	155	166	219	85	19	17	50	122	151	210	17	18
AT1G01430	945	483	124	190	1266	1172	699	774	370	187	80	311	107	120	252	609	225
AT1G01453	84	45	5	45	1	0	54	18	31	10	16	10	31	27	45	10	11
AT1G01460	774	387	225	344	25	70	1845	3313	1122	240	203	301	134	163	231	27	30
AT1G01470	4803	3026	537	967	813	1719	6160	9568	2947	1521	1461	3496	471	498	738	792	393
AT1G01480	303	504	190	303	35	103	388	994	260	177	143	243	93	100	182	58	22
AT1G01490	4581	2848	313	498	2888	3497	4861	6258	2869	475	362	924	797	1157	1248	1009	500
AT1G01500	261	158	28	37	174	99	173	57	98	42	79	105	91	62	182	35	15
AT1G01510	641	557	85	128	498	665	701	804	408	129	75	147	192	196	298	434	229
AT1G01530	2	8	8	7	0	0	0	0	1	11	0	7	8	7	30	0	1
AT1G01540	816	357	113	178	298	292	570	616	313	114	110	214	111	164	175	310	81
AT1G01550	1889	1174	286	381	3033	5258	3431	4348	1349	575	504	1139	316	440	415	1442	684
AT1G01560	576	323	56	167	133	115	926	1502	276	98	92	172	106	108	210	203	46
AT1G01590	507	237	45	56	152	220	147	45	93	38	15	82	186	143	266	10	15
AT1G01610	646	419	143	196	103	266	271	313	57	18	19	35	117	158	247	49	65
AT1G01620	5100	2595	154	197	1196	1814	3354	4698	1873	447	663	1571	165	207	258	2444	1204
AT1G01650	1524	914	472	465	1032	1079	1715	2937	1029	644	703	969	248	246	364	1108	638
AT1G01660	552	359	83	124	105	278	780	502	362	49	34	45	186	142	179	573	249
AT1G01680	220	217	20	61	0	32	103	59	24	1	3	4	104	81	89	6	9
AT1G01700	155	85	36	54	107	91	308	327	129	84	65	92	154	153	164	90	45
AT1G01710	466	177	25	98	285	581	349	529	127	103	47	179	125	128	154	246	141
AT1G01720	743	453	239	190	478	1144	1468	2272	754	492	429	1494	157	210	260	390	190
AT1G01725	158	139	22	19	288	378	747	1023	387	41	46	81	29	57	57	154	40
AT1G01730	629	297	24	73	637	949	950	1492	437	83	112	256	100	181	138	349	109
AT1G01740	262	209	43	42	39	90	191	277	87	29	30	109	65	99	113	75	39
AT1G01780	416	276	44	49	440	431	341	713	207	28	28	50	64	72	120	233	110
AT1G01800	475	293	43	99	219	476	439	929	104	43	82	169	71	82	82	106	56
AT1G01820	467	288	37	119	594	479	711	1124	321	51	81	112	130	106	184	93	95
AT1G01830	610	483	146	304	318	530	716	934	408	37	58	39	274	392	315	231	129
AT1G01880	1069	652	62	164	233	154	608	348	246	13	39	39	221	248	500	49	82
AT1G01900	455	190	24	88	72	262	68	245	109	31	64	18	91	95	151	394	209
AT1G01950	975	683	194	247	494	355	1002	909	646	154	238	241	338	305	677	710	227
AT1G02000	678	353	71	116	156	699	199	315	99	59	103	234	128	194	192	182	57
AT1G02010	994	889	77	154	398	1019	704	722	136	43	45	152	234	372	557	654	430
AT1G02020	938	655	75	70	397	950	987	1041	452	26	70	124	225	227	372	442	173
AT1G02065	162	123	21	35	6	20	173	179	38	22	15	10	56	76	184	12	6
AT1G02110	754	479	110	211	335	710	621	799	505	33	72	89	167	241	266	326	249
AT1G02120	1488	996	218	352	2164	2828	1999	2659	1202	208	197	281	357	469	585	1040	518
AT1G02140	1384	616	38	68	522	1019	703	1374	346	165	120	258	66	81	104	197	99
AT1G02145	377	153	51	100	569	790	609	793	277	24	47	116	165	168	173	193	138
AT1G02150	115	133	24	55	273	516	233	234	83	15	24	65	33	66	55	66	43
AT1G02160	233	130	8	36	555	944	394	765	187	39	31	112	68	70	70	160	69
AT1G02170	438	348	42	115	394	440	429	400	260	80	85	285	99	65	90	161	73
AT1G02180	234	192	82	137	121	101	269	292	89	42	22	30	74	47	85	95	45
AT1G02190	512	206	76	146	9	0	93	451	130	32	67	92	120	111	218	10	24
AT1G02205	3308	1580	4338	7076	618	873	1507	2507	552	145	234	239	713	951	948	682	305
AT1G02220	457	226	57	64	148	473	391	323	105	15	36	68	131	206	239	545	203
AT1G02270	528	480	162	169	129	323	434	785	236	298	195	1123	161	124	170	161	99
AT1G02300	125	31	36	38	645	654	292	343	36	13	23	4	44	68	99	417	193
AT1G02305	1357	1009	87	79	1227	1730	1660	2171	626	187	180	315	150	153	219	811	379
AT1G02330	824	342	68	66	221	399	359	501	161	65	34	92	105	112	187	1529	827
AT1G02335	701	345	65	50	134	106	379	704	251	38	65	98	64	83	107	2210	1079
AT1G02360	356	290	59	72	23	151	150	200	128	9	16	35	65	54	180	14	7
AT1G02400	308	151	157	244	86	86	504	673	309	499	312	902	142	118	136	350	211
AT1G02475	604	199	36	109	283	518	245	170	66	40	37	46	172	194	274	219	127
AT1G02500	37602	15229	975	1644	21475	38281	28872	41722	13592	3530	4140	8213	2782	3486	3609	8596	4379
AT1G02510	88	75	22	23	596	481	76	133	18	2	9	11	53	76	77	130	73
AT1G02520	1434	1135	112	162	77	4	208	136	198	14	38	57	328	316	675	19	52
AT1G02560	684	368	57	44	648	596	659	731	286	76	121	123	82	131	138	94	90
AT1G02575	243	185	15	36	26	38	65	77	1	2	7	10	51	54	117	4	4
AT1G02610	154	232	73	67	518	667	306	391	97	81	76	143	95	83	183	403	199
AT1G02630	942	463	14	45	50	2	232	200	115	21	6	2	61	50	100	43	17
AT1G02640	1899	1159	74	176	1708	2685	2837	4602	1401	196	369	829	143	127	355	3049	1521
AT1G02660	1431	865	565	678	1201	1040	1591	2246	882	558	558	1340	173	201	282	3509	1810
AT1G02680	463	156	77	82	491	622	350	798	317	62	38	118	149	159	145	494	236
AT1G02690	374	417	66	106	57	100	218	191	99	9	66	31	138	158	308	66	31
AT1G02730	547	466	50	133	90	16	206	277	130	26	57	39	155	160	292	87	40
AT1G02770	64	196	69	90	1	9	17	86	10	7	21	40	72	61	168	11	11
AT1G02780	3276	1889	156	158	3758	5019	3729	6536	1530	353	359	730	344	472	508	945	382
AT1G02790	797	237	73	119	155	66	813	528	235	8	16	42	64	106	233	73	22
AT1G02800	673	528	68	59	0	21	16	15	26	28	20	5	156	227	393	17	43
AT1G02840	978	548	45	157	1907	3319	2287	2549	1011	48	116	285	400	485	591	490	269
AT1G02850	192	98	59	19	43	32	329	569	180	16	23	24	80	162	148	18	33
AT1G02860	343	156	32	51	221	255	506	1074	290	116	132	301	81	108	128	544	345
AT1G02880	276	183	130	220	79	238	185	363	32	134	91	335	130	177	330	43	24
AT1G02890	1658	747	187	322	522	326	641	643	291	104	157	223	369	327	602	476	316
AT1G02900	288	198	19	13	180	405	332	311	158	49	67	91	57	40	85	88	40
AT1G02930	261	221	33	33	120	210	497	620	238	146	105	274	36	61	107	53	44
AT1G02960	553	462	35	88	420	600	500	549	280	31	68	102	251	235	364	374	185
AT1G02965	114	218	20	48	3	91	7	21	5	12	24	10	73	55	126	0	10
AT1G02980	308	212	51	120	5	0	107	53	11	22	13	12	127	124	274	193	49
AT1G03040	916	670	88	109	751	1398	1394	1566	617	46	53	65	262	423	503	341	129
AT1G03055	174	121	21	88	16	63	114	164	67	3	18	27	58	58	88	156	58
AT1G03060	2004	1433	650	756	1241	995	1615	1856	680	394	254	405	864	770	938	1413	741
AT1G03080	3756	1801	855	1201	3183	3568	3998	4840	1736	1415	1053	1934	1132	1359	1227	3040	1764
AT1G03090	474	287	59	94	349	935	521	350	120	75	62	124	179	197	201	2077	1015
AT1G03100	87	106	10	33	119	167	177	276	58	14	11	15	44	34	53	988	430
AT1G03106	26	43	3	12	1	0	89	74	28	6	8	2	24	28	38	2	0
AT1G03130	916	459	65	63	964	1521	1067	1526	432	113	142	164	130	105	154	254	146
AT1G03140	510	319	34	112	642	764	760	701	353	37	74	195	130	97	137	213	139
AT1G03160	372	332	99	98	343	732	282	457	171	110	96	140	167	186	244	62	66
AT1G03165	69	46	30	36	46	12	22	28	10	35	16	32	33	63	40	26	21
AT1G03210	258	247	45	78	549	1158	990	1877	559	27	65	67	133	246	304	175	62
AT1G03220	274	198	306	485	173	262	503	576	101	87	82	242	98	49	126	102	155
AT1G03230	234	80	20	52	46	102	149	248	105	34	27	32	91	65	130	3	10
AT1G03260	1036	680	68	120	122	233	295	194	234	60	15	41	211	273	694	45	63
AT1G03270	637	427	30	80	43	47	123	452	118	21	58	21	156	166	296	125	16
AT1G03280	726	410	146	106	505	939	614	909	411	114	81	211	180	198	333	440	258
AT1G03290	1021	533	90	131	598	1192	893	1403	513	67	71	114	264	313	367	500	217
AT1G03365	1198	525	148	221	381	500	682	1127	364	65	66	64	282	336	502	468	221
AT1G03370	607	383	144	298	190	601	991	1577	302	224	295	534	109	122	263	179	91
AT1G03380	1428	1046	238	373	1037	1731	923	1691	592	259	161	466	348	393	670	1004	501
AT1G03430	106	186	16	48	225	284	469	873	145	30	49	136	102	120	194	117	37
AT1G03440	695	811	59	121	116	164	165	114	169	40	64	97	181	197	464	17	48
AT1G03445	718	551	57	210	13	85	171	145	135	12	36	24	191	179	448	7	18
AT1G03457	756	402	54	120	47	88	178	174	187	22	35	41	160	163	410	1	9
AT1G03510	248	107	19	28	31	77	43	126	29	0	5	2	56	42	88	34	23
AT1G03520	189	149	68	90	338	635	333	503	53	33	118	34	111	120	211	246	190
AT1G03550	215	102	114	190	1350	2786	1263	1960	532	87	76	171	365	479	555	249	167
AT1G03590	1037	799	162	228	280	280	306	526	159	51	115	163	347	334	455	218	77
AT1G03600	544	359	28	65	803	892	379	878	283	52	58	139	56	69	136	88	67
AT1G03610	1002	695	106	201	381	863	652	967	316	109	103	269	100	159	271	396	237
AT1G03620	430	285	40	84	730	1063	1362	2248	526	11	38	70	148	132	232	513	231
AT1G03630	457	267	23	16	670	1092	383	649	144	19	11	70	89	122	110	248	135
AT1G03650	103	95	1	0	140	137	147	137	60	1	7	8	29	39	45	20	16
AT1G03660	122	172	35	13	15	106	74	127	50	0	1	1	38	37	76	26	8
AT1G03730	943	582	303	391	1770	2651	2273	2340	1061	205	183	465	234	246	387	1410	796
AT1G03740	793	470	293	316	313	386	912	893	206	163	129	266	178	183	227	243	123
AT1G03743	60	26	17	38	12	3	20	20	4	40	19	18	35	25	19	32	26
AT1G03746	165	82	47	70	14	21	62	50	30	61	31	38	28	36	46	145	101
AT1G03750	814	426	66	114	505	844	869	913	273	58	58	27	208	211	342	347	178
AT1G03820	3366	1366	65	101	219	725	567	369	122	93	168	263	114	150	137	417	336
AT1G03850	143	61	27	33	317	294	297	279	141	2	7	11	70	51	80	440	262
AT1G03870	525	246	41	47	115	197	127	44	74	49	61	229	44	27	65	443	77
AT1G03890	186	102	57	50	11	39	8	18	32	0	24	33	78	95	156	17	5
AT1G03900	1498	538	115	188	1030	1757	1216	1473	716	169	182	291	213	214	308	700	311
AT1G03905	549	453	73	105	40	131	101	75	134	77	56	112	148	157	243	168	57
AT1G03920	458	594	44	92	1093	1424	843	1200	447	35	55	40	177	215	368	2020	1137
AT1G03930	799	640	101	138	634	600	700	924	251	74	92	220	122	126	203	495	300
AT1G03960	385	249	60	119	162	73	237	173	109	43	57	107	202	216	324	55	50
AT1G03990	439	312	58	51	255	585	453	534	138	29	20	62	144	117	170	315	116
AT1G04010	409	441	130	171	306	470	338	678	271	42	51	111	297	376	519	161	65
AT1G04030	269	126	33	35	54	12	113	87	33	1	13	11	69	98	102	271	30
AT1G04037	20	9	0	0	0	3	1	0	0	2	4	7	10	10	11	0	0
AT1G04040	456	188	47	64	129	14	377	265	123	21	51	82	61	72	88	338	168
AT1G04080	1318	517	111	177	1368	2915	1822	3111	886	292	243	626	317	435	541	933	405
AT1G04093	55	32	17	19	0	11	2	0	1	1	4	1	19	25	79	0	2
AT1G04103	101	123	16	29	45	22	29	86	14	6	6	19	33	28	55	108	45
AT1G04110	347	135	30	84	133	98	138	403	23	13	22	28	74	51	99	292	160
AT1G04120	1940	882	283	440	652	1058	1009	1149	395	223	267	562	502	506	563	677	302
AT1G04140	1635	1189	219	320	1059	1868	1298	1447	553	172	191	429	494	501	742	694	312
AT1G04150	336	315	39	41	19	53	59	53	16	4	8	25	142	143	313	5	15
AT1G04160	1395	1055	227	293	329	235	696	496	258	98	121	109	330	394	676	346	167
AT1G04180	241	111	24	13	71	48	70	79	35	0	0	0	51	46	126	92	21
AT1G04200	1050	512	199	320	304	709	1010	978	299	226	142	541	161	214	235	837	443
AT1G04220	449	244	1160	1706	69	253	131	115	100	25	23	44	249	300	309	47	15
AT1G04240	256	128	38	37	187	84	242	475	100	30	49	103	55	33	57	149	88
AT1G04270	1692	764	46	94	1197	1886	1473	2294	695	139	182	337	128	196	214	226	166
AT1G04280	990	584	93	133	207	236	429	365	289	27	33	35	167	199	281	62	63
AT1G04300	4112	2080	641	781	3400	5525	5002	5513	2472	437	397	1128	713	975	1121	4334	2132
AT1G04330	309	189	10	7	18	17	91	174	39	3	5	15	33	42	31	0	4
AT1G04340	327	132	8	14	124	141	400	221	148	21	41	54	74	82	89	143	54
AT1G04350	218	260	43	38	724	1125	384	380	97	50	50	91	145	240	233	50	28
AT1G04370	70	83	11	39	38	24	44	55	34	0	5	4	43	70	75	9	6
AT1G04390	398	252	29	133	281	432	514	683	201	50	27	33	174	151	264	37	21
AT1G04400	556	304	79	136	297	537	511	507	212	119	116	336	185	153	252	273	127
AT1G04410	5279	2352	198	182	1613	2859	1432	2983	802	326	339	866	236	261	336	1229	633
AT1G04430	1306	942	280	382	299	463	937	1503	661	360	363	974	197	233	295	519	334
AT1G04440	751	466	185	147	726	1621	957	1609	459	246	190	394	141	203	335	366	244
AT1G04450	235	161	34	60	79	160	95	289	74	22	30	21	52	66	185	9	2
AT1G04480	438	268	30	25	377	1149	562	1105	161	63	49	156	61	74	79	117	64
AT1G04490	254	154	82	48	6	68	262	196	54	63	69	81	102	78	103	33	17
AT1G04517	30	23	5	10	3	3	5	26	6	4	0	3	5	9	29	31	27
AT1G04520	253	238	43	70	58	85	137	147	36	22	13	23	123	211	183	73	25
AT1G04550	754	391	8	32	422	539	417	827	241	34	24	128	128	132	190	184	83
AT1G04555	490	232	35	66	333	315	301	488	123	32	20	46	122	124	155	320	135
AT1G04580	455	407	49	122	7	152	217	258	86	9	13	2	143	132	196	110	41
AT1G04593	22	27	4	11	0	3	0	2	0	1	3	0	20	26	38	0	0
AT1G04600	399	451	211	116	94	110	254	146	120	12	67	3	170	227	249	45	24
AT1G04620	326	390	155	117	25	47	33	284	23	15	39	7	157	246	301	10	10
AT1G04625	169	251	46	30	60	21	78	46	30	0	5	3	73	48	161	43	11
AT1G04650	333	186	112	47	4	14	5	34	48	1	1	13	90	60	106	17	9
AT1G04660	29	36	17	32	27	4	78	190	39	2	4	4	35	39	67	35	14
AT1G04677	60	113	12	14	0	0	50	36	17	2	12	4	56	27	79	37	27
AT1G04680	7438	4284	1684	2596	1121	1701	7041	9830	3374	458	443	1435	431	495	639	5620	2824
AT1G04683	61	46	11	23	0	0	58	44	7	0	8	6	17	12	39	24	19
AT1G04710	252	251	128	117	328	131	143	620	142	5	0	26	117	119	157	70	27
AT1G04730	311	308	131	169	120	28	170	322	173	15	70	131	190	197	366	56	27
AT1G04750	1093	745	29	60	365	409	697	751	328	111	110	217	96	66	78	190	93
AT1G04770	124	203	23	5	331	383	422	217	148	42	59	161	54	97	90	81	62
AT1G04778	356	73	11	13	6	69	199	207	38	4	0	2	17	19	31	46	26
AT1G04780	2566	1332	280	312	1949	2908	3370	3973	1657	231	203	490	555	739	700	777	392
AT1G04820	6489	2855	219	282	1628	3019	2697	3481	1239	505	484	792	215	287	349	1416	776
AT1G04850	1699	805	622	734	1250	1744	1730	3058	829	182	187	317	288	299	385	2905	1346
AT1G04880	858	489	83	50	0	2	192	32	137	5	51	1	77	106	240	11	60
AT1G04960	527	243	46	78	283	495	436	595	191	96	78	203	127	121	190	252	98
AT1G04970	341	193	17	51	181	537	237	480	129	46	32	87	87	92	165	337	98
AT1G04983	427	262	5	3	4	18	9	20	5	2	1	2	9	6	11	4	0
AT1G04985	679	320	52	95	488	838	436	597	281	82	85	142	126	124	216	217	96
AT1G04990	540	443	21	80	169	436	376	453	180	49	38	93	73	82	199	325	187
AT1G05000	497	394	20	104	0	1	25	121	70	28	58	55	113	98	208	46	16
AT1G05010	525	300	75	193	123	95	415	488	143	108	80	215	173	146	309	284	123
AT1G05020	227	255	27	108	98	19	159	46	65	24	24	14	94	99	165	3	2
AT1G05030	97	116	107	34	77	99	109	117	52	21	32	106	107	108	117	68	53
AT1G05060	233	136	17	23	222	379	277	428	120	32	45	71	54	45	46	31	16
AT1G05120	1011	434	118	142	548	774	567	604	398	219	201	410	230	236	362	357	209
AT1G05135	124	117	89	123	39	29	39	185	70	14	17	49	23	21	46	64	45
AT1G05160	767	696	129	228	1461	1951	725	1362	440	79	114	149	296	455	500	723	354
AT1G05170	1325	918	165	206	1310	2904	490	835	386	115	117	240	217	339	472	1842	873
AT1G05183	5	4	3	2	25	27	8	17	7	2	0	3	2	2	2	63	23
AT1G05190	608	307	33	70	437	1006	246	401	135	48	73	104	88	131	188	275	84
AT1G05193	34	50	7	10	0	1	2	39	3	2	4	8	9	14	29	0	0
AT1G05200	1323	737	81	87	120	438	790	1218	346	78	111	122	204	227	406	108	80
AT1G05220	78	52	35	29	15	48	62	68	21	3	8	1	21	20	32	8	1
AT1G05230	238	179	165	233	11	120	112	274	114	35	8	17	125	184	310	131	21
AT1G05260	720	570	54	75	133	325	142	168	146	73	101	162	152	128	312	96	45
AT1G05280	194	146	27	67	13	20	25	32	24	16	9	0	82	86	177	82	13
AT1G05283	70	45	0	2	1	1	17	5	8	3	2	5	10	14	31	5	3
AT1G05291	67	65	32	1	1	1	22	33	3	7	9	12	34	35	41	0	4
AT1G05310	233	263	40	33	6	38	46	85	100	13	19	5	85	124	182	120	93
AT1G05320	1540	996	112	323	511	349	507	545	305	55	55	103	252	230	378	593	307
AT1G05330	175	128	131	198	438	946	230	214	125	27	31	37	37	50	81	771	361
AT1G05340	284	207	101	298	536	670	501	828	224	183	159	334	43	53	95	955	477
AT1G05350	1411	550	83	86	354	685	508	726	275	43	120	154	193	184	390	444	216
AT1G05360	395	234	74	129	154	138	115	121	31	8	48	144	161	198	307	140	84
AT1G05380	1756	1153	220	268	1383	1708	1622	1258	871	130	174	251	529	581	691	1255	694
AT1G05385	215	187	23	44	240	538	309	395	163	9	9	57	87	93	171	111	49
AT1G05440	414	451	45	44	35	31	94	97	71	9	22	45	98	57	155	72	15
AT1G05460	844	417	82	107	392	512	484	384	119	47	38	84	252	331	362	444	249
AT1G05470	330	263	61	59	50	93	297	459	56	30	7	46	256	314	381	436	236
AT1G05490	511	358	57	33	147	249	500	644	398	17	36	86	151	140	348	665	304
AT1G05500	765	570	133	210	432	867	650	940	354	98	59	124	163	170	342	391	215
AT1G05540	79	262	26	34	4	0	76	171	151	4	9	43	75	74	206	32	4
AT1G05543	34	10	2	1	0	0	31	74	10	0	0	0	9	2	11	64	24
AT1G05547	20	20	2	16	9	29	60	58	18	0	2	0	10	6	19	40	22
AT1G05550	309	271	11	24	0	23	79	137	34	5	13	30	77	84	169	8	15
AT1G05570	2806	1598	272	388	2180	3209	3082	4436	1355	390	330	577	889	1054	1116	901	505
AT1G05575	90	79	16	33	35	45	121	366	78	26	22	40	35	26	42	54	9
AT1G05580	1310	834	65	135	204	214	539	260	207	19	27	2	203	276	579	102	54
AT1G05623	8	24	8	15	0	0	0	1	0	1	1	3	5	12	21	0	1
AT1G05647	63	23	2	3	0	0	0	0	0	1	2	2	6	8	19	3	0
AT1G05670	514	269	148	219	142	180	246	222	95	25	54	8	127	144	188	110	33
AT1G05675	146	119	520	590	21	0	221	657	162	62	72	147	21	24	70	59	12
AT1G05690	187	127	8	21	68	47	95	227	20	65	148	157	63	112	103	27	25
AT1G05700	144	193	43	47	31	5	112	312	82	16	61	71	82	200	103	11	8
AT1G05710	1514	687	228	370	469	482	2276	3446	1190	332	212	675	381	557	472	431	166
AT1G05747	77	39	20	12	51	17	17	19	11	2	4	3	18	32	29	65	37
AT1G05805	963	800	43	155	1196	1834	926	1645	442	159	180	357	258	282	363	1410	690
AT1G05830	891	321	190	304	733	1316	683	805	359	134	104	176	287	278	335	810	387
AT1G05850	23704	9842	954	1355	6473	9996	10994	15130	4835	2612	2823	5638	685	937	1008	7815	4267
AT1G05860	345	227	48	82	313	431	320	344	141	12	25	29	121	150	132	83	51
AT1G05870	704	388	51	95	458	828	286	294	119	25	55	78	218	194	196	313	156
AT1G05880	180	134	32	90	4	0	0	32	1	2	10	1	115	113	161	0	5
AT1G05890	726	586	64	163	586	1178	722	1486	472	90	109	155	267	279	375	352	182
AT1G05930	125	191	21	39	54	125	57	7	16	5	3	11	56	50	83	12	4
AT1G05940	977	422	64	133	813	1467	1090	1064	580	78	85	259	210	286	407	351	120
AT1G05993	142	33	36	40	9	44	49	97	25	61	29	31	59	98	73	100	85
AT1G06040	2296	970	99	163	2810	5333	1328	2241	768	326	270	645	298	411	549	840	483
AT1G06060	222	210	39	39	417	562	221	549	167	42	57	68	67	73	94	152	81
AT1G06090	190	65	30	19	55	9	66	98	15	16	24	24	60	50	73	167	111
AT1G06135	21	25	6	6	0	0	0	0	0	3	0	13	10	37	24	0	0
AT1G06148	865	624	215	394	129	200	451	596	296	15	91	15	275	351	490	105	54
AT1G06160	387	144	19	49	59	97	174	132	57	10	6	6	74	95	169	53	33
AT1G06200	446	301	39	74	515	659	693	886	370	62	78	133	146	142	246	133	50
AT1G06225	37	24	2	6	3	0	3	6	2	4	4	5	7	4	15	20	15
AT1G06230	2983	1406	417	508	2429	2800	3598	3786	1376	391	284	561	719	767	785	3334	1641
AT1G06280	139	70	10	7	24	50	0	2	4	0	1	0	12	32	35	15	2
AT1G06323	105	105	4	8	3	2	38	29	9	6	6	8	9	12	30	9	0
AT1G06383	31	53	17	8	0	0	0	0	0	6	22	0	12	17	36	0	5
AT1G06400	780	565	160	134	584	997	1352	2250	813	206	207	422	221	188	228	358	221
AT1G06410	2454	1300	484	679	1341	2280	3980	5315	1958	790	658	1470	285	266	537	1622	789
AT1G06420	853	404	170	213	238	208	1170	907	460	133	97	242	72	60	67	630	242
AT1G06440	139	98	10	14	6	43	128	186	42	4	38	63	82	73	108	33	9
AT1G06460	851	518	82	113	1050	1651	793	1445	383	73	98	266	232	253	329	211	164
AT1G06470	741	336	60	133	2147	3233	898	1054	591	65	50	51	177	233	264	2533	1386
AT1G06490	3263	1452	118	358	178	125	450	414	278	53	63	73	361	247	684	38	69
AT1G06520	240	99	13	23	125	52	74	82	55	6	9	13	66	83	122	84	68
AT1G06540	92	69	19	24	548	1330	247	370	159	9	11	14	68	85	94	784	418
AT1G06550	1806	890	102	174	1597	3489	1379	2030	563	177	155	442	281	301	295	1690	744
AT1G06553	32	25	9	17	21	12	9	7	10	13	6	9	32	38	30	38	24
AT1G06577	157	62	11	22	8	1	7	6	7	4	6	0	12	13	16	38	18
AT1G06620	202	185	46	87	93	128	604	839	257	274	243	786	42	70	133	82	28
AT1G06630	385	197	61	171	454	900	842	1042	314	145	148	394	147	175	230	365	162
AT1G06640	2228	1170	235	329	2100	3741	2486	4007	1272	518	537	1393	336	398	487	660	399
AT1G06670	1844	1412	199	387	2111	3166	2446	2545	1645	172	204	347	660	764	830	1433	541
AT1G06680	4017	1703	120	163	6359	11579	3437	5379	1510	427	450	1033	323	448	568	966	458
AT1G06700	1156	516	99	111	1032	1431	1792	1998	695	84	145	265	176	233	348	357	253
AT1G06743	52	41	18	15	4	1	119	73	70	3	1	1	29	34	43	60	20
AT1G06750	508	164	60	83	134	78	157	57	87	6	6	19	131	139	197	76	57
AT1G06760	890	359	11	49	247	246	343	626	143	46	50	146	113	106	127	328	147
AT1G06770	1163	511	106	206	93	136	260	323	185	24	62	91	191	257	610	110	37
AT1G06780	1340	909	170	291	1177	2125	1150	2212	511	228	252	546	280	357	492	755	384
AT1G06797	53	46	6	10	0	0	31	10	0	1	0	0	22	16	43	5	1
AT1G06800	158	54	17	57	0	0	107	82	37	10	15	18	47	82	108	46	10
AT1G06810	171	107	19	14	12	7	29	17	12	2	11	17	43	59	114	26	25
AT1G06830	379	166	6	33	24	54	55	21	11	5	5	19	24	21	31	24	6
AT1G06837	122	180	12	19	21	12	0	0	3	1	5	0	9	23	45	26	25
AT1G06840	1771	1125	124	173	118	727	508	458	325	15	48	62	201	163	391	153	56
AT1G06870	239	200	49	120	195	232	259	391	71	27	105	148	147	139	227	237	191
AT1G06877	12	4	7	11	0	0	4	0	0	3	3	1	7	18	20	0	2
AT1G06883	24	34	4	29	0	0	39	3	7	0	0	2	43	16	48	5	0
AT1G06890	794	478	103	131	388	368	557	681	221	130	87	199	160	131	215	368	211
AT1G06900	617	538	176	208	514	843	584	756	346	166	91	94	316	356	413	568	281
AT1G06910	137	177	58	47	138	160	22	15	35	13	27	80	55	68	113	51	30
AT1G06923	212	106	38	72	33	31	22	0	18	1	18	9	69	87	193	2	6
AT1G06925	83	103	23	19	13	12	11	9	7	4	7	25	25	26	59	5	10
AT1G06960	333	228	61	53	298	931	371	635	96	18	34	12	84	125	115	313	147
AT1G06963	302	174	16	24	24	51	15	73	52	5	27	15	75	40	105	8	3
AT1G06990	271	219	26	105	21	2	188	132	87	13	30	59	135	129	273	7	9
AT1G07000	417	272	202	247	207	347	694	721	402	142	207	228	115	125	257	95	32
AT1G07010	353	265	34	76	427	759	117	139	45	39	61	88	102	168	176	104	35
AT1G07013	47	72	29	61	67	68	9	7	9	27	13	1	49	53	120	0	8
AT1G07040	991	478	21	62	426	706	318	284	231	25	49	91	168	179	331	480	295
AT1G07050	97	73	43	40	6	4	22	9	30	12	10	7	48	51	79	95	1
AT1G07080	1233	866	88	110	1088	1472	1447	2143	831	192	176	296	128	190	173	464	276
AT1G07090	674	332	36	36	325	532	483	889	163	45	31	42	170	179	217	198	124
AT1G07110	1186	844	170	196	1628	3208	1150	1589	643	71	104	318	372	467	534	1063	537
AT1G07119	325	149	35	32	594	584	124	207	75	11	11	10	58	71	81	757	339
AT1G07133	86	19	1	8	0	2	5	2	0	0	2	0	10	3	8	65	47
AT1G07135	2553	1330	240	316	3998	5587	4257	5139	2197	462	511	1307	129	131	174	939	510
AT1G07140	4294	2156	386	603	2133	3251	2653	3393	1523	506	467	952	439	583	711	1256	589
AT1G07143	27	36	9	18	0	1	6	10	1	0	2	11	13	17	24	0	1
AT1G07160	130	86	42	107	27	0	98	64	107	7	4	2	71	68	99	0	0
AT1G07170	201	182	10	37	252	375	491	357	151	29	35	23	99	76	106	32	40
AT1G07187	139	150	20	61	86	150	390	373	116	9	27	39	53	68	113	781	448
AT1G07230	776	389	58	104	270	599	511	814	189	57	148	156	90	114	163	210	149
AT1G07260	87	123	44	46	27	51	152	261	37	15	19	9	92	76	88	10	13
AT1G07280	232	340	89	97	595	757	375	643	207	275	265	765	184	216	396	60	78
AT1G07310	868	572	109	109	792	1573	1135	1564	426	54	66	250	206	225	243	198	175
AT1G07320	327	126	62	11	367	539	287	748	168	47	43	131	52	64	66	133	62
AT1G07323	596	307	22	11	120	276	321	227	136	54	50	73	26	45	59	112	50
AT1G07340	466	217	59	27	55	25	182	144	114	10	10	17	92	57	163	5	0
AT1G07350	906	655	108	155	1368	2995	1699	2401	690	67	76	76	269	311	443	686	317
AT1G07360	595	216	53	77	357	1441	425	535	230	65	71	106	84	109	129	159	87
AT1G07380	1208	835	136	129	335	710	876	1230	457	33	85	102	249	261	511	1513	816
AT1G07393	72	31	34	47	13	60	11	22	7	85	20	33	48	42	28	53	22
AT1G07400	302	619	12	21	25	71	172	190	100	1	16	3	23	18	61	6	4
AT1G07423	35	24	11	5	0	0	22	22	4	0	3	2	18	15	32	5	0
AT1G07430	1573	1437	160	155	208	468	1348	1077	447	71	93	109	639	655	1219	169	42
AT1G07440	649	347	18	67	412	947	242	384	186	39	49	143	169	182	324	79	19
AT1G07460	32	36	11	32	1	1	21	1	2	5	1	3	31	15	22	0	0
AT1G07467	2	26	14	8	0	0	0	0	0	0	10	5	25	32	36	0	3
AT1G07480	254	213	63	34	166	493	277	576	168	37	55	74	59	37	71	63	57
AT1G07510	1559	740	305	352	1179	1950	1156	2326	837	251	206	499	346	395	453	538	369
AT1G07540	52	101	43	111	0	0	0	0	0	3	26	0	116	94	255	3	0
AT1G07550	135	136	129	61	0	0	110	1	0	2	14	17	38	82	102	78	6
AT1G07560	268	230	90	90	2	14	266	318	34	27	27	46	88	66	204	9	3
AT1G07590	3961	1738	120	241	4503	7882	1086	1798	560	226	279	394	375	465	574	148	115
AT1G07620	153	86	154	160	272	115	299	558	92	26	9	29	90	98	118	26	23
AT1G07623	319	367	19	53	55	85	415	310	195	6	26	26	51	77	216	0	8
AT1G07630	874	354	240	412	298	397	607	733	222	127	98	194	152	159	175	259	166
AT1G07640	1430	655	58	123	99	200	164	236	138	15	77	18	250	238	329	9	34
AT1G07650	1271	612	315	583	992	1584	1352	2459	700	484	463	792	306	413	530	431	233
AT1G07657	203	143	44	43	119	120	167	209	94	12	19	15	15	26	70	127	86
AT1G07660	427	228	19	33	171	297	417	488	190	32	40	73	47	69	92	111	63
AT1G07670	1316	764	199	193	767	1163	935	1791	653	67	187	191	210	257	493	824	470
AT1G07690	96	102	17	22	31	63	27	53	9	5	9	2	33	40	80	71	28
AT1G07700	612	365	82	51	467	946	281	523	118	67	132	74	103	95	188	240	81
AT1G07720	686	297	252	352	182	173	209	173	80	63	56	93	181	168	235	128	75
AT1G07743	60	40	6	9	51	64	158	157	80	6	16	12	26	48	30	60	24
AT1G07750	1394	666	46	128	522	834	718	1307	246	78	54	288	91	130	151	237	127
AT1G07770	3334	1626	93	151	2984	6038	2926	3920	1151	320	319	727	363	457	571	799	362
AT1G07800	219	221	37	31	62	67	119	77	21	15	24	10	56	79	167	0	3
AT1G07820	298	191	17	28	295	418	271	445	103	28	32	37	58	82	96	122	47
AT1G07870	1242	969	192	376	923	1336	2496	2846	1002	347	337	597	381	382	718	273	151
AT1G07880	169	129	13	56	90	25	647	691	290	21	10	15	97	77	108	10	10
AT1G07890	6202	2888	549	854	3052	4846	4682	6470	2395	927	895	2617	481	579	767	1023	603
AT1G07897	53	17	9	17	5	6	11	14	8	27	11	4	14	9	8	44	50
AT1G07910	629	690	286	212	258	314	315	290	162	74	54	99	348	409	681	148	58
AT1G07920	1968	829	54	81	2500	4817	2041	4219	1042	221	218	566	178	265	254	598	250
AT1G07930	1695	788	36	177	1719	3346	1841	3431	853	217	246	449	162	193	172	423	236
AT1G07940	1786	806	58	69	1734	2885	1267	1823	544	209	158	401	106	112	141	318	141
AT1G07950	239	105	22	12	162	405	205	527	79	27	28	28	43	27	78	36	26
AT1G07960	410	168	44	56	472	770	290	777	211	36	26	134	98	80	104	233	164
AT1G07977	62	10	6	22	0	0	2	1	0	5	6	0	11	21	40	0	8
AT1G07990	1460	732	131	279	1253	2333	1287	2016	548	84	66	102	399	464	641	397	235
AT1G08010	775	791	52	92	363	947	399	769	208	43	68	183	140	149	355	480	225
AT1G08027	93	76	2	1	1	38	16	11	28	0	0	0	29	30	29	1	0
AT1G08035	103	65	2	10	233	310	57	11	47	5	13	7	37	39	52	114	50
AT1G08040	919	481	97	126	393	901	973	650	315	67	83	74	152	203	381	719	393
AT1G08050	254	251	53	72	13	77	454	292	161	32	51	48	93	82	130	32	22
AT1G08070	562	266	24	67	84	74	66	76	14	20	19	21	116	138	254	23	29
AT1G08110	1032	500	68	96	1266	2317	1369	1256	576	124	166	182	224	235	232	399	170
AT1G08150	410	508	33	89	153	300	387	618	189	5	29	39	110	147	248	16	10
AT1G08160	2520	1329	19	34	97	143	315	178	99	11	28	5	61	72	197	29	40
AT1G08200	2926	1511	340	387	1099	2020	1964	2726	655	652	651	1765	313	310	490	752	410
AT1G08220	347	270	55	78	101	101	49	57	49	12	29	98	94	120	182	14	20
AT1G08230	310	214	63	53	226	417	1141	1241	469	23	32	57	289	314	375	81	41
AT1G08260	1835	1261	362	294	418	478	1093	942	688	162	122	134	515	539	846	905	379
AT1G08283	1611	905	54	56	723	1119	385	817	249	209	143	335	94	80	78	325	162
AT1G08290	545	188	83	57	923	1503	2160	2505	1138	33	42	82	364	421	405	211	156
AT1G08300	316	249	55	177	54	170	212	422	89	38	67	82	175	150	325	126	41
AT1G08310	96	110	46	32	50	65	35	42	6	7	8	9	68	63	103	0	10
AT1G08340	3343	1383	166	225	6319	9021	5497	6622	2790	377	407	954	289	364	443	9067	4282
AT1G08357	141	106	7	14	6	33	13	3	9	6	4	13	24	27	49	2	2
AT1G08360	1909	796	26	123	1287	1938	1930	2282	721	195	212	351	225	270	311	343	179
AT1G08370	879	310	60	67	698	1313	461	596	193	46	89	101	141	188	166	408	189
AT1G08380	1755	673	91	108	2808	4992	1595	1912	680	177	256	430	144	151	209	290	285
AT1G08390	310	283	41	49	69	51	27	146	25	7	15	8	70	56	139	18	18
AT1G08400	425	378	68	99	156	143	63	284	24	9	16	13	163	112	204	38	38
AT1G08430	148	166	66	34	0	16	4	56	0	2	31	17	52	39	130	4	2
AT1G08450	1379	754	286	361	968	598	1962	2344	948	189	149	402	243	245	437	256	176
AT1G08460	299	214	46	50	243	423	436	487	288	71	76	125	115	146	134	87	66
AT1G08480	655	313	29	30	283	1234	588	438	228	44	49	68	105	141	122	127	93
AT1G08510	2029	928	913	1404	2507	3314	1422	2468	720	430	310	567	554	717	672	909	622
AT1G08520	631	275	313	521	855	975	1280	1122	418	99	111	204	190	282	270	701	357
AT1G08550	105	65	27	47	258	339	261	178	86	41	40	62	50	52	85	217	161
AT1G08570	668	559	106	79	498	823	642	672	360	148	199	310	145	154	281	138	91
AT1G08573	148	143	18	28	222	304	227	160	153	11	16	21	56	76	94	83	33
AT1G08580	405	408	45	45	462	756	600	569	262	55	69	144	163	142	177	103	50
AT1G08600	2432	1353	279	317	1116	1503	870	1302	635	132	172	203	606	581	780	1162	516
AT1G08620	1778	1292	445	456	1481	1610	1883	1561	782	261	285	483	659	704	818	1511	728
AT1G08630	936	637	95	113	421	1166	385	603	281	42	49	86	257	277	553	254	118
AT1G08640	914	280	72	85	828	1281	820	1099	464	67	82	121	178	155	404	173	109
AT1G08650	729	325	37	43	351	861	720	872	321	32	49	72	65	99	103	225	124
AT1G08660	751	244	80	80	889	1143	928	1646	402	54	53	118	163	210	240	708	355
AT1G08720	741	611	135	218	301	764	1425	2881	852	280	249	384	250	313	504	838	482
AT1G08730	359	230	76	154	69	3	39	9	37	46	23	22	151	127	229	7	33
AT1G08780	339	218	35	62	261	636	372	443	169	30	37	63	105	94	101	161	82
AT1G08790	125	103	16	34	0	8	8	19	12	14	8	18	49	49	81	103	1
AT1G08800	703	331	77	142	416	521	491	578	322	309	214	441	211	204	241	159	77
AT1G08820	1473	600	125	221	854	1279	1231	1284	324	104	131	197	225	228	339	717	413
AT1G08830	3435	1403	106	148	795	1456	1588	2120	694	190	223	533	155	202	237	425	220
AT1G08840	1131	748	88	164	114	50	493	440	156	31	65	74	182	262	453	136	28
AT1G08843	49	14	13	11	0	0	3	16	3	1	1	0	16	22	14	0	1
AT1G08860	220	181	38	88	1	49	34	61	51	50	27	14	135	154	129	32	11
AT1G08890	475	349	60	88	76	168	121	205	185	52	37	119	119	149	266	14	12
AT1G08900	446	291	153	174	414	643	513	1100	291	48	88	78	156	248	375	222	72
AT1G08910	887	508	132	259	2719	5016	2548	3729	1138	217	306	749	289	451	425	1841	827
AT1G08920	960	604	53	190	586	647	1196	1898	525	39	115	240	111	131	285	705	257
AT1G08930	849	545	388	546	235	680	1834	2032	788	490	423	1127	106	155	222	378	130
AT1G08940	745	327	76	88	444	822	786	968	470	251	213	382	205	246	311	175	76
AT1G08990	589	540	35	114	33	13	320	197	156	13	43	18	192	233	573	35	19
AT1G09000	375	341	118	119	97	79	173	280	58	43	78	28	183	104	338	97	31
AT1G09060	548	288	66	143	108	217	248	556	95	69	97	191	122	107	192	187	80
AT1G09070	6640	3295	510	886	7248	11479	7786	11060	3924	1548	1428	3742	1017	1100	922	1825	770
AT1G09080	668	362	48	102	86	164	584	373	292	12	18	44	120	93	223	89	24
AT1G09090	670	459	39	64	61	36	87	111	86	46	42	16	123	197	350	32	17
AT1G09130	565	300	52	70	373	806	482	914	267	65	64	150	118	176	194	150	61
AT1G09140	772	318	105	155	2009	3220	3463	3273	1127	70	109	277	436	568	597	718	355
AT1G09157	42	8	36	13	0	7	0	1	2	5	1	9	25	13	36	64	19
AT1G09160	674	450	98	107	411	692	637	967	421	84	120	183	151	187	256	537	261
AT1G09176	179	163	31	52	21	33	99	107	42	6	13	15	45	60	110	1	5
AT1G09195	440	241	30	45	225	346	358	446	275	57	22	18	100	131	132	346	195
AT1G09200	299	133	6	12	107	194	216	247	130	13	1	14	30	31	49	289	80
AT1G09210	2525	1303	175	184	1351	1879	1576	2319	739	237	196	537	217	189	360	1459	698
AT1G09270	1218	1014	92	124	616	861	964	509	423	114	106	248	199	179	519	607	285
AT1G09280	202	131	31	119	559	693	327	641	201	33	76	84	141	138	198	164	68
AT1G09310	11929	5543	459	686	2451	3419	1846	3240	971	480	405	1018	458	609	566	808	345
AT1G09320	493	254	98	145	110	175	171	277	146	34	49	75	159	193	232	166	59
AT1G09330	625	421	76	126	228	316	211	215	149	58	82	112	67	72	74	216	103
AT1G09340	435	452	63	52	919	1672	289	409	133	78	84	154	140	160	188	83	39
AT1G09380	241	507	103	41	48	2	10	22	19	19	9	1	109	91	256	38	22
AT1G09400	139	114	27	24	165	222	300	446	203	20	4	8	67	89	78	148	30
AT1G09410	82	45	38	51	14	26	97	63	5	16	10	45	40	77	92	13	6
AT1G09415	149	53	53	56	313	445	220	681	149	60	48	73	45	66	67	61	45
AT1G09430	1287	759	118	173	1404	2218	1693	2564	773	176	194	375	220	248	328	1088	581
AT1G09440	1105	665	60	121	1649	2649	597	889	221	157	82	270	158	140	169	1134	728
AT1G09450	247	91	42	59	0	0	54	92	92	29	9	0	107	88	101	50	13
AT1G09467	86	43	11	20	4	7	72	39	18	12	5	16	16	20	16	116	120
AT1G09470	326	184	86	109	20	60	136	142	79	26	22	4	164	168	310	60	34
AT1G09510	100	78	19	44	21	29	36	78	1	3	5	0	49	79	82	11	6
AT1G09540	688	317	61	61	192	156	114	79	89	26	43	35	62	91	131	194	81
AT1G09550	39	124	89	45	2	0	5	33	1	1	14	18	21	34	93	24	11
AT1G09560	476	263	73	96	157	456	1032	755	351	180	149	328	79	94	108	281	126
AT1G09570	954	563	90	126	460	403	761	1138	636	86	223	191	213	175	317	247	160
AT1G09575	476	310	186	213	109	63	411	677	246	101	84	155	94	98	188	444	223
AT1G09587	23	16	11	12	5	0	9	1	3	1	1	6	14	15	40	0	0
AT1G09590	1110	590	38	74	448	926	736	1236	285	41	126	139	81	99	121	176	88
AT1G09610	199	108	5	12	332	487	228	492	106	27	17	43	30	25	15	240	144
AT1G09620	1370	546	69	178	887	1023	984	1600	539	131	156	204	207	281	315	759	380
AT1G09640	2532	1260	148	188	2437	4546	3797	6167	1847	305	302	630	306	392	515	971	376
AT1G09660	320	158	30	75	160	310	254	579	284	14	29	27	120	124	192	159	74
AT1G09690	1117	757	20	58	1462	2954	1772	2439	871	80	108	214	122	208	213	319	148
AT1G09710	223	207	36	87	48	122	145	241	35	19	66	84	147	164	284	127	33
AT1G09720	91	147	81	49	0	0	43	63	1	10	51	2	79	106	150	247	10
AT1G09730	815	456	121	230	719	1664	948	1138	457	69	80	115	232	275	378	582	267
AT1G09747	119	53	3	16	12	3	14	17	9	21	39	54	8	14	33	9	9
AT1G09770	2123	1124	180	275	2254	2266	3299	3922	1609	240	216	446	459	538	653	1254	665
AT1G09803	42	29	8	17	1	0	30	11	16	12	8	8	7	3	20	0	0
AT1G09815	251	130	7	11	66	221	190	322	87	21	16	35	35	49	64	35	25
AT1G09850	34	65	37	27	45	9	96	97	11	63	14	63	40	20	38	140	43
AT1G09867	77	54	12	33	19	4	38	45	5	13	10	9	18	25	27	171	158
AT1G09870	499	223	43	65	139	296	320	566	125	62	54	120	73	85	159	207	123
AT1G09890	292	277	36	41	0	0	64	0	0	5	18	25	107	84	104	33	28
AT1G09932	476	272	118	160	334	386	817	1096	366	200	135	404	47	26	86	348	162
AT1G09940	697	252	207	303	99	166	1224	1093	424	813	603	1749	54	60	153	357	172
AT1G09950	785	614	232	305	105	31	1184	1733	576	220	245	428	80	136	197	132	83
AT1G09960	739	473	86	107	115	52	133	192	99	30	96	122	206	193	374	142	62
AT1G09970	1757	956	1060	1648	667	596	3026	3525	1344	730	363	1033	405	502	607	572	262
AT1G09980	1657	1173	227	353	1581	2140	1832	1905	708	151	122	287	363	380	657	731	329
AT1G10010	263	191	88	43	22	77	78	70	26	20	39	8	125	67	172	3	16
AT1G10050	879	949	145	146	513	680	1077	1495	366	53	75	158	222	285	405	576	347
AT1G10060	678	466	87	67	530	1339	356	454	239	40	38	84	176	244	405	848	448
AT1G10070	731	487	67	203	1134	1891	1280	1717	513	153	127	269	359	483	545	1599	755
AT1G10090	849	400	203	355	673	689	908	1102	572	290	223	818	256	271	487	549	297
AT1G10095	155	183	68	100	538	929	992	1247	476	101	120	375	103	56	145	246	91
AT1G10120	688	417	45	129	267	518	633	1367	363	31	20	67	143	100	179	626	292
AT1G10130	1899	972	136	216	726	875	1775	1543	474	91	96	217	320	499	662	588	427
AT1G10140	902	574	64	59	403	298	615	652	235	89	114	150	138	159	193	787	417
AT1G10155	637	280	24	30	28	102	92	140	26	2	6	5	56	31	36	54	16
AT1G10160	1817	850	122	123	560	1546	791	1033	401	58	47	131	346	459	455	256	127
AT1G10200	510	243	7	29	121	308	348	412	213	37	60	90	48	55	82	489	211
AT1G10240	215	247	23	39	225	351	191	739	131	6	15	13	106	151	154	76	39
AT1G10290	1820	1079	191	206	1022	1636	1482	2185	779	172	199	238	283	303	360	1188	540
AT1G10300	322	238	21	37	65	50	76	172	20	8	13	19	67	87	170	49	23
AT1G10320	4856	1765	481	555	1465	1762	4271	2865	1480	327	330	658	445	623	568	2735	1129
AT1G10340	173	103	25	36	188	263	865	1270	411	72	56	53	49	43	63	87	43
AT1G10360	267	142	30	66	444	1015	146	190	42	161	151	299	70	80	111	348	133
AT1G10370	301	119	22	36	128	72	27	54	6	61	43	124	76	82	67	30	11
AT1G10380	626	463	12	29	105	65	120	17	20	1	9	1	49	84	152	25	8
AT1G10400	469	302	48	73	49	6	157	152	64	16	25	29	80	34	124	148	82
AT1G10410	1135	548	62	187	328	501	281	608	170	274	233	409	229	224	398	400	222
AT1G10460	404	597	52	85	85	111	776	1229	379	7	42	76	151	128	248	666	296
AT1G10470	1816	1049	110	122	1594	3092	2239	3217	1221	88	142	338	358	513	533	712	383
AT1G10480	421	236	14	14	231	250	398	639	204	12	24	22	234	257	281	138	71
AT1G10490	344	269	44	146	214	474	231	237	39	49	68	42	158	214	233	36	31
AT1G10520	116	103	29	56	11	7	100	175	29	4	11	25	71	86	140	68	15
AT1G10560	241	101	56	37	19	22	134	231	60	31	29	52	67	43	112	21	33
AT1G10570	268	202	60	75	528	976	275	509	209	92	59	166	151	180	234	414	241
AT1G10580	821	481	101	131	522	733	754	666	324	132	125	179	225	215	275	405	204
AT1G10590	1209	689	60	64	1035	1305	1064	1426	791	120	132	256	104	132	181	300	209
AT1G10620	400	601	35	76	27	131	70	103	148	12	42	45	128	131	308	12	22
AT1G10630	1336	723	76	74	484	712	917	834	487	103	109	282	68	89	258	501	184
AT1G10657	198	122	3	8	28	134	7	12	1	16	22	4	42	50	64	58	21
AT1G10670	4741	1677	163	310	2323	3860	2168	3452	886	220	223	478	207	264	451	2038	986
AT1G10680	937	558	87	154	173	117	241	258	70	13	33	59	206	262	634	50	67
AT1G10682	377	181	15	24	287	355	255	333	155	29	27	83	35	42	87	106	51
AT1G10720	1351	543	199	269	1767	2958	1718	2933	815	249	202	448	275	337	470	1009	545
AT1G10745	21	13	11	5	0	0	0	0	1	0	9	8	21	22	25	3	1
AT1G10750	592	296	112	78	86	144	290	473	116	13	4	5	177	244	390	283	118
AT1G10760	1966	1107	196	267	632	881	483	796	278	72	88	155	396	450	603	199	204
AT1G10770	325	261	54	94	97	69	228	277	215	2	12	5	42	61	66	4	17
AT1G10780	50	129	67	82	42	64	28	118	10	18	9	1	112	124	131	4	9
AT1G10820	497	240	29	70	235	304	298	471	236	46	50	74	213	260	214	350	152
AT1G10840	922	376	39	79	551	1114	965	852	304	117	85	187	117	149	146	275	118
AT1G10865	301	175	22	34	299	358	376	412	143	32	38	139	53	65	72	108	28
AT1G10870	480	250	81	117	631	1956	485	752	155	49	36	62	259	190	252	428	245
AT1G10890	5945	2655	751	1138	4921	5749	5817	6445	2702	727	536	847	880	1221	1136	9741	4785
AT1G10920	221	168	153	160	370	265	386	852	256	131	94	276	186	187	230	66	17
AT1G10940	2292	922	247	248	2370	4569	3942	5608	1690	482	384	763	463	561	701	1197	701
AT1G10950	4088	1872	190	406	1986	3376	2590	4825	1332	372	415	1011	441	372	562	2260	1099
AT1G10960	311	226	23	37	233	401	215	435	73	70	76	77	44	86	110	75	50
AT1G10970	272	175	35	43	425	424	310	653	234	11	21	21	72	82	144	53	49
AT1G11000	800	534	179	223	34	413	484	177	91	35	24	18	139	166	334	14	10
AT1G11040	100	347	11	51	0	0	11	195	38	0	1	6	50	29	123	0	10
AT1G11070	519	414	92	66	258	562	508	929	543	46	28	24	151	133	203	254	82
AT1G11080	129	335	44	43	556	611	717	1116	349	57	55	86	120	108	198	244	120
AT1G11100	165	78	90	78	30	21	151	332	112	32	12	16	71	84	89	63	53
AT1G11110	158	275	33	57	0	0	128	155	69	0	17	0	53	83	123	96	15
AT1G11120	233	333	40	52	40	102	38	81	4	7	11	22	119	103	180	37	13
AT1G11130	634	470	124	132	119	33	158	222	163	36	101	86	271	231	543	344	69
AT1G11170	494	223	122	88	27	14	116	66	4	5	14	23	132	123	226	71	18
AT1G11175	517	225	56	83	776	1652	1005	1605	358	73	93	156	252	319	320	162	131
AT1G11185	808	538	50	57	139	211	960	1034	289	129	139	203	39	43	63	146	85
AT1G11190	233	138	32	30	39	109	286	306	74	19	52	16	77	70	131	644	318
AT1G11210	279	124	72	90	81	201	406	293	136	93	95	147	12	27	33	99	57
AT1G11220	236	223	57	15	43	11	22	8	80	4	3	5	44	38	136	4	0
AT1G11260	2787	991	354	480	4194	6551	5297	6734	2542	651	658	1608	310	446	457	8640	4197
AT1G11280	588	317	37	76	258	352	205	330	87	14	12	57	159	207	293	127	92
AT1G11290	85	62	23	36	113	39	87	77	18	9	7	11	52	41	67	0	3
AT1G11303	58	183	55	85	45	302	91	190	78	14	5	16	61	60	53	7	5
AT1G11310	416	217	166	300	215	147	338	311	194	102	137	320	125	129	155	211	100
AT1G11330	421	302	50	141	260	200	681	940	305	70	45	206	115	142	173	69	56
AT1G11350	373	240	159	281	299	364	323	654	245	92	77	110	111	150	151	204	98
AT1G11360	797	533	51	140	412	507	742	789	404	68	77	98	89	123	194	54	81
AT1G11380	267	252	14	27	228	333	774	605	362	30	49	63	94	84	111	171	120
AT1G11475	312	135	20	19	218	273	275	489	135	43	34	52	43	43	43	64	24
AT1G11480	944	531	58	120	684	967	974	1582	315	125	101	293	155	224	149	378	167
AT1G11530	290	132	18	32	122	217	216	366	66	44	36	100	33	26	48	62	43
AT1G11540	228	64	47	44	4	60	169	3	73	3	4	8	84	49	181	0	2
AT1G11545	166	116	38	85	2	8	65	202	53	7	27	10	80	97	93	52	22
AT1G11560	103	65	33	18	0	0	9	0	0	7	10	16	38	27	52	30	5
AT1G11570	63	63	5	5	20	0	0	2	0	1	3	20	42	34	73	3	2
AT1G11580	2142	1013	143	193	1025	1871	2059	3147	1000	126	179	418	264	293	427	590	253
AT1G11590	31	98	8	16	0	0	19	8	18	11	21	11	28	28	58	3	4
AT1G11650	1788	864	89	118	950	1465	1460	2460	673	236	167	247	142	224	267	483	279
AT1G11670	2179	1447	289	425	312	787	3159	3902	1803	884	769	1804	212	272	487	838	439
AT1G11680	923	493	28	109	532	936	735	1266	469	58	95	188	111	125	165	314	106
AT1G11700	1176	575	39	71	1083	1364	926	1160	369	31	46	131	311	422	495	111	40
AT1G11730	191	97	19	38	37	56	103	121	29	8	4	12	66	80	71	105	45
AT1G11785	109	119	23	70	69	82	95	337	66	49	66	111	68	73	123	44	14
AT1G11806	34	57	10	11	7	14	0	0	5	16	12	11	23	35	25	68	12
AT1G11840	4872	2239	109	226	1922	2197	2859	4244	1371	331	254	518	277	368	382	994	480
AT1G11850	198	27	13	17	0	3	2	0	3	6	5	14	14	20	12	2	4
AT1G11860	1556	1187	53	95	1223	2457	1070	1436	310	210	239	231	151	142	259	805	247
AT1G11870	613	602	81	148	221	442	383	543	205	35	46	71	164	223	316	105	43
AT1G11890	357	178	46	62	233	378	280	636	176	63	62	84	70	49	60	239	147
AT1G11910	7368	3860	282	443	2734	4581	3577	5430	2074	600	749	1598	446	521	579	2443	1268
AT1G11930	460	340	42	123	766	1492	842	1009	172	68	53	143	164	145	154	154	65
AT1G11950	915	718	108	161	116	172	264	431	186	92	144	127	154	156	350	130	72
AT1G11960	1719	1142	325	549	194	123	2011	2703	877	855	750	1950	198	149	304	1348	595
AT1G12000	1165	596	48	114	252	556	773	1390	375	131	172	168	156	116	249	326	183
AT1G12010	111	109	33	78	78	74	5	13	0	12	45	23	89	93	141	53	3
AT1G12015	12	10	14	26	1	2	4	14	0	35	11	12	35	17	17	44	26
AT1G12030	74	56	36	28	24	8	9	0	8	15	11	8	60	90	119	2	8
AT1G12080	1324	559	48	38	50	211	310	529	130	26	56	90	133	142	205	195	87
AT1G12090	466	221	16	38	74	57	19	43	4	72	56	152	14	16	16	189	51
AT1G12110	641	558	66	63	74	276	207	393	91	34	46	19	237	201	356	56	27
AT1G12120	907	465	82	165	931	1094	943	1137	422	83	88	79	305	298	435	352	213
AT1G12130	65	108	82	106	80	47	38	46	5	2	6	23	64	68	120	1	6
AT1G12180	93	118	11	9	0	0	17	40	0	4	6	5	22	28	67	36	4
AT1G12200	496	324	29	58	76	278	410	321	122	23	35	45	266	369	480	17	16
AT1G12230	790	333	154	138	557	1217	622	942	291	56	109	179	241	217	489	99	72
AT1G12240	1694	1028	204	306	2817	7298	1736	3646	1062	762	782	1888	227	294	268	1037	486
AT1G12250	430	182	75	141	514	590	369	499	172	54	73	104	137	159	222	127	72
AT1G12260	234	143	32	29	168	44	443	211	217	24	23	20	55	25	102	462	229
AT1G12270	1264	649	149	197	1028	1344	1416	1798	912	125	79	222	181	243	278	675	291
AT1G12280	567	290	91	154	582	475	909	1001	323	38	40	45	258	367	229	304	134
AT1G12320	611	394	81	92	1099	1561	851	1269	588	53	25	86	318	351	411	189	104
AT1G12360	893	802	126	291	627	1174	846	1621	560	143	140	552	296	248	653	804	486
AT1G12380	1244	529	42	105	374	630	756	1023	321	52	86	84	175	223	283	163	93
AT1G12410	347	255	23	57	360	541	523	604	262	47	57	114	118	114	167	127	64
AT1G12420	986	396	64	112	400	728	818	974	334	57	133	79	138	168	190	738	359
AT1G12430	1594	587	302	330	692	1081	1051	1829	378	205	98	253	361	430	697	863	477
AT1G12440	1204	455	53	81	1403	1885	1438	1948	904	161	201	420	135	171	245	397	219
AT1G12450	526	365	83	46	186	69	362	238	140	69	95	174	78	120	192	59	33
AT1G12500	1256	563	230	355	698	703	471	908	249	165	180	447	262	369	412	528	262
AT1G12520	780	406	62	99	555	1055	649	660	325	101	96	262	134	167	224	324	191
AT1G12530	529	294	29	58	217	215	178	186	64	17	15	21	92	96	145	99	61
AT1G12540	75	140	1	1	1	0	31	2	17	8	12	5	9	19	17	7	0
AT1G12560	144	180	34	26	2	0	62	1	6	14	14	6	38	29	133	0	5
AT1G12570	259	113	93	91	42	35	103	37	66	10	3	1	83	73	165	2	20
AT1G12580	1199	688	207	277	785	926	1783	1929	782	152	177	273	255	259	536	1055	514
AT1G12600	432	346	28	73	34	64	107	186	90	5	22	11	101	107	198	42	14
AT1G12610	374	360	107	108	65	182	1224	1239	273	237	230	576	51	84	114	110	70
AT1G12640	920	443	52	94	192	531	316	573	159	69	102	121	108	99	143	156	140
AT1G12650	635	516	46	100	592	644	716	914	326	53	58	140	132	212	364	286	149
AT1G12660	97	72	9	14	12	24	0	10	5	7	7	0	23	20	42	0	0
AT1G12663	107	71	10	8	0	0	4	15	1	9	8	0	16	22	33	0	0
AT1G12665	142	99	11	20	3	1	32	4	6	4	8	0	34	30	56	18	7
AT1G12680	642	331	140	197	400	631	569	312	127	46	26	82	174	193	238	341	116
AT1G12700	264	113	75	133	25	7	62	84	36	16	23	9	151	115	199	58	39
AT1G12740	216	146	66	48	0	0	95	39	33	13	17	14	87	48	93	5	3
AT1G12760	918	403	65	144	328	878	623	971	358	126	108	377	104	170	250	173	67
AT1G12780	3885	1537	154	248	3137	5385	4022	6452	1887	310	442	852	203	272	321	4402	2022
AT1G12810	339	209	19	23	529	1088	329	893	182	56	75	135	78	73	126	139	58
AT1G12840	2027	815	66	95	341	938	736	1148	245	208	106	280	131	93	143	151	120
AT1G12845	314	146	6	6	28	13	13	5	6	9	8	5	10	20	22	41	30
AT1G12850	579	525	104	86	784	1378	724	816	418	57	83	155	155	241	228	478	187
AT1G12855	52	129	13	5	0	0	7	1	1	2	3	2	15	15	45	0	1
AT1G12880	4588	2310	157	189	316	259	1014	607	315	45	49	83	101	161	139	43	18
AT1G12890	506	256	13	14	0	19	47	74	28	3	13	20	19	39	42	11	3
AT1G12900	1788	877	82	70	1109	2080	546	463	192	159	175	293	118	109	168	195	133
AT1G12920	697	490	37	108	465	757	560	608	295	82	63	222	101	144	334	97	59
AT1G12930	978	720	102	109	214	292	177	161	123	42	119	88	239	245	511	186	91
AT1G12940	431	394	53	81	30	15	8	14	3	11	31	6	122	159	275	10	15
AT1G12950	82	109	38	110	0	0	30	35	29	27	48	91	42	69	78	9	10
AT1G12960	19	30	15	18	0	1	0	1	0	2	5	9	11	7	19	0	4
AT1G12990	590	353	55	121	166	297	342	434	163	76	163	205	79	97	191	136	56
AT1G13040	255	156	16	31	27	144	60	34	39	0	2	3	72	49	103	40	1
AT1G13120	1658	834	102	145	509	1029	687	520	224	36	90	113	239	273	412	533	213
AT1G13130	35	155	12	27	0	0	0	0	1	7	9	0	29	27	64	6	38
AT1G13160	414	350	61	106	152	202	238	319	129	60	59	37	149	171	213	417	139
AT1G13170	616	322	58	146	175	321	305	329	128	111	68	65	174	123	236	407	158
AT1G13200	82	93	8	11	4	4	37	5	11	1	14	46	57	35	63	7	8
AT1G13210	464	556	553	917	98	142	438	564	162	400	285	647	152	105	166	270	128
AT1G13220	1704	1127	255	302	1731	1708	2432	2387	1110	178	111	271	550	618	631	2400	1144
AT1G13230	484	500	9	111	10	59	125	78	96	4	29	35	106	152	260	37	25
AT1G13245	82	40	3	9	382	813	196	362	180	23	19	63	38	45	50	104	31
AT1G13260	2595	951	260	372	1310	2134	1545	2922	573	382	273	890	570	635	708	589	340
AT1G13280	657	372	21	37	328	409	584	575	159	31	56	83	113	113	153	82	37
AT1G13330	67	32	5	12	138	216	78	68	56	12	8	4	9	29	23	56	30
AT1G13340	137	99	27	50	613	465	143	150	94	59	63	125	60	61	72	82	33
AT1G13350	2334	1353	396	568	1906	2303	2377	2928	1032	371	226	393	459	559	715	2676	1383
AT1G13360	1328	509	79	122	623	1385	1077	1574	375	201	161	261	155	232	251	247	170
AT1G13380	955	532	51	81	177	314	519	790	236	60	47	114	102	123	201	181	109
AT1G13390	1414	903	331	636	2881	4904	6826	8277	2719	728	533	1443	1171	1487	1512	1656	820
AT1G13400	216	233	12	34	5	4	75	6	21	3	8	12	64	75	234	54	16
AT1G13440	18295	9381	607	934	25168	41185	22852	36457	11865	2295	2326	4860	1388	1832	1972	8179	4485
AT1G13450	376	278	39	80	463	662	594	438	216	55	63	55	150	199	212	663	322
AT1G13470	100	106	11	56	197	217	662	961	343	5	28	14	60	68	157	113	23
AT1G13480	223	70	18	10	1	0	0	0	0	1	0	0	9	17	46	53	0
AT1G13490	200	145	31	6	0	0	1	0	3	7	6	0	25	24	82	0	0
AT1G13520	170	98	32	53	9	0	155	119	34	12	17	2	47	49	102	20	1
AT1G13530	158	32	29	29	0	0	36	38	6	11	10	20	10	16	14	36	2
AT1G13550	246	169	42	72	38	86	47	89	54	32	27	46	56	47	52	43	26
AT1G13560	1112	494	106	125	453	696	604	955	208	180	155	300	139	199	208	414	123
AT1G13600	469	404	17	37	288	193	383	243	165	13	9	1	97	113	210	68	41
AT1G13608	76	105	15	21	27	13	7	24	3	0	6	7	32	16	50	5	0
AT1G13610	988	508	91	108	108	53	468	221	142	27	28	34	145	138	403	136	26
AT1G13630	203	138	21	43	207	525	140	309	96	15	9	8	83	106	124	49	26
AT1G13635	4227	1859	192	267	7385	11345	3202	4186	1429	434	373	818	679	733	831	6784	3950
AT1G13640	566	477	152	122	2986	4751	956	1481	569	14	46	61	269	210	309	3802	1968
AT1G13650	146	224	16	64	586	721	70	7	35	29	15	21	81	93	121	66	11
AT1G13690	347	267	13	23	212	344	284	595	89	15	43	79	67	119	183	16	18
AT1G13700	369	254	23	46	474	844	1101	1315	387	20	47	90	138	117	237	155	78
AT1G13770	171	60	44	67	24	58	30	66	36	10	24	18	42	68	80	95	14
AT1G13790	757	360	101	112	312	540	664	439	325	119	92	143	138	162	190	894	439
AT1G13825	90	18	2	21	290	375	114	351	97	4	1	0	29	46	32	210	99
AT1G13830	364	141	12	61	737	1378	261	459	94	11	29	27	61	64	69	246	75
AT1G13860	717	333	72	57	118	94	154	220	86	19	17	51	161	248	236	250	125
AT1G13880	188	303	61	128	159	387	418	156	137	83	67	297	128	90	176	192	84
AT1G13890	41	95	36	39	20	44	52	37	28	3	5	2	84	42	63	26	9
AT1G13900	1106	471	74	101	213	409	196	367	67	50	121	221	113	117	128	408	181
AT1G13920	826	377	13	70	78	19	81	440	107	5	24	15	118	113	166	39	22
AT1G13930	2310	1294	74	145	1027	1710	806	1257	497	126	194	502	229	230	427	261	146
AT1G13950	272	327	7	95	192	424	367	466	166	5	15	43	115	112	175	17	12
AT1G13970	582	375	60	77	24	219	211	353	157	6	24	26	60	124	166	19	20
AT1G13980	1335	463	115	195	853	1115	1096	1557	529	67	94	181	287	243	381	383	225
AT1G13990	400	129	23	64	260	263	568	742	179	91	62	149	100	102	131	178	77
AT1G14010	358	217	62	29	75	107	262	328	85	35	40	59	52	55	51	171	52
AT1G14030	25	18	49	47	121	246	210	338	83	9	25	5	51	52	50	154	30
AT1G14040	325	222	322	384	61	65	107	110	36	36	13	60	72	80	179	30	29
AT1G14190	234	217	21	24	73	267	240	487	182	11	7	8	46	44	72	261	136
AT1G14200	204	125	53	45	169	165	1291	1688	801	35	38	49	74	70	135	421	208
AT1G14210	343	282	41	37	142	161	283	316	62	49	69	50	99	109	116	208	108
AT1G14230	477	277	24	56	303	472	219	439	59	49	32	33	113	125	210	247	136
AT1G14320	3925	1819	105	148	3163	4997	3679	6086	1368	277	455	763	261	373	378	633	358
AT1G14330	477	465	65	70	153	348	305	408	141	156	101	291	87	129	202	186	88
AT1G14340	806	273	41	65	658	1253	375	635	130	84	70	63	138	211	238	168	96
AT1G14350	1049	628	352	476	102	133	273	673	106	67	33	59	159	264	257	52	49
AT1G14370	369	214	115	65	734	1580	861	1223	394	69	74	149	150	187	228	263	136
AT1G14380	1410	839	654	763	2624	3265	3205	3055	1335	651	515	921	646	789	785	1684	812
AT1G14400	1479	908	78	162	1011	1419	1287	2384	552	170	133	484	132	162	195	549	257
AT1G14440	636	546	55	71	172	82	243	157	65	16	48	50	132	179	342	30	24
AT1G14460	354	252	64	81	208	260	703	503	187	22	39	32	180	175	257	114	71
AT1G14470	76	34	18	38	3	1	50	14	23	2	5	18	43	31	52	20	11
AT1G14480	516	316	23	50	111	156	1347	1735	606	20	18	80	124	145	156	220	139
AT1G14520	210	341	91	52	29	30	220	341	70	26	16	92	92	206	209	21	4
AT1G14530	449	277	74	114	149	59	104	394	92	67	76	171	125	140	268	147	84
AT1G14580	703	223	87	96	79	178	175	151	85	16	55	72	102	188	354	25	19
AT1G14600	577	327	35	44	349	417	299	281	94	13	27	4	115	118	197	164	115
AT1G14610	854	677	126	215	716	780	1145	1694	461	165	125	316	261	233	299	711	351
AT1G14630	137	47	10	13	79	177	504	335	102	6	11	10	102	112	109	22	11
AT1G14640	612	431	194	266	485	583	987	1209	482	296	272	592	224	285	314	548	260
AT1G14642	16	16	2	3	73	101	101	95	58	5	4	19	11	24	22	5	3
AT1G14650	1679	932	274	347	1805	1833	2627	2258	1014	443	406	774	591	685	591	979	651
AT1G14670	1994	999	154	179	770	921	741	1501	396	132	198	391	122	143	150	993	429
AT1G14680	113	144	37	36	20	19	74	36	27	11	12	8	39	51	79	106	17
AT1G14685	698	716	117	199	695	1191	965	1316	556	118	76	124	223	263	341	1010	540
AT1G14686	213	177	24	39	16	0	81	87	118	17	24	35	83	100	221	9	25
AT1G14688	282	186	12	64	7	0	4	70	8	7	24	22	57	67	154	0	3
AT1G14690	963	574	43	169	982	1509	1395	2606	678	67	132	132	260	350	557	532	219
AT1G14710	1519	634	134	208	926	1134	1398	1381	927	101	130	199	251	327	401	2527	1115
AT1G14720	501	373	54	136	352	795	488	594	159	32	23	54	155	228	260	325	129
AT1G14730	2117	948	43	33	45	18	234	262	135	12	34	43	86	83	135	111	18
AT1G14740	927	583	303	501	623	1119	1304	1818	823	388	353	712	270	275	346	559	286
AT1G14780	577	411	51	48	71	467	206	368	126	45	40	79	141	113	259	24	10
AT1G14800	58	93	33	12	0	0	37	8	5	1	14	6	35	29	56	8	11
AT1G14830	1831	672	89	118	510	1105	895	1164	494	151	159	201	170	172	233	557	272
AT1G14870	338	189	85	130	225	339	479	721	283	182	127	256	82	165	155	1007	492
AT1G14890	529	218	13	15	216	193	187	488	56	24	42	99	34	37	71	1092	569
AT1G14910	631	282	111	100	410	787	657	637	428	50	43	64	151	216	367	518	278
AT1G14930	74	98	4	22	0	35	120	141	9	0	0	0	29	20	55	1	0
AT1G14950	15	13	23	35	5	0	0	0	0	0	0	36	35	17	69	11	1
AT1G14980	640	390	22	46	426	989	691	1344	373	58	69	143	84	105	115	76	35
AT1G15002	265	122	44	75	29	11	46	132	21	53	46	28	38	33	38	230	274
AT1G15010	484	338	64	130	630	1011	1028	1510	715	195	182	473	105	123	172	166	119
AT1G15020	367	240	37	69	337	504	363	564	234	60	59	92	196	143	219	345	144
AT1G15060	227	220	40	58	313	440	149	241	49	18	21	70	82	89	102	40	31
AT1G15080	174	339	26	79	63	51	335	220	185	7	49	39	113	135	302	19	20
AT1G15100	938	550	41	47	440	673	301	527	175	120	140	369	143	127	212	143	83
AT1G15120	1604	690	78	64	475	747	520	904	258	124	117	278	92	76	205	291	113
AT1G15130	922	926	206	357	1876	3541	2009	3563	863	258	196	559	289	376	464	1072	499
AT1G15170	50	282	36	42	7	0	5	7	8	5	7	19	44	69	37	60	10
AT1G15175	8	58	20	28	2	0	13	8	21	4	9	6	23	43	18	6	1
AT1G15200	2953	1254	348	386	1941	2101	3426	3534	1314	310	239	514	693	777	830	2967	1400
AT1G15215	102	62	4	11	127	201	154	139	82	17	11	70	53	41	60	62	36
AT1G15230	623	223	24	28	386	761	649	727	219	55	40	59	68	69	64	215	91
AT1G15240	956	538	177	314	1843	2356	1300	1614	645	246	154	337	364	394	510	1364	556
AT1G15270	1592	798	55	101	447	983	512	1394	333	141	112	220	123	143	259	232	137
AT1G15280	2244	1320	506	646	1482	2286	1972	2446	841	423	368	692	620	715	713	2345	1053
AT1G15290	1823	1102	146	397	1943	3189	2420	2955	1284	257	233	361	450	508	671	785	344
AT1G15310	735	576	45	70	134	329	214	240	104	15	21	35	143	188	309	57	33
AT1G15340	2421	1362	186	237	1429	1420	1409	1660	758	140	128	262	385	438	504	632	341
AT1G15360	151	170	17	28	9	26	60	87	14	18	8	15	80	57	147	19	1
AT1G15370	1171	387	42	60	344	521	579	975	156	59	53	84	62	77	156	224	130
AT1G15400	646	354	29	72	932	1476	876	912	457	54	84	96	137	179	202	168	107
AT1G15420	628	263	47	74	372	555	321	388	168	115	114	220	151	215	276	301	121
AT1G15430	567	313	52	67	240	457	273	624	124	71	88	191	119	110	211	144	42
AT1G15440	967	549	70	70	136	180	455	404	225	69	100	137	174	245	313	112	58
AT1G15460	573	620	75	80	253	436	349	410	145	13	47	24	192	182	460	16	16
AT1G15500	544	240	7	54	583	986	380	609	296	41	28	60	134	152	146	76	62
AT1G15510	196	104	28	39	25	85	18	64	21	13	5	55	65	91	54	5	4
AT1G15520	627	375	50	105	274	542	297	239	196	17	65	79	304	321	353	216	151
AT1G15530	184	82	170	320	47	193	116	220	91	43	30	117	63	51	61	91	17
AT1G15540	124	106	17	23	16	165	27	54	35	0	5	4	47	41	79	0	2
AT1G15550	428	246	41	136	67	256	123	176	125	18	80	31	138	121	236	13	9
AT1G15560	312	182	17	31	0	0	0	14	14	2	24	2	54	89	160	1	3
AT1G15690	13414	5496	427	732	4606	9856	5802	7960	2187	1061	1342	2419	433	587	646	6844	3506
AT1G15710	479	370	75	140	117	155	457	286	139	46	58	110	95	127	137	181	126
AT1G15740	1012	539	90	113	1242	1971	1172	2134	555	145	121	291	208	234	264	668	426
AT1G15750	1852	1311	205	225	1564	2662	3135	3736	1334	175	216	342	539	582	974	680	390
AT1G15772	207	80	29	17	18	7	31	80	12	0	5	2	46	33	70	19	7
AT1G15780	1161	760	133	235	434	1050	601	1010	410	150	124	203	373	431	608	916	426
AT1G15800	319	187	36	96	871	1426	557	493	262	28	67	102	131	182	289	364	230
AT1G15820	2118	1134	62	79	3115	6514	1512	2222	697	250	234	447	152	159	240	687	292
AT1G15840	109	103	13	19	2	0	7	148	5	0	2	7	31	39	60	55	9
AT1G15850	9	38	8	26	1	0	45	60	22	2	8	3	49	35	46	20	5
AT1G15870	159	134	33	83	163	299	140	176	87	15	10	27	83	85	110	79	40
AT1G15880	538	233	28	88	335	728	540	557	265	61	43	137	80	110	90	200	111
AT1G15885	279	125	188	244	105	202	438	564	166	29	29	47	39	53	52	31	13
AT1G15890	243	92	125	223	129	134	264	314	110	16	17	85	69	116	139	17	4
AT1G15920	793	668	99	162	895	1194	1007	1784	339	81	66	155	240	329	420	326	201
AT1G15930	2138	940	51	88	2522	3557	2565	3581	1488	223	247	417	169	283	339	563	199
AT1G15940	1206	513	146	186	669	1097	1191	910	388	121	116	195	231	282	240	582	375
AT1G15950	778	289	28	41	175	355	316	299	161	79	60	176	65	67	66	246	131
AT1G15960	2516	1073	102	159	1030	1168	866	1752	570	42	34	78	296	271	376	750	309
AT1G15990	197	57	53	42	3	1	52	101	11	8	18	2	66	54	105	13	2
AT1G16010	428	267	69	108	270	515	379	771	173	106	133	279	144	192	220	143	62
AT1G16030	650	337	30	63	34	358	32	64	46	3	6	3	126	80	103	38	7
AT1G16080	264	201	38	46	377	204	119	20	22	44	87	93	129	114	223	103	34
AT1G16110	22	37	25	58	11	69	82	494	118	52	46	109	33	15	14	74	5
AT1G16120	120	40	58	73	8	64	77	65	38	0	4	46	55	79	44	2	3
AT1G16130	106	78	114	222	20	18	262	186	73	39	48	36	49	66	64	8	16
AT1G16140	48	50	5	52	2	0	4	14	37	15	13	0	68	68	175	0	4
AT1G16150	264	223	13	121	1	52	49	61	35	9	6	57	118	116	214	2	8
AT1G16170	490	252	22	31	181	369	353	541	222	23	34	82	66	100	147	122	54
AT1G16180	3903	1870	184	260	1010	1708	1685	2546	634	286	260	727	277	296	351	1091	578
AT1G16210	596	318	23	41	477	497	429	256	196	77	80	158	102	113	104	124	61
AT1G16220	432	483	32	72	40	107	58	124	61	19	23	31	127	157	233	28	21
AT1G16225	277	99	37	18	5	0	41	0	10	10	16	15	52	82	119	0	3
AT1G16240	1146	597	38	128	943	1994	1373	1537	638	154	183	340	112	142	210	385	210
AT1G16290	190	68	31	21	11	0	11	10	5	0	1	0	64	72	74	7	1
AT1G16300	85	140	33	56	93	143	107	452	210	29	37	62	88	86	112	11	15
AT1G16320	223	199	28	46	298	415	290	321	86	42	40	88	113	127	153	69	23
AT1G16350	408	287	1	37	167	527	606	887	157	21	18	38	62	73	122	91	57
AT1G16360	283	122	33	55	27	37	44	127	5	12	8	6	65	50	111	1	6
AT1G16370	486	236	114	103	24	11	375	701	251	195	138	354	46	33	48	107	102
AT1G16400	303	219	8	29	323	367	157	522	167	6	32	29	69	45	86	16	7
AT1G16410	1528	1173	98	170	3049	5125	5028	6940	2375	427	525	819	201	214	437	306	125
AT1G16420	371	277	68	59	148	311	837	1106	254	4	27	33	71	70	197	132	23
AT1G16440	31	12	11	79	63	72	8	21	0	6	3	0	59	76	84	90	10
AT1G16460	826	326	32	107	672	1254	554	921	213	102	92	243	140	135	208	131	94
AT1G16470	245	265	34	65	267	458	481	479	217	27	32	70	72	96	87	178	124
AT1G16480	396	221	47	75	460	704	496	366	111	26	16	46	123	140	173	543	290
AT1G16489	71	51	10	12	88	87	32	70	13	8	10	1	21	23	47	101	67
AT1G16500	149	233	30	42	153	361	312	330	194	11	19	32	75	96	129	157	84
AT1G16540	394	311	67	141	290	336	183	204	56	29	30	95	145	186	225	180	60
AT1G16560	661	441	46	58	307	412	445	581	246	38	37	25	88	124	162	136	134
AT1G16610	882	795	75	75	1050	1016	1117	1650	611	117	97	154	201	233	384	343	160
AT1G16660	9	23	38	20	0	0	21	0	0	9	4	0	61	42	54	3	0
AT1G16670	671	279	175	246	279	295	735	1275	350	439	314	624	101	98	165	130	65
AT1G16690	359	307	111	115	179	374	130	107	108	29	43	44	184	180	382	166	62
AT1G16710	2069	1311	291	421	1466	2396	1473	2644	682	267	228	356	677	712	863	969	494
AT1G16800	1194	877	230	420	1223	1522	1299	2830	711	87	131	167	468	622	719	742	328
AT1G16810	766	496	58	92	752	1356	755	1125	303	104	100	190	158	186	209	481	200
AT1G16820	61	81	27	31	177	153	91	323	90	19	10	26	39	37	50	134	66
AT1G16830	97	123	10	25	4	33	39	55	6	2	8	4	57	73	100	18	32
AT1G16840	801	346	28	67	516	675	404	755	226	163	177	721	80	132	142	292	186
AT1G16850	204	193	15	62	57	97	241	193	141	79	42	145	68	61	128	61	31
AT1G16860	1468	808	130	183	493	486	750	1219	307	142	115	336	144	271	310	936	507
AT1G16880	1232	648	75	133	1062	1687	1368	1081	474	130	164	269	151	217	258	452	234
AT1G16890	1362	681	63	113	942	1252	1247	1238	546	202	216	371	156	204	193	489	226
AT1G16916	76	101	12	21	157	370	171	115	56	10	18	20	40	21	40	59	13
AT1G16930	85	9	19	26	68	243	23	20	36	7	12	5	27	23	51	2	0
AT1G16980	308	115	67	55	60	1	28	25	3	7	16	3	79	82	186	86	38
AT1G17010	144	119	28	19	7	1	19	0	0	4	20	17	55	32	64	11	3
AT1G17040	1032	1082	166	28	90	132	416	561	183	12	20	30	186	157	312	140	69
AT1G17080	922	427	74	111	503	611	462	958	388	88	61	284	100	152	143	254	150
AT1G17090	467	544	72	62	178	196	239	367	135	37	26	49	203	197	270	49	41
AT1G17100	403	215	35	58	283	633	211	343	99	39	70	138	101	164	145	84	30
AT1G17110	1484	1028	74	172	356	595	552	709	448	195	180	302	348	356	564	433	164
AT1G17120	306	120	14	108	86	56	432	440	183	84	58	61	58	48	73	101	86
AT1G17140	222	180	292	422	72	57	189	215	79	36	20	46	78	70	86	139	45
AT1G17145	293	183	109	93	325	791	572	517	128	70	81	295	129	154	184	340	108
AT1G17147	26	31	42	44	11	5	20	54	18	8	7	18	9	17	28	67	2
AT1G17170	763	452	50	82	42	35	178	183	92	35	27	46	128	106	343	29	22
AT1G17180	147	156	20	20	1	11	4	10	28	9	9	12	62	46	80	56	23
AT1G17255	155	74	55	27	172	244	137	87	34	23	28	28	50	38	77	128	100
AT1G17275	142	100	14	36	0	0	13	74	45	6	14	0	70	58	133	14	7
AT1G17280	967	375	72	86	637	1131	676	1169	365	145	80	126	178	218	211	379	187
AT1G17290	1098	975	118	236	776	1242	1211	1766	481	464	333	1105	167	249	326	911	445
AT1G17340	467	401	107	115	129	55	417	576	192	219	181	420	99	116	211	283	162
AT1G17350	258	472	63	56	66	16	385	441	181	29	38	89	126	154	287	124	46
AT1G17360	2368	1378	287	302	374	569	2038	2237	1027	261	220	427	450	470	577	1332	591
AT1G17370	1184	644	144	249	1021	2217	2639	2810	1022	231	257	478	243	221	417	808	415
AT1G17380	3777	1863	653	904	1343	2063	3547	6805	1783	1571	1250	3168	379	384	386	2960	1812
AT1G17400	109	31	22	16	31	0	0	0	1	10	5	22	26	41	41	0	7
AT1G17420	4527	2801	1608	2263	1320	1517	7621	9582	3372	4347	3561	8654	556	663	947	1204	543
AT1G17430	322	242	38	80	123	57	335	385	171	31	43	59	65	75	118	215	98
AT1G17450	330	423	169	82	76	53	281	231	74	46	71	57	212	190	271	117	52
AT1G17470	612	326	8	62	627	658	682	986	212	69	65	127	109	155	153	160	83
AT1G17495	179	193	24	71	2	25	48	27	29	4	7	34	112	87	140	17	11
AT1G17500	1059	451	97	145	338	385	617	904	173	68	63	72	244	212	517	538	189
AT1G17530	262	213	50	33	276	741	325	470	219	29	31	75	103	109	127	114	45
AT1G17550	629	363	137	257	534	878	1021	1571	346	204	174	360	193	213	275	349	137
AT1G17615	25	7	7	65	0	0	0	12	0	5	5	4	19	7	20	1	1
AT1G17620	7348	3488	263	419	2160	3920	5735	6642	2496	1058	1095	2473	365	544	462	2333	1150
AT1G17650	245	299	32	22	49	45	88	167	55	44	46	66	69	94	76	29	25
AT1G17700	19	25	5	13	8	0	0	0	0	3	9	1	29	11	39	3	6
AT1G17720	2649	1214	290	378	1982	3456	2025	2801	1201	213	209	397	641	775	975	1132	550
AT1G17730	1120	619	208	243	1397	1781	1511	2228	863	151	176	360	172	264	360	1281	607
AT1G17745	3223	1954	188	210	1634	2150	1782	3074	956	233	206	475	325	417	475	597	304
AT1G17750	346	251	46	169	103	56	645	840	349	94	76	117	76	129	205	225	96
AT1G17760	788	559	91	178	272	232	577	380	364	115	103	298	220	216	409	422	128
AT1G17850	140	71	42	46	14	30	57	21	20	5	6	11	39	33	34	29	18
AT1G17880	1595	976	144	185	1676	2298	1941	3379	991	185	211	431	330	395	431	923	445
AT1G17890	589	313	32	32	263	616	366	725	96	24	36	37	55	96	130	112	77
AT1G17920	72	141	66	73	0	0	76	1	0	8	19	14	88	40	83	23	24
AT1G17930	435	361	80	47	282	309	390	744	224	29	15	73	125	162	208	438	122
AT1G17950	575	253	48	41	582	1233	268	104	104	32	52	100	74	71	106	256	114
AT1G17980	629	537	163	275	434	924	868	1167	432	328	304	628	202	228	298	416	162
AT1G18030	127	77	46	68	248	241	300	520	132	73	70	66	68	66	69	135	48
AT1G18050	11	7	14	7	1	0	0	0	5	6	0	10	7	27	38	66	4
AT1G18060	552	245	37	58	372	662	207	254	163	63	45	163	62	81	121	74	64
AT1G18070	1523	1196	274	358	1112	1563	1111	1367	436	352	360	622	388	417	535	1081	497
AT1G18080	1646	923	52	123	1352	2299	1783	3176	562	127	176	366	191	248	282	256	204
AT1G18140	630	386	63	120	154	129	305	175	241	3	42	29	166	130	442	21	14
AT1G18150	430	627	138	148	141	184	151	181	131	68	65	145	127	86	187	61	100
AT1G18160	707	908	158	242	934	1075	1024	1425	666	139	161	225	270	255	378	408	254
AT1G18190	899	424	173	199	546	308	380	612	264	112	80	75	234	228	361	465	333
AT1G18191	352	303	18	32	34	50	49	23	47	6	20	20	57	69	146	49	19
AT1G18197	825	186	32	76	154	446	180	437	311	7	21	27	94	67	206	357	148
AT1G18200	1062	647	324	388	348	282	1455	1746	549	342	283	704	99	106	236	796	377
AT1G18210	5743	3152	2193	3395	3214	4515	8779	12196	4456	1081	862	1725	813	908	1033	4666	2538
AT1G18250	585	262	12	33	64	26	413	110	154	12	32	48	71	78	143	175	61
AT1G18270	1481	1223	209	365	1070	1832	1395	1382	398	232	270	508	423	438	770	3273	1616
AT1G18300	1786	951	440	577	2365	4045	2838	4309	1556	697	485	1393	329	370	333	839	379
AT1G18310	132	80	32	31	21	70	126	103	67	42	28	57	69	78	92	28	13
AT1G18360	242	261	129	132	113	263	275	301	49	17	24	25	126	119	132	124	75
AT1G18370	347	421	47	62	50	65	34	180	50	49	28	66	164	153	239	104	12
AT1G18390	719	572	332	378	44	86	184	621	112	28	43	80	167	173	348	41	21
AT1G18400	402	393	53	65	27	51	214	140	41	9	32	16	78	65	176	66	48
AT1G18460	488	592	76	70	86	147	206	226	318	102	131	301	243	160	250	258	88
AT1G18470	1297	901	121	122	363	691	491	706	434	117	95	190	231	258	347	631	296
AT1G18520	105	126	18	14	27	94	65	69	82	13	9	10	67	65	115	0	2
AT1G18540	1174	547	49	69	833	965	1481	1336	488	119	143	295	110	133	135	271	127
AT1G18550	368	305	96	138	0	15	51	95	140	18	2	34	61	96	147	1	16
AT1G18560	190	118	61	125	140	434	285	310	192	31	32	25	118	227	217	98	65
AT1G18570	307	255	68	87	257	601	762	1580	337	21	34	66	114	151	239	139	34
AT1G18590	508	423	31	61	974	1358	1057	1292	255	80	71	118	135	146	218	79	35
AT1G18650	267	230	41	85	72	149	511	559	124	7	9	8	86	97	79	182	92
AT1G18670	671	424	145	116	409	516	953	1590	461	26	95	55	336	397	633	403	167
AT1G18680	270	123	32	23	23	47	215	286	97	23	25	35	60	49	56	21	26
AT1G18700	2397	1306	263	296	1872	3015	1620	2622	1086	194	194	428	334	396	818	4263	1953
AT1G18710	453	442	90	77	164	290	547	560	296	133	120	171	196	185	390	113	12
AT1G18720	1384	766	119	162	432	602	1257	1622	516	257	236	555	161	202	222	395	222
AT1G18740	5381	3076	923	1321	2819	3124	6639	10192	2802	1372	1184	2209	952	1156	1076	1366	1293
AT1G18745	311	163	36	43	294	520	512	969	198	100	74	109	107	127	98	151	68
AT1G18750	267	173	91	66	29	198	302	173	102	127	54	178	81	80	82	134	33
AT1G18760	15	20	11	1	0	0	26	17	26	11	5	13	16	7	25	4	0
AT1G18780	32	49	29	15	0	0	0	0	1	0	8	16	39	34	56	0	4
AT1G18790	286	177	43	43	0	0	78	37	49	2	16	30	54	48	152	43	21
AT1G18810	98	88	34	24	0	0	2	19	0	0	10	23	58	68	90	56	3
AT1G18830	704	472	122	110	127	127	125	521	106	46	29	40	160	198	328	41	25
AT1G18835	95	76	7	8	96	105	149	445	119	2	5	2	57	65	74	17	19
AT1G18840	1110	690	121	127	524	850	715	708	262	101	105	158	185	218	330	536	320
AT1G18860	446	402	27	39	66	75	30	73	97	3	23	12	91	81	127	7	10
AT1G18870	545	239	56	92	25	125	175	201	33	34	82	67	136	200	215	5	9
AT1G18890	454	292	117	184	266	713	457	888	316	136	157	227	101	74	150	271	112
AT1G18910	822	714	99	180	161	98	345	340	74	64	71	62	228	137	290	63	35
AT1G18950	1349	980	159	167	480	822	735	1133	378	82	84	236	306	316	513	1043	450
AT1G18990	142	168	35	68	238	162	255	602	141	17	3	28	61	76	104	132	80
AT1G19000	2391	1024	163	227	2496	4554	2290	3507	728	258	245	425	415	458	507	1441	777
AT1G19020	319	165	139	195	53	29	453	636	144	124	113	334	18	13	17	30	19
AT1G19040	303	237	32	30	78	156	99	178	11	4	2	0	68	40	139	143	78
AT1G19050	1739	792	123	231	1085	1989	800	1178	433	74	50	44	196	246	234	1098	580
AT1G19080	142	64	7	32	196	336	138	179	95	20	29	37	66	57	41	141	85
AT1G19110	861	432	53	112	468	243	217	367	108	79	107	342	192	168	204	198	48
AT1G19120	328	184	34	53	446	472	335	651	103	16	40	50	62	79	46	111	81
AT1G19130	410	264	56	125	984	1290	655	1366	327	43	81	147	148	138	147	240	143
AT1G19170	1077	484	35	77	735	1447	332	163	118	44	81	301	64	41	88	646	274
AT1G19180	11264	6331	4510	7203	7658	12194	9330	18039	5077	3778	3275	7004	625	819	798	7335	4467
AT1G19200	87	62	6	11	41	59	133	142	122	4	13	10	34	31	44	103	41
AT1G19210	708	480	123	167	124	173	564	825	410	147	92	188	36	54	89	67	35
AT1G19220	2389	1137	768	1120	403	522	2631	3474	1219	1828	1213	2595	292	305	429	500	224
AT1G19230	159	283	100	56	231	130	164	112	108	47	53	62	162	186	271	298	122
AT1G19270	762	339	114	128	733	980	949	1045	458	81	160	383	140	161	215	1005	531
AT1G19290	247	186	54	49	397	593	474	437	225	36	72	34	88	110	134	863	348
AT1G19300	8089	3574	583	947	3908	5803	4689	6723	1936	741	781	1907	548	642	570	4002	1988
AT1G19310	273	144	65	35	306	363	389	398	25	90	79	262	51	53	101	126	71
AT1G19320	26	20	10	8	0	0	50	101	2	1	2	3	17	21	36	3	0
AT1G19330	965	502	235	376	377	615	916	1319	529	77	72	227	311	317	422	180	106
AT1G19350	571	294	191	221	1300	2341	833	1515	562	160	162	343	249	288	277	302	106
AT1G19360	163	78	9	25	2	13	102	93	37	19	12	47	14	21	22	90	8
AT1G19370	111	84	8	14	21	3	53	4	8	29	15	91	53	46	44	27	29
AT1G19380	500	283	241	343	167	354	1661	2885	747	529	490	1250	84	102	130	283	113
AT1G19400	760	473	73	90	754	1050	835	1376	381	111	99	193	212	183	276	441	160
AT1G19410	72	73	30	65	2	0	62	0	42	2	3	2	41	31	82	12	26
AT1G19430	1191	660	87	224	816	863	1178	1135	502	75	80	198	228	252	325	1035	408
AT1G19450	978	568	46	169	586	991	648	716	261	454	386	946	177	232	396	333	179
AT1G19470	38	23	16	14	4	1	7	8	9	0	1	0	16	3	28	7	6
AT1G19485	856	588	92	175	1224	1657	899	844	542	103	94	94	275	304	407	742	396
AT1G19510	99	116	17	26	16	124	44	92	10	3	10	4	32	46	61	0	1
AT1G19530	33	30	8	13	93	122	174	135	55	5	6	16	38	19	29	10	14
AT1G19540	207	94	26	45	359	419	677	871	301	37	24	93	59	94	79	53	52
AT1G19560	604	248	47	43	10	4	56	50	29	4	18	24	75	75	94	20	4
AT1G19565	49	41	1	1	7	7	48	69	11	11	13	29	16	22	14	4	5
AT1G19570	2593	1340	127	169	1548	3122	3171	5702	1539	1428	1456	4105	103	143	156	1760	1008
AT1G19580	603	488	46	42	95	189	272	294	101	45	83	134	105	106	208	103	36
AT1G19600	1169	530	75	124	550	1387	1317	1749	557	71	163	260	94	162	351	265	114
AT1G19650	1499	545	60	119	77	196	343	132	103	30	59	74	217	322	541	20	15
AT1G19660	829	510	93	66	1279	1666	591	1303	328	129	71	151	255	302	371	210	166
AT1G19670	829	357	128	150	448	1789	637	433	225	64	86	81	108	129	237	52	48
AT1G19690	168	153	17	23	167	329	214	383	125	20	11	16	73	77	84	65	42
AT1G19700	886	353	135	125	707	1220	269	513	309	38	66	146	212	224	248	465	220
AT1G19715	838	401	49	60	437	877	833	779	237	42	48	63	116	145	203	135	35
AT1G19720	1149	583	213	371	1241	2030	1786	2103	887	257	150	304	343	361	379	593	288
AT1G19770	5757	2658	1350	2083	4570	7221	7173	11960	3462	418	419	1297	1511	1735	1626	2107	1264
AT1G19780	712	248	97	84	236	496	956	1294	520	32	77	85	135	121	300	208	155
AT1G19790	278	370	1	41	5	41	113	179	28	20	9	3	83	88	156	10	6
AT1G19810	237	261	15	32	22	1	79	78	29	20	4	18	121	91	137	32	10
AT1G19830	72	130	10	14	16	1	0	9	5	0	0	0	19	30	50	1	1
AT1G19835	5479	2253	280	457	4701	7716	4814	7213	2921	256	235	333	771	903	1164	2657	1298
AT1G19850	431	314	48	98	230	659	588	739	289	36	84	40	165	138	194	562	220
AT1G19870	2458	1498	247	331	2547	4078	2353	3225	997	229	242	431	816	975	1075	2999	1304
AT1G19880	845	398	134	64	453	907	933	1219	493	113	142	137	122	175	211	760	265
AT1G19910	2697	1510	101	176	2304	4064	2388	3499	1219	248	321	528	297	439	487	869	356
AT1G19920	1315	444	71	66	727	1288	737	1233	321	142	88	155	172	196	256	245	152
AT1G19930	127	46	24	28	255	246	35	171	23	7	8	3	31	18	48	70	69
AT1G19940	2046	986	106	86	2111	3175	1251	1361	274	110	215	278	88	196	132	1278	629
AT1G19960	284	245	24	50	117	228	254	331	112	17	12	20	93	136	149	3	11
AT1G19970	308	88	43	48	190	172	235	139	40	16	15	6	36	42	76	214	88
AT1G19990	166	101	21	40	238	166	216	284	110	30	20	63	76	93	89	207	89
AT1G20010	592	433	48	67	154	446	452	595	219	47	31	78	90	99	121	237	101
AT1G20020	611	329	57	66	606	1419	362	530	136	96	86	149	130	122	196	347	132
AT1G20030	144	54	26	25	67	37	33	319	38	16	17	20	50	41	104	369	178
AT1G20050	242	226	18	23	191	546	328	544	272	38	48	144	27	99	61	248	79
AT1G20060	87	192	86	49	31	12	75	46	25	22	11	44	67	87	92	54	30
AT1G20065	62	71	4	6	2	8	4	5	2	1	9	6	27	35	41	37	1
AT1G20080	78	133	36	54	7	134	59	115	47	13	18	12	51	106	129	198	103
AT1G20090	1380	739	245	227	824	1115	1596	2194	677	207	139	285	161	239	325	2060	867
AT1G20100	3514	1870	1112	1556	6604	10953	8473	12138	3972	1380	1205	2736	1529	1773	1845	4113	2390
AT1G20110	1709	861	95	184	1125	2720	2042	2783	793	163	176	412	211	265	403	784	441
AT1G20130	167	255	31	52	14	28	40	30	66	27	11	18	85	51	196	37	9
AT1G20150	256	186	54	26	121	159	424	313	238	9	14	1	100	110	178	3	6
AT1G20160	614	321	104	94	505	564	618	1882	624	28	10	140	117	125	260	227	55
AT1G20180	534	401	50	85	4	43	263	515	70	0	13	8	65	83	157	2	49
AT1G20190	321	308	40	43	31	21	142	259	73	6	9	20	37	62	109	43	24
AT1G20200	939	568	62	69	435	235	445	852	332	89	54	162	98	114	211	101	52
AT1G20230	102	134	22	42	51	41	16	17	10	3	4	29	53	72	68	13	8
AT1G20260	1575	620	102	190	645	928	620	1724	344	139	228	286	197	200	245	365	154
AT1G20300	205	184	126	130	160	60	226	269	71	33	16	22	112	161	176	55	12
AT1G20310	146	68	100	151	9	1	83	148	105	12	15	30	32	17	41	3	5
AT1G20330	1590	650	179	106	319	365	1106	1410	604	135	149	266	261	210	318	311	181
AT1G20340	3432	1395	120	103	2851	4316	1571	2490	647	386	417	1061	104	141	133	499	316
AT1G20390	1945	1270	119	232	407	980	688	1642	456	39	102	128	448	343	1080	64	57
AT1G20400	616	570	39	110	148	572	397	217	230	9	33	29	217	159	370	40	10
AT1G20430	290	143	20	39	224	575	294	560	188	46	25	59	86	76	67	136	49
AT1G20440	9427	4855	1065	1596	8365	9749	17135	18985	8363	5695	5041	12156	3309	4140	3676	19783	8488
AT1G20450	53786	23946	6230	8566	16580	17888	44474	44569	19989	12518	11521	24924	5069	6521	6146	31113	17186
AT1G20480	245	331	33	56	63	61	209	95	61	12	13	26	129	113	156	12	25
AT1G20490	124	67	12	83	32	64	33	32	13	14	10	3	56	47	46	6	6
AT1G20500	187	62	41	31	16	57	22	60	88	2	2	3	40	54	62	42	31
AT1G20510	3244	1644	1005	1732	942	2324	8282	12607	4055	1127	1068	3483	222	249	273	2588	1261
AT1G20515	84	42	28	24	7	4	54	82	30	21	21	38	23	21	13	30	5
AT1G20550	196	116	36	26	18	104	120	193	67	20	14	22	118	57	96	189	81
AT1G20570	825	823	133	218	151	248	445	683	101	90	83	55	250	273	553	144	47
AT1G20575	527	123	22	30	57	121	154	159	61	42	36	74	43	38	70	105	78
AT1G20580	721	417	28	37	306	502	383	600	224	30	73	47	99	146	173	111	50
AT1G20620	25494	11692	1016	1581	25851	37625	24146	38511	11369	2991	3032	6497	2392	2802	2710	10287	5059
AT1G20630	392	410	159	189	508	745	523	1031	271	90	95	172	228	216	306	562	288
AT1G20670	847	521	122	181	544	1044	660	819	247	90	119	122	283	297	293	970	586
AT1G20680	310	234	28	24	12	155	101	88	65	2	6	22	44	53	97	251	116
AT1G20696	915	724	78	101	454	710	665	1101	353	101	61	88	141	180	184	342	167
AT1G20720	242	389	80	116	0	0	339	607	256	20	17	58	145	153	234	99	57
AT1G20750	278	154	57	73	0	1	19	74	20	13	0	19	113	79	160	5	35
AT1G20770	485	315	29	60	329	218	161	259	89	64	27	106	124	136	144	230	114
AT1G20790	229	337	15	23	3	1	66	1	1	5	12	32	57	44	124	35	8
AT1G20810	203	79	20	18	187	244	127	360	77	39	23	109	23	38	50	113	42
AT1G20823	2952	1201	167	336	1007	1417	1054	1786	574	392	363	847	164	169	244	158	84
AT1G20830	404	427	36	50	348	728	452	731	277	16	31	57	159	100	179	162	51
AT1G20840	737	735	114	189	207	740	528	1090	273	89	100	229	151	150	260	740	351
AT1G20850	4248	1761	105	229	316	667	1764	2359	844	279	384	843	145	134	129	11531	5836
AT1G20920	52326	24728	3108	4638	19531	18685	43534	39739	20386	2585	2309	4630	4977	7330	6715	46680	24684
AT1G20925	163	94	3	31	3	0	35	59	14	8	28	15	71	50	91	3	10
AT1G20950	825	286	40	81	484	1200	634	1371	224	82	115	197	105	143	237	182	130
AT1G20970	4595	2277	609	780	5169	5301	8024	10215	4446	570	446	1012	544	660	688	9881	4649
AT1G20980	2322	1514	215	383	2283	3744	2541	4666	1248	343	311	574	583	668	738	1168	758
AT1G21000	442	180	115	54	410	538	508	626	247	102	95	170	159	215	231	139	70
AT1G21050	268	174	38	59	218	178	966	1184	250	3	6	4	166	231	224	123	52
AT1G21065	316	284	86	90	465	860	511	1116	300	43	58	128	127	130	140	194	70
AT1G21070	583	435	83	96	123	281	218	117	52	47	27	58	138	117	171	174	97
AT1G21080	1183	683	165	220	385	479	1111	982	600	276	249	678	231	222	344	381	194
AT1G21110	51	24	34	37	0	2	28	18	6	22	30	12	26	26	49	18	6
AT1G21120	48	25	19	38	9	45	7	1	1	28	14	38	17	18	13	0	3
AT1G21130	118	77	98	240	43	97	628	801	247	59	75	85	47	84	83	57	39
AT1G21150	328	295	19	64	49	116	181	147	31	3	25	3	116	94	231	7	11
AT1G21160	3205	1528	462	672	2481	3102	3664	4002	1638	310	276	505	590	834	756	3620	1737
AT1G21190	318	131	40	28	434	947	460	612	77	37	34	73	64	73	69	114	32
AT1G21210	264	167	79	156	764	940	678	706	277	24	65	42	228	297	293	225	95
AT1G21230	37	13	24	20	2	0	10	91	2	19	3	48	26	34	88	22	21
AT1G21240	44	145	24	42	121	138	401	724	203	0	3	30	78	78	107	2	15
AT1G21250	1143	379	64	90	600	908	1818	2853	855	34	40	34	201	212	234	278	125
AT1G21270	489	306	135	146	245	676	703	1098	298	18	36	67	155	183	322	71	69
AT1G21310	1564	720	33	63	463	605	788	1242	434	30	31	77	209	328	334	161	151
AT1G21320	773	304	42	68	10	0	145	2	174	19	39	37	154	161	268	6	12
AT1G21326	157	123	83	135	33	36	164	137	56	32	6	28	59	24	42	8	7
AT1G21370	386	246	37	68	209	642	387	533	126	63	65	198	74	75	158	170	83
AT1G21380	959	373	88	141	436	862	632	1150	397	182	198	388	133	144	216	294	148
AT1G21390	486	373	61	86	280	325	1171	1288	534	52	39	71	188	253	244	115	40
AT1G21440	1151	536	35	77	1465	2580	2090	2339	783	164	262	542	89	127	233	105	58
AT1G21450	789	385	201	117	533	584	809	881	304	234	190	405	190	229	357	152	101
AT1G21460	1157	715	177	263	362	635	705	904	348	87	63	100	179	214	298	269	120
AT1G21475	84	27	5	10	0	0	12	17	49	0	3	0	19	13	45	1	0
AT1G21490	154	77	40	18	2	88	104	130	27	0	1	0	27	31	78	0	6
AT1G21500	293	197	43	36	385	943	744	789	238	34	48	47	51	49	81	134	100
AT1G21520	160	153	44	87	85	183	500	663	219	34	35	80	62	57	136	39	20
AT1G21530	206	115	17	47	19	0	52	56	1	1	2	0	58	70	154	2	1
AT1G21540	40	153	14	17	9	0	5	5	3	12	6	10	24	62	118	0	0
AT1G21550	57	84	20	22	10	29	36	71	36	3	17	19	50	33	87	3	4
AT1G21580	2833	1464	479	640	2648	4542	3930	5167	1864	311	255	673	776	958	918	1744	792
AT1G21590	528	216	99	136	356	520	383	456	117	132	102	98	91	151	111	43	35
AT1G21610	354	397	90	110	345	797	497	821	255	40	42	100	143	184	187	438	180
AT1G21630	1945	1133	231	341	1057	1321	1389	1857	642	180	162	344	482	557	941	824	473
AT1G21670	170	184	65	54	1	107	31	292	25	49	50	203	67	112	173	29	14
AT1G21680	436	271	36	34	459	666	350	1065	197	96	77	195	111	126	114	212	109
AT1G21700	514	188	89	94	307	204	257	699	96	43	35	86	115	117	131	414	190
AT1G21722	86	245	45	31	6	8	15	10	0	21	10	0	43	68	122	42	23
AT1G21740	224	237	93	144	172	88	291	208	97	18	27	61	184	158	234	276	98
AT1G21750	1259	624	113	137	408	324	1017	1523	416	85	113	159	140	195	284	531	193
AT1G21810	389	239	29	53	55	85	121	228	123	19	27	34	123	149	259	203	51
AT1G21830	1410	746	131	180	3237	4353	1836	3120	955	369	329	863	436	492	569	1997	994
AT1G21840	134	39	15	73	178	405	226	156	21	3	17	6	57	62	80	148	64
AT1G21860	104	109	8	12	0	0	13	37	23	0	8	0	48	44	80	0	1
AT1G21870	249	123	13	53	22	177	99	75	71	3	4	1	64	72	84	0	7
AT1G21880	646	424	53	81	58	117	172	384	101	56	20	89	120	115	191	74	57
AT1G21890	482	344	34	44	110	187	198	67	138	1	6	2	152	153	251	3	12
AT1G21910	384	331	143	148	110	70	249	319	132	22	36	61	65	47	116	270	171
AT1G21920	514	194	44	30	2040	2846	772	708	236	85	64	137	131	137	149	824	417
AT1G21940	318	161	59	58	41	5	52	53	43	23	33	6	81	101	145	3	7
AT1G21960	101	71	9	18	0	0	9	19	0	0	5	16	16	24	17	0	1
AT1G21970	4	63	20	18	0	1	0	13	0	0	10	3	26	22	38	0	0
AT1G21990	66	41	25	53	30	77	166	159	56	4	7	16	58	64	72	9	6
AT1G22000	67	12	26	17	0	0	9	0	0	9	0	0	23	46	45	0	0
AT1G22030	1060	684	88	44	666	1218	1532	2266	1001	26	48	85	360	393	481	488	239
AT1G22060	1459	739	214	270	1149	817	902	1018	441	138	122	150	411	402	534	1822	1064
AT1G22065	181	75	14	6	65	110	191	358	102	5	11	9	29	25	54	15	3
AT1G22070	380	187	105	119	236	290	385	573	184	108	71	227	166	162	259	48	41
AT1G22080	290	306	67	75	29	124	177	53	50	26	30	12	124	79	237	13	14
AT1G22120	113	218	56	54	11	18	127	86	21	10	7	3	54	49	100	0	16
AT1G22140	363	346	13	29	483	1052	368	368	72	42	25	119	55	101	80	100	61
AT1G22150	312	132	47	72	21	0	51	19	77	4	5	0	126	119	244	12	4
AT1G22160	780	480	39	92	916	1219	828	807	389	65	56	124	307	393	396	50	30
AT1G22190	2081	934	362	478	2735	4174	5306	8073	2788	537	593	1496	730	828	819	762	483
AT1G22200	669	440	151	180	422	717	1103	1148	280	148	120	322	154	205	278	243	97
AT1G22240	187	171	50	54	2	39	2	0	0	4	17	0	69	64	95	2	1
AT1G22260	20	37	26	36	0	0	27	68	2	8	6	0	27	13	33	19	13
AT1G22280	499	325	248	332	391	333	810	1101	366	293	281	474	143	136	147	414	226
AT1G22300	3903	1786	148	254	1088	1910	1861	3212	983	307	351	470	217	363	375	729	433
AT1G22310	91	153	52	50	132	506	170	341	65	49	79	149	76	69	73	239	111
AT1G22330	199	131	102	116	102	207	109	131	46	29	24	28	127	122	188	391	68
AT1G22360	235	221	95	94	119	120	417	361	144	59	49	62	124	126	176	73	32
AT1G22370	335	286	45	31	15	78	38	62	45	15	27	50	140	139	211	1	5
AT1G22380	127	95	13	74	1	0	38	2	1	8	8	41	64	83	72	5	9
AT1G22400	247	242	120	80	42	145	50	29	63	78	26	18	130	221	273	98	27
AT1G22410	10317	4146	327	366	4723	7508	3474	4628	1823	822	771	1595	629	841	822	2455	1074
AT1G22450	867	607	54	143	360	1078	597	896	361	145	122	160	171	174	197	186	132
AT1G22470	289	228	38	50	2039	3274	677	1116	307	27	27	55	79	78	117	1274	697
AT1G22480	3812	1761	176	233	10093	20125	7683	12474	4207	547	659	1469	406	449	635	3606	1995
AT1G22510	214	118	35	33	150	181	446	574	285	33	39	137	95	117	140	196	86
AT1G22530	2303	1410	203	230	1253	1230	4969	4782	2256	503	348	796	443	493	523	1677	654
AT1G22550	400	204	37	55	106	47	299	605	165	25	37	80	81	89	238	287	131
AT1G22560	171	144	34	77	21	0	40	11	42	8	5	0	143	114	175	2	10
AT1G22590	199	139	31	14	43	26	16	14	0	4	19	6	54	79	94	75	3
AT1G22630	148	108	10	12	262	381	38	89	60	30	29	59	34	70	72	49	20
AT1G22640	342	139	22	31	804	1911	269	558	281	36	42	63	69	83	185	146	86
AT1G22710	8414	3857	276	256	1441	2107	1880	3163	1048	218	188	427	415	482	652	1911	1114
AT1G22750	532	372	31	75	341	648	373	381	140	97	106	164	122	165	212	38	63
AT1G22760	205	206	4	24	23	29	65	78	18	9	3	0	59	63	78	3	1
AT1G22770	1070	909	97	174	218	290	267	438	192	44	77	175	310	320	466	271	116
AT1G22780	1400	1074	57	90	640	1458	809	1724	340	109	167	206	142	185	424	251	108
AT1G22790	498	382	22	57	349	663	409	687	254	37	55	69	164	166	208	84	50
AT1G22840	1125	528	23	46	313	580	662	769	191	122	85	257	54	82	89	226	94
AT1G22850	473	279	17	81	400	414	403	398	130	68	47	92	71	72	113	92	55
AT1G22860	495	339	152	124	202	425	392	529	213	36	47	64	210	272	310	209	123
AT1G22870	1051	578	91	209	236	168	514	487	173	109	150	312	172	163	243	137	85
AT1G22882	1163	699	178	288	580	228	1170	1557	505	108	104	236	140	165	193	578	254
AT1G22885	294	203	55	73	333	407	169	159	159	18	11	34	46	64	65	93	42
AT1G22890	270	140	131	234	491	802	286	425	176	48	51	57	44	38	105	188	114
AT1G22910	726	538	189	150	487	870	862	959	333	141	110	202	145	160	229	229	122
AT1G22930	4951	2258	590	827	2754	2414	2731	3932	1231	756	580	1133	626	825	825	3505	1634
AT1G22980	343	424	36	49	22	2	45	16	8	15	1	0	65	68	133	3	9
AT1G22990	278	141	27	49	20	55	68	245	50	7	3	5	62	33	152	27	11
AT1G23020	375	73	35	62	511	702	492	381	204	124	50	164	116	143	184	66	41
AT1G23037	119	78	17	17	5	0	0	0	0	2	0	1	16	30	38	0	4
AT1G23040	605	307	40	47	798	672	363	943	197	41	79	88	170	214	238	358	204
AT1G23060	152	214	20	32	40	119	14	58	43	21	22	11	83	102	120	12	6
AT1G23080	849	412	55	121	21	83	185	359	108	40	40	25	215	233	369	130	74
AT1G23090	1064	581	347	552	159	296	551	481	238	83	51	130	201	224	334	164	79
AT1G23100	71	103	19	32	20	49	43	36	28	11	5	1	32	28	49	0	0
AT1G23110	132	65	7	32	1	6	19	33	23	3	3	2	51	39	73	0	1
AT1G23120	77	99	8	13	115	134	115	79	31	3	7	11	30	35	59	173	56
AT1G23190	4081	1645	154	156	1082	3612	946	1554	627	196	215	325	242	286	346	726	443
AT1G23201	218	152	26	75	0	0	38	62	63	13	18	5	83	76	163	86	13
AT1G23205	100	50	1	16	6	0	12	9	11	4	5	0	43	56	83	6	7
AT1G23230	1025	728	147	188	322	264	142	349	155	84	56	63	401	281	475	161	78
AT1G23260	678	340	96	88	562	891	463	456	193	52	57	190	134	135	159	523	266
AT1G23270	58	13	19	3	1	0	2	0	0	0	0	0	20	21	27	2	8
AT1G23300	159	367	32	19	12	20	195	307	52	15	28	8	89	76	166	36	54
AT1G23310	1713	1063	121	239	6309	10641	3213	4744	1363	690	604	1329	458	595	633	645	249
AT1G23340	550	375	47	44	60	163	593	570	223	7	17	2	105	137	202	326	200
AT1G23350	663	217	18	32	19	39	310	190	61	7	12	11	52	58	122	15	26
AT1G23380	1741	1484	206	316	1325	1868	1653	2121	797	116	132	191	1110	1456	1698	512	225
AT1G23390	778	286	37	68	1090	2833	1462	2077	621	147	115	298	127	94	271	803	456
AT1G23440	706	405	59	68	519	764	829	1317	368	92	141	156	101	189	224	217	94
AT1G23460	854	374	116	130	119	539	478	717	422	47	43	89	76	117	191	1210	528
AT1G23490	5697	2472	184	468	2020	3186	3904	5972	1703	622	730	1617	216	300	306	2624	1272
AT1G23520	108	150	81	35	12	7	44	0	0	12	14	5	49	70	100	36	15
AT1G23530	958	432	64	26	25	19	66	157	6	30	9	11	45	82	70	47	26
AT1G23550	783	424	42	73	361	290	188	240	56	54	83	35	154	193	378	54	23
AT1G23580	83	91	26	28	3	28	46	17	13	4	10	20	51	25	72	77	49
AT1G23620	541	201	53	39	20	18	119	66	32	10	16	2	61	59	201	84	14
AT1G23645	178	46	78	34	50	57	71	238	28	1	5	0	35	33	101	8	0
AT1G23700	358	412	83	35	66	246	261	78	71	10	32	14	132	150	237	7	5
AT1G23710	2932	1443	1532	2172	4156	4721	10693	13773	5202	611	619	1285	979	1249	1106	2184	868
AT1G23720	167	21	36	6	0	0	11	5	3	11	6	13	37	22	84	0	1
AT1G23800	394	322	17	39	174	448	293	351	212	34	25	142	81	66	129	209	173
AT1G23850	733	537	91	93	447	1015	1309	1642	448	82	103	211	226	206	389	112	72
AT1G23860	898	471	126	143	677	1254	923	1633	733	78	113	132	180	256	296	362	133
AT1G23870	317	221	69	130	100	149	234	305	244	47	44	73	161	126	210	225	183
AT1G23880	380	224	87	130	19	102	224	67	51	24	55	21	122	194	232	97	62
AT1G23900	700	531	217	194	716	895	849	677	323	171	131	200	204	298	396	332	191
AT1G23935	483	246	116	121	315	647	382	335	180	39	44	37	211	240	387	96	55
AT1G23990	114	65	22	4	0	0	23	66	10	0	22	23	38	51	60	36	2
AT1G24040	142	46	41	49	49	208	66	181	54	15	7	25	51	69	69	199	81
AT1G24050	831	251	51	72	593	820	712	604	273	57	96	127	97	96	182	272	113
AT1G24070	546	604	75	70	555	667	619	994	307	53	32	76	235	241	372	95	78
AT1G24090	253	566	85	137	38	90	228	333	124	19	27	48	143	140	255	42	33
AT1G24100	1240	618	63	116	1347	2051	2895	4203	1134	227	115	341	267	270	272	357	243
AT1G24120	894	425	93	113	1414	2539	1147	1481	568	96	52	107	166	201	222	1801	808
AT1G24145	22	25	7	5	51	83	130	378	111	2	9	10	10	20	25	9	2
AT1G24147	77	135	2	21	76	189	181	217	77	3	11	16	28	28	67	5	4
AT1G24148	121	103	17	10	195	391	61	211	57	13	14	34	61	50	75	3	10
AT1G24150	176	129	444	547	149	10	504	285	189	98	60	59	64	47	53	58	36
AT1G24160	1153	678	312	386	569	761	1419	1129	726	126	163	251	206	298	318	494	212
AT1G24170	767	270	71	42	292	93	902	1419	569	131	134	188	103	49	123	265	149
AT1G24180	1112	636	145	210	510	796	908	1627	594	122	127	235	229	259	262	396	255
AT1G24190	1201	658	282	275	618	769	1191	1379	561	131	145	236	410	431	610	432	312
AT1G24210	102	131	33	55	18	0	49	69	19	2	5	10	39	42	112	7	7
AT1G24300	1446	852	124	246	1049	1185	1091	1821	755	147	123	127	412	400	614	734	329
AT1G24330	2003	1533	535	801	923	1066	2681	3122	1429	361	324	806	410	354	775	841	348
AT1G24350	153	97	43	18	169	375	157	257	79	55	30	45	39	39	41	45	49
AT1G24420	47	51	18	13	4	3	13	8	0	0	0	2	39	20	33	2	2
AT1G24440	477	307	33	58	197	499	341	572	109	43	37	45	92	62	224	245	151
AT1G24460	1362	794	258	396	1355	2038	1299	2081	794	273	165	316	477	534	676	1008	480
AT1G24470	208	245	61	116	22	42	124	147	78	3	17	32	65	55	126	34	26
AT1G24510	832	530	41	109	492	1169	1032	1491	453	105	99	230	165	185	230	148	120
AT1G24520	605	388	45	108	132	287	533	777	176	15	25	57	57	75	137	12	30
AT1G24530	258	147	5	19	241	381	273	405	55	30	17	7	127	102	121	179	68
AT1G24570	403	456	47	155	59	105	75	235	21	23	35	9	122	142	240	45	9
AT1G24575	1862	675	20	21	45	38	21	169	7	14	7	10	29	36	60	10	12
AT1G24600	137	66	4	21	135	196	245	233	95	23	9	44	34	22	56	99	54
AT1G24610	520	205	50	60	327	312	171	205	138	19	34	49	142	100	227	297	104
AT1G24625	281	135	18	17	177	159	183	716	287	26	17	6	65	74	91	27	28
AT1G24640	411	294	14	71	0	0	98	18	60	13	14	12	129	79	200	26	9
AT1G24686	131	87	24	20	47	5	38	37	2	3	12	14	44	31	100	0	1
AT1G24706	1813	1161	340	397	984	1204	1169	1839	798	167	156	204	536	590	979	749	468
AT1G24735	717	459	74	52	46	43	60	5	90	17	5	45	142	86	195	23	20
AT1G24764	1829	1069	95	137	242	260	731	750	358	79	73	118	236	243	355	305	186
AT1G25220	341	154	132	200	135	197	587	714	221	310	248	676	75	101	139	190	65
AT1G25230	670	307	31	62	237	366	296	169	123	53	102	178	79	83	117	578	299
AT1G25240	158	183	22	48	22	4	102	162	80	4	18	14	66	99	88	23	30
AT1G25250	682	468	47	54	433	366	116	191	308	106	79	171	76	121	171	728	421
AT1G25260	775	310	14	54	232	831	600	1371	346	38	61	65	55	92	151	84	49
AT1G25275	403	235	150	224	245	491	601	767	282	116	105	279	57	70	78	480	237
AT1G25300	22	86	4	36	0	1	21	50	51	1	0	0	38	32	58	0	3
AT1G25320	90	121	39	39	16	8	72	193	40	20	5	122	104	56	131	43	30
AT1G25330	45	110	17	41	0	0	4	7	7	0	5	6	28	36	71	32	1
AT1G25350	890	562	83	194	830	944	1036	1761	341	272	207	368	244	337	489	436	169
AT1G25360	325	328	49	81	133	161	39	177	31	10	18	15	118	141	146	61	16
AT1G25370	188	260	47	108	57	39	86	205	28	46	34	93	67	65	98	18	23
AT1G25380	884	653	144	172	729	977	870	1323	432	95	114	160	88	149	203	792	291
AT1G25390	731	299	254	382	440	844	794	1262	314	55	120	197	179	247	364	124	59
AT1G25400	825	475	368	485	1980	3161	2815	3906	1402	440	347	943	446	417	558	830	424
AT1G25420	656	346	51	75	745	1173	980	896	400	90	107	147	121	197	259	304	171
AT1G25430	207	105	69	92	50	114	189	180	35	34	25	40	97	140	247	5	31
AT1G25440	318	367	42	89	1078	1118	855	1440	378	71	78	133	177	170	289	202	87
AT1G25450	361	294	46	54	55	110	99	126	66	19	17	8	59	71	99	0	3
AT1G25480	322	328	24	62	446	1350	162	169	261	41	58	81	120	115	296	317	137
AT1G25490	687	509	23	126	315	351	493	924	332	84	114	316	141	150	207	146	112
AT1G25530	1786	1108	87	126	1917	2713	2308	2449	1110	140	168	287	681	835	997	610	252
AT1G25540	512	408	158	176	1379	1272	838	730	304	89	38	102	274	326	441	634	255
AT1G25550	308	273	63	64	381	542	553	709	177	133	167	315	65	94	101	591	251
AT1G25570	1091	696	93	149	271	247	465	507	202	74	116	133	206	208	387	220	157
AT1G25580	627	438	30	67	61	64	193	185	90	43	34	49	103	136	218	47	31
AT1G25682	550	328	118	175	331	458	690	1160	376	149	147	449	134	123	205	465	205
AT1G25886	103	79	26	22	11	40	53	58	26	1	2	6	33	28	53	14	8
AT1G26110	1821	983	60	158	1039	1554	1461	1764	659	208	176	521	334	363	333	407	248
AT1G26150	1510	751	154	284	1725	2465	3488	4128	1307	109	129	241	729	728	781	850	498
AT1G26190	1037	662	35	89	174	223	294	330	245	17	47	42	211	147	646	55	69
AT1G26230	528	466	67	122	322	559	259	359	153	31	16	31	143	129	205	145	69
AT1G26270	1310	526	151	265	2294	3002	3302	4618	1726	315	275	538	446	521	578	1167	488
AT1G26300	396	443	77	72	412	439	481	530	156	27	29	46	111	119	146	510	217
AT1G26310	259	125	55	104	9	84	21	105	0	1	12	2	99	89	203	0	1
AT1G26320	81	204	35	13	2	0	15	18	22	0	4	30	34	30	114	0	0
AT1G26330	705	424	127	146	13	7	248	43	55	17	73	21	194	166	258	78	28
AT1G26350	33	10	9	13	0	0	20	8	8	0	3	13	26	28	35	14	2
AT1G26360	196	48	54	55	11	5	10	65	1	2	8	0	53	38	60	22	4
AT1G26390	77	107	5	8	16	37	35	1	24	0	0	0	6	32	46	1	0
AT1G26400	259	194	28	42	27	0	285	173	55	1	8	0	110	76	189	30	12
AT1G26410	229	73	9	37	146	155	269	193	97	3	10	32	55	114	115	0	1
AT1G26440	477	366	40	107	916	1242	906	1472	354	79	104	149	221	281	343	814	393
AT1G26470	199	161	11	13	182	373	186	183	32	35	36	75	86	39	159	69	36
AT1G26480	164	145	18	5	63	64	68	117	35	4	3	3	73	36	153	6	11
AT1G26550	959	497	47	131	790	776	847	1551	287	99	69	119	202	188	244	160	102
AT1G26558	70	56	8	35	2	0	37	10	1	5	18	8	31	44	56	0	8
AT1G26560	1178	773	70	164	135	350	391	716	357	188	169	522	258	271	443	264	133
AT1G26570	959	381	66	97	324	405	499	306	241	44	38	85	109	41	153	305	159
AT1G26580	2302	1240	385	666	4608	7223	6893	9954	3449	439	271	769	988	1252	1363	4595	2436
AT1G26600	154	122	5	42	1	0	85	1	52	7	0	0	37	77	64	1	0
AT1G26620	757	466	85	169	217	236	755	614	331	35	78	44	204	230	380	247	171
AT1G26630	6061	2918	140	274	3150	5569	3260	3478	1226	607	669	1323	401	419	552	809	450
AT1G26670	2256	752	161	146	1634	3178	1840	2430	976	196	166	415	302	314	384	454	233
AT1G26690	427	243	44	45	303	433	365	515	130	36	30	115	71	80	118	220	83
AT1G26700	831	663	133	105	93	75	184	77	120	20	29	44	224	214	404	6	19
AT1G26730	1604	1029	338	566	376	340	4619	7427	2466	988	917	2439	247	340	493	445	232
AT1G26740	252	174	30	32	134	99	418	710	141	49	27	70	31	27	113	18	16
AT1G26760	179	114	5	5	42	72	1	10	12	9	15	12	24	29	52	20	10
AT1G26770	1050	311	22	45	108	124	3	72	35	49	9	37	46	102	91	115	51
AT1G26780	246	67	20	2	0	0	2	0	2	3	7	13	48	51	93	4	2
AT1G26790	256	56	20	6	0	19	0	1	1	3	2	0	68	43	94	48	5
AT1G26799	60	148	16	12	20	50	26	38	2	3	0	1	23	34	54	2	2
AT1G26800	305	323	118	121	839	1097	2450	2648	884	147	138	206	127	134	178	357	186
AT1G26810	564	415	71	129	505	546	249	333	135	66	48	72	142	121	232	737	329
AT1G26820	225	171	37	26	60	20	60	54	63	12	21	8	41	35	87	145	90
AT1G26830	1748	1081	138	187	653	935	890	1207	302	115	210	133	233	350	426	714	364
AT1G26850	4416	1658	214	383	1088	1338	2994	3622	1596	407	439	692	303	339	433	1749	889
AT1G26880	841	432	17	25	660	1014	611	888	463	80	48	137	74	91	133	173	105
AT1G26910	238	98	16	11	185	131	622	1056	309	8	9	38	56	76	98	1234	565
AT1G26911	173	166	36	44	38	45	301	286	131	3	22	25	55	150	150	525	257
AT1G26950	203	162	27	28	50	57	224	100	33	6	7	14	45	54	191	7	3
AT1G26960	233	161	57	131	162	163	244	89	124	15	39	52	135	153	166	22	11
AT1G26976	78	55	11	7	3	4	29	8	8	0	0	0	15	11	30	4	0
AT1G27008	97	40	17	5	0	9	11	23	3	6	11	9	31	40	104	8	3
AT1G27060	47	87	16	20	14	22	117	212	64	18	18	14	53	78	78	38	9
AT1G27080	348	478	71	60	158	217	253	420	146	38	46	22	136	140	285	8	11
AT1G27090	1187	563	77	153	430	1079	844	1053	444	100	108	210	188	206	331	235	135
AT1G27100	3167	1558	1132	1547	2461	3645	5629	8264	3170	481	460	1085	816	830	847	2348	1409
AT1G27110	162	80	62	58	39	5	9	44	8	33	27	45	92	101	106	3	2
AT1G27120	379	174	45	40	101	129	37	268	51	26	49	69	108	153	179	26	10
AT1G27130	884	676	279	344	516	1127	922	1134	599	216	206	598	149	161	145	218	98
AT1G27160	26	62	3	3	3	8	0	0	0	8	1	0	12	30	19	0	0
AT1G27170	631	613	104	58	118	131	354	528	364	11	42	28	192	139	283	21	36
AT1G27200	917	576	143	250	434	507	570	1253	421	335	304	642	258	314	375	274	134
AT1G27210	937	563	108	124	1538	1717	528	1213	343	45	68	90	317	307	416	483	261
AT1G27270	62	33	48	7	0	0	0	0	0	0	12	0	30	20	36	4	6
AT1G27290	630	352	216	305	1036	1880	1181	1818	624	256	208	529	195	237	240	993	471
AT1G27300	232	113	52	43	434	624	564	1146	226	33	31	75	90	109	112	243	99
AT1G27310	786	433	68	45	563	1533	709	1162	601	92	115	143	102	108	145	241	81
AT1G27320	2021	1527	173	344	1009	1744	2006	2026	958	209	216	382	523	502	690	1124	486
AT1G27330	462	296	85	111	312	349	580	855	186	58	52	113	63	74	104	150	91
AT1G27340	145	112	55	17	319	367	275	234	154	14	19	25	85	79	101	97	53
AT1G27350	472	306	47	47	235	392	453	564	110	51	34	76	54	87	101	265	97
AT1G27360	358	129	51	157	206	175	430	519	183	87	94	181	116	177	125	170	95
AT1G27370	770	498	97	215	9501	15219	2006	3505	1050	113	119	276	490	594	609	3110	1486
AT1G27380	1964	814	127	112	10562	14949	2289	3293	1103	156	119	239	396	510	425	7752	3965
AT1G27400	657	421	27	49	401	933	950	920	360	73	74	179	82	102	101	270	126
AT1G27430	877	570	110	175	669	995	852	1449	547	83	78	173	214	223	321	587	277
AT1G27435	354	225	38	15	307	734	260	472	117	52	39	70	82	72	148	197	99
AT1G27440	6108	2776	198	295	2544	5128	2106	2584	1035	389	459	1013	224	298	306	3232	1504
AT1G27450	1774	785	88	115	817	1213	1103	1614	335	114	137	181	140	136	294	232	125
AT1G27490	41	1	10	15	1	0	2	0	0	0	1	0	11	14	11	7	1
AT1G27500	661	478	65	70	278	392	246	207	152	38	35	29	185	185	356	220	89
AT1G27510	366	141	82	41	401	412	576	587	122	47	38	86	94	95	143	275	166
AT1G27520	493	669	116	95	1349	2890	1561	1456	530	119	76	112	365	323	463	413	270
AT1G27530	429	452	36	40	372	465	390	476	175	21	52	43	89	119	174	127	81
AT1G27560	151	95	9	9	10	112	1	1	0	0	4	0	27	33	79	14	2
AT1G27570	389	163	32	91	0	0	62	25	3	30	55	2	130	145	223	36	0
AT1G27580	48	41	10	28	0	0	1	0	0	5	1	3	19	25	32	0	2
AT1G27595	1682	800	174	350	395	913	519	427	234	130	128	310	486	579	809	237	163
AT1G27620	199	198	36	56	12	25	82	282	89	36	12	7	107	163	208	51	19
AT1G27630	334	92	5	38	338	610	253	317	259	16	27	62	96	125	156	302	119
AT1G27650	864	448	60	91	483	912	1060	1252	456	102	102	156	190	152	231	248	173
AT1G27660	441	277	45	58	263	468	758	941	327	29	27	35	274	325	449	313	144
AT1G27670	111	94	25	73	5	0	92	19	13	5	7	8	88	92	121	15	11
AT1G27671	89	52	2	36	0	0	44	8	12	1	18	3	43	35	89	4	1
AT1G27680	423	288	54	71	124	169	184	271	99	19	30	11	155	136	226	35	16
AT1G27690	252	210	29	23	121	150	217	457	123	24	35	38	87	99	91	217	131
AT1G27720	532	341	80	153	200	213	192	335	124	38	25	62	65	90	115	102	27
AT1G27730	4332	1894	389	483	2740	4686	4028	6587	1837	734	664	1833	330	465	407	386	306
AT1G27740	71	66	10	11	0	0	16	0	15	1	5	16	33	30	52	0	0
AT1G27752	760	574	103	130	314	496	1205	1174	595	120	128	214	313	341	570	196	125
AT1G27760	1157	632	347	530	316	328	1349	1891	831	469	346	673	105	147	153	329	142
AT1G27770	4072	2008	1830	2816	1777	2974	8216	14096	4252	1239	992	2395	396	429	394	2550	1145
AT1G27850	1113	995	127	206	627	696	726	918	383	142	113	304	332	266	367	979	550
AT1G27890	21	21	16	13	6	1	91	117	39	0	5	0	19	19	45	4	3
AT1G27910	752	542	76	119	302	133	331	228	201	109	122	438	140	174	251	56	69
AT1G27921	99	70	23	34	719	1525	238	569	122	24	16	48	36	65	75	568	330
AT1G27930	376	206	42	56	111	157	277	325	160	62	82	295	81	95	141	94	60
AT1G27940	250	430	143	178	240	31	52	9	17	20	33	32	194	184	393	80	30
AT1G27950	481	248	176	265	45	85	167	134	56	17	37	73	76	102	132	111	48
AT1G27970	1043	570	55	44	418	776	343	839	317	77	68	108	117	130	231	146	53
AT1G27980	797	555	70	116	661	1080	433	770	227	58	84	114	219	256	395	344	244
AT1G28010	75	136	38	30	44	83	46	58	24	6	4	15	104	88	149	15	3
AT1G28050	185	136	39	100	72	244	147	155	67	78	43	79	73	106	116	50	41
AT1G28060	2167	1257	211	236	2026	1825	2388	3085	1216	280	207	343	534	551	778	1779	658
AT1G28080	190	105	20	37	441	691	82	114	39	8	15	15	76	86	114	115	89
AT1G28100	478	271	35	34	211	296	247	585	182	13	23	9	140	164	323	320	217
AT1G28110	862	823	37	104	565	864	451	1108	316	68	54	71	148	177	326	1625	839
AT1G28140	470	393	30	176	846	1158	647	1436	264	144	85	143	276	343	276	43	23
AT1G28170	219	128	63	45	1	0	28	1	1	3	1	1	52	27	85	23	2
AT1G28180	175	92	10	39	0	0	30	0	1	1	1	0	37	47	57	0	7
AT1G28190	351	172	48	82	472	150	534	1254	353	292	224	414	140	164	141	52	41
AT1G28210	647	913	73	83	541	923	407	634	218	12	30	104	191	236	454	32	64
AT1G28240	717	518	156	309	640	830	686	816	209	131	187	526	252	279	508	428	206
AT1G28250	429	174	25	39	75	214	244	216	110	19	30	31	64	47	92	257	107
AT1G28280	1219	671	525	772	1896	3139	2409	4029	1218	272	247	436	546	658	661	967	471
AT1G28290	4249	1979	95	175	856	834	2257	2920	1145	104	177	461	196	214	313	945	482
AT1G28300	381	328	51	70	39	43	175	75	66	20	20	41	103	101	224	39	12
AT1G28306	28	51	1	3	0	0	12	1	5	4	5	7	11	8	21	20	3
AT1G28327	104	22	34	23	31	9	93	47	31	2	7	4	54	59	71	124	52
AT1G28330	1865	838	99	123	2842	3957	4552	6727	2109	385	384	769	245	341	386	1665	1000
AT1G28360	269	27	20	10	44	26	126	203	68	30	20	46	73	96	121	3	3
AT1G28370	1294	693	154	257	231	871	1527	1890	497	306	292	513	109	164	180	147	48
AT1G28380	896	394	191	386	253	295	1622	1746	622	674	777	2052	159	187	254	191	71
AT1G28390	679	294	111	144	211	271	448	625	276	104	98	184	90	146	169	196	106
AT1G28400	3827	1783	133	119	546	958	2037	3399	878	150	222	358	300	397	435	1229	536
AT1G28420	4099	2022	484	588	2526	2325	4562	4547	2290	376	318	658	839	1033	1352	3981	1855
AT1G28430	106	52	14	31	0	0	111	216	88	0	6	8	48	38	56	9	27
AT1G28440	1672	782	108	182	426	549	1101	1214	486	75	96	117	144	158	279	448	357
AT1G28470	492	405	51	62	1011	1669	774	663	274	39	64	105	137	126	202	462	287
AT1G28480	222	173	43	54	359	296	604	682	356	165	98	272	52	76	77	8	7
AT1G28490	436	203	35	80	441	758	405	271	104	35	52	25	95	129	210	289	159
AT1G28520	840	756	61	89	524	856	470	682	253	144	82	213	147	209	268	231	153
AT1G28530	566	366	31	52	59	16	136	143	49	39	35	46	91	81	121	47	27
AT1G28560	425	353	69	151	77	148	234	457	53	40	15	53	188	204	328	77	26
AT1G28570	532	406	77	70	178	307	307	409	79	25	43	97	196	190	324	63	19
AT1G28580	921	650	92	95	1357	1431	1216	1752	422	409	390	833	225	264	461	243	138
AT1G28590	603	437	78	34	42	49	149	279	51	15	70	26	116	144	305	34	24
AT1G28600	703	475	118	244	204	495	594	413	239	197	198	383	175	181	328	38	64
AT1G28610	1928	894	44	94	384	671	834	654	366	37	95	96	282	298	654	90	51
AT1G28620	260	160	23	31	240	592	471	877	179	6	20	47	241	199	329	157	88
AT1G28670	404	194	27	29	155	104	117	82	25	19	44	44	54	93	123	192	44
AT1G28680	170	85	14	18	253	270	101	167	55	13	23	35	17	44	41	102	61
AT1G28715	293	222	87	165	109	128	148	465	107	16	51	28	124	142	178	23	38
AT1G28765	350	95	48	64	1200	1949	1158	1650	382	15	36	31	196	230	278	205	111
AT1G29010	109	116	8	23	21	8	34	52	19	5	19	13	42	55	95	9	7
AT1G29020	61	232	65	70	7	36	52	11	11	8	9	26	74	66	87	0	5
AT1G29030	1023	351	54	125	343	1124	431	527	196	47	98	68	185	214	320	34	33
AT1G29040	255	283	26	39	584	828	543	653	220	18	40	41	72	87	105	142	82
AT1G29050	1076	341	35	52	1084	1091	817	1368	516	224	222	448	196	212	254	1159	501
AT1G29060	542	356	67	130	308	438	207	390	131	69	20	74	149	191	237	298	201
AT1G29070	964	473	41	34	591	684	370	502	214	56	55	96	85	120	126	98	141
AT1G29071	42	19	11	10	11	26	5	17	6	9	3	9	5	9	9	28	28
AT1G29080	17	5	6	4	18	47	0	1	0	0	0	0	23	23	45	1	2
AT1G29090	239	162	11	14	24	99	165	223	60	1	20	23	59	102	182	2	4
AT1G29140	240	130	35	52	53	23	248	224	89	4	4	15	53	36	65	4	16
AT1G29200	600	180	55	20	235	792	217	301	89	45	48	15	60	85	93	543	304
AT1G29220	444	356	105	88	296	219	395	474	109	90	75	152	164	233	234	388	192
AT1G29240	560	282	89	102	385	754	434	610	168	20	32	41	201	259	174	308	77
AT1G29290	126	101	22	17	9	7	99	237	24	13	11	7	27	33	63	5	7
AT1G29300	312	180	104	118	88	77	325	562	144	57	50	82	135	141	177	267	149
AT1G29310	617	305	46	50	153	261	389	357	124	54	43	44	53	44	49	282	125
AT1G29320	413	332	62	96	182	193	418	644	219	84	61	163	176	184	213	247	139
AT1G29330	198	220	56	46	102	93	274	298	86	54	55	161	82	61	77	138	28
AT1G29340	1640	1068	496	727	753	846	2724	3065	1121	882	575	989	281	284	446	568	255
AT1G29350	184	141	64	59	73	98	113	117	41	72	65	98	59	71	59	34	31
AT1G29360	169	118	55	58	1	0	2	2	2	8	9	40	46	77	45	2	2
AT1G29380	1508	833	136	182	294	122	804	1004	275	171	127	190	216	222	262	214	142
AT1G29395	247	290	41	33	114	225	524	627	179	108	84	157	134	130	136	69	50
AT1G29400	904	759	101	143	622	1243	1054	1110	294	102	92	153	441	551	647	246	175
AT1G29418	168	109	20	51	495	1124	1104	1727	560	33	35	50	183	216	234	234	122
AT1G29430	19	43	14	22	6	39	2	3	1	2	5	11	12	10	13	7	9
AT1G29470	3730	2408	416	641	1431	2324	2350	2467	942	595	426	895	476	567	642	2699	1121
AT1G29500	104	48	21	31	56	70	23	16	9	4	9	34	4	9	18	47	41
AT1G29520	2159	808	5	4	49	104	99	240	52	26	3	25	65	38	47	86	23
AT1G29530	151	119	24	21	58	135	13	75	5	9	8	26	79	106	89	75	26
AT1G29560	449	321	129	152	859	868	881	943	309	27	34	57	241	266	367	598	347
AT1G29570	234	149	45	38	0	0	82	18	17	16	9	0	80	79	102	0	16
AT1G29580	62	51	8	11	0	0	33	0	12	1	2	2	29	40	51	0	5
AT1G29650	265	254	44	43	194	298	54	305	53	16	24	5	145	102	196	14	8
AT1G29660	411	386	142	185	20	38	149	101	78	19	50	22	78	94	182	52	49
AT1G29670	731	351	264	569	103	78	259	269	99	66	68	148	80	68	164	141	78
AT1G29690	503	283	213	260	214	252	537	1480	407	171	181	392	109	52	145	284	142
AT1G29700	446	309	29	62	411	707	270	458	317	37	87	167	132	130	182	63	41
AT1G29720	407	280	535	824	539	585	614	977	326	66	40	64	232	314	360	134	39
AT1G29730	35	148	61	27	117	97	33	49	11	25	12	14	116	118	139	22	19
AT1G29750	639	791	229	185	463	596	525	437	216	68	89	118	242	260	570	454	242
AT1G29770	148	65	28	20	123	146	142	314	116	10	5	3	61	42	102	28	22
AT1G29830	567	291	49	70	73	104	29	56	49	21	55	56	129	174	245	20	10
AT1G29850	1047	544	132	176	465	1011	948	1090	314	97	142	284	193	199	310	349	201
AT1G29870	110	125	32	60	25	0	0	23	1	2	27	1	97	106	163	11	7
AT1G29890	1901	861	128	278	1171	2203	1084	1190	272	93	166	218	218	262	334	1961	937
AT1G29900	1123	672	55	147	1070	1780	1018	1167	350	115	118	291	270	323	358	1652	772
AT1G29910	1919	939	128	134	6718	10280	1597	2208	711	179	263	429	199	232	289	629	540
AT1G29920	2947	1343	164	221	13205	22903	2451	3783	1142	611	643	1569	226	310	463	1192	697
AT1G29930	17165	7487	562	694	30412	60067	17510	26525	9113	1537	1639	3780	450	597	714	5226	2781
AT1G29950	1442	872	117	226	736	1060	935	1244	390	98	88	184	291	323	423	654	255
AT1G29970	734	430	94	141	284	656	414	455	165	108	100	229	130	131	163	67	79
AT1G29980	583	506	83	73	58	191	582	524	263	35	91	118	196	148	269	78	45
AT1G30000	737	425	49	125	168	538	343	464	207	63	106	72	116	94	154	302	179
AT1G30010	387	212	85	89	91	127	250	317	153	58	56	90	119	110	164	112	66
AT1G30030	296	254	83	57	59	18	67	138	4	19	6	11	91	51	127	6	0
AT1G30060	82	38	37	12	0	0	69	30	11	0	0	11	20	46	72	13	4
AT1G30110	218	163	45	43	68	226	111	142	38	3	9	13	91	76	116	11	18
AT1G30120	1979	830	137	135	923	1850	895	1199	436	139	174	379	239	214	401	197	204
AT1G30130	287	275	29	218	212	468	313	199	103	77	96	235	111	102	197	314	119
AT1G30135	440	316	244	271	115	339	595	885	303	656	694	1420	26	41	49	548	252
AT1G30150	34	85	26	43	8	0	0	0	1	9	18	3	45	49	80	33	3
AT1G30160	281	148	45	37	120	69	94	203	57	18	15	89	62	118	159	6	6
AT1G30170	94	49	11	5	0	0	43	22	25	0	4	17	15	10	39	1	2
AT1G30180	675	510	133	130	287	46	173	169	163	18	70	117	197	150	440	10	13
AT1G30200	538	242	124	101	535	847	714	674	209	79	21	101	204	135	200	576	314
AT1G30210	145	73	97	77	137	217	208	262	37	11	15	11	132	107	113	126	66
AT1G30230	2888	1399	146	225	4161	6943	4486	7195	2010	359	527	1016	523	673	744	973	568
AT1G30240	466	300	78	147	247	178	256	325	155	15	38	45	192	148	269	84	23
AT1G30270	792	510	111	63	672	1604	722	968	281	87	78	214	197	231	360	415	244
AT1G30320	466	523	72	178	214	321	341	375	204	292	206	445	154	214	302	213	86
AT1G30360	3901	1768	655	764	1035	927	2943	4267	2000	910	788	2304	241	292	317	2181	1113
AT1G30380	1383	662	59	95	1773	3225	1017	1261	418	202	192	478	85	107	131	388	222
AT1G30390	70	170	51	54	41	143	102	77	41	9	15	17	89	80	196	4	10
AT1G30400	2774	1568	276	307	1338	2004	1434	2350	839	147	173	233	625	584	1149	288	177
AT1G30410	1530	1388	158	301	293	153	406	461	119	87	105	82	350	237	514	54	48
AT1G30420	910	564	112	243	172	208	978	850	194	54	74	38	300	223	420	219	61
AT1G30450	796	465	99	199	336	719	248	188	74	64	89	107	317	326	423	240	133
AT1G30455	105	98	31	33	135	186	94	168	66	11	10	17	63	55	69	215	87
AT1G30473	143	92	32	34	12	57	131	45	17	0	0	4	53	37	117	4	9
AT1G30500	794	776	41	79	344	561	420	626	257	10	51	25	228	216	355	62	33
AT1G30530	674	491	43	100	561	1408	767	818	202	126	90	299	185	252	237	111	54
AT1G30580	682	629	54	113	1168	1518	985	1044	467	113	95	153	180	219	196	110	150
AT1G30590	587	567	104	195	1247	1951	1299	1133	507	166	103	279	293	300	459	276	161
AT1G30630	1164	788	61	103	575	804	555	972	356	85	80	290	88	117	138	251	141
AT1G30640	638	282	127	189	143	425	461	680	256	381	270	659	197	210	190	688	342
AT1G30650	305	113	54	77	11	52	138	82	110	5	19	26	106	123	203	128	14
AT1G30670	89	66	20	4	2	0	2	0	0	11	9	0	17	29	87	2	0
AT1G30680	265	147	59	98	172	105	146	375	187	59	31	38	133	123	195	16	13
AT1G30690	943	495	370	426	342	463	1117	1181	531	142	162	315	254	300	264	421	164
AT1G30700	204	137	20	105	3	0	81	0	3	6	33	24	60	68	159	23	6
AT1G30710	305	318	36	85	25	0	237	264	36	8	48	49	135	145	193	39	4
AT1G30720	290	566	32	64	17	158	175	49	26	17	27	12	77	100	226	11	5
AT1G30730	528	363	108	126	78	81	147	32	28	25	79	112	61	78	221	12	11
AT1G30750	43	51	31	51	0	2	44	2	8	8	3	0	32	41	54	2	2
AT1G30755	302	254	200	350	176	395	431	532	244	151	99	373	120	127	261	70	36
AT1G30760	670	423	33	58	218	311	593	591	309	23	22	62	187	331	332	74	40
AT1G30780	233	359	54	25	8	0	49	49	16	0	34	12	93	73	173	36	11
AT1G30810	987	832	199	235	220	434	1180	1394	317	101	102	212	259	267	485	1213	620
AT1G30820	1386	794	76	208	563	882	647	1080	467	281	345	474	221	261	351	1956	883
AT1G30825	302	314	34	67	90	109	79	40	51	8	30	24	63	65	133	24	9
AT1G30835	1109	761	137	279	2252	4119	2873	3063	1456	111	123	202	425	619	647	2762	1503
AT1G30840	774	605	36	52	529	605	1146	1862	267	82	65	105	189	285	348	100	63
AT1G30850	86	107	26	29	1	0	35	33	11	3	12	0	64	52	83	2	0
AT1G30860	44	245	71	84	31	10	51	230	30	20	8	3	93	79	196	10	4
AT1G30880	431	362	29	31	1050	1628	814	1489	395	67	84	116	165	158	198	171	68
AT1G30890	617	358	52	56	859	1908	506	547	205	31	41	164	116	145	182	532	246
AT1G30900	1543	800	71	110	757	1074	292	422	303	147	100	157	154	156	208	957	432
AT1G30930	6	50	16	14	0	0	0	0	0	10	6	23	16	11	39	0	0
AT1G30970	546	614	38	98	320	503	380	690	151	53	60	39	186	210	211	406	231
AT1G31000	794	611	31	72	93	21	75	6	63	42	41	24	157	142	384	1	9
AT1G31050	715	510	90	49	107	138	168	113	94	10	49	12	180	206	361	76	28
AT1G31070	1831	677	192	187	1048	1416	733	262	328	52	101	187	167	159	214	626	388
AT1G31080	45	55	9	20	0	0	1	0	0	14	0	0	16	19	41	0	0
AT1G31090	134	62	8	1	1	0	7	0	0	0	0	0	21	9	31	5	1
AT1G31130	2375	1303	336	521	1396	1845	3018	3252	898	206	248	398	512	519	506	861	471
AT1G31150	465	322	95	101	230	527	542	545	168	23	6	10	161	216	224	219	70
AT1G31163	5	1	0	0	0	0	6	1	1	9	8	3	20	9	60	3	0
AT1G31250	13	38	23	8	0	0	1	0	0	3	5	1	26	8	40	5	5
AT1G31260	766	555	16	41	110	171	182	187	104	6	21	53	119	127	298	34	15
AT1G31280	586	429	56	102	321	308	322	674	294	21	15	38	226	201	321	110	31
AT1G31300	1229	594	154	179	543	962	392	851	356	72	87	143	242	225	374	620	231
AT1G31310	78	167	8	31	7	0	33	0	19	9	7	4	67	46	127	1	2
AT1G31320	436	287	38	39	150	202	375	441	297	16	16	18	67	77	175	122	71
AT1G31330	3331	1700	142	197	3854	6721	2494	3295	1504	303	375	1035	267	342	355	1132	579
AT1G31350	274	152	85	91	135	235	228	129	78	28	41	37	79	101	179	129	124
AT1G31400	328	112	28	24	9	0	66	46	12	2	19	50	86	77	144	34	7
AT1G31420	1593	738	153	202	1075	1095	1995	2111	503	199	234	400	279	345	423	421	277
AT1G31490	12	7	0	0	5	17	16	17	11	4	2	2	6	2	5	37	16
AT1G31510	3	27	8	12	0	0	0	0	0	0	0	0	8	14	33	0	0
AT1G31540	2144	1423	1876	2721	2787	3832	3596	5664	1654	1075	864	1646	681	836	847	496	272
AT1G31550	493	169	61	117	310	181	351	745	239	136	183	372	64	67	131	50	33
AT1G31580	4675	2507	142	175	3675	5176	5846	9618	2389	456	365	766	304	415	402	1420	792
AT1G31600	605	451	167	232	756	1068	1090	1352	455	139	126	411	270	324	548	530	248
AT1G31620	90	38	15	34	0	0	3	15	0	1	21	0	24	21	58	11	4
AT1G31630	92	37	6	12	0	0	5	0	13	1	6	5	38	35	55	24	3
AT1G31640	82	107	28	19	1	1	6	0	0	0	15	0	45	54	85	8	3
AT1G31690	224	200	51	28	3	0	10	3	41	13	15	12	91	84	157	20	29
AT1G31710	639	308	57	76	186	346	347	436	241	23	63	108	102	90	163	551	241
AT1G31720	433	229	33	45	1423	1939	388	646	327	61	35	51	117	88	93	1157	630
AT1G31730	1233	970	116	232	1033	1873	1112	1729	662	83	136	324	322	332	466	1023	483
AT1G31750	287	166	13	21	28	21	69	79	68	1	4	1	37	30	104	41	5
AT1G31800	465	201	33	86	203	277	188	109	48	73	40	86	128	241	182	37	28
AT1G31812	4115	1880	222	232	2229	3064	1687	2145	812	297	383	719	303	407	479	623	324
AT1G31820	422	183	39	48	202	351	129	235	23	10	25	43	104	124	180	7	14
AT1G31835	166	57	1	9	37	51	25	11	21	10	19	37	34	57	108	16	23
AT1G31850	1421	1101	72	130	419	989	1019	1366	402	138	127	309	280	342	334	527	212
AT1G31870	667	286	82	176	321	456	461	855	304	55	74	137	209	172	205	427	222
AT1G31880	703	358	80	142	17	170	39	121	73	12	61	9	191	205	301	43	17
AT1G31910	857	566	89	86	1449	1969	1482	2117	728	158	141	368	311	345	356	586	301
AT1G31930	1043	675	203	313	686	810	1353	1868	545	124	87	119	340	348	540	658	236
AT1G31935	337	233	8	24	327	557	283	382	113	39	26	75	33	41	66	277	135
AT1G31950	280	334	47	83	79	324	181	335	157	12	30	34	154	163	382	27	28
AT1G31970	1998	1210	169	231	1696	2343	2064	3152	1105	366	305	605	459	715	875	903	482
AT1G31993	262	278	45	78	122	74	127	138	9	10	12	15	109	140	306	45	40
AT1G32010	364	425	74	87	64	77	135	190	59	18	37	22	160	86	342	29	35
AT1G32040	271	73	41	56	12	44	41	31	11	8	30	18	61	52	121	6	17
AT1G32050	2236	1174	172	241	1094	2019	2208	3383	852	387	251	563	288	273	451	921	472
AT1G32060	1506	507	64	76	962	1834	391	691	192	124	108	204	134	162	181	300	143
AT1G32080	405	318	48	105	425	437	63	248	19	51	60	67	132	144	244	26	28
AT1G32090	325	248	60	122	101	88	227	204	131	21	17	23	135	188	232	131	21
AT1G32100	2366	793	70	113	2770	3818	1318	1792	648	221	160	329	288	413	351	3768	1907
AT1G32120	129	155	52	56	131	175	54	104	65	26	35	38	96	71	150	167	70
AT1G32130	2265	1110	296	397	2006	2657	2987	3430	1646	268	306	534	399	482	597	1804	927
AT1G32140	315	280	31	14	59	89	138	88	101	0	5	2	49	28	119	33	21
AT1G32150	277	387	63	175	391	738	665	966	211	155	117	285	171	226	283	651	332
AT1G32160	155	190	50	61	713	895	259	762	137	66	51	94	134	99	188	195	91
AT1G32170	421	306	42	94	870	1658	1387	1832	595	78	75	288	135	129	179	972	433
AT1G32180	571	342	51	141	161	269	77	264	10	16	18	19	205	184	394	2	26
AT1G32190	1055	520	34	77	198	221	891	1346	428	34	38	14	180	219	509	60	50
AT1G32230	3115	1474	664	971	3973	5688	4588	5929	2060	729	691	1250	1001	1161	1397	2300	1360
AT1G32240	1796	1024	125	99	395	424	235	326	128	38	44	25	371	386	593	47	26
AT1G32350	57	60	19	22	10	24	60	245	42	14	42	40	34	43	46	1	5
AT1G32370	314	257	44	81	583	641	383	605	249	52	33	96	133	142	202	256	122
AT1G32380	364	266	85	67	64	47	45	23	14	7	26	19	116	177	212	31	48
AT1G32400	1025	555	98	75	495	1020	855	1178	348	182	122	318	163	209	312	483	144
AT1G32440	434	575	74	100	158	203	210	369	216	16	12	43	130	154	272	73	42
AT1G32450	1307	596	147	136	301	379	440	617	290	37	63	44	640	699	799	137	47
AT1G32470	869	397	89	93	463	980	541	832	198	38	58	135	114	144	186	339	160
AT1G32490	1136	918	154	274	504	374	973	722	449	121	117	233	376	448	602	774	390
AT1G32505	75	152	7	8	27	80	17	1	4	0	2	0	28	17	46	0	0
AT1G32510	25	13	23	9	3	5	7	4	6	3	8	4	38	33	54	0	8
AT1G32520	161	43	23	18	231	418	178	302	41	24	55	54	60	55	83	84	25
AT1G32530	746	364	176	235	542	348	971	570	401	177	100	120	242	250	226	740	288
AT1G32540	852	858	56	72	341	398	171	406	55	124	126	295	113	134	280	506	277
AT1G32560	42	7	18	14	50	72	34	99	32	33	14	72	33	31	63	6	4
AT1G32570	74	31	6	10	0	0	0	0	0	2	2	3	29	11	47	5	3
AT1G32583	88	130	34	26	12	58	51	53	34	3	1	1	40	62	66	64	17
AT1G32585	206	154	24	29	25	67	170	163	84	1	5	0	39	34	71	1	15
AT1G32630	480	347	117	214	309	224	599	614	331	106	73	120	73	105	111	246	88
AT1G32690	248	239	1	17	14	25	69	21	50	4	17	44	41	66	110	11	4
AT1G32700	1560	833	240	370	2060	2915	2116	3383	987	344	330	711	470	512	529	1122	591
AT1G32730	231	329	60	92	83	221	299	234	124	25	13	44	178	181	265	68	27
AT1G32740	652	282	33	75	1130	2496	749	857	462	47	35	68	111	131	150	1095	698
AT1G32750	5641	2929	551	770	4587	6007	6272	6297	2896	278	358	667	910	1067	1528	3260	1823
AT1G32770	1789	855	51	78	1409	2144	1154	2176	708	134	130	253	197	299	377	352	218
AT1G32830	95	103	11	12	16	3	21	16	3	1	4	4	28	25	55	2	2
AT1G32840	93	68	5	19	0	9	3	13	2	12	4	1	30	24	52	9	5
AT1G32860	1078	598	46	18	131	193	207	220	125	180	113	283	93	80	205	66	45
AT1G32890	305	202	30	42	8	0	5	104	32	32	15	16	77	89	200	0	3
AT1G32900	1136	730	92	187	618	1028	245	515	85	268	206	571	284	286	493	96	31
AT1G32910	139	194	44	56	14	152	81	60	152	140	128	367	56	47	84	0	10
AT1G32920	3708	2024	423	627	7468	13602	7313	12045	3565	1261	1070	2542	1033	1242	1101	1274	548
AT1G32928	684	276	118	148	586	851	1042	1592	611	185	155	270	63	70	84	337	161
AT1G32930	933	940	335	327	1056	1082	1562	1759	701	195	174	278	153	199	328	777	508
AT1G32975	111	80	21	21	5	41	43	25	24	0	2	1	26	20	42	12	2
AT1G32980	161	189	8	43	1	2	56	85	44	8	3	19	51	52	104	15	9
AT1G33020	214	123	45	50	13	1	231	155	136	0	7	19	53	69	168	9	5
AT1G33030	150	90	43	20	5	0	136	158	67	4	21	34	74	70	112	4	6
AT1G33040	496	200	34	34	242	594	367	683	179	39	31	139	87	85	95	144	83
AT1G33050	397	192	60	123	839	2001	1609	1871	732	70	74	208	162	202	212	628	333
AT1G33055	171	54	21	43	1041	1644	2148	2881	1022	8	12	8	53	46	68	355	236
AT1G33060	788	399	100	118	636	1575	690	1218	233	50	54	127	209	369	341	289	150
AT1G33080	431	149	35	25	53	76	121	80	27	7	12	36	123	108	183	18	11
AT1G33090	403	236	51	53	27	0	106	175	73	9	18	47	122	148	264	13	43
AT1G33100	252	465	34	65	128	88	324	267	145	18	37	36	117	145	382	14	22
AT1G33102	70	63	9	31	111	403	36	47	56	11	13	3	54	48	82	17	6
AT1G33110	905	1210	92	142	1050	1895	489	516	352	278	225	522	477	554	980	134	54
AT1G33120	721	419	41	40	436	1085	569	1212	290	77	89	159	85	102	145	127	78
AT1G33140	1466	1048	59	89	1369	2601	1598	2121	653	123	138	330	204	238	359	269	151
AT1G33160	328	235	8	29	65	94	144	87	69	5	6	0	69	76	136	0	5
AT1G33240	1689	913	114	192	267	601	738	546	362	63	90	83	391	468	810	186	110
AT1G33260	823	274	119	136	217	836	683	865	290	25	20	35	192	250	244	79	46
AT1G33320	127	133	30	82	0	0	0	59	25	2	5	0	47	17	91	39	4
AT1G33340	161	185	29	37	118	212	162	211	46	6	1	8	63	112	116	54	16
AT1G33360	289	414	52	123	251	350	509	434	213	46	39	84	180	144	237	437	200
AT1G33410	645	359	277	276	335	481	305	326	173	61	102	95	340	296	516	141	61
AT1G33415	645	380	139	174	464	948	612	1052	339	51	71	161	222	271	227	422	221
AT1G33440	210	99	48	75	36	44	124	102	85	18	11	21	37	46	83	29	12
AT1G33470	1620	968	72	152	607	1320	3029	3272	1433	198	179	450	288	330	385	1328	673
AT1G33475	125	32	22	23	7	32	84	22	30	1	1	0	32	34	44	81	9
AT1G33480	180	143	30	32	440	726	247	625	144	9	6	35	60	86	100	276	138
AT1G33490	335	203	32	36	537	694	242	288	150	40	26	60	69	78	63	551	237
AT1G33500	306	160	6	28	5	16	24	83	1	4	3	24	56	69	91	12	5
AT1G33520	1226	431	77	168	1065	1154	1270	1822	668	89	134	163	322	443	360	358	230
AT1G33530	45	173	40	17	0	0	1	66	0	9	24	16	24	18	94	0	5
AT1G33540	301	285	26	52	1	0	46	17	0	27	39	3	99	98	222	17	14
AT1G33560	368	179	188	236	243	493	625	891	356	44	88	177	253	240	292	222	137
AT1G33590	1035	862	900	1392	546	851	1888	1819	695	379	351	696	139	171	265	609	339
AT1G33600	806	608	1254	2126	281	362	732	610	323	258	205	464	186	234	241	121	74
AT1G33610	142	65	99	64	8	73	119	201	80	34	24	30	19	19	50	13	21
AT1G33615	416	312	34	44	75	55	374	673	192	2	16	18	144	196	166	106	54
AT1G33660	112	19	44	58	44	20	191	120	66	12	1	28	86	93	141	13	10
AT1G33670	75	87	6	23	5	0	17	3	13	6	5	8	54	46	89	0	0
AT1G33700	1699	1254	172	370	2915	4588	3548	4060	1309	100	121	119	302	374	659	1817	835
AT1G33760	144	125	41	32	123	187	180	265	127	73	36	179	35	31	72	20	21
AT1G33770	123	131	53	124	153	191	259	140	121	26	34	41	123	57	124	187	74
AT1G33785	110	28	10	24	5	4	7	11	2	0	1	30	38	29	69	26	10
AT1G33790	513	379	68	86	24	32	311	404	66	11	31	45	89	124	260	26	24
AT1G33800	2534	1327	87	154	2165	4317	614	1368	415	188	215	413	156	226	162	1011	605
AT1G33817	75	83	11	26	41	49	15	43	3	0	1	0	27	15	25	0	2
AT1G33820	94	73	12	30	5	0	0	4	7	5	0	8	14	23	35	0	0
AT1G33830	107	111	37	18	10	0	1	17	7	0	0	0	35	39	40	0	3
AT1G33835	23	28	15	5	0	0	0	3	0	0	0	0	9	6	19	0	1
AT1G33855	1	52	45	30	0	0	0	2	0	0	0	0	22	4	45	55	1
AT1G33860	2	38	1	6	0	0	0	1	0	0	0	0	29	24	10	15	1
AT1G33870	97	137	4	12	0	0	8	10	11	1	23	4	54	34	98	5	0
AT1G33900	50	58	50	19	0	19	50	73	4	0	3	10	17	14	40	0	0
AT1G33930	183	180	52	59	57	65	159	173	41	5	14	46	76	126	225	30	18
AT1G33940	14	101	28	23	0	0	6	1	8	22	3	17	41	34	72	1	3
AT1G33970	375	211	40	33	397	1059	366	829	153	38	37	53	95	142	110	204	109
AT1G33980	642	557	125	105	708	1299	538	666	255	81	88	197	198	246	238	552	298
AT1G34000	215	186	16	6	120	314	111	225	103	18	29	65	29	32	46	86	34
AT1G34015	199	261	42	25	73	66	77	110	22	2	18	12	58	51	130	1	4
AT1G34030	965	398	15	45	535	600	639	1081	281	70	58	179	83	133	146	117	98
AT1G34050	265	200	27	22	60	31	130	91	33	10	34	34	113	151	201	17	17
AT1G34080	346	398	31	58	64	234	156	131	105	4	5	8	106	96	150	37	13
AT1G34090	170	102	2	30	1	81	22	18	19	0	0	1	38	13	44	0	0
AT1G34095	91	19	1	41	14	32	60	105	144	1	11	1	36	11	63	0	0
AT1G34097	201	54	32	57	0	0	0	13	0	1	8	7	60	48	156	0	0
AT1G34160	177	207	48	86	75	196	89	49	47	4	19	28	80	83	164	44	14
AT1G34170	181	162	26	29	0	0	19	14	24	17	27	1	55	87	98	3	6
AT1G34180	294	315	38	134	130	228	129	323	119	8	13	16	161	160	246	39	26
AT1G34190	836	524	107	181	545	1415	397	679	322	106	56	180	255	263	355	144	73
AT1G34210	919	603	86	129	400	628	597	848	447	68	116	194	237	417	491	108	76
AT1G34245	42	46	18	8	0	0	0	0	0	1	0	0	30	15	41	0	7
AT1G34260	2516	1485	770	1099	1474	1447	2011	2546	1049	695	654	1138	453	487	749	2091	806
AT1G34270	429	236	73	55	271	374	434	706	124	52	65	120	74	57	147	356	168
AT1G34310	203	152	79	35	18	41	28	1	34	11	10	31	76	60	135	8	8
AT1G34315	166	159	161	230	225	189	218	612	84	20	29	6	98	79	139	198	70
AT1G34340	722	263	70	98	642	1728	912	1338	546	95	69	159	237	251	347	563	299
AT1G34370	530	418	94	128	1039	1362	1638	2560	510	115	112	119	205	233	377	362	211
AT1G34390	154	113	50	36	0	1	29	10	1	2	47	19	60	53	141	64	21
AT1G34392	142	76	34	35	0	0	3	0	4	2	21	12	28	22	53	2	6
AT1G34400	49	21	1	3	0	0	0	0	0	0	0	0	11	11	37	0	1
AT1G34410	162	61	26	41	0	0	11	0	12	0	7	20	48	61	92	15	9
AT1G34418	958	431	22	62	518	1032	664	864	184	88	87	167	95	103	177	182	93
AT1G34460	2652	1462	420	501	2482	3501	3082	4822	1629	101	119	293	622	729	855	3296	1827
AT1G34470	596	426	48	171	622	902	725	1027	242	56	45	62	138	224	277	369	242
AT1G34480	206	195	6	33	0	5	79	127	1	2	5	0	26	25	37	14	8
AT1G34545	66	69	4	27	21	15	27	10	38	3	7	15	41	42	91	0	1
AT1G34550	1893	1115	189	261	699	517	597	1104	397	224	177	240	300	309	450	1140	551
AT1G34560	199	173	33	21	36	76	83	97	46	6	11	17	35	27	73	0	0
AT1G34590	404	462	83	123	168	122	277	258	143	18	39	25	203	183	485	24	21
AT1G34630	176	89	45	40	87	196	142	200	80	9	6	2	74	74	165	175	34
AT1G34650	237	224	57	32	0	1	32	2	8	0	11	30	102	73	160	53	16
AT1G34750	373	245	125	131	252	349	557	807	247	165	118	385	81	127	217	47	55
AT1G34844	68	26	4	6	94	152	56	89	20	10	3	5	26	25	48	67	32
AT1G34910	36	17	4	6	0	0	11	0	3	3	4	0	24	27	33	0	0
AT1G35115	2557	1455	322	445	2053	2577	2961	3557	1567	312	206	392	896	1116	936	1232	586
AT1G35140	314	142	25	37	28	171	372	936	272	167	186	428	21	13	91	46	23
AT1G35146	215	99	41	69	89	78	86	207	38	7	32	47	114	117	199	13	18
AT1G35160	2179	1235	100	128	609	1488	1560	1723	815	259	173	493	122	157	305	516	276
AT1G35170	195	153	19	23	0	31	18	48	38	2	6	2	49	43	127	7	1
AT1G35180	107	117	59	81	2	0	48	15	14	0	10	0	26	42	81	16	11
AT1G35210	393	178	107	101	451	875	567	764	225	36	29	59	75	47	91	175	84
AT1G35215	129	345	32	50	30	79	174	240	36	5	10	1	86	62	179	23	4
AT1G35220	1175	592	189	352	485	808	693	1517	338	92	88	181	348	311	437	1027	404
AT1G35250	130	193	27	37	218	321	90	71	49	9	17	6	96	75	148	52	11
AT1G35270	236	202	146	70	24	78	179	128	1	15	2	6	126	60	194	0	4
AT1G35280	190	152	132	189	39	104	139	174	83	3	2	9	72	112	164	15	6
AT1G35290	668	261	69	115	100	149	100	123	53	27	27	52	95	80	179	19	17
AT1G35310	62	40	14	19	4	1	40	35	1	2	4	1	31	18	24	28	19
AT1G35330	101	32	17	6	0	0	0	3	0	0	0	0	37	18	30	0	15
AT1G35340	250	193	84	45	199	444	116	245	83	70	65	119	56	53	83	76	73
AT1G35350	992	574	110	170	145	483	2066	2504	843	319	353	632	166	181	313	80	52
AT1G35353	16	29	6	19	0	0	0	0	0	0	5	0	14	12	25	0	0
AT1G35370	360	358	29	36	7	26	88	33	32	6	14	14	108	103	145	23	4
AT1G35405	181	266	34	110	57	167	133	106	54	17	38	18	186	126	290	42	26
AT1G35420	242	70	14	53	244	436	201	70	12	21	23	14	97	84	190	12	11
AT1G35460	530	182	16	44	149	233	150	287	113	49	57	14	71	98	180	265	157
AT1G35480	83	37	12	10	0	0	47	1	2	0	2	8	38	24	81	41	3
AT1G35500	30	22	5	13	30	0	0	0	0	0	1	4	23	16	36	0	0
AT1G35520	42	49	35	19	0	0	10	0	8	6	24	0	47	36	64	8	5
AT1G35540	74	42	15	12	1	0	0	0	1	0	3	0	14	18	38	1	7
AT1G35580	2297	1270	119	276	950	1814	1760	2190	728	234	253	574	195	228	326	1375	580
AT1G35590	186	90	10	11	7	6	20	56	8	1	11	7	41	23	36	6	0
AT1G35600	64	59	11	13	3	0	27	19	2	0	1	2	22	16	36	0	1
AT1G35612	381	201	35	51	589	869	1058	1131	458	93	97	413	75	69	131	328	154
AT1G35620	1095	509	40	103	470	780	557	1021	262	60	66	100	122	126	166	415	231
AT1G35625	100	202	12	46	6	40	36	23	17	3	12	7	81	81	118	19	12
AT1G35650	76	127	40	51	11	3	25	97	46	6	19	0	67	43	109	0	0
AT1G35670	560	409	77	72	174	223	184	57	33	70	121	97	146	148	315	70	48
AT1G35690	19	158	22	15	1	0	6	1	14	1	3	0	34	28	60	14	6
AT1G35710	1118	614	122	106	2857	4314	13240	18134	5868	117	96	233	647	695	748	1177	486
AT1G35720	7726	3767	120	154	1807	3647	2163	2998	951	241	326	805	145	185	275	1029	461
AT1G35730	239	273	30	44	40	29	227	176	129	27	56	21	152	120	251	58	28
AT1G35735	6	50	10	69	0	0	3	0	0	18	7	7	30	25	81	0	4
AT1G35740	80	156	26	19	2	16	104	78	39	10	24	34	38	47	108	2	13
AT1G35780	654	488	60	52	166	394	493	533	223	51	39	69	167	191	345	806	466
AT1G35790	405	473	30	143	42	44	206	207	318	12	17	2	125	168	330	76	12
AT1G35840	74	112	54	35	0	1	17	154	7	8	34	26	84	97	94	1	1
AT1G35870	304	144	37	114	95	0	55	207	33	1	0	0	46	71	119	0	12
AT1G35890	192	128	32	22	0	2	13	84	17	1	8	12	37	32	55	5	2
AT1G35895	219	166	103	117	52	0	23	8	15	4	46	39	198	130	299	52	26
AT1G35990	43	106	55	42	0	0	56	36	24	2	6	9	59	88	82	64	12
AT1G35995	314	342	29	61	32	35	70	103	78	18	42	19	83	99	248	145	17
AT1G36010	377	262	15	27	24	2	94	38	17	18	9	19	102	72	180	41	5
AT1G36030	77	44	9	7	0	0	34	28	17	0	0	0	6	12	25	44	2
AT1G36050	855	542	102	131	256	531	442	717	262	90	110	204	155	193	309	255	197
AT1G36060	261	466	62	69	445	492	513	761	232	5	25	12	156	213	277	68	65
AT1G36078	70	58	11	16	14	0	2	0	0	0	1	1	24	18	35	7	9
AT1G36105	321	108	29	43	24	15	12	16	6	9	11	0	53	42	88	0	0
AT1G36110	228	201	50	95	0	56	73	99	32	6	24	13	103	105	224	11	13
AT1G36120	1066	1025	61	111	188	299	754	559	203	8	46	13	202	197	636	25	16
AT1G36140	103	53	20	33	35	47	39	20	32	1	6	0	41	32	87	6	3
AT1G36160	2478	1089	705	999	815	1451	1536	2308	485	157	159	222	513	546	778	712	350
AT1G36180	1083	1103	171	236	215	118	759	450	258	37	123	120	335	263	706	172	70
AT1G36240	91	51	20	8	0	0	15	1	20	7	4	0	34	36	64	6	0
AT1G36370	468	236	79	25	169	281	198	433	40	116	93	277	61	89	112	59	30
AT1G36406	94	32	36	35	6	0	33	1	3	1	5	1	22	34	45	1	3
AT1G36420	113	60	11	12	0	1	9	8	14	0	2	1	23	18	57	0	10
AT1G36485	95	63	9	32	0	0	6	8	5	4	5	6	36	49	62	0	0
AT1G36500	70	9	12	2	0	0	9	2	14	14	25	1	24	23	34	25	7
AT1G36510	261	319	11	23	103	177	77	170	60	20	17	26	60	47	130	0	7
AT1G36520	344	176	60	56	74	61	132	105	24	19	14	8	122	116	218	22	22
AT1G36540	30	77	15	12	0	0	11	7	0	4	5	0	62	42	41	5	1
AT1G36560	67	24	9	41	1	0	1	0	0	7	2	0	19	10	47	0	5
AT1G36570	126	68	36	69	4	0	13	0	9	19	23	0	54	61	136	17	1
AT1G36600	99	111	17	48	18	200	93	69	59	1	2	0	41	85	84	4	8
AT1G36610	310	129	4	34	32	50	56	33	68	7	26	31	84	66	200	11	2
AT1G36620	444	167	45	49	51	20	157	312	48	12	24	42	107	94	186	16	13
AT1G36660	50	23	2	14	3	1	0	0	1	0	3	0	23	21	71	0	2
AT1G36670	2	1	21	32	0	6	0	0	0	4	1	0	13	17	22	0	0
AT1G36675	76	78	8	17	5	32	34	10	20	3	1	0	54	28	49	1	1
AT1G36710	64	23	5	6	9	8	5	1	4	1	3	1	36	18	20	0	0
AT1G36730	1401	490	162	180	1181	1594	1643	1817	886	176	268	362	213	239	208	611	213
AT1G36795	64	84	23	50	6	2	4	19	6	7	8	0	70	45	91	18	1
AT1G36800	229	161	27	69	46	132	105	186	43	4	27	12	128	116	209	0	9
AT1G36810	713	553	54	47	9	137	180	575	99	11	44	11	142	165	398	5	13
AT1G36840	609	501	23	93	67	116	208	508	129	14	41	23	88	86	192	35	3
AT1G36850	257	212	12	54	51	29	82	133	54	3	13	1	69	65	132	12	5
AT1G36880	220	240	33	34	72	14	46	51	37	11	18	0	84	44	104	0	1
AT1G36890	127	131	25	30	4	0	1	7	0	10	9	0	45	53	55	6	1
AT1G36910	143	114	68	17	1	1	4	0	0	2	8	0	23	36	29	13	1
AT1G36915	109	65	21	14	0	0	0	0	0	1	3	1	25	31	48	45	2
AT1G36936	18	20	4	6	0	0	0	0	0	0	5	0	22	26	22	55	0
AT1G36980	1742	925	110	136	1241	1731	1220	2608	752	141	195	414	194	283	319	463	270
AT1G37000	110	125	13	31	0	0	21	1	1	15	3	0	46	36	105	10	1
AT1G37020	182	92	5	21	0	0	4	1	17	32	9	27	68	40	74	1	3
AT1G37038	38	16	7	12	0	0	0	1	0	3	8	0	32	24	42	0	4
AT1G37040	219	194	46	54	14	0	45	5	96	5	10	1	91	98	160	1	1
AT1G37045	114	109	7	24	7	1	163	348	77	0	13	0	29	42	101	5	1
AT1G37050	238	241	9	86	1	2	68	339	1	0	19	29	36	56	121	0	1
AT1G37057	365	396	41	51	84	113	127	66	39	6	14	33	97	58	173	6	9
AT1G37060	237	217	31	40	70	135	62	65	108	3	27	9	71	90	158	0	0
AT1G37063	56	49	25	16	17	131	25	27	13	4	2	1	20	29	48	0	0
AT1G37070	195	95	61	28	52	176	49	45	18	13	4	22	51	48	112	0	7
AT1G37095	6	8	4	9	1	0	0	0	0	2	18	1	13	13	10	7	2
AT1G37110	171	184	92	84	29	275	64	62	80	15	11	4	75	69	107	16	4
AT1G37113	1089	657	61	72	115	7	220	82	47	31	57	46	214	225	226	44	7
AT1G37120	251	185	34	16	21	0	31	25	3	7	13	6	71	67	110	1	9
AT1G37130	1539	734	52	96	2403	4612	1464	3283	1011	327	228	479	472	471	560	203	107
AT1G37180	58	23	46	12	9	203	24	55	14	1	2	0	40	13	31	1	1
AT1G37200	406	341	55	102	70	121	187	100	296	20	45	61	131	161	269	0	11
AT1G37210	237	126	40	25	167	237	282	268	57	26	20	61	82	84	133	0	9
AT1G37405	23	23	24	27	15	87	1	1	0	0	6	4	28	20	68	0	3
AT1G37603	244	97	33	35	57	44	7	1	15	12	14	1	134	42	189	6	15
AT1G38140	201	91	37	64	0	4	24	0	13	6	16	0	52	67	132	0	0
AT1G38360	342	215	84	101	19	0	2	11	49	10	9	12	128	81	209	3	3
AT1G38380	3	3	12	22	0	0	1	0	0	0	7	0	13	14	39	0	1
AT1G38400	93	92	22	37	12	116	24	24	7	2	5	3	26	33	74	19	3
AT1G38450	251	99	108	52	60	17	1	111	0	3	7	16	116	86	210	3	1
AT1G39070	116	55	36	14	16	1	8	1	3	0	4	3	35	18	32	9	3
AT1G39270	1031	467	124	136	60	1	241	112	145	29	77	95	316	337	486	17	21
AT1G40083	118	65	8	7	18	0	4	2	0	3	0	0	35	22	61	0	0
AT1G40087	93	68	8	6	0	0	15	0	2	8	7	0	22	25	43	1	4
AT1G40097	326	146	55	41	7	0	0	1	15	9	8	2	47	61	149	1	5
AT1G40101	361	442	112	187	77	341	152	122	75	12	54	7	208	243	317	30	29
AT1G40104	1179	659	72	128	104	31	75	158	93	33	39	24	254	281	416	25	22
AT1G40113	651	544	94	56	150	76	38	326	120	6	18	1	133	104	142	37	5
AT1G40230	125	72	15	37	8	1	3	35	0	0	4	2	55	20	70	0	2
AT1G40390	228	275	16	38	10	0	63	166	24	5	6	0	37	54	124	0	5
AT1G40470	123	131	87	18	9	91	0	1	8	3	4	8	69	33	81	8	3
AT1G41700	46	7	8	13	0	0	0	0	2	0	2	0	44	22	29	1	0
AT1G41710	78	52	32	21	16	4	7	2	8	5	2	11	51	41	70	0	11
AT1G41743	304	253	46	82	97	90	92	64	42	8	5	10	113	139	261	1	12
AT1G41775	271	96	52	107	0	79	179	45	2	9	61	20	148	111	284	3	1
AT1G41795	93	69	11	25	1	0	147	249	14	2	7	22	57	56	127	131	7
AT1G41825	413	234	38	58	5	2	31	47	62	1	5	40	96	63	178	5	2
AT1G41830	1976	1564	184	313	653	830	2570	3718	1464	187	270	522	387	466	716	1489	653
AT1G41850	184	171	44	59	0	0	106	22	33	2	28	13	149	128	230	28	10
AT1G41880	956	461	72	57	561	789	478	889	241	62	69	110	128	171	161	139	64
AT1G41896	781	740	86	84	61	368	149	53	115	14	28	46	207	191	335	85	17
AT1G41910	68	35	22	57	0	0	0	0	0	1	7	0	21	27	55	1	1
AT1G41920	118	6	32	8	0	1	11	0	0	18	1	3	43	21	43	5	5
AT1G42140	541	274	71	50	74	67	235	33	70	10	16	9	117	69	310	32	17
AT1G42170	159	70	37	40	71	82	31	61	9	8	15	1	78	40	107	0	0
AT1G42180	46	78	10	30	65	67	30	64	53	0	7	7	32	14	40	0	0
AT1G42240	180	37	45	32	0	0	0	5	1	0	1	20	32	65	113	59	2
AT1G42290	70	164	37	86	51	35	32	47	32	3	3	11	51	40	90	0	2
AT1G42310	124	186	20	9	15	45	104	29	62	2	2	1	23	50	115	0	1
AT1G42320	970	576	30	69	94	292	37	43	52	7	36	14	130	127	351	4	9
AT1G42390	31	98	43	19	0	55	0	0	1	15	18	0	35	31	63	11	1
AT1G42430	881	639	65	111	117	131	296	456	129	43	75	102	172	120	339	143	96
AT1G42450	847	658	24	86	12	165	264	398	102	8	51	59	189	188	430	46	17
AT1G42460	106	194	34	62	3	0	25	144	12	19	3	45	93	78	202	25	27
AT1G42470	793	914	184	268	528	519	1073	1357	360	324	268	376	372	353	638	703	387
AT1G42490	236	163	14	51	7	46	38	57	1	4	10	10	62	73	98	1	8
AT1G42515	10	35	9	5	0	0	0	0	0	0	4	9	27	24	26	0	3
AT1G42550	933	666	117	156	2069	2766	1530	2252	850	205	139	450	326	364	448	887	461
AT1G42600	142	125	28	14	44	45	157	29	12	1	4	0	33	35	68	0	0
AT1G42602	144	79	2	2	0	0	3	2	2	2	9	13	10	30	76	0	1
AT1G42605	356	248	23	22	13	118	77	111	77	8	8	27	88	68	210	1	4
AT1G42615	6	38	18	12	0	0	0	0	0	0	5	0	26	13	69	0	1
AT1G42697	117	189	31	42	19	27	58	104	27	3	6	22	42	29	85	12	2
AT1G42703	137	128	27	33	20	11	53	88	42	5	9	26	30	36	99	12	0
AT1G42745	19	59	11	44	0	0	14	2	9	0	2	0	44	41	84	7	4
AT1G42888	409	206	53	77	0	0	43	1	23	8	18	0	101	112	188	0	3
AT1G42960	1038	537	42	82	278	544	488	502	242	56	56	91	116	107	169	217	72
AT1G42970	1194	835	51	144	1644	3557	506	959	214	148	241	270	191	250	303	147	84
AT1G42980	993	477	1083	1531	217	217	2065	2726	812	137	70	215	101	97	119	162	105
AT1G42990	2261	1212	2696	3929	753	625	3398	4096	1735	849	570	1142	351	447	483	696	365
AT1G43000	101	62	32	69	14	20	70	121	21	13	3	27	45	34	42	1	4
AT1G43005	162	82	25	25	0	0	6	13	14	1	2	0	15	30	61	0	5
AT1G43010	186	57	18	34	0	0	146	55	43	0	3	10	32	10	85	0	0
AT1G43020	392	347	39	64	1	72	284	194	42	7	19	11	88	81	318	12	4
AT1G43110	40	64	24	11	0	0	14	0	0	6	4	1	20	24	20	5	0
AT1G43140	225	310	57	41	25	35	38	41	32	13	17	0	49	74	86	2	2
AT1G43145	169	136	6	82	10	0	160	38	80	7	15	8	66	30	117	0	3
AT1G43160	468	389	36	61	100	116	125	248	115	307	206	767	47	78	138	74	20
AT1G43170	3799	2068	76	169	3451	4803	4313	6895	2053	411	384	942	363	375	616	784	474
AT1G43180	234	126	9	45	32	15	79	110	54	5	1	0	40	66	101	22	2
AT1G43195	5	45	9	9	0	0	0	0	0	2	3	0	21	9	32	54	0
AT1G43245	214	125	6	24	20	74	43	73	15	4	4	3	45	65	102	24	20
AT1G43250	876	733	59	114	251	458	161	935	224	48	36	63	239	294	459	16	31
AT1G43300	150	151	42	45	67	1	20	60	36	2	4	8	83	46	92	0	2
AT1G43502	446	460	42	60	35	370	44	403	75	0	2	0	95	108	249	36	17
AT1G43620	806	588	177	74	165	337	178	120	118	36	27	24	195	170	287	122	41
AT1G43650	166	100	21	19	240	198	162	251	42	6	12	4	90	113	135	35	27
AT1G43660	22	12	11	2	0	0	5	0	1	6	3	4	9	10	11	0	0
AT1G43670	873	668	51	91	262	626	721	620	199	40	61	106	164	247	428	700	390
AT1G43675	49	64	6	11	21	41	71	112	39	1	0	12	12	14	18	580	249
AT1G43700	565	405	37	90	639	728	597	1350	324	43	75	110	112	145	272	217	121
AT1G43710	890	687	32	100	683	1021	757	1678	380	97	126	87	132	164	188	405	139
AT1G43730	70	91	5	2	1	0	56	30	39	14	21	0	44	50	50	0	0
AT1G43740	149	70	50	75	27	28	46	49	16	11	22	18	94	78	176	10	5
AT1G43750	199	121	57	98	62	46	73	77	14	11	15	23	135	90	241	7	5
AT1G43770	521	185	79	100	404	1041	546	781	190	59	60	115	161	214	217	264	136
AT1G43775	83	51	24	38	13	0	6	17	11	0	8	2	38	38	44	0	0
AT1G43777	57	82	29	25	16	11	6	7	3	3	4	13	29	32	49	0	6
AT1G43780	122	104	35	21	0	1	0	32	0	10	28	0	77	50	96	43	7
AT1G43790	414	316	32	10	146	320	124	249	133	26	33	107	69	86	112	382	152
AT1G43800	187	346	39	17	39	39	120	100	46	2	10	41	80	111	133	15	6
AT1G43815	179	149	35	27	13	45	55	31	52	7	30	22	108	103	151	31	5
AT1G43860	231	202	27	72	246	385	358	434	142	83	50	153	107	128	139	68	80
AT1G43880	97	220	42	38	7	1	36	17	15	4	7	9	74	51	103	66	2
AT1G43883	917	779	47	135	92	38	137	297	108	30	83	62	295	272	485	48	35
AT1G43886	631	455	217	343	378	959	845	995	395	134	145	170	319	273	360	154	108
AT1G43890	915	318	56	53	582	789	827	750	272	89	103	275	184	181	162	302	113
AT1G43910	341	226	31	15	169	202	98	118	58	26	7	39	168	204	201	120	52
AT1G43920	45	46	8	24	0	0	0	14	0	5	11	1	22	27	31	16	2
AT1G43997	31	11	26	21	0	0	12	85	0	1	2	0	25	26	26	38	19
AT1G44030	24	134	23	27	0	0	0	0	0	10	5	0	57	63	86	18	0
AT1G44050	364	232	13	29	21	46	137	12	8	0	14	1	61	71	90	1	1
AT1G44100	3010	1381	179	233	260	704	468	969	174	283	316	566	281	333	425	156	64
AT1G44286	14	13	15	12	0	0	0	0	0	0	0	0	11	13	22	0	0
AT1G44350	2020	1514	357	448	1188	1985	3255	5132	1300	2546	2125	5565	300	363	591	1105	569
AT1G44446	164	81	27	77	552	950	272	269	244	76	58	113	66	77	58	288	73
AT1G44510	438	420	27	106	23	54	383	104	297	7	40	63	237	186	487	88	88
AT1G44575	1619	782	111	102	723	1165	233	413	144	124	159	332	201	245	295	146	95
AT1G44760	529	339	238	291	528	794	343	807	266	32	43	62	70	107	154	367	129
AT1G44770	755	404	9	43	330	595	619	832	171	43	74	244	37	72	75	252	95
AT1G44780	929	370	68	130	192	322	784	886	388	40	48	56	136	200	246	415	216
AT1G44790	517	295	56	79	351	594	338	711	318	47	71	185	99	133	173	247	119
AT1G44800	3210	1460	52	74	556	1073	1636	1763	759	53	51	182	351	421	516	220	141
AT1G44810	443	348	53	25	469	780	709	709	253	21	53	108	111	146	160	124	58
AT1G44820	743	292	27	51	86	155	127	398	78	38	66	65	103	145	203	151	83
AT1G44850	181	116	12	25	8	3	11	38	10	10	4	2	37	43	84	0	3
AT1G44910	3597	2355	378	478	1769	1872	3663	4856	1366	300	237	356	608	714	1048	2123	1006
AT1G44935	187	165	4	18	51	40	45	11	8	7	6	1	61	55	163	1	0
AT1G44970	226	90	34	49	1	30	27	68	18	12	4	0	53	58	86	4	2
AT1G45010	689	469	168	177	107	233	172	388	104	34	32	43	155	212	262	16	26
AT1G45020	216	185	101	61	12	1	91	295	39	21	20	48	108	104	140	20	8
AT1G45035	41	55	4	13	0	0	15	43	5	0	3	4	16	9	20	25	4
AT1G45130	1356	814	174	207	323	465	623	892	230	143	133	439	123	129	244	815	397
AT1G45140	463	342	133	225	99	241	1252	1377	581	211	165	198	169	114	259	37	14
AT1G45145	1370	632	291	316	1080	2024	2488	4398	998	895	819	1999	102	97	136	481	261
AT1G45180	519	247	115	158	152	327	244	403	191	19	30	33	147	128	255	270	108
AT1G45191	187	281	109	159	36	51	49	44	94	10	26	32	144	123	261	18	14
AT1G45201	7374	4279	275	119	749	1416	975	2335	379	105	111	134	533	626	877	59	68
AT1G45223	49	31	20	6	1	2	9	13	7	1	2	2	11	8	18	8	6
AT1G45229	218	277	69	61	425	835	423	604	226	41	49	64	233	172	215	160	112
AT1G45231	345	379	33	92	101	99	41	93	90	18	27	15	129	189	296	126	24
AT1G45243	48	32	18	7	4	0	1	0	0	0	1	0	14	18	38	39	2
AT1G45248	294	303	58	99	115	174	182	217	28	26	19	45	99	119	140	154	91
AT1G45249	748	312	74	105	812	1170	846	1051	484	59	97	175	349	426	471	547	280
AT1G45332	367	312	62	100	154	167	163	282	97	30	57	93	156	154	244	15	12
AT1G45403	25	17	17	7	6	0	0	0	0	13	8	0	30	37	36	0	9
AT1G45545	209	203	100	85	142	99	235	406	41	54	10	36	149	192	200	11	11
AT1G45688	1572	860	153	247	764	858	1399	1534	723	317	335	694	365	405	382	572	340
AT1G45976	269	119	24	27	483	607	551	904	233	52	42	115	75	86	135	116	92
AT1G46480	364	221	37	37	232	286	1104	1076	577	17	41	23	235	271	339	169	56
AT1G46624	279	367	33	122	199	299	131	474	188	8	38	3	209	174	264	4	5
AT1G47128	2801	1590	191	267	1831	3097	2320	3277	1104	458	441	1137	281	346	363	1338	644
AT1G47130	401	308	73	41	74	89	514	274	232	94	84	149	87	139	226	15	11
AT1G47200	564	298	60	35	255	351	251	320	85	29	25	107	46	49	82	55	27
AT1G47210	518	298	109	80	39	153	215	205	19	4	12	16	54	121	167	22	32
AT1G47278	415	323	33	22	231	612	304	316	138	13	17	48	74	91	158	162	107
AT1G47290	129	140	10	56	8	30	45	105	35	29	26	35	44	46	146	47	16
AT1G47310	818	824	14	60	248	396	266	192	175	47	79	66	198	190	341	195	121
AT1G47380	808	836	92	148	175	219	448	141	115	63	152	156	151	221	397	425	218
AT1G47389	48	44	9	8	0	15	0	0	0	0	0	0	26	23	24	10	7
AT1G47395	834	528	18	39	158	158	53	26	26	18	19	27	107	78	248	17	12
AT1G47410	81	123	10	38	716	1556	303	397	112	21	30	11	45	57	77	782	417
AT1G47420	1156	477	40	34	485	728	619	979	326	69	122	332	93	120	126	637	248
AT1G47480	199	370	28	71	6	18	47	5	14	21	8	8	53	61	131	81	47
AT1G47490	745	397	32	40	591	603	329	940	119	48	88	150	132	191	300	270	117
AT1G47510	302	373	51	72	26	9	217	273	75	10	45	38	170	126	265	72	16
AT1G47520	331	268	68	58	90	262	376	517	250	14	29	41	126	150	247	32	31
AT1G47530	475	576	94	192	722	1540	618	441	356	232	235	483	223	151	371	181	74
AT1G47606	59	65	23	24	6	1	1	5	0	3	10	6	47	26	63	0	3
AT1G47670	1348	730	79	64	361	825	1045	1642	623	81	111	218	220	204	372	479	198
AT1G47710	588	487	115	97	251	189	219	143	53	131	100	314	138	200	315	173	41
AT1G47786	72	42	23	11	0	0	24	6	23	3	12	0	24	51	40	24	10
AT1G47800	217	65	9	11	28	17	37	171	31	2	0	0	46	10	56	0	3
AT1G47810	143	22	2	9	0	0	33	50	9	0	0	0	12	12	43	0	2
[truncated: 12,066 more rows]

## Sheet: All_dataset
	RNA-seq dataset
Gene ID	APL-S13	APL-S14	APL-S15	LTP1-S19	LTP1-S20	LTP1-S21	NST3-S1	NST3-S2	NST3-S3	PXY-S7	PXY-S8	PXY-S9	SCR-S16	SCR-S17	SCR3-S18	SMXL5-S10	SMXL5-S11	SMXL5-S12	VND7-S4	VND7-S5	VND7-S6
AT1G01010	290	149	293	33	32	28	45	22	120	168	73	18	5	21	31	87	103	138	9	27	103
AT1G01020	315	232	605	39	45	74	447	257	760	296	286	114	40	31	78	101	117	264	168	107	92
AT1G01030	201	130	396	6	10	35	41	49	32	21	68	10	0	11	24	54	34	87	50	41	108
AT1G01040	1565	1249	3035	434	189	370	1247	410	1041	1692	2266	706	206	243	339	501	600	826	676	369	372
AT1G01050	1079	491	590	89	46	81	521	176	675	579	1227	349	127	104	157	108	150	184	156	89	106
AT1G01060	4487	1996	3552	730	308	501	2468	1338	3402	1891	3825	1114	546	460	1128	961	1222	1074	974	476	433
AT1G01070	696	367	986	4	49	16	46	9	156	64	249	66	4	4	13	112	136	147	4	13	43
AT1G01080	949	571	1379	45	61	87	337	103	272	461	381	177	25	43	62	150	151	351	111	77	126
AT1G01090	1421	1101	1311	321	170	234	1079	305	1416	1092	1442	785	109	88	297	355	278	521	390	242	208
AT1G01100	2076	963	900	159	53	53	2170	207	3992	2320	3982	1158	181	185	412	197	262	306	395	197	264
AT1G01110	460	554	1687	55	101	107	169	156	242	258	137	84	27	17	37	154	143	281	94	33	194
AT1G01120	773	696	884	910	342	498	277	144	620	535	807	294	77	101	254	142	169	257	118	102	108
AT1G01130	1049	491	888	2025	924	1176	251	252	395	1518	1839	589	147	141	349	192	239	318	463	150	240
AT1G01140	972	405	1198	426	247	257	321	154	426	822	504	253	444	472	1029	200	164	248	216	164	174
AT1G01150	105	190	575	29	34	45	55	37	0	56	2	45	8	11	0	59	87	117	48	4	20
AT1G01160	314	226	294	105	43	65	431	32	682	330	514	204	32	26	44	75	101	116	222	151	96
AT1G01170	276	265	114	21	11	14	440	5	500	181	416	94	32	19	29	15	52	36	81	26	58
AT1G01180	131	104	154	44	23	22	69	6	91	43	48	15	15	19	45	74	76	135	36	37	62
AT1G01190	146	185	675	0	50	60	51	6	39	14	6	203	1	7	13	81	79	129	152	13	81
AT1G01200	256	94	220	79	39	48	8	23	7	72	81	48	3	5	2	45	41	53	63	21	42
AT1G01210	120	114	435	7	30	46	160	18	165	108	56	39	5	54	17	72	72	93	68	10	34
AT1G01220	799	304	847	121	111	149	474	69	1121	443	906	149	28	93	107	180	193	266	264	108	132
AT1G01225	122	136	201	12	19	34	57	58	111	69	136	15	14	9	24	52	50	105	63	22	47
AT1G01230	568	312	571	62	35	22	143	82	293	314	467	106	61	72	100	141	117	187	160	101	131
AT1G01240	888	797	1399	225	99	202	856	126	1687	1452	1975	800	130	114	314	313	392	597	671	312	290
AT1G01250	296	66	80	15	7	30	0	0	0	100	0	17	21	1	16	22	16	30	12	7	32
AT1G01260	612	460	1025	225	190	216	249	84	236	377	520	99	154	155	355	197	298	612	186	103	122
AT1G01270	2	5	28	1	0	0	3	0	0	0	2	0	0	0	3	2	4	8	0	0	2
AT1G01280	126	102	282	0	19	22	66	73	0	4	66	0	12	9	44	39	44	107	2	7	30
AT1G01290	678	250	614	86	122	83	376	136	481	987	763	273	35	29	102	203	219	241	130	74	112
AT1G01300	2592	1214	1300	519	169	265	466	560	293	1747	1884	708	263	286	623	227	283	275	568	241	255
AT1G01305	78	111	223	4	16	19	8	1	31	79	34	6	4	9	1	20	24	33	112	9	49
AT1G01310	160	241	412	12	45	29	41	6	182	145	139	62	5	14	28	50	43	79	93	15	53
AT1G01320	2581	1705	3368	511	350	583	1626	544	2657	2002	2377	718	329	295	503	859	919	1342	868	417	469
AT1G01335	8	2	23	0	3	7	2	0	0	0	0	1	0	0	0	1	3	2	12	5	1
AT1G01340	71	106	327	13	61	25	4	0	0	59	5	55	22	7	14	108	109	128	30	12	61
AT1G01350	202	122	241	62	24	80	158	22	144	252	117	64	28	27	74	85	97	110	173	78	98
AT1G01355	53	73	96	12	31	45	29	0	0	12	28	6	13	2	14	53	92	73	11	4	37
AT1G01360	332	236	323	36	48	52	180	25	298	466	376	160	22	27	32	79	132	142	76	51	58
AT1G01370	384	194	571	3	51	103	24	7	120	44	26	11	7	53	14	98	133	229	150	8	116
AT1G01380	58	19	41	4	3	5	5	0	18	9	17	5	0	4	5	14	13	26	18	6	15
AT1G01390	105	68	88	28	0	21	0	6	36	56	1	0	4	7	6	22	52	54	3	2	28
AT1G01400	195	172	497	33	38	72	21	76	0	120	14	92	13	12	0	73	76	120	18	14	92
AT1G01410	45	87	178	0	8	17	53	0	1	17	32	17	0	4	19	23	30	68	14	4	28
AT1G01420	191	83	275	37	35	33	188	77	155	166	219	85	19	17	50	122	151	210	17	18	58
AT1G01430	945	483	702	123	124	190	1266	135	1172	699	774	370	187	80	311	107	120	252	609	225	366
AT1G01440	600	379	1167	55	180	95	145	14	257	789	559	140	70	57	43	176	144	341	91	73	247
AT1G01448	385	172	776	133	33	70	141	63	193	347	592	196	69	18	14	78	130	145	96	50	94
AT1G01450	0	0	0	0	0	0	0	0	0	0	0	0	0	0	0	0	0	0	0	0	0
AT1G01453	84	45	269	11	5	45	1	38	0	54	18	31	10	16	10	31	27	45	10	11	40
AT1G01460	774	387	1582	631	225	344	25	127	70	1845	3313	1122	240	203	301	134	163	231	27	30	103
AT1G01470	4803	3026	4324	1350	537	967	813	433	1719	6160	9568	2947	1521	1461	3496	471	498	738	792	393	472
AT1G01480	303	504	715	393	190	303	35	51	103	388	994	260	177	143	243	93	100	182	58	22	142
AT1G01490	4581	2848	2608	687	313	498	2888	1120	3497	4861	6258	2869	475	362	924	797	1157	1248	1009	500	510
AT1G01500	261	158	436	42	28	37	174	82	99	173	57	98	42	79	105	91	62	182	35	15	39
AT1G01510	641	557	828	144	85	128	498	101	665	701	804	408	129	75	147	192	196	298	434	229	197
AT1G01520	27	56	214	4	26	35	48	4	40	14	0	6	25	2	1	37	82	145	5	10	11
AT1G01530	2	8	76	0	8	7	0	1	0	0	0	1	11	0	7	8	7	30	0	1	4
AT1G01540	816	357	667	247	113	178	298	212	292	570	616	313	114	110	214	111	164	175	310	81	125
AT1G01550	1889	1174	1037	641	286	381	3033	594	5258	3431	4348	1349	575	504	1139	316	440	415	1442	684	444
AT1G01560	576	323	1062	85	56	167	133	14	115	926	1502	276	98	92	172	106	108	210	203	46	107
AT1G01570	340	462	1041	26	84	65	129	72	489	501	291	105	5	86	88	131	167	271	63	21	137
AT1G01580	969	403	1302	1	42	73	51	158	296	85	45	106	18	16	6	181	123	268	90	5	220
AT1G01590	507	237	696	25	45	56	152	158	220	147	45	93	38	15	82	186	143	266	10	15	185
AT1G01600	587	627	1026	111	38	96	144	238	3	131	252	117	35	39	2	160	179	286	26	28	124
AT1G01610	646	419	1223	317	143	196	103	89	266	271	313	57	18	19	35	117	158	247	49	65	147
AT1G01620	5100	2595	923	377	154	197	1196	163	1814	3354	4698	1873	447	663	1571	165	207	258	2444	1204	797
AT1G01630	517	391	689	104	53	142	292	145	226	226	121	214	68	50	44	146	180	266	172	62	106
AT1G01640	254	129	556	36	49	29	140	118	293	317	323	113	34	21	71	71	95	136	156	48	115
AT1G01650	1524	914	1642	1076	472	465	1032	528	1079	1715	2937	1029	644	703	969	248	246	364	1108	638	441
AT1G01660	552	359	677	125	83	124	105	123	278	780	502	362	49	34	45	186	142	179	573	249	188
AT1G01670	192	233	382	15	56	62	60	21	109	168	211	135	30	33	16	81	90	91	163	74	61
AT1G01680	220	217	672	11	20	61	0	0	32	103	59	24	1	3	4	104	81	89	6	9	40
AT1G01690	594	487	1454	39	20	109	3	33	154	85	294	90	0	28	35	134	142	256	58	79	132
AT1G01695	194	19	255	4	64	25	97	29	173	70	89	35	10	5	5	49	39	78	76	22	50
AT1G01700	155	85	276	64	36	54	107	52	91	308	327	129	84	65	92	154	153	164	90	45	45
AT1G01710	466	177	570	63	25	98	285	78	581	349	529	127	103	47	179	125	128	154	246	141	127
AT1G01715	353	199	523	59	28	103	201	102	480	471	686	184	30	48	85	142	131	249	154	59	82
AT1G01720	743	453	624	244	239	190	478	252	1144	1468	2272	754	492	429	1494	157	210	260	390	190	163
AT1G01725	158	139	178	48	22	19	288	94	378	747	1023	387	41	46	81	29	57	57	154	40	53
AT1G01730	629	297	461	73	24	73	637	105	949	950	1492	437	83	112	256	100	181	138	349	109	98
AT1G01740	262	209	295	54	43	42	39	96	90	191	277	87	29	30	109	65	99	113	75	39	57
AT1G01750	26	17	40	2	9	3	6	20	8	11	19	2	6	2	7	9	8	5	5	9	3
AT1G01760	162	111	265	13	64	30	218	76	175	158	65	74	43	32	43	79	59	137	37	42	77
AT1G01770	445	568	751	70	146	88	531	237	1005	716	430	353	79	51	230	198	274	471	390	192	223
AT1G01780	416	276	147	34	44	49	440	104	431	341	713	207	28	28	50	64	72	120	233	110	102
AT1G01790	2185	1444	2858	194	156	374	926	805	1551	832	1229	495	169	207	260	459	365	851	336	223	392
AT1G01800	475	293	391	122	43	99	219	168	476	439	929	104	43	82	169	71	82	82	106	56	54
AT1G01810	90	45	186	41	18	40	94	34	128	103	187	71	19	12	30	54	53	67	35	20	25
AT1G01820	467	288	664	60	37	119	594	93	479	711	1124	321	51	81	112	130	106	184	93	95	94
AT1G01830	610	483	611	336	146	304	318	205	530	716	934	408	37	58	39	274	392	315	231	129	221
AT1G01840	6	12	29	0	1	2	17	0	12	0	0	15	1	0	1	3	6	7	0	1	1
AT1G01860	200	60	316	4	2	40	89	0	110	34	69	59	11	13	26	67	52	107	12	13	61
AT1G01870	5	1	11	0	0	0	0	0	0	1	2	3	0	0	0	1	0	7	0	0	3
AT1G01880	1069	652	1316	25	62	164	233	280	154	608	348	246	13	39	39	221	248	500	49	82	181
AT1G01890	0	0	0	0	0	0	0	0	0	0	0	0	0	0	0	0	0	0	0	0	0
AT1G01900	455	190	438	133	24	88	72	9	262	68	245	109	31	64	18	91	95	151	394	209	141
AT1G01910	678	370	412	45	21	42	266	193	682	272	362	231	42	14	141	98	127	220	82	60	80
AT1G01920	823	340	922	29	45	129	422	191	343	359	867	304	51	44	69	146	224	280	189	72	124
AT1G01930	133	122	242	62	46	39	74	33	130	115	387	39	31	32	49	71	76	59	124	53	57
AT1G01940	197	241	430	0	13	47	70	69	58	90	238	35	26	8	21	81	37	104	45	9	34
AT1G01950	975	683	1923	259	194	247	494	356	355	1002	909	646	154	238	241	338	305	677	710	227	356
AT1G01960	2104	801	1985	328	241	258	729	599	1043	1342	1467	575	105	173	107	430	488	521	547	255	377
AT1G01970	595	222	516	37	35	74	57	48	194	152	335	74	13	62	55	73	80	105	15	19	67
AT1G01980	535	201	501	46	25	64	85	14	52	103	168	12	13	6	35	142	120	102	92	19	78
AT1G01990	519	243	476	50	69	31	359	165	521	394	534	283	29	43	26	130	136	171	56	51	140
AT1G02000	678	353	750	95	71	116	156	29	699	199	315	99	59	103	234	128	194	192	182	57	148
AT1G02010	994	889	1524	119	77	154	398	202	1019	704	722	136	43	45	152	234	372	557	654	430	342
AT1G02020	938	655	1681	101	75	70	397	127	950	987	1041	452	26	70	124	225	227	372	442	173	210
AT1G02030	585	439	917	90	69	87	198	166	510	288	440	118	19	46	15	175	171	348	132	64	106
AT1G02040	193	45	269	0	17	9	13	2	3	9	59	69	3	20	4	56	38	77	69	6	25
AT1G02050	220	29	253	9	10	13	191	71	106	290	380	96	8	41	26	87	56	84	165	29	29
AT1G02060	22	49	223	0	14	6	9	0	0	39	143	21	6	8	0	66	57	43	5	11	13
AT1G02065	162	123	365	8	21	35	6	104	20	173	179	38	22	15	10	56	76	184	12	6	29
AT1G02067	0	0	0	0	0	0	0	0	0	0	0	0	0	0	0	0	0	0	0	0	0
AT1G02070	246	141	73	22	2	10	15	21	82	26	3	18	9	2	10	42	29	44	28	30	45
AT1G02080	2953	2600	4315	566	384	550	1562	784	2117	1961	2646	863	217	361	260	724	960	1467	1049	506	921
AT1G02090	810	329	693	130	65	94	342	78	346	397	473	186	103	66	109	129	130	206	150	107	120
AT1G02100	1132	637	883	202	129	185	532	239	878	855	1032	428	126	79	258	216	227	317	328	149	157
AT1G02110	754	479	833	278	110	211	335	232	710	621	799	505	33	72	89	167	241	266	326	249	188
AT1G02120	1488	996	1651	532	218	352	2164	438	2828	1999	2659	1202	208	197	281	357	469	585	1040	518	653
AT1G02130	820	284	543	58	32	123	301	242	288	733	590	275	27	79	48	102	136	158	199	61	88
AT1G02136	25	16	117	0	0	13	23	39	8	21	0	45	0	4	0	10	15	45	6	4	18
AT1G02140	1384	616	358	81	38	68	522	159	1019	703	1374	346	165	120	258	66	81	104	197	99	107
AT1G02145	377	153	450	56	51	100	569	154	790	609	793	277	24	47	116	165	168	173	193	138	112
AT1G02150	115	133	118	20	24	55	273	52	516	233	234	83	15	24	65	33	66	55	66	43	55
AT1G02160	233	130	136	21	8	36	555	47	944	394	765	187	39	31	112	68	70	70	160	69	63
AT1G02170	438	348	303	105	42	115	394	44	440	429	400	260	80	85	285	99	65	90	161	73	92
AT1G02180	234	192	159	103	82	137	121	68	101	269	292	89	42	22	30	74	47	85	95	45	29
AT1G02190	512	206	513	33	76	146	9	8	0	93	451	130	32	67	92	120	111	218	10	24	68
AT1G02205	3308	1580	1383	11802	4338	7076	618	298	873	1507	2507	552	145	234	239	713	951	948	682	305	274
AT1G02210	0	0	15	2	3	1	0	0	0	7	0	0	0	0	0	2	0	3	0	0	0
AT1G02220	457	226	545	48	57	64	148	18	473	391	323	105	15	36	68	131	206	239	545	203	154
AT1G02228	21	40	98	1	5	2	13	2	4	20	12	3	0	11	0	11	5	29	0	0	22
AT1G02230	356	228	547	61	22	81	14	8	177	53	308	31	12	53	14	77	98	133	21	18	69
AT1G02250	355	306	563	49	28	9	90	83	36	70	117	89	3	34	29	54	70	140	27	14	78
AT1G02260	283	128	463	66	94	47	131	32	170	370	310	78	12	32	41	107	86	130	165	58	122
AT1G02270	528	480	836	217	162	169	129	95	323	434	785	236	298	195	1123	161	124	170	161	99	192
AT1G02280	394	430	945	73	71	40	237	111	339	265	317	176	67	87	152	155	116	291	84	58	272
AT1G02290	283	127	319	29	64	31	43	131	197	104	241	30	37	20	32	107	94	72	72	31	98
AT1G02300	125	31	173	3	36	38	645	47	654	292	343	36	13	23	4	44	68	99	417	193	187
AT1G02305	1357	1009	768	179	87	79	1227	363	1730	1660	2171	626	187	180	315	150	153	219	811	379	376
AT1G02310	38	115	192	5	12	31	54	6	7	47	156	12	8	13	1	46	35	54	36	24	45
AT1G02320	0	0	0	0	0	0	0	0	0	0	0	0	0	0	0	0	0	0	0	0	0
AT1G02330	824	342	761	53	68	66	221	169	399	359	501	161	65	34	92	105	112	187	1529	827	465
AT1G02335	701	345	219	54	65	50	134	110	106	379	704	251	38	65	98	64	83	107	2210	1079	728
AT1G02340	143	53	394	44	10	34	39	31	0	42	4	35	2	11	0	43	26	92	21	23	54
AT1G02350	155	204	537	2	21	22	18	90	125	159	172	63	9	24	17	52	44	134	16	7	83
AT1G02360	356	290	719	8	59	72	23	84	151	150	200	128	9	16	35	65	54	180	14	7	101
AT1G02370	282	232	1050	1	25	27	69	268	335	250	81	85	16	30	38	103	76	138	207	8	121
AT1G02380	154	276	550	3	72	56	20	44	0	66	117	65	0	21	35	116	68	144	37	12	74
AT1G02390	263	379	896	55	24	54	67	117	5	212	210	73	1	25	86	150	127	220	54	24	93
AT1G02400	308	151	818	335	157	244	86	25	86	504	673	309	499	312	902	142	118	136	350	211	199
AT1G02405	54	43	148	9	7	9	5	20	0	2	6	31	2	1	19	29	15	42	10	11	0
AT1G02410	490	182	719	65	43	54	112	20	369	224	352	100	48	44	125	110	129	177	93	79	64
AT1G02420	4	12	65	3	9	0	0	6	12	13	52	12	0	0	1	10	10	14	2	2	6
AT1G02430	34	24	62	21	12	14	12	15	21	2	5	26	9	1	11	20	12	19	12	6	14
AT1G02440	46	84	89	25	21	45	62	32	126	72	153	31	12	9	6	41	54	54	26	22	39
AT1G02450	163	128	123	15	14	31	179	23	157	153	101	79	11	7	5	37	32	57	81	41	43
AT1G02460	116	92	142	2	11	28	14	2	0	2	0	3	6	1	0	26	33	67	10	7	19
AT1G02470	92	106	276	43	22	24	50	39	100	105	3	12	12	12	14	52	50	107	148	33	52
AT1G02475	604	199	513	62	36	109	283	113	518	245	170	66	40	37	46	172	194	274	219	127	80
AT1G02480	6	3	15	0	0	3	0	2	0	1	9	0	1	1	0	7	1	11	1	0	0
AT1G02490	8	11	61	0	11	3	8	16	8	0	32	0	7	1	0	2	11	19	0	2	8
AT1G02500	37602	15229	7125	2904	975	1644	21475	6869	38281	28872	41722	13592	3530	4140	8213	2782	3486	3609	8596	4379	3254
AT1G02510	88	75	286	11	22	23	596	107	481	76	133	18	2	9	11	53	76	77	130	73	94
AT1G02520	1434	1135	2056	50	112	162	77	231	4	208	136	198	14	38	57	328	316	675	19	52	160
AT1G02530	478	447	945	30	29	57	92	5	1	123	42	23	9	46	45	146	152	327	28	79	108
AT1G02540	104	106	245	0	15	19	0	1	0	63	0	0	0	6	0	23	27	67	28	10	60
AT1G02550	145	74	397	1	11	44	13	56	64	55	67	83	2	11	17	23	47	135	6	13	53
AT1G02560	684	368	461	49	57	44	648	61	596	659	731	286	76	121	123	82	131	138	94	90	158
AT1G02570	175	38	134	0	6	0	74	46	57	1	44	3	3	3	6	36	23	47	78	21	60
AT1G02575	243	185	274	1	15	36	26	30	38	65	77	1	2	7	10	51	54	117	4	4	104
AT1G02580	768	403	785	13	95	152	108	78	211	59	325	134	35	57	2	147	127	357	132	76	244
AT1G02590	61	29	93	6	12	10	6	5	0	21	0	0	5	2	0	14	5	47	23	2	17
AT1G02600	0	0	0	0	0	0	0	0	0	0	0	0	0	0	0	0	0	0	0	0	0
AT1G02610	154	232	635	102	73	67	518	39	667	306	391	97	81	76	143	95	83	183	403	199	207
AT1G02620	359	202	646	3	42	25	87	92	21	153	149	166	7	47	20	79	59	116	34	24	150
AT1G02630	942	463	234	13	14	45	50	0	2	232	200	115	21	6	2	61	50	100	43	17	44
AT1G02640	1899	1159	972	210	74	176	1708	61	2685	2837	4602	1401	196	369	829	143	127	355	3049	1521	1345
AT1G02650	331	380	1297	20	29	58	79	49	391	205	192	314	20	32	58	156	128	302	15	16	165
AT1G02660	1431	865	1294	1248	565	678	1201	432	1040	1591	2246	882	558	558	1340	173	201	282	3509	1810	1285
AT1G02670	745	616	1322	26	86	121	103	33	465	182	208	110	29	79	158	192	241	389	195	53	239
AT1G02680	463	156	525	102	77	82	491	110	622	350	798	317	62	38	118	149	159	145	494	236	162
AT1G02681	18	15	83	10	8	6	0	5	3	29	36	12	2	7	5	6	11	15	2	10	2
AT1G02690	374	417	1103	43	66	106	57	58	100	218	191	99	9	66	31	138	158	308	66	31	76
AT1G02700	81	101	383	13	17	42	36	41	93	97	178	22	10	9	2	35	41	103	1	10	14
AT1G02705	51	56	97	0	0	11	20	11	24	31	83	5	0	0	4	5	6	29	5	0	6
AT1G02710	0	0	0	0	0	0	0	0	0	0	0	0	0	0	0	0	0	0	0	0	0
AT1G02720	424	159	400	52	62	32	123	39	261	134	230	32	27	91	25	91	60	106	155	75	302
AT1G02730	547	466	723	59	50	133	90	37	16	206	277	130	26	57	39	155	160	292	87	40	130
AT1G02740	211	192	428	66	87	89	56	15	113	176	248	85	20	62	67	121	73	179	162	22	110
AT1G02750	315	147	317	16	36	45	119	22	133	232	525	143	16	35	53	77	84	167	22	38	87
AT1G02760	7	2	4	0	2	2	1	0	1	0	6	0	0	2	1	5	3	14	0	0	3
AT1G02770	64	196	312	6	69	90	1	48	9	17	86	10	7	21	40	72	61	168	11	11	69
AT1G02780	3276	1889	1508	209	156	158	3758	498	5019	3729	6536	1530	353	359	730	344	472	508	945	382	348
AT1G02790	797	237	446	68	73	119	155	63	66	813	528	235	8	16	42	64	106	233	73	22	135
AT1G02800	673	528	1197	14	68	59	0	42	21	16	15	26	28	20	5	156	227	393	17	43	261
AT1G02810	271	130	215	18	21	30	31	41	0	164	419	14	28	17	33	35	21	34	38	6	35
AT1G02813	4	15	72	0	14	11	0	9	0	7	0	0	3	0	2	15	3	14	9	0	12
AT1G02816	177	75	133	10	23	26	112	23	79	125	124	87	9	12	38	18	25	33	26	27	24
AT1G02820	48	27	69	7	3	0	93	9	71	12	42	11	7	9	7	10	19	15	1	3	17
AT1G02830	115	38	163	0	3	15	20	45	43	52	2	41	0	10	0	15	17	43	13	0	12
AT1G02840	978	548	1337	152	45	157	1907	478	3319	2287	2549	1011	48	116	285	400	485	591	490	269	244
AT1G02850	192	98	150	18	59	19	43	162	32	329	569	180	16	23	24	80	162	148	18	33	118
AT1G02860	343	156	340	46	32	51	221	14	255	506	1074	290	116	132	301	81	108	128	544	345	276
AT1G02870	252	62	166	18	10	18	149	29	240	179	240	76	16	23	50	47	55	37	63	48	30
AT1G02880	276	183	429	155	130	220	79	11	238	185	363	32	134	91	335	130	177	330	43	24	148
AT1G02890	1658	747	1897	298	187	322	522	137	326	641	643	291	104	157	223	369	327	602	476	316	350
AT1G02900	288	198	348	29	19	13	180	96	405	332	311	158	49	67	91	57	40	85	88	40	107
AT1G02910	735	707	1661	67	112	141	419	266	379	543	523	139	64	91	97	203	201	404	252	142	297
AT1G02920	299	177	444	23	39	58	105	47	150	364	457	186	19	55	65	68	82	156	161	27	116
AT1G02930	261	221	369	22	33	33	120	66	210	497	620	238	146	105	274	36	61	107	53	44	91
AT1G02940	484	326	587	21	59	48	59	188	319	154	171	162	11	36	0	67	83	155	6	27	65
AT1G02950	219	129	154	9	12	4	38	37	30	33	159	6	2	5	7	12	25	23	6	7	12
AT1G02952	0	0	0	0	0	0	0	0	0	0	0	0	0	0	0	0	0	0	0	0	0
AT1G02960	553	462	1414	134	35	88	420	118	600	500	549	280	31	68	102	251	235	364	374	185	218
AT1G02965	114	218	589	8	20	48	3	19	91	7	21	5	12	24	10	73	55	126	0	10	35
AT1G02970	183	290	804	0	35	60	0	104	352	65	43	83	14	20	9	78	99	232	57	10	75
AT1G02980	308	212	750	14	51	120	5	58	0	107	53	11	22	13	12	127	124	274	193	49	128
AT1G02990	1358	545	1792	136	135	174	571	144	605	562	873	266	79	82	224	272	300	391	427	206	250
AT1G03000	211	136	311	34	69	61	322	46	224	197	224	121	49	34	14	120	114	191	87	49	160
AT1G03010	134	178	267	3	64	93	0	0	11	85	2	0	9	11	35	64	60	84	56	8	82
AT1G03020	14	31	38	0	0	14	1	0	0	0	38	4	3	4	0	7	22	40	0	0	5
AT1G03030	346	289	431	47	36	54	269	58	475	258	181	165	27	7	62	100	108	203	132	52	88
AT1G03040	916	670	1067	78	88	109	751	272	1398	1394	1566	617	46	53	65	262	423	503	341	129	124
AT1G03050	365	515	833	20	46	39	68	43	93	481	175	285	14	58	25	93	122	211	89	63	100
AT1G03055	174	121	499	9	21	88	16	82	63	114	164	67	3	18	27	58	58	88	156	58	50
AT1G03060	2004	1433	2517	1196	650	756	1241	570	995	1615	1856	680	394	254	405	864	770	938	1413	741	711
AT1G03070	129	185	326	4	21	34	8	33	56	63	28	74	23	24	22	55	50	79	17	31	26
AT1G03080	3756	1801	3018	2194	855	1201	3183	1313	3568	3998	4840	1736	1415	1053	1934	1132	1359	1227	3040	1764	1204
AT1G03090	474	287	724	25	59	94	349	22	935	521	350	120	75	62	124	179	197	201	2077	1015	750
AT1G03100	87	106	214	10	10	33	119	17	167	177	276	58	14	11	15	44	34	53	988	430	296
AT1G03103	8	13	29	2	9	3	0	1	0	0	0	4	2	3	0	8	2	9	19	5	23
AT1G03106	26	43	173	15	3	12	1	0	0	89	74	28	6	8	2	24	28	38	2	0	30
AT1G03110	98	143	575	5	80	26	103	33	61	59	44	101	12	10	65	88	104	128	34	16	105
AT1G03120	157	34	162	2	44	20	47	14	92	57	99	34	5	17	7	47	34	66	30	11	28
AT1G03130	916	459	382	75	65	63	964	130	1521	1067	1526	432	113	142	164	130	105	154	254	146	131
AT1G03140	510	319	536	90	34	112	642	107	764	760	701	353	37	74	195	130	97	137	213	139	133
AT1G03150	159	49	317	14	11	30	193	4	303	141	244	57	11	7	31	72	76	94	68	27	57
AT1G03160	372	332	643	49	99	98	343	78	732	282	457	171	110	96	140	167	186	244	62	66	106
AT1G03165	69	46	114	52	30	36	46	11	12	22	28	10	35	16	32	33	63	40	26	21	23
AT1G03170	280	189	744	53	58	64	152	43	98	196	186	68	26	40	20	122	82	188	41	50	118
AT1G03180	90	170	534	1	11	40	157	10	37	167	226	49	11	20	30	79	89	84	80	31	158
AT1G03190	237	526	1212	80	57	119	147	11	96	140	269	95	9	45	6	203	213	250	38	67	158
AT1G03200	76	96	164	40	18	36	25	15	66	54	69	27	9	14	17	57	66	58	29	12	35
AT1G03210	258	247	619	69	45	78	549	86	1158	990	1877	559	27	65	67	133	246	304	175	62	101
AT1G03220	274	198	664	877	306	485	173	20	262	503	576	101	87	82	242	98	49	126	102	155	174
AT1G03230	234	80	240	32	20	52	46	22	102	149	248	105	34	27	32	91	65	130	3	10	36
AT1G03240	67	26	67	1	5	6	6	2	25	19	30	17	1	1	1	8	29	36	9	1	23
AT1G03250	400	321	542	36	39	83	143	35	305	151	193	129	62	25	51	60	133	187	182	57	112
AT1G03260	1036	680	1515	58	68	120	122	11	233	295	194	234	60	15	41	211	273	694	45	63	165
AT1G03270	637	427	853	12	30	80	43	70	47	123	452	118	21	58	21	156	166	296	125	16	115
AT1G03280	726	410	782	109	146	106	505	144	939	614	909	411	114	81	211	180	198	333	440	258	208
AT1G03290	1021	533	1180	79	90	131	598	111	1192	893	1403	513	67	71	114	264	313	367	500	217	186
AT1G03300	0	0	0	0	0	0	0	0	0	0	0	0	0	0	0	0	0	0	0	0	0
AT1G03310	498	276	667	32	67	58	233	67	116	206	295	139	32	24	33	224	160	325	62	26	95
AT1G03320	36	13	155	11	1	10	4	0	0	10	2	9	1	5	21	23	22	30	2	5	11
AT1G03325	0	0	0	0	0	0	0	0	0	0	0	0	0	0	0	0	0	0	0	0	0
AT1G03330	218	123	287	49	7	28	167	58	172	122	171	94	22	24	66	57	33	63	29	24	35
AT1G03340	35	104	312	12	23	3	39	0	10	53	36	4	6	9	23	35	72	71	1	2	48
AT1G03350	876	494	543	178	147	88	456	129	537	512	426	187	78	96	171	129	194	202	174	130	101
AT1G03360	80	116	373	1	54	40	126	23	119	251	312	76	24	26	24	120	95	147	56	17	47
AT1G03365	1198	525	1239	224	148	221	381	151	500	682	1127	364	65	66	64	282	336	502	468	221	239
AT1G03370	607	383	636	379	144	298	190	96	601	991	1577	302	224	295	534	109	122	263	179	91	101
AT1G03380	1428	1046	1617	395	238	373	1037	576	1731	923	1691	592	259	161	466	348	393	670	1004	501	448
AT1G03390	5	21	25	2	1	16	0	10	0	0	46	0	3	1	3	3	12	8	19	3	12
AT1G03395	0	0	0	0	0	0	0	0	0	0	0	0	0	0	0	0	0	0	0	0	0
AT1G03400	26	80	54	13	7	21	96	72	90	169	175	47	20	13	48	25	24	55	36	34	27
AT1G03410	98	75	441	15	28	17	57	32	138	179	235	108	9	27	35	63	83	136	78	37	46
AT1G03420	7	6	6	6	1	3	12	0	15	17	21	15	0	0	1	4	3	1	7	11	4
AT1G03430	106	186	546	49	16	48	225	61	284	469	873	145	30	49	136	102	120	194	117	37	98
AT1G03440	695	811	1773	42	59	121	116	197	164	165	114	169	40	64	97	181	197	464	17	48	210
AT1G03445	718	551	1254	29	57	210	13	92	85	171	145	135	12	36	24	191	179	448	7	18	124
AT1G03457	756	402	1047	26	54	120	47	28	88	178	174	187	22	35	41	160	163	410	1	9	163
AT1G03470	67	151	400	7	8	22	62	3	48	63	82	68	9	25	15	74	46	132	13	17	55
AT1G03475	399	254	537	53	49	48	284	60	559	388	510	212	34	64	52	134	109	174	149	61	81
AT1G03490	20	87	138	3	6	12	6	64	0	33	78	56	0	4	11	30	23	22	0	2	22
AT1G03495	80	69	241	22	13	54	127	81	138	179	110	109	25	25	47	53	80	131	34	15	30
AT1G03502	0	0	3	0	0	0	0	0	0	0	0	1	0	0	0	0	0	0	0	0	0
AT1G03506	18	10	20	3	2	1	13	8	14	0	17	3	3	1	1	4	1	13	3	0	5
AT1G03510	248	107	430	7	19	28	31	79	77	43	126	29	0	5	2	56	42	88	34	23	39
AT1G03515	6	6	17	0	0	3	2	0	5	1	3	0	1	0	0	2	4	6	1	0	2
AT1G03520	189	149	408	176	68	90	338	43	635	333	503	53	33	118	34	111	120	211	246	190	138
AT1G03530	372	365	616	115	43	106	509	253	481	459	1159	395	50	56	131	172	232	178	245	81	94
AT1G03540	533	322	726	96	54	74	460	183	808	223	794	182	35	40	84	110	103	234	115	82	88
AT1G03545	12	12	15	6	2	5	8	0	3	9	6	6	1	0	3	5	7	1	8	2	5
AT1G03550	215	102	766	305	114	190	1350	504	2786	1263	1960	532	87	76	171	365	479	555	249	167	113
AT1G03560	266	145	221	41	44	48	122	142	305	287	227	202	31	40	46	103	92	93	81	25	68
AT1G03570	2	1	7	0	0	2	1	2	4	1	1	0	0	0	0	1	0	0	0	0	1
AT1G03580	161	79	347	2	16	53	122	62	117	28	111	33	4	21	9	60	83	116	17	3	52
AT1G03590	1037	799	1666	255	162	228	280	222	280	306	526	159	51	115	163	347	334	455	218	77	295
AT1G03600	544	359	485	53	28	65	803	64	892	379	878	283	52	58	139	56	69	136	88	67	140
AT1G03610	1002	695	1132	144	106	201	381	165	863	652	967	316	109	103	269	100	159	271	396	237	334
AT1G03620	430	285	841	45	40	84	730	137	1063	1362	2248	526	11	38	70	148	132	232	513	231	242
AT1G03630	457	267	214	32	23	16	670	144	1092	383	649	144	19	11	70	89	122	110	248	135	118
AT1G03640	6	0	6	0	1	0	2	0	4	2	0	3	0	0	0	1	1	1	0	0	4
AT1G03650	103	95	256	0	1	0	140	31	137	147	137	60	1	7	8	29	39	45	20	16	16
AT1G03660	122	172	480	3	35	13	15	30	106	74	127	50	0	1	1	38	37	76	26	8	22
AT1G03670	151	123	320	8	39	48	18	9	0	12	1	1	0	7	11	73	50	43	72	0	14
AT1G03680	263	163	281	17	31	25	290	22	499	154	322	41	31	39	112	59	88	90	115	20	28
AT1G03687	210	38	163	3	46	25	21	7	247	82	213	54	8	29	9	50	68	43	66	25	64
AT1G03700	216	124	287	1	29	8	20	31	39	120	70	4	7	0	16	28	35	83	15	2	19
AT1G03710	258	154	368	5	11	41	36	47	1	37	0	0	3	9	38	60	61	104	0	6	71
AT1G03720	94	111	275	2	2	27	19	16	0	14	1	16	4	17	1	38	72	77	9	1	49
AT1G03730	943	582	604	686	303	391	1770	374	2651	2273	2340	1061	205	183	465	234	246	387	1410	796	685
AT1G03740	793	470	1100	648	293	316	313	37	386	912	893	206	163	129	266	178	183	227	243	123	138
AT1G03743	60	26	55	57	17	38	12	10	3	20	20	4	40	19	18	35	25	19	32	26	20
AT1G03746	165	82	78	148	47	70	14	15	21	62	50	30	61	31	38	28	36	46	145	101	71
AT1G03750	814	426	1004	108	66	114	505	304	844	869	913	273	58	58	27	208	211	342	347	178	206
AT1G03760	714	527	1699	46	35	145	222	361	441	616	582	367	38	88	32	168	167	582	105	46	155
AT1G03770	120	193	334	31	33	47	92	85	165	48	218	18	44	29	43	75	58	93	81	50	78
AT1G03780	333	298	709	10	70	36	89	68	185	101	241	80	10	14	52	108	100	209	63	25	59
AT1G03790	119	117	275	3	4	55	52	18	6	37	29	4	10	3	11	71	50	97	1	7	37
AT1G03800	147	106	361	1	6	29	55	34	34	63	91	20	11	9	4	68	53	112	22	7	33
AT1G03810	71	45	195	5	9	1	1	7	0	46	66	22	0	6	0	22	29	30	23	3	30
AT1G03820	3366	1366	703	209	65	101	219	29	725	567	369	122	93	168	263	114	150	137	417	336	266
AT1G03830	452	530	1065	23	79	59	108	152	219	279	401	189	35	23	90	202	170	311	102	43	147
AT1G03840	274	311	543	43	27	48	25	181	97	47	244	88	25	42	26	141	152	286	15	55	109
AT1G03850	143	61	306	6	27	33	317	49	294	297	279	141	2	7	11	70	51	80	440	262	189
AT1G03860	793	369	970	90	32	124	417	132	346	515	567	263	40	16	177	145	198	255	156	102	183
AT1G03870	525	246	243	28	41	47	115	33	197	127	44	74	49	61	229	44	27	65	443	77	156
AT1G03880	149	209	423	3	58	21	24	85	148	35	102	63	3	9	0	50	62	145	18	2	104
AT1G03890	186	102	336	1	57	50	11	64	39	8	18	32	0	24	33	78	95	156	17	5	38
AT1G03900	1498	538	912	230	115	188	1030	256	1757	1216	1473	716	169	182	291	213	214	308	700	311	260
AT1G03905	549	453	954	19	73	105	40	29	131	101	75	134	77	56	112	148	157	243	168	57	69
AT1G03910	1296	730	1697	171	133	174	1181	86	749	517	1341	505	123	106	217	335	464	451	611	256	248
AT1G03920	458	594	1248	94	44	92	1093	163	1424	843	1200	447	35	55	40	177	215	368	2020	1137	856
AT1G03930	799	640	961	193	101	138	634	95	600	700	924	251	74	92	220	122	126	203	495	300	251
AT1G03935	4	11	16	2	0	1	18	1	32	5	24	2	2	4	7	5	5	5	2	1	4
AT1G03940	148	266	452	61	29	46	226	109	207	138	244	125	31	33	57	100	89	164	42	30	65
AT1G03950	246	214	655	42	44	24	233	77	93	400	315	128	35	28	71	59	69	116	113	64	80
AT1G03960	385	249	745	86	60	119	162	346	73	237	173	109	43	57	107	202	216	324	55	50	108
AT1G03970	782	426	441	162	97	122	706	177	472	817	856	333	96	68	192	219	309	280	394	185	128
AT1G03980	297	125	372	8	63	26	114	13	196	88	144	102	13	10	47	99	103	110	18	62	55
AT1G03982	250	133	274	4	41	37	40	25	74	13	17	69	9	13	3	45	63	95	1	15	26
AT1G03987	32	18	61	0	5	3	2	9	0	0	0	7	0	1	3	1	12	16	0	1	8
AT1G03990	439	312	495	71	58	51	255	50	585	453	534	138	29	20	62	144	117	170	315	116	136
AT1G03993	0	0	0	0	0	0	0	0	0	0	0	0	0	0	0	0	0	0	0	0	0
AT1G03997	0	0	0	0	0	0	0	0	0	0	0	0	0	0	0	0	0	0	0	0	0
AT1G04000	505	399	450	50	46	39	288	89	366	260	547	185	52	43	88	120	166	132	151	83	129
AT1G04003	23	24	45	3	0	5	2	1	0	10	10	2	5	0	0	5	10	9	6	0	5
AT1G04007	0	0	0	0	0	0	0	0	0	0	0	0	0	0	0	0	0	0	0	0	0
AT1G04010	409	441	990	197	130	171	306	88	470	338	678	271	42	51	111	297	376	519	161	65	224
AT1G04013	0	0	0	0	0	0	0	0	0	0	0	0	0	0	0	0	0	0	0	0	0
AT1G04017	0	0	0	0	0	0	0	0	0	0	0	0	0	0	0	0	0	0	0	0	0
AT1G04020	363	134	559	30	36	70	50	2	20	52	2	50	2	16	13	87	69	136	19	15	90
AT1G04023	0	0	0	0	0	0	0	0	0	0	0	0	0	0	0	0	0	0	0	0	0
AT1G04030	269	126	442	34	33	35	54	28	12	113	87	33	1	13	11	69	98	102	271	30	65
AT1G04033	10	2	16	0	0	0	0	2	0	0	0	0	0	0	0	1	9	3	0	2	2
AT1G04037	20	9	20	0	0	0	0	3	3	1	0	0	2	4	7	10	10	11	0	0	4
AT1G04040	456	188	318	61	47	64	129	31	14	377	265	123	21	51	82	61	72	88	338	168	135
AT1G04043	0	0	0	0	0	0	0	0	0	0	0	0	0	0	0	0	0	0	0	0	0
AT1G04047	0	0	0	0	0	0	0	0	0	0	0	0	0	0	0	0	0	0	0	0	0
AT1G04050	658	296	906	36	69	143	233	115	376	401	1026	210	32	65	154	183	220	450	139	85	202
AT1G04053	0	0	0	0	0	0	0	0	0	0	0	0	0	0	0	0	0	0	0	0	0
AT1G04057	0	0	0	0	0	0	0	0	0	0	0	0	0	0	0	0	0	0	0	0	0
AT1G04063	22	20	52	5	0	5	1	10	1	14	16	1	0	1	2	7	0	14	6	0	4
AT1G04067	9	2	35	0	1	3	0	0	2	1	0	1	0	0	0	3	4	6	0	0	1
AT1G04070	122	57	227	5	18	18	71	26	138	80	42	22	11	32	17	43	51	49	15	9	29
AT1G04073	0	0	0	0	0	0	0	0	0	0	0	0	0	0	0	0	0	0	0	0	0
AT1G04077	0	0	0	0	0	0	0	0	0	0	0	0	0	0	0	0	0	0	0	0	0
AT1G04080	1318	517	1310	198	111	177	1368	356	2915	1822	3111	886	292	243	626	317	435	541	933	405	443
AT1G04083	0	0	0	0	0	0	0	0	0	0	0	0	0	0	0	0	0	0	0	0	0
AT1G04087	80	55	133	2	9	18	1	46	5	81	44	39	0	7	0	17	16	58	38	3	21
AT1G04090	252	77	236	21	29	27	30	16	176	64	81	81	10	0	5	51	58	107	53	40	70
AT1G04093	55	32	114	64	17	19	0	18	11	2	0	1	1	4	1	19	25	79	0	2	27
AT1G04097	0	0	0	0	0	0	0	0	0	0	0	0	0	0	0	0	0	0	0	0	0
AT1G04100	375	211	268	15	13	50	186	46	294	247	233	64	18	37	81	37	46	71	78	52	73
AT1G04103	101	123	313	2	16	29	45	25	22	29	86	14	6	6	19	33	28	55	108	45	58
AT1G04105	0	0	0	0	0	0	0	0	0	0	0	0	0	0	0	0	0	0	0	0	0
AT1G04110	347	135	472	77	30	84	133	145	98	138	403	23	13	22	28	74	51	99	292	160	120
AT1G04117	0	0	0	0	0	0	0	0	0	0	0	0	0	0	0	0	0	0	0	0	0
AT1G04120	1940	882	1744	567	283	440	652	448	1058	1009	1149	395	223	267	562	502	506	563	677	302	291
AT1G04123	0	0	0	0	0	0	0	0	0	0	0	0	0	0	0	0	0	0	0	0	0
AT1G04127	38	48	56	0	3	5	1	8	15	7	0	2	0	3	0	7	8	45	29	5	11
AT1G04130	319	153	480	90	66	90	76	32	59	393	305	87	29	18	107	83	109	129	135	85	114
AT1G04133	0	0	0	0	0	0	0	0	0	0	0	0	0	0	0	0	0	0	0	0	0
AT1G04137	168	133	223	11	21	4	46	54	18	39	10	28	7	26	4	23	40	60	16	9	62
AT1G04140	1635	1189	1810	263	219	320	1059	292	1868	1298	1447	553	172	191	429	494	501	742	694	312	386
AT1G04143	65	21	146	13	6	5	0	3	0	5	25	25	0	4	5	11	21	31	2	0	2
AT1G04147	0	0	0	0	0	0	0	0	0	0	0	0	0	0	0	0	0	0	0	0	0
AT1G04150	336	315	626	16	39	41	19	67	53	59	53	16	4	8	25	142	143	313	5	15	136
AT1G04153	0	0	0	0	0	0	0	0	0	0	0	0	0	0	0	0	0	0	0	0	0
AT1G04157	0	0	0	0	0	0	0	0	0	0	0	0	0	0	0	0	0	0	0	0	0
AT1G04160	1395	1055	1893	284	227	293	329	199	235	696	496	258	98	121	109	330	394	676	346	167	317
AT1G04163	0	0	0	0	0	0	0	0	0	0	0	0	0	0	0	0	0	0	0	0	0
AT1G04167	12	12	27	0	0	2	7	12	24	2	5	3	0	1	0	0	3	7	0	0	4
AT1G04170	931	510	595	76	86	115	199	28	391	509	741	278	60	57	105	164	145	223	169	94	139
AT1G04173	4	2	10	1	0	2	2	0	0	0	0	4	1	1	0	0	3	1	0	0	2
AT1G04177	1	22	61	1	2	11	2	1	2	2	10	4	1	2	0	8	5	28	12	1	10
AT1G04180	241	111	429	2	24	13	71	26	48	70	79	35	0	0	0	51	46	126	92	21	59
AT1G04183	0	0	0	0	0	0	0	0	0	0	0	0	0	0	0	0	0	0	0	0	0
AT1G04187	21	29	49	6	3	12	6	4	26	17	31	8	6	7	15	14	13	20	9	8	15
AT1G04190	420	238	624	20	44	60	256	70	256	144	188	156	31	38	61	130	132	166	125	55	72
AT1G04193	13	10	38	1	1	4	7	6	21	1	8	4	3	4	1	6	6	14	1	1	2
AT1G04197	35	26	55	2	4	2	36	17	28	0	36	7	1	1	0	7	5	9	10	1	5
AT1G04200	1050	512	1097	427	199	320	304	252	709	1010	978	299	226	142	541	161	214	235	837	443	336
AT1G04203	0	0	0	0	0	0	0	0	0	0	0	0	0	0	0	0	0	0	0	0	0
AT1G04207	17	11	18	0	6	8	0	0	0	13	1	4	0	0	0	3	1	2	1	0	4
AT1G04210	711	493	974	166	70	228	300	75	460	421	332	123	23	101	167	198	193	415	484	168	214
AT1G04213	0	0	0	0	0	0	0	0	0	0	0	0	0	0	0	0	0	0	0	0	0
AT1G04217	16	20	39	2	2	5	10	4	43	6	56	4	7	5	5	11	14	12	6	5	11
AT1G04220	449	244	560	2926	1160	1706	69	92	253	131	115	100	25	23	44	249	300	309	47	15	43
AT1G04223	24	34	41	1	1	6	23	15	85	26	59	20	7	7	6	10	9	20	3	1	7
AT1G04227	0	0	0	0	0	0	0	0	0	0	0	0	0	0	0	0	0	0	0	0	0
AT1G04230	401	179	423	46	50	57	183	79	233	395	525	139	36	58	70	87	116	175	101	67	115
AT1G04233	0	0	0	0	0	0	0	0	0	0	0	0	0	0	0	0	0	0	0	0	0
AT1G04237	0	0	0	0	0	0	0	0	0	0	0	0	0	0	0	0	0	0	0	0	0
AT1G04240	256	128	214	70	38	37	187	42	84	242	475	100	30	49	103	55	33	57	149	88	84
AT1G04243	17	13	79	0	3	6	0	0	0	4	1	2	0	0	11	7	10	20	1	0	1
AT1G04247	0	0	0	0	0	0	0	0	0	0	0	0	0	0	0	0	0	0	0	0	0
AT1G04250	312	350	520	3	22	77	69	13	361	162	159	44	22	13	48	47	91	135	61	11	79
AT1G04253	72	80	167	1	17	16	6	21	36	52	44	18	2	5	10	24	22	38	13	5	26
AT1G04257	18	5	39	0	0	4	1	0	0	5	7	0	1	0	0	10	5	12	0	0	14
AT1G04260	475	262	667	65	35	44	262	149	395	370	659	111	29	59	79	126	131	217	57	44	84
AT1G04263	9	6	7	1	2	0	2	5	7	2	1	1	1	0	0	0	2	1	2	0	2
AT1G04267	0	0	0	0	0	0	0	0	0	0	0	0	0	0	0	0	0	0	0	0	0
AT1G04270	1692	764	607	89	46	94	1197	180	1886	1473	2294	695	139	182	337	128	196	214	226	166	178
AT1G04273	0	0	0	0	0	0	0	0	0	0	0	0	0	0	0	0	0	0	0	0	0
AT1G04277	0	0	0	0	0	0	0	0	0	0	0	0	0	0	0	0	0	0	0	0	0
AT1G04280	990	584	1437	144	93	133	207	225	236	429	365	289	27	33	35	167	199	281	62	63	124
AT1G04283	24	5	11	0	0	0	0	0	0	0	10	0	0	0	0	3	0	4	1	0	1
AT1G04287	2	1	5	1	1	0	4	4	0	5	38	3	0	1	2	2	1	2	2	1	2
AT1G04290	197	93	198	4	15	13	107	23	147	89	146	54	14	9	16	35	35	21	52	26	30
AT1G04293	0	1	11	0	4	1	3	0	0	0	0	1	0	0	0	1	3	4	1	2	0
AT1G04295	0	0	0	0	0	0	0	0	0	0	0	0	0	0	0	0	0	0	0	0	0
AT1G04297	0	0	0	0	0	0	0	0	0	0	0	0	0	0	0	0	0	0	0	0	0
AT1G04300	4112	2080	3745	1175	641	781	3400	1293	5525	5002	5513	2472	437	397	1128	713	975	1121	4334	2132	1521
AT1G04303	0	0	0	0	0	0	0	0	0	0	0	0	0	0	0	0	0	0	0	0	0
AT1G04307	0	0	0	0	0	0	0	0	0	0	0	0	0	0	0	0	0	0	0	0	0
AT1G04310	381	72	65	7	40	24	6	1	205	26	166	11	8	34	10	51	49	55	28	25	38
AT1G04313	1	6	15	2	0	2	0	1	0	3	0	0	0	1	0	11	3	2	0	2	8
AT1G04320	5	6	15	0	0	0	0	0	0	0	0	0	0	0	0	1	0	2	0	0	0
AT1G04323	4	29	43	2	1	10	0	11	1	28	35	25	0	1	0	19	13	29	0	2	10
AT1G04327	3	10	10	0	0	1	1	1	18	1	3	1	0	1	0	2	3	5	0	0	2
AT1G04330	309	189	155	23	10	7	18	45	17	91	174	39	3	5	15	33	42	31	0	4	18
AT1G04333	14	6	18	0	2	1	0	5	21	0	1	1	0	0	1	2	1	7	0	0	0
AT1G04337	8	16	59	0	11	15	15	0	15	1	1	0	0	7	0	4	16	16	33	1	24
AT1G04340	327	132	488	5	8	14	124	64	141	400	221	148	21	41	54	74	82	89	143	54	73
AT1G04343	0	0	0	0	0	0	0	0	0	0	0	0	0	0	0	0	0	0	0	0	0
AT1G04347	0	0	0	0	0	0	0	0	0	0	0	0	0	0	0	0	0	0	0	0	0
AT1G04350	218	260	656	43	43	38	724	96	1125	384	380	97	50	50	91	145	240	233	50	28	107
AT1G04353	1	2	1	1	0	1	0	0	0	0	1	0	0	0	0	1	0	0	1	0	0
AT1G04357	40	17	23	6	4	5	16	5	28	13	11	2	1	2	4	3	16	22	12	5	8
AT1G04360	398	332	799	11	102	10	64	83	67	94	165	113	3	23	2	77	125	132	22	43	180
AT1G04363	0	0	0	0	0	0	0	0	0	0	0	0	0	0	0	0	0	0	0	0	0
AT1G04367	132	61	155	3	23	18	36	20	66	93	71	45	0	10	0	30	44	71	13	15	60
AT1G04370	70	83	360	3	11	39	38	15	24	44	55	34	0	5	4	43	70	75	9	6	27
AT1G04373	26	9	24	10	1	3	1	1	0	8	6	0	0	1	2	11	7	12	9	0	7
AT1G04377	10	19	22	0	3	2	3	0	0	0	0	0	0	0	0	3	0	4	4	2	1
AT1G04380	79	100	477	2	8	43	9	63	113	7	45	43	7	6	0	72	51	90	21	12	53
AT1G04383	1	2	5	0	3	0	0	0	0	0	0	0	0	2	0	2	2	2	0	1	8
AT1G04387	5	33	43	0	21	0	0	0	0	0	0	0	0	7	0	11	5	1	1	5	14
AT1G04390	398	252	871	26	29	133	281	108	432	514	683	201	50	27	33	174	151	264	37	21	138
AT1G04397	10	8	38	11	10	14	7	3	0	25	26	5	3	1	1	7	6	5	8	2	3
AT1G04400	556	304	729	122	79	136	297	25	537	511	507	212	119	116	336	185	153	252	273	127	155
AT1G04403	18	24	49	0	11	1	4	16	13	18	0	5	0	1	0	7	10	12	0	1	32
AT1G04407	22	13	50	0	0	4	0	4	0	0	0	0	0	1	12	6	11	20	2	0	3
AT1G04410	5279	2352	976	419	198	182	1613	243	2859	1432	2983	802	326	339	866	236	261	336	1229	633	485
AT1G04413	0	0	0	0	0	0	0	0	0	0	0	0	0	0	0	0	0	0	0	0	0
AT1G04417	0	0	0	0	0	0	0	0	0	0	0	0	0	0	0	0	0	0	0	0	0
AT1G04420	421	282	312	43	30	93	70	42	562	213	266	115	23	20	31	68	51	116	39	50	60
AT1G04425	423	321	649	14	29	36	32	39	159	482	357	121	15	24	4	102	146	234	8	26	82
AT1G04427	16	23	58	0	2	0	4	0	6	16	0	2	3	3	5	3	3	6	3	3	2
AT1G04430	1306	942	1053	444	280	382	299	146	463	937	1503	661	360	363	974	197	233	295	519	334	285
AT1G04433	0	0	0	0	0	0	0	0	0	0	0	0	0	0	0	0	0	0	0	0	0
AT1G04437	0	0	0	0	0	0	0	0	0	0	0	0	0	0	0	0	0	0	0	0	0
AT1G04440	751	466	1011	94	185	147	726	139	1621	957	1609	459	246	190	394	141	203	335	366	244	245
AT1G04443	52	31	143	3	1	10	8	20	34	25	41	3	0	2	0	13	18	32	11	4	20
AT1G04445	154	199	427	9	22	16	60	8	55	60	199	103	6	9	12	47	76	97	30	20	18
AT1G04447	27	37	79	0	0	12	1	1	1	19	8	8	4	2	4	6	8	5	1	3	6
AT1G04450	235	161	349	25	34	60	79	46	160	95	289	74	22	30	21	52	66	185	9	2	28
AT1G04453	58	27	64	8	9	5	0	35	30	52	4	7	1	4	9	13	37	31	2	5	18
AT1G04455	12	6	11	0	0	4	4	1	6	1	14	2	0	0	2	3	1	9	0	0	0
AT1G04457	0	0	0	0	0	0	0	0	0	0	0	0	0	0	0	0	0	0	0	0	0
AT1G04463	0	0	0	0	0	0	0	0	0	0	0	0	0	0	0	0	0	0	0	0	0
AT1G04467	0	0	0	0	0	0	0	0	0	0	0	0	0	0	0	0	0	0	0	0	0
AT1G04470	291	123	254	10	23	135	82	81	216	108	215	16	28	28	29	70	59	159	20	31	27
AT1G04473	0	0	0	0	0	0	0	0	0	0	0	0	0	0	0	0	0	0	0	0	0
AT1G04477	0	0	0	0	0	0	0	0	0	0	0	0	0	0	0	0	0	0	0	0	0
AT1G04480	438	268	291	32	30	25	377	94	1149	562	1105	161	63	49	156	61	74	79	117	64	44
AT1G04483	0	0	0	0	0	0	0	0	0	0	0	0	0	0	0	0	0	0	0	0	0
AT1G04487	0	0	0	0	0	0	0	0	0	0	0	0	0	0	0	0	0	0	0	0	0
AT1G04490	254	154	569	23	82	48	6	127	68	262	196	54	63	69	81	102	78	103	33	17	54
AT1G04493	0	0	0	0	0	0	0	0	0	0	0	0	0	0	0	0	0	0	0	0	0
AT1G04497	0	0	0	0	0	0	0	0	0	0	0	0	0	0	0	0	0	0	0	0	0
AT1G04500	199	146	678	15	77	26	14	8	99	83	10	32	12	13	20	76	89	77	9	5	44
AT1G04503	0	0	0	0	0	0	0	0	0	0	0	0	0	0	0	0	0	0	0	0	0
AT1G04507	0	0	0	0	0	0	0	0	0	0	0	0	0	0	0	0	0	0	0	0	0
AT1G04510	353	353	772	78	64	72	270	200	162	237	382	178	45	84	30	100	139	164	137	74	136
AT1G04513	0	0	0	0	0	0	0	0	0	0	0	0	0	0	0	0	0	0	0	0	0
AT1G04517	30	23	38	9	5	10	3	3	3	5	26	6	4	0	3	5	9	29	31	27	20
AT1G04520	253	238	678	75	43	70	58	121	85	137	147	36	22	13	23	123	211	183	73	25	51
AT1G04523	45	41	65	3	1	17	4	8	0	12	10	10	3	0	0	10	17	39	5	3	20
AT1G04527	5	12	30	6	2	9	2	9	9	9	11	1	5	4	2	11	6	9	20	21	14
AT1G04530	270	138	419	64	3	26	286	67	227	141	415	74	54	32	50	75	63	64	111	47	42
AT1G04533	12	10	43	0	5	12	2	6	3	1	0	0	0	1	4	7	14	12	0	4	4
AT1G04537	0	0	0	0	0	0	0	0	0	0	0	0	0	0	0	0	0	0	0	0	0
AT1G04540	550	343	756	30	46	65	225	72	132	305	320	180	33	39	32	202	166	251	130	90	83
AT1G04547	9	6	13	3	0	7	4	0	6	2	8	0	0	0	0	3	4	2	4	0	1
AT1G04550	754	391	553	37	8	32	422	184	539	417	827	241	34	24	128	128	132	190	184	83	115
AT1G04555	490	232	600	52	35	66	333	66	315	301	488	123	32	20	46	122	124	155	320	135	141
AT1G04557	0	0	0	0	0	0	0	0	0	0	0	0	0	0	0	0	0	0	0	0	0
AT1G04560	132	168	346	39	36	44	36	23	28	43	220	41	10	25	15	47	51	95	24	20	55
AT1G04563	0	0	0	0	0	0	0	0	0	0	0	0	0	0	0	0	0	0	0	0	0
AT1G04567	0	0	0	0	0	0	0	0	0	0	0	0	0	0	0	0	0	0	0	0	0
AT1G04570	443	559	820	70	65	100	167	145	875	235	338	130	45	54	80	140	164	323	49	45	110
AT1G04573	8	28	55	0	9	9	4	3	0	0	3	3	2	2	0	3	26	19	0	2	5
AT1G04577	0	0	0	0	0	0	0	0	0	0	0	0	0	0	0	0	0	0	0	0	0
AT1G04580	455	407	805	40	49	122	7	20	152	217	258	86	9	13	2	143	132	196	110	41	142
AT1G04583	0	0	0	0	0	0	0	0	0	0	0	0	0	0	0	0	0	0	0	0	0
AT1G04587	0	0	0	0	0	0	0	0	0	0	0	0	0	0	0	0	0	0	0	0	0
AT1G04590	266	267	471	35	53	69	103	8	156	358	355	151	34	16	23	100	75	187	87	43	114
AT1G04593	22	27	48	0	4	11	0	1	3	0	2	0	1	3	0	20	26	38	0	0	3
AT1G04597	46	29	20	1	5	4	0	3	0	0	0	12	7	1	0	6	8	17	0	0	7
AT1G04600	399	451	1250	51	211	116	94	198	110	254	146	120	12	67	3	170	227	249	45	24	187
AT1G04603	2	6	45	0	0	1	0	0	11	1	26	0	0	0	0	5	5	5	24	0	12
AT1G04607	13	1	41	0	5	7	5	0	0	1	0	0	2	2	0	8	7	11	0	0	9
AT1G04610	165	238	725	6	56	80	44	286	102	159	207	83	15	48	1	86	111	190	8	23	84
AT1G04620	326	390	953	11	155	117	25	60	47	33	284	23	15	39	7	157	246	301	10	10	117
AT1G04623	21	20	45	0	3	14	6	3	0	7	1	0	0	0	6	9	9	13	3	4	6
AT1G04625	169	251	444	3	46	30	60	108	21	78	46	30	0	5	3	73	48	161	43	11	94
AT1G04630	294	262	367	16	41	29	70	76	317	368	307	93	14	12	59	73	72	92	80	36	35
AT1G04635	21	78	57	0	6	8	17	44	5	13	12	4	0	1	16	10	7	19	0	3	13
AT1G04640	69	50	136	6	4	10	151	54	204	70	17	46	0	6	17	29	27	39	23	4	18
AT1G04643	0	0	0	0	0	0	0	0	0	0	0	0	0	0	0	0	0	0	0	0	0
AT1G04645	3	16	61	0	5	10	20	14	12	17	1	12	0	2	6	7	15	17	0	0	12
AT1G04647	0	0	0	0	0	0	0	0	0	0	0	0	0	0	0	0	0	0	0	0	0
AT1G04650	333	186	836	0	112	47	4	0	14	5	34	48	1	1	13	90	60	106	17	9	106
AT1G04653	10	12	65	0	5	1	0	6	0	6	1	0	0	2	5	8	2	20	0	0	4
AT1G04657	3	8	1	0	0	0	0	0	0	0	0	0	0	0	0	0	0	0	2	0	1
AT1G04660	29	36	168	11	17	32	27	0	4	78	190	39	2	4	4	35	39	67	35	14	29
AT1G04667	34	31	76	13	13	0	1	1	6	5	0	2	0	3	0	13	11	21	9	1	12
AT1G04670	55	95	147	16	15	43	24	0	34	81	16	37	8	12	2	34	32	89	3	7	41
AT1G04673	26	3	49	1	1	6	0	0	0	8	13	12	0	0	5	4	13	8	19	0	9
AT1G04677	60	113	143	10	12	14	0	4	0	50	36	17	2	12	4	56	27	79	37	27	35
AT1G04680	7438	4284	1547	5001	1684	2596	1121	480	1701	7041	9830	3374	458	443	1435	431	495	639	5620	2824	2301
AT1G04683	61	46	129	1	11	23	0	5	0	58	44	7	0	8	6	17	12	39	24	19	28
AT1G04687	0	0	0	0	0	0	0	0	0	0	0	0	0	0	0	0	0	0	0	0	0
AT1G04690	1221	924	774	46	46	121	398	154	447	580	464	316	92	72	157	178	185	296	143	96	193
AT1G04693	3	10	16	0	0	1	1	2	0	0	0	1	0	0	0	0	5	10	0	0	2
AT1G04697	0	0	0	0	0	0	0	0	0	0	0	0	0	0	0	0	0	0	0	0	0
AT1G04700	502	260	897	64	44	137	135	125	32	106	354	62	16	24	19	121	132	219	42	12	73
AT1G04703	30	28	89	1	9	12	2	5	10	3	0	0	5	9	0	11	17	27	20	2	12
AT1G04707	0	0	0	0	0	0	0	0	0	0	0	0	0	0	0	0	0	0	0	0	0
AT1G04710	252	251	493	9	128	117	328	1	131	143	620	142	5	0	26	117	119	157	70	27	59
AT1G04713	0	0	0	0	0	0	0	0	0	0	0	0	0	0	0	0	0	0	0	0	0
AT1G04717	34	17	66	0	3	5	0	9	0	6	1	6	4	0	0	7	8	10	0	6	4
AT1G04720	8	10	29	0	8	3	10	1	0	4	4	1	0	0	2	1	7	7	1	0	2
AT1G04723	0	0	0	0	0	0	0	0	0	0	0	0	0	0	0	0	0	0	0	0	0
AT1G04730	311	308	1070	53	131	169	120	60	28	170	322	173	15	70	131	190	197	366	56	27	106
AT1G04733	0	0	0	0	0	0	0	0	0	0	0	0	0	0	0	0	0	0	0	0	0
AT1G04737	0	0	0	0	0	0	0	0	0	0	0	0	0	0	0	0	0	0	0	0	0
AT1G04743	0	2	4	0	0	0	2	0	7	4	0	3	0	0	0	0	0	0	2	1	0
AT1G04747	0	0	0	0	0	0	0	0	0	0	0	0	0	0	0	0	0	0	0	0	0
AT1G04750	1093	745	267	112	29	60	365	63	409	697	751	328	111	110	217	96	66	78	190	93	109
AT1G04753	86	37	126	2	3	15	8	18	2	20	2	5	5	6	16	14	11	36	15	2	4
AT1G04760	154	187	381	30	25	24	229	17	34	213	158	44	58	31	45	47	51	142	180	103	75
AT1G04763	15	5	14	0	0	6	5	0	0	8	0	5	2	3	3	7	4	5	0	3	4
AT1G04767	0	0	0	0	0	0	0	0	0	0	0	0	0	0	0	0	0	0	0	0	0
AT1G04770	124	203	358	15	23	5	331	15	383	422	217	148	42	59	161	54	97	90	81	62	57
AT1G04773	0	0	0	0	0	0	0	0	0	0	0	0	0	0	0	0	0	0	0	0	0
AT1G04778	356	73	31	9	11	13	6	5	69	199	207	38	4	0	2	17	19	31	46	26	46
AT1G04780	2566	1332	2159	366	280	312	1949	676	2908	3370	3973	1657	231	203	490	555	739	700	777	392	299
AT1G04783	16	10	57	0	8	1	0	0	0	5	34	3	0	1	4	19	10	18	0	2	7
AT1G04787	32	19	109	0	4	8	12	5	43	40	44	3	4	1	1	2	16	35	1	2	4
AT1G04790	449	153	283	56	57	38	108	93	224	268	159	21	20	14	32	114	78	115	76	45	80
AT1G04793	12	2	42	0	9	7	11	1	23	9	22	5	1	1	2	5	13	25	3	6	12
AT1G04797	0	0	0	0	0	0	0	0	0	0	0	0	0	0	0	0	0	0	0	0	0
AT1G04800	107	42	106	9	18	15	18	36	73	60	67	28	5	1	4	25	27	21	29	19	18
AT1G04803	0	0	0	0	0	0	0	0	0	0	0	0	0	0	0	0	0	0	0	0	0
AT1G04807	11	25	44	1	5	2	0	15	0	13	16	1	1	0	0	2	1	16	12	1	10
AT1G04810	909	440	1273	80	55	173	523	100	852	488	983	381	37	25	127	235	208	442	114	88	70
AT1G04813	38	14	58	0	4	3	0	0	6	10	8	8	2	0	0	6	7	5	5	1	3
AT1G04817	0	0	0	0	0	0	0	0	0	0	0	0	0	0	0	0	0	0	0	0	0
AT1G04820	6489	2855	658	555	219	282	1628	504	3019	2697	3481	1239	505	484	792	215	287	349	1416	776	576
AT1G04823	0	0	0	0	0	0	0	0	0	0	0	0	0	0	0	0	0	0	0	0	0
AT1G04827	0	0	0	0	0	0	0	0	0	0	0	0	0	0	0	0	0	0	0	0	0
AT1G04830	459	174	251	20	48	54	309	77	331	183	720	157	52	82	124	110	92	162	187	62	64
AT1G04833	55	28	53	28	10	18	21	8	4	50	48	9	10	3	4	15	17	15	19	24	12
AT1G04837	13	9	9	11	2	3	6	0	8	17	17	5	1	2	1	3	4	5	6	5	6
AT1G04840	210	57	380	34	37	43	122	54	45	74	45	23	34	58	22	89	87	146	38	21	27
AT1G04847	0	0	0	0	0	0	0	0	0	0	0	0	0	0	0	0	0	0	0	0	0
AT1G04850	1699	805	1105	1485	622	734	1250	353	1744	1730	3058	829	182	187	317	288	299	385	2905	1346	887
AT1G04853	0	0	0	0	0	0	0	0	0	0	0	0	0	0	0	0	0	0	0	0	0
AT1G04857	41	52	120	0	2	6	19	14	10	31	19	13	1	0	0	6	9	21	7	6	10
AT1G04860	550	458	967	214	83	166	333	141	788	441	436	183	94	79	172	245	268	266	242	160	194
AT1G04863	36	3	50	0	7	6	3	3	0	0	0	6	0	2	7	11	15	40	0	5	6
AT1G04867	5	0	17	0	2	0	0	0	0	1	0	0	1	2	0	5	4	5	0	0	2
AT1G04870	757	507	843	9	13	107	266	85	298	436	416	239	15	95	135	154	124	368	64	42	153
AT1G04873	0	0	0	0	0	0	0	0	0	0	0	0	0	0	0	0	0	0	0	0	0
AT1G04877	11	2	32	15	2	6	0	0	0	18	4	0	0	0	1	3	2	4	7	0	1
AT1G04880	858	489	812	0	83	50	0	10	2	192	32	137	5	51	1	77	106	240	11	60	127
AT1G04883	0	0	0	0	0	0	0	0	0	0	0	0	0	0	0	0	0	0	0	0	0
AT1G04887	0	0	0	0	0	0	0	0	0	0	0	0	0	0	0	0	0	0	0	0	0
AT1G04890	27	45	135	6	22	10	13	7	30	0	0	31	1	0	0	38	46	22	30	11	15
AT1G04893	0	0	0	0	0	0	0	0	0	0	0	0	0	0	0	0	0	0	0	0	0
AT1G04895	13	4	14	0	4	0	0	0	0	0	0	2	0	2	0	0	2	0	0	1	0
AT1G04897	1	2	1	0	1	0	0	0	1	2	6	0	1	0	0	0	0	1	1	0	0
AT1G04900	144	123	405	75	75	55	160	21	201	100	188	96	11	42	21	65	84	111	112	70	37
AT1G04907	44	34	67	5	10	11	12	12	10	21	33	6	0	5	0	10	19	27	4	3	6
AT1G04910	583	252	508	87	42	124	480	90	360	596	517	267	49	83	177	134	127	172	233	137	96
AT1G04913	0	0	0	0	0	0	0	0	0	0	0	0	0	0	0	0	0	0	0	0	0
AT1G04917	0	0	0	0	0	0	0	0	0	0	0	0	0	0	0	0	0	0	0	0	0
AT1G04920	729	520	763	24	32	89	384	49	23	118	295	20	11	19	3	192	174	347	53	16	73
AT1G04923	59	44	107	1	6	10	10	24	1	35	28	1	0	9	6	25	17	44	36	1	3
AT1G04927	0	0	0	0	0	0	0	0	0	0	0	0	0	0	0	0	0	0	0	0	0
AT1G04930	219	196	453	26	26	20	163	97	57	193	328	105	5	23	48	91	52	125	64	50	63
AT1G04933	0	0	0	0	0	0	0	0	0	0	0	0	0	0	0	0	0	0	0	0	0
AT1G04937	9	10	40	0	1	5	1	0	0	4	7	0	0	3	0	3	8	12	4	0	12
AT1G04940	0	0	0	0	0	0	0	0	0	0	0	0	0	0	0	0	0	0	0	0	0
AT1G04943	3	8	43	1	10	7	6	0	7	7	0	11	1	0	0	11	10	4	3	0	7
AT1G04945	432	295	672	52	26	116	202	68	317	109	332	88	25	28	51	90	82	106	33	16	52
AT1G04947	10	15	56	2	10	7	1	0	11	1	0	8	0	4	0	10	4	8	4	0	8
AT1G04950	737	578	1035	77	86	179	472	199	766	457	357	253	35	31	102	201	216	267	204	109	158
AT1G04953	0	0	0	0	0	0	0	0	0	0	0	0	0	0	0	0	0	0	0	0	0
AT1G04957	15	21	83	19	22	12	44	7	31	17	40	0	4	1	5	12	9	25	16	8	36
AT1G04960	527	243	568	70	46	78	283	248	495	436	595	191	96	78	203	127	121	190	252	98	90
AT1G04963	51	31	59	5	5	7	3	2	10	34	20	18	2	2	4	11	10	13	5	0	13
AT1G04967	15	18	76	1	4	0	0	0	4	0	0	0	0	4	0	9	5	20	1	1	9
AT1G04970	341	193	275	18	17	51	181	37	537	237	480	129	46	32	87	87	92	165	337	98	86
AT1G04973	0	0	0	0	0	0	0	0	0	0	0	0	0	0	0	0	0	0	0	0	0
AT1G04977	0	0	0	0	0	0	0	0	0	0	0	0	0	0	0	0	0	0	0	0	0
AT1G04980	301	75	356	15	22	75	53	3	241	87	100	119	19	23	6	58	81	135	82	33	63
AT1G04983	427	262	204	3	5	3	4	0	18	9	20	5	2	1	2	9	6	11	4	0	9
AT1G04985	679	320	818	112	52	95	488	60	838	436	597	281	82	85	142	126	124	216	217	96	135
AT1G04987	24	28	43	0	0	6	0	0	10	3	15	0	0	2	0	3	6	10	0	4	14
AT1G04990	540	443	755	77	21	80	169	119	436	376	453	180	49	38	93	73	82	199	325	187	270
AT1G04997	65	54	94	3	3	7	3	4	10	37	15	6	3	5	0	19	19	20	10	1	26
AT1G05000	497	394	580	7	20	104	0	81	1	25	121	70	28	58	55	113	98	208	46	16	116
AT1G05003	4	2	19	0	1	1	0	0	0	2	1	0	0	0	0	8	7	5	0	0	1
AT1G05005	46	44	120	0	12	14	1	23	0	2	103	2	3	1	10	14	15	28	11	1	18
AT1G05007	47	26	84	1	3	1	1	28	10	8	27	10	0	1	2	9	9	15	3	2	13
AT1G05010	525	300	760	199	75	193	123	169	95	415	488	143	108	80	215	173	146	309	284	123	199
AT1G05013	25	20	77	2	4	17	9	1	0	9	11	1	9	6	0	20	21	30	7	1	7
AT1G05017	0	0	0	0	0	0	0	0	0	0	0	0	0	0	0	0	0	0	0	0	0
AT1G05020	227	255	408	39	27	108	98	165	19	159	46	65	24	24	14	94	99	165	3	2	59
AT1G05023	0	0	0	0	0	0	0	0	0	0	0	0	0	0	0	0	0	0	0	0	0
AT1G05027	118	112	237	5	4	15	21	2	34	78	104	43	0	0	13	23	79	54	2	9	21
AT1G05030	97	116	424	51	107	34	77	18	99	109	117	52	21	32	106	107	108	117	68	53	85
AT1G05033	0	0	0	0	0	0	0	0	0	0	0	0	0	0	0	0	0	0	0	0	0
AT1G05035	76	102	170	1	15	22	14	14	1	37	37	45	6	3	0	32	24	65	7	10	31
AT1G05037	49	12	75	1	2	4	0	11	16	2	43	21	0	1	0	6	3	15	0	0	4
AT1G05040	21	71	172	0	5	10	14	31	0	35	72	28	3	17	1	48	33	80	7	6	19
AT1G05043	0	0	0	0	0	0	0	0	0	0	0	0	0	0	0	0	0	0	0	0	0
AT1G05047	0	0	0	0	0	0	0	0	0	0	0	0	0	0	0	0	0	0	0	0	0
AT1G05053	45	50	116	0	4	14	1	20	0	40	10	7	1	10	0	12	23	31	15	9	19
AT1G05055	105	62	309	8	6	29	42	62	119	155	152	46	21	24	36	72	46	105	32	29	33
AT1G05057	7	2	13	1	0	3	0	3	2	4	0	6	0	1	0	3	3	2	1	1	3
AT1G05060	233	136	257	15	17	23	222	54	379	277	428	120	32	45	71	54	45	46	31	16	27
AT1G05061	67	21	140	23	13	21	114	30	122	35	60	33	4	10	23	46	50	55	20	12	23
AT1G05065	44	16	59	23	10	24	72	13	52	43	43	19	7	13	25	16	24	32	41	14	22
AT1G05067	14	14	28	1	5	1	0	6	9	8	4	0	0	1	3	1	10	5	0	0	7
AT1G05070	178	100	462	63	36	55	205	8	320	327	326	73	31	21	32	89	85	98	99	62	65
AT1G05073	0	0	0	0	0	0	0	0	0	0	0	0	0	0	0	0	0	0	0	0	0
AT1G05077	0	0	0	0	0	0	0	0	0	0	0	0	0	0	0	0	0	0	0	0	0
AT1G05080	21	27	131	29	22	11	4	4	118	15	14	5	8	3	1	22	23	28	13	1	17
AT1G05083	0	0	0	0	0	0	0	0	0	0	0	0	0	0	0	0	0	0	0	0	0
AT1G05085	30	27	56	7	3	12	7	9	60	5	21	1	3	4	4	21	19	18	0	0	9
AT1G05087	20	18	78	2	14	6	6	16	7	1	4	11	0	2	6	12	8	12	4	4	2
AT1G05090	2	3	10	0	2	1	11	3	43	1	16	4	0	1	0	2	2	7	10	2	2
AT1G05093	2	1	4	0	0	7	1	0	0	0	2	0	0	0	0	0	5	5	2	0	2
AT1G05097	8	10	24	0	2	3	0	0	0	1	0	0	0	1	0	1	6	8	0	0	3
AT1G05100	169	152	356	26	39	15	3	2	31	230	148	141	17	44	32	43	59	55	17	34	72
AT1G05103	0	2	6	0	0	1	0	3	0	0	0	3	0	0	0	0	0	2	0	0	2
AT1G05107	0	6	13	2	0	1	0	0	0	5	3	2	0	1	0	3	4	1	1	0	3
AT1G05113	23	8	29	0	3	1	0	0	4	0	10	5	0	2	3	3	1	5	0	0	2
AT1G05117	47	28	66	2	1	3	17	7	38	13	10	1	0	2	8	15	31	18	9	2	7
AT1G05120	1011	434	1413	169	118	142	548	153	774	567	604	398	219	201	410	230	236	362	357	209	215
AT1G05123	0	0	0	0	0	0	0	0	0	0	0	0	0	0	0	0	0	0	0	0	0
AT1G05127	30	55	126	0	11	16	7	0	16	28	46	14	0	13	0	20	19	21	0	2	18
AT1G05133	70	24	140	0	5	9	0	21	11	3	5	2	3	2	0	22	27	23	9	2	5
AT1G05135	124	117	144	217	89	123	39	16	29	39	185	70	14	17	49	23	21	46	64	45	59
AT1G05136	4	8	13	0	0	2	0	0	0	0	13	0	0	0	0	2	0	2	3	0	0
AT1G05137	0	0	0	0	0	0	0	0	0	0	0	0	0	0	0	0	0	0	0	0	0
AT1G05140	306	112	380	27	32	55	138	62	426	212	310	40	12	9	98	60	70	92	69	26	20
AT1G05143	0	0	0	0	0	0	0	0	0	0	0	0	0	0	0	0	0	0	0	0	0
AT1G05147	0	0	0	0	0	0	0	0	0	0	0	0	0	0	0	0	0	0	0	0	0
AT1G05150	476	480	609	117	85	104	408	104	823	460	503	297	77	58	101	137	212	185	207	141	97
AT1G05153	61	49	106	2	7	14	7	7	16	64	62	15	9	6	4	18	14	31	17	1	14
AT1G05160	767	696	1322	223	129	228	1461	502	1951	725	1362	440	79	114	149	296	455	500	723	354	385
AT1G05163	25	12	19	0	0	0	0	7	0	11	7	1	0	6	0	5	9	6	2	1	5
AT1G05170	1325	918	1276	315	165	206	1310	490	2904	490	835	386	115	117	240	217	339	472	1842	873	652
AT1G05173	6	17	51	0	3	4	0	25	8	6	0	1	0	0	0	2	4	13	0	0	10
AT1G05177	88	50	125	3	9	11	8	14	0	35	4	8	0	3	11	20	24	65	1	19	34
AT1G05180	903	494	1399	118	76	88	343	124	270	410	397	100	60	52	100	196	296	378	149	71	246
AT1G05183	5	4	4	2	3	2	25	5	27	8	17	7	2	0	3	2	2	2	63	23	20
AT1G05187	0	0	0	0	0	0	0	0	0	0	0	0	0	0	0	0	0	0	0	0	0
AT1G05190	608	307	525	61	33	70	437	83	1006	246	401	135	48	73	104	88	131	188	275	84	87
AT1G05193	34	50	106	0	7	10	0	6	1	2	39	3	2	4	8	9	14	29	0	0	9
AT1G05197	8	15	36	3	3	13	11	4	0	4	0	4	7	0	0	4	6	16	0	7	3
AT1G05200	1323	737	1693	47	81	87	120	213	438	790	1218	346	78	111	122	204	227	406	108	80	178
AT1G05203	0	0	0	0	0	0	0	0	0	0	0	0	0	0	0	0	0	0	0	0	0
AT1G05205	244	96	141	16	7	21	56	11	300	57	83	44	19	18	27	30	33	28	56	22	40
AT1G05207	0	0	0	0	0	0	0	0	0	0	0	0	0	0	0	0	0	0	0	0	0
AT1G05210	220	130	297	32	15	32	33	4	46	65	94	49	10	26	12	50	49	51	38	25	55
AT1G05213	0	0	0	0	0	0	0	0	0	0	0	0	0	0	0	0	0	0	0	0	0
AT1G05217	1	0	6	0	1	2	0	0	0	0	0	4	1	0	0	4	1	0	0	0	0
AT1G05220	78	52	173	66	35	29	15	6	48	62	68	21	3	8	1	21	20	32	8	1	19
AT1G05223	34	13	87	3	4	11	10	0	5	38	0	0	0	5	0	13	13	20	0	2	5
AT1G05227	11	11	15	2	2	2	3	2	24	6	2	3	2	2	0	4	4	5	7	3	2
AT1G05230	238	179	1115	441	165	233	11	108	120	112	274	114	35	8	17	125	184	310	131	21	98
AT1G05233	30	16	56	1	1	9	15	2	0	1	6	10	0	1	2	8	3	21	3	0	2
AT1G05237	63	62	150	15	11	9	72	31	69	37	48	37	1	3	5	17	32	35	48	27	37
AT1G05240	125	92	194	44	21	22	103	59	116	129	114	33	15	17	19	36	51	83	43	10	29
AT1G05243	0	0	0	0	0	0	0	0	0	0	0	0	0	0	0	0	0	0	0	0	0
AT1G05247	0	0	0	0	0	0	0	0	0	0	0	0	0	0	0	0	0	0	0	0	0
AT1G05250	2	2	3	0	0	0	0	2	0	3	0	0	0	0	0	1	2	2	0	0	1
AT1G05253	0	0	0	0	0	0	0	0	0	0	0	0	0	0	0	0	0	0	0	0	0
AT1G05257	0	0	0	0	0	0	0	0	0	0	0	0	0	0	0	0	0	0	0	0	0
AT1G05260	720	570	1042	42	54	75	133	108	325	142	168	146	73	101	162	152	128	312	96	45	112
AT1G05263	23	17	18	0	1	6	0	19	16	10	0	4	0	0	0	7	7	13	0	0	7
AT1G05267	0	0	0	0	0	0	0	0	0	0	0	0	0	0	0	0	0	0	0	0	0
AT1G05270	892	494	1470	38	85	71	409	410	535	396	524	276	48	72	120	182	134	407	424	140	356
AT1G05273	0	0	0	0	0	0	0	0	0	0	0	0	0	0	0	0	0	0	0	0	0
AT1G05277	0	0	0	0	0	0	0	0	0	0	0	0	0	0	0	0	0	0	0	0	0
AT1G05280	194	146	499	29	27	67	13	107	20	25	32	24	16	9	0	82	86	177	82	13	108
AT1G05283	70	45	97	1	0	2	1	9	1	17	5	8	3	2	5	10	14	31	5	3	25
AT1G05287	9	4	9	0	0	1	0	0	0	1	0	0	0	0	3	5	1	1	0	0	8
AT1G05290	135	98	321	17	31	28	15	75	0	39	62	36	2	12	0	65	69	76	0	6	38
AT1G05291	67	65	204	1	32	1	1	3	1	22	33	3	7	9	12	34	35	41	0	4	33
AT1G05293	0	0	0	0	0	0	0	0	0	0	0	0	0	0	0	0	0	0	0	0	0
AT1G05297	0	0	0	0	0	0	0	0	0	0	0	0	0	0	0	0	0	0	0	0	0
AT1G05300	669	316	640	3	65	55	57	4	302	39	169	50	3	31	42	123	125	167	29	35	46
AT1G05303	0	0	0	0	0	0	0	0	0	0	0	0	0	0	0	0	0	0	0	0	0
AT1G05307	13	0	25	0	4	1	0	1	0	1	0	0	0	5	0	3	7	6	0	1	9
AT1G05310	233	263	556	1	40	33	6	42	38	46	85	100	13	19	5	85	124	182	120	93	123
AT1G05313	22	23	45	0	4	3	10	6	16	4	9	17	0	1	0	4	8	12	0	4	9
AT1G05317	0	0	0	0	0	0	0	0	0	0	0	0	0	0	0	0	0	0	0	0	0
AT1G05320	1540	996	1883	165	112	323	511	163	349	507	545	305	55	55	103	252	230	378	593	307	408
AT1G05323	0	0	0	0	0	0	0	0	0	0	0	0	0	0	0	0	0	0	0	0	0
AT1G05327	0	0	0	0	0	0	0	0	0	0	0	0	0	0	0	0	0	0	0	0	0
AT1G05330	175	128	310	298	131	198	438	122	946	230	214	125	27	31	37	37	50	81	771	361	282
AT1G05333	0	0	0	0	0	0	0	0	0	0	0	0	0	0	0	0	0	0	0	0	0
AT1G05337	0	0	0	0	0	0	0	0	0	0	0	0	0	0	0	0	0	0	0	0	0
AT1G05340	284	207	484	246	101	298	536	128	670	501	828	224	183	159	334	43	53	95	955	477	356
AT1G05343	0	0	0	0	0	0	0	0	0	0	0	0	0	0	0	0	0	0	0	0	0
AT1G05347	0	0	0	0	0	0	0	0	0	0	0	0	0	0	0	0	0	0	0	0	0
AT1G05350	1411	550	1057	68	83	86	354	220	685	508	726	275	43	120	154	193	184	390	444	216	287
AT1G05353	0	0	0	0	0	0	0	0	0	0	0	0	0	0	0	0	0	0	0	0	0
AT1G05357	0	0	0	0	0	0	0	0	0	0	0	0	0	0	0	0	0	0	0	0	0
AT1G05360	395	234	859	46	74	129	154	102	138	115	121	31	8	48	144	161	198	307	140	84	140
AT1G05363	0	0	0	0	0	0	0	0	0	0	0	0	0	0	0	0	0	0	0	0	0
AT1G05367	0	0	0	0	0	0	0	0	0	0	0	0	0	0	0	0	0	0	0	0	0
AT1G05370	199	245	664	37	62	78	29	29	241	227	238	112	6	28	94	129	124	257	42	15	158
AT1G05373	5	2	18	1	1	0	0	0	0	1	4	0	0	0	1	1	6	2	0	0	0
AT1G05377	9	0	42	0	1	1	0	1	5	0	5	0	0	0	0	8	3	6	0	0	4
AT1G05380	1756	1153	2348	402	220	268	1383	468	1708	1622	1258	871	130	174	251	529	581	691	1255	694	409
AT1G05383	0	0	0	0	0	0	0	0	0	0	0	0	0	0	0	0	0	0	0	0	0
AT1G05385	215	187	365	55	23	44	240	40	538	309	395	163	9	9	57	87	93	171	111	49	53
AT1G05387	36	35	61	4	14	21	15	0	5	5	15	3	0	0	7	5	24	26	3	0	11
AT1G05390	5	5	13	0	0	3	2	1	0	4	3	2	0	0	0	2	6	7	2	1	0
AT1G05397	73	169	227	9	33	30	17	10	20	30	0	21	7	6	4	36	38	85	16	2	27
AT1G05400	118	30	273	5	17	31	128	40	90	98	232	49	7	26	7	82	69	118	81	13	59
AT1G05407	10	10	5	0	3	3	0	0	0	0	0	0	1	0	0	1	0	5	0	0	4
AT1G05410	199	183	442	15	13	81	99	127	124	160	141	82	12	21	29	56	111	150	32	15	73
AT1G05413	6	6	10	0	4	10	0	0	0	0	0	0	0	0	0	1	2	5	1	0	0
AT1G05417	0	0	0	0	0	0	0	0	0	0	0	0	0	0	0	0	0	0	0	0	0
AT1G05420	19	42	94	0	7	10	1	0	8	18	0	1	8	1	0	11	5	23	3	4	5
AT1G05423	0	0	0	0	0	0	0	0	0	0	0	0	0	0	0	0	0	0	0	0	0
AT1G05427	0	0	0	0	0	0	0	0	0	0	0	0	0	0	0	0	0	0	0	0	0
AT1G05430	376	367	580	33	43	89	175	62	216	250	129	112	28	37	64	141	137	272	96	89	187
AT1G05433	0	0	0	0	0	0	0	0	0	0	0	0	0	0	0	0	0	0	0	0	0
AT1G05440	414	451	512	0	45	44	35	15	31	94	97	71	9	22	45	98	57	155	72	15	214
AT1G05443	34	55	48	4	17	15	14	0	9	3	6	2	2	3	3	10	9	17	14	0	7
AT1G05447	8	0	3	0	0	0	0	1	0	0	0	4	0	0	0	0	1	0	0	1	0
AT1G05450	120	80	258	3	21	16	19	1	16	62	0	3	0	11	4	38	42	62	0	5	44
AT1G05453	0	0	0	0	0	0	0	0	0	0	0	0	0	0	0	0	0	0	0	0	0
AT1G05460	844	417	1027	52	82	107	392	160	512	484	384	119	47	38	84	252	331	362	444	249	184
AT1G05463	0	0	0	0	0	0	0	0	0	0	0	0	0	0	0	0	0	0	0	0	0
AT1G05467	0	0	0	0	0	0	0	0	0	0	0	0	0	0	0	0	0	0	0	0	0
AT1G05470	330	263	390	31	61	59	50	27	93	297	459	56	30	7	46	256	314	381	436	236	218
AT1G05473	53	3	38	3	2	9	0	3	0	1	0	0	4	1	3	5	8	16	6	1	1
AT1G05477	5	30	67	5	2	4	14	9	9	14	1	1	1	6	1	4	14	14	0	1	5
AT1G05483	0	3	5	0	0	1	0	0	0	0	0	0	0	0	0	0	2	2	2	0	1
AT1G05487	1	2	4	0	2	0	0	0	0	2	0	0	0	0	0	0	0	3	0	0	1
AT1G05490	511	358	570	146	57	33	147	92	249	500	644	398	17	36	86	151	140	348	665	304	300
AT1G05493	10	8	18	7	3	0	20	8	2	8	0	0	8	0	3	7	9	8	11	9	2
AT1G05497	35	25	56	13	14	10	71	34	74	43	24	18	8	0	1	14	10	15	69	26	28
AT1G05500	765	570	1132	202	133	210	432	62	867	650	940	354	98	59	124	163	170	342	391	215	223
AT1G05507	42	26	70	5	2	14	4	0	11	7	20	1	2	0	1	10	18	28	2	0	5
AT1G05510	91	66	288	9	9	24	23	7	110	36	62	23	9	1	6	43	38	57	20	8	28
AT1G05517	17	18	112	0	6	7	20	30	15	84	16	35	1	0	6	21	39	42	11	5	16
AT1G05520	807	383	1116	56	60	194	267	122	739	478	518	341	48	34	86	278	220	313	216	137	150
AT1G05523	0	0	0	0	0	0	0	0	0	0	0	0	0	0	0	0	0	0	0	0	0
AT1G05527	27	7	7	0	5	0	0	11	0	0	0	1	1	0	0	7	16	20	0	0	0
AT1G05530	218	319	636	8	24	38	24	4	13	104	46	16	17	51	0	97	66	240	22	12	101
AT1G05533	0	0	3	0	2	1	0	0	0	0	0	0	0	3	1	4	2	1	0	0	0
AT1G05537	12	12	11	0	0	1	0	0	0	0	6	2	0	2	0	14	7	7	6	0	0
AT1G05540	79	262	529	0	26	34	4	40	0	76	171	151	4	9	43	75	74	206	32	4	105
AT1G05543	34	10	45	0	2	1	0	8	0	31	74	10	0	0	0	9	2	11	64	24	23
AT1G05547	20	20	72	0	2	16	9	9	29	60	58	18	0	2	0	10	6	19	40	22	14
AT1G05550	309	271	694	0	11	24	0	15	23	79	137	34	5	13	30	77	84	169	8	15	89
AT1G05553	13	13	26	5	8	13	5	11	13	12	19	5	3	1	1	10	8	8	23	10	8
AT1G05557	22	22	44	6	6	14	22	18	37	22	18	10	5	0	0	11	9	16	24	4	8
AT1G05560	0	0	0	0	0	0	0	0	0	0	0	0	0	0	0	0	0	0	0	0	0
AT1G05562	0	0	0	0	0	0	0	0	0	0	0	0	0	0	0	0	0	0	0	0	0
AT1G05563	0	0	0	0	0	0	0	0	0	0	0	0	0	0	0	0	0	0	0	0	0
AT1G05567	12	30	77	0	12	6	13	0	10	27	16	3	1	2	0	13	13	11	0	1	10
AT1G05570	2806	1598	3303	388	272	388	2180	719	3209	3082	4436	1355	390	330	577	889	1054	1116	901	505	485
AT1G05575	90	79	164	40	16	33	35	5	45	121	366	78	26	22	40	35	26	42	54	9	20
AT1G05577	169	141	479	13	42	66	60	77	90	64	94	96	4	29	6	43	67	125	99	4	22
AT1G05580	1310	834	2573	28	65	135	204	153	214	539	260	207	19	27	2	203	276	579	102	54	139
AT1G05583	44	20	45	0	0	4	3	2	0	14	2	0	1	4	0	6	2	4	2	0	9
AT1G05587	30	15	57	0	2	2	1	1	1	13	0	3	3	2	3	7	11	11	0	5	7
AT1G05590	852	230	691	6	15	51	215	127	459	371	387	131	26	40	81	110	152	159	118	47	96
AT1G05593	75	26	103	0	3	6	0	7	0	36	0	6	16	3	11	15	15	27	6	9	18
AT1G05597	31	19	51	0	1	1	0	3	0	1	4	3	0	1	0	4	2	14	0	0	12
AT1G05600	163	81	168	2	38	31	156	43	137	92	292	10	7	18	30	43	75	50	36	4	74
AT1G05603	55	21	82	1	11	0	0	11	0	4	2	3	0	1	0	8	1	39	0	0	13
AT1G05607	4	5	5	1	1	0	1	0	2	3	4	0	0	0	0	1	1	0	2	0	2
AT1G05610	321	206	167	3	9	34	53	3	26	4	104	1	0	7	11	18	34	29	6	2	45
AT1G05613	21	31	118	4	5	3	0	1	0	0	4	0	0	3	0	20	28	27	0	2	21
AT1G05615	70	36	163	1	0	9	47	1	2	0	66	4	0	4	1	17	23	40	5	3	43
AT1G05617	54	11	62	1	6	11	0	17	1	9	0	9	0	1	0	7	7	14	0	1	7
AT1G05620	244	347	825	53	34	121	151	121	182	400	260	165	32	31	70	145	115	245	63	32	86
AT1G05623	8	24	50	0	8	15	0	0	0	0	1	0	1	1	3	5	12	21	0	1	17
AT1G05630	590	338	981	175	111	182	163	107	303	386	605	355	80	89	88	261	252	246	253	133	147
AT1G05633	2	17	26	0	1	8	0	3	0	0	0	2	0	0	2	1	4	11	7	0	6
AT1G05640	256	229	463	40	39	62	109	67	93	142	101	118	49	28	94	136	137	83	67	47	89
AT1G05643	1	7	23	0	2	1	12	0	5	4	16	0	1	1	0	5	6	12	3	2	0
AT1G05647	63	23	76	0	2	3	0	14	0	0	0	0	1	2	2	6	8	19	3	0	17
AT1G05650	148	170	246	18	39	22	86	71	0	7	2	48	3	4	31	75	83	119	67	16	75
AT1G05653	66	13	66	1	7	15	5	20	16	0	12	0	0	4	7	13	11	22	0	0	6
AT1G05657	56	28	89	0	0	8	22	5	15	0	15	6	0	0	3	9	17	25	11	0	18
AT1G05660	194	245	596	1	86	13	63	56	0	225	37	24	1	25	5	67	59	143	31	0	152
AT1G05663	31	24	99	1	2	10	9	1	21	17	12	4	0	5	3	11	13	23	24	0	3
AT1G05667	0	0	0	0	0	0	0	0	0	0	0	0	0	0	0	0	0	0	0	0	0
AT1G05670	514	269	505	258	148	219	142	106	180	246	222	95	25	54	8	127	144	188	110	33	76
AT1G05673	0	0	0	0	0	0	0	0	0	0	0	0	0	0	0	0	0	0	0	0	0
AT1G05675	146	119	274	1305	520	590	21	7	0	221	657	162	62	72	147	21	24	70	59	12	10
AT1G05680	138	126	297	62	21	16	29	29	0	1	1	58	1	4	36	30	34	110	201	14	1
AT1G05683	0	3	29	0	3	0	0	0	0	0	6	7	0	0	0	7	8	4	0	2	5
AT1G05687	0	0	0	0	0	0	0	0	0	0	0	0	0	0	0	0	0	0	0	0	0
AT1G05690	187	127	289	16	8	21	68	118	47	95	227	20	65	148	157	63	112	103	27	25	8
AT1G05693	6	9	18	0	0	0	1	0	1	5	4	2	0	2	0	1	2	4	0	3	1
AT1G05697	0	0	0	0	0	0	0	0	0	0	0	0	0	0	0	0	0	0	0	0	0
AT1G05700	144	193	539	35	43	47	31	28	5	112	312	82	16	61	71	82	200	103	11	8	11
AT1G05703	0	0	0	0	0	0	0	0	0	0	0	0	0	0	0	0	0	0	0	0	0
AT1G05707	6	0	27	0	0	7	0	0	0	0	0	0	0	1	0	5	6	11	2	0	1
AT1G05710	1514	687	840	475	228	370	469	400	482	2276	3446	1190	332	212	675	381	557	472	431	166	152
AT1G05713	40	12	77	5	2	2	3	0	6	7	31	0	0	2	1	8	6	8	1	1	13
AT1G05717	21	8	23	8	0	2	19	9	13	0	16	0	0	0	10	8	8	6	2	2	1
AT1G05720	321	119	126	21	25	36	157	7	154	109	176	129	33	20	113	47	52	67	146	41	23
AT1G05723	0	0	0	0	0	0	0	0	0	0	0	0	0	0	0	0	0	0	0	0	0
AT1G05727	0	0	0	0	0	0	0	0	0	0	0	0	0	0	0	0	0	0	0	0	0
AT1G05730	74	13	25	1	8	3	0	0	0	0	11	3	0	1	1	12	12	21	11	1	3
AT1G05733	0	0	0	0	0	0	0	0	0	0	0	0	0	0	0	0	0	0	0	0	0
AT1G05737	4	11	10	2	4	2	0	0	0	0	0	0	2	0	0	2	10	12	1	0	1
AT1G05740	24	1	17	2	1	2	4	0	0	4	87	0	2	4	0	2	6	5	0	0	3
AT1G05747	77	39	128	3	20	12	51	13	17	17	19	11	2	4	3	18	32	29	65	37	47
AT1G05750	184	22	133	5	19	18	49	8	89	38	47	28	16	34	1	38	59	52	12	5	11
AT1G05753	0	0	0	0	0	0	0	0	0	0	0	0	0	0	0	0	0	0	0	0	0
AT1G05757	0	0	0	0	0	0	0	0	0	0	0	0	0	0	0	0	0	0	0	0	0
AT1G05760	0	0	0	0	0	0	0	0	0	0	0	0	0	0	0	0	0	0	0	0	0
AT1G05763	0	0	0	0	0	0	0	0	0	0	0	0	0	0	0	0	0	0	0	0	0
AT1G05767	0	0	0	0	0	0	0	0	0	0	0	0	0	0	0	0	0	0	0	0	0
AT1G05770	99	57	71	8	12	2	23	1	5	43	25	3	1	10	1	24	20	28	7	8	18
AT1G05773	0	0	0	0	0	0	0	0	0	0	0	0	0	0	0	0	0	0	0	0	0
AT1G05777	0	0	0	0	0	0	0	0	0	0	0	0	0	0	0	0	0	0	0	0	0
AT1G05780	220	159	441	60	74	61	304	74	364	244	356	152	54	42	57	133	123	212	304	55	59
AT1G05783	140	188	252	4	15	18	67	5	24	74	57	29	14	5	64	34	40	71	14	8	25
AT1G05785	266	166	573	50	55	39	181	30	253	124	294	52	34	54	83	62	79	97	161	30	77
AT1G05787	0	0	0	0	0	0	0	0	0	0	0	0	0	0	0	0	0	0	0	0	0
AT1G05790	505	371	1110	120	144	82	91	67	238	232	405	118	19	39	239	158	130	292	155	77	97
AT1G05793	14	14	12	2	1	0	0	0	0	0	6	0	2	2	4	3	5	10	0	0	5
AT1G05797	2	23	32	0	6	4	9	0	0	12	7	0	0	0	0	7	5	16	0	1	7
AT1G05800	67	258	403	16	52	15	39	0	0	14	216	43	16	20	34	59	80	137	14	10	84
AT1G05803	12	27	64	2	6	7	9	3	0	3	4	1	0	2	0	9	9	25	0	2	10
AT1G05805	963	800	1333	182	43	155	1196	180	1834	926	1645	442	159	180	357	258	282	363	1410	690	537
AT1G05807	12	19	43	6	9	2	0	1	0	7	0	2	0	0	1	5	7	9	0	5	11
AT1G05810	619	344	709	68	25	52	31	18	185	113	261	28	2	45	7	70	93	116	151	85	73
AT1G05813	6	10	56	0	4	3	0	6	4	9	0	3	3	0	4	3	6	2	4	4	2
AT1G05817	51	51	133	13	13	6	0	2	15	8	0	29	0	3	1	21	22	50	11	0	7
AT1G05820	464	183	795	44	95	53	12	30	204	185	192	79	24	63	35	129	126	252	90	35	103
AT1G05823	52	11	124	13	10	13	25	29	0	16	50	10	2	12	3	21	14	31	0	2	16
AT1G05827	11	2	24	1	0	1	0	0	0	13	0	5	0	2	3	4	4	3	0	0	1
AT1G05830	891	321	1075	222	190	304	733	230	1316	683	805	359	134	104	176	287	278	335	810	387	245
AT1G05833	0	0	0	0	0	0	0	0	0	0	0	0	0	0	0	0	0	0	0	0	0
AT1G05835	72	20	76	22	6	12	10	20	14	41	22	15	3	4	3	7	7	19	16	6	6
AT1G05837	0	0	0	0	0	0	0	0	0	0	0	0	0	0	0	0	0	0	0	0	0
AT1G05840	779	362	745	70	57	136	258	86	271	564	719	267	85	54	102	143	205	257	263	103	83
AT1G05843	0	0	0	0	0	0	0	0	0	0	0	0	0	0	0	0	0	0	0	0	0
AT1G05847	5	0	16	4	1	0	0	0	0	0	0	0	0	1	0	0	2	1	0	0	0
AT1G05850	23704	9842	3618	2315	954	1355	6473	2582	9996	10994	15130	4835	2612	2823	5638	685	937	1008	7815	4267	3015
AT1G05853	11	6	13	1	1	3	0	2	1	9	5	0	1	2	2	5	2	3	2	2	2
AT1G05857	10	26	14	3	2	0	0	0	0	1	0	0	0	0	0	5	4	5	0	0	2
AT1G05860	345	227	384	83	48	82	313	128	431	320	344	141	12	25	29	121	150	132	83	51	64
AT1G05863	4	0	10	0	5	2	12	0	0	5	17	0	0	1	3	1	12	8	11	0	7
AT1G05867	0	0	0	0	0	0	0	0	0	0	0	0	0	0	0	0	0	0	0	0	0
AT1G05870	704	388	479	100	51	95	458	50	828	286	294	119	25	55	78	218	194	196	313	156	117
AT1G05873	0	0	0	0	0	0	0	0	0	0	0	0	0	0	0	0	0	0	0	0	0
AT1G05880	180	134	485	2	32	90	4	0	0	0	32	1	2	10	1	115	113	161	0	5	70
AT1G05887	3	5	7	1	0	0	2	1	1	4	0	0	0	1	0	1	1	2	0	0	0
AT1G05890	726	586	890	168	64	163	586	285	1178	722	1486	472	90	109	155	267	279	375	352	182	239
AT1G05893	0	2	4	0	1	1	1	2	1	1	0	0	0	1	0	0	0	1	0	0	0
AT1G05894	203	284	251	22	33	76	130	12	85	220	185	69	10	12	2	86	85	142	43	22	81
AT1G05897	30	17	65	4	14	7	6	9	17	44	0	6	0	11	0	16	10	21	0	0	6
AT1G05900	494	779	881	112	70	66	383	88	571	153	134	117	22	59	125	159	111	265	134	90	344
AT1G05903	2	44	64	2	7	8	9	22	0	21	20	7	0	4	0	12	20	41	0	1	11
AT1G05907	3	1	6	1	0	1	3	1	2	6	1	4	0	1	0	2	0	5	1	1	2
AT1G05910	762	568	1073	254	187	156	596	189	564	380	811	207	130	91	284	315	298	382	392	190	250
AT1G05913	16	22	29	2	2	3	4	1	3	9	0	3	0	0	1	7	8	14	7	0	4
AT1G05917	0	0	0	0	0	0	0	0	0	0	0	0	0	0	0	0	0	0	0	0	0
AT1G05920	148	149	302	12	22	27	50	37	27	93	48	36	3	24	7	41	56	98	3	36	80
AT1G05927	0	0	0	0	0	0	0	0	0	0	0	0	0	0	0	0	0	0	0	0	0
AT1G05930	125	191	360	1	21	39	54	37	125	57	7	16	5	3	11	56	50	83	12	4	29
AT1G05933	0	0	0	0	0	0	0	0	0	0	0	0	0	0	0	0	0	0	0	0	0
AT1G05937	22	14	78	0	0	0	16	12	1	23	2	3	0	0	2	13	10	29	0	3	36
AT1G05940	977	422	1210	76	64	133	813	227	1467	1090	1064	580	78	85	259	210	286	407	351	120	177
AT1G05943	8	3	10	0	0	3	0	0	2	1	4	0	0	1	1	1	1	3	0	0	0
AT1G05947	3	3	19	0	1	1	0	0	0	2	4	4	0	1	0	1	3	8	0	0	3
AT1G05950	304	103	649	3	33	23	112	46	97	52	286	52	19	22	14	77	88	155	8	16	32
AT1G05953	0	0	0	0	0	0	0	0	0	0	0	0	0	0	0	0	0	0	0	0	0
AT1G05957	27	28	76	0	5	4	0	0	0	17	0	0	0	0	0	4	11	15	0	6	18
AT1G05960	823	527	964	131	120	124	244	392	426	1038	1068	252	79	93	175	266	300	381	213	149	148
AT1G05963	9	20	68	0	2	11	0	18	0	15	43	7	1	1	0	12	29	33	13	0	14
AT1G05967	11	25	39	6	3	1	5	16	7	0	5	4	1	0	7	3	8	14	0	0	5
AT1G05970	142	52	335	45	21	60	65	86	83	213	367	109	9	34	32	61	79	142	73	36	68
AT1G05973	0	0	0	0	0	0	0	0	0	0	0	0	0	0	0	0	0	0	0	0	0
AT1G05977	0	0	0	0	0	0	0	0	0	0	0	0	0	0	0	0	0	0	0	0	0
AT1G05980	2	2	17	0	0	1	0	0	0	0	1	0	0	1	0	3	1	1	0	0	0
AT1G05983	0	4	9	2	0	2	0	0	0	0	0	0	0	0	0	2	0	0	0	0	5
AT1G05987	0	0	0	0	0	0	0	0	0	0	0	0	0	0	0	0	0	0	0	0	0
AT1G05990	438	397	1004	20	23	41	171	53	49	65	57	84	18	25	27	83	72	274	64	7	68
AT1G05993	142	33	53	146	36	40	9	17	44	49	97	25	61	29	31	59	98	73	100	85	68
AT1G05997	1	0	1	1	3	0	0	0	0	5	15	0	0	0	0	2	5	1	8	2	8
AT1G06000	1	3	3	0	0	0	0	0	0	0	2	2	0	0	0	0	0	0	0	0	0
AT1G06002	8	7	12	1	2	1	1	2	3	0	3	4	0	1	0	1	1	4	0	2	2
AT1G06003	0	0	0	0	0	0	0	0	0	0	0	0	0	0	0	0	0	0	0	0	0
AT1G06007	4	5	12	0	0	1	0	0	0	0	0	0	0	0	0	1	1	5	0	0	0
AT1G06010	206	148	409	24	18	24	88	86	100	224	299	56	24	52	26	49	28	58	84	26	107
AT1G06013	67	18	73	0	0	4	0	16	51	12	43	14	3	7	0	3	18	17	1	3	13
AT1G06017	0	0	0	0	0	0	0	0	0	0	0	0	0	0	0	0	0	0	0	0	0
AT1G06020	232	312	501	16	14	55	199	120	241	388	379	132	8	16	20	63	59	170	147	13	119
AT1G06023	28	24	67	1	10	3	3	6	0	4	0	0	0	6	0	10	23	25	0	0	6
AT1G06027	29	39	63	3	2	9	31	24	27	9	33	15	2	7	0	16	18	37	31	24	19
AT1G06030	371	200	596	66	58	61	447	82	454	381	327	91	26	18	47	79	103	244	176	61	108
AT1G06033	0	0	0	0	0	0	0	0	0	0	0	0	0	0	0	0	0	0	0	0	0
AT1G06037	27	37	150	2	10	11	14	3	10	22	44	17	3	11	7	18	22	29	24	1	4
AT1G06040	2296	970	1162	136	99	163	2810	400	5333	1328	2241	768	326	270	645	298	411	549	840	483	350
AT1G06043	48	35	114	7	4	12	22	13	32	0	29	29	2	4	16	20	19	16	6	4	4
AT1G06045	0	0	0	0	0	0	0	0	0	0	0	0	0	0	0	0	0	0	0	0	0
AT1G06047	34	42	56	1	9	4	6	33	9	9	26	1	3	4	1	1	10	18	1	2	14
AT1G06050	245	103	761	28	55	101	208	7	404	253	251	79	40	32	41	133	184	207	132	21	63
AT1G06053	60	21	94	1	11	23	11	24	3	13	18	6	0	4	0	14	13	35	0	5	8
AT1G06057	40	22	65	0	2	8	1	11	8	8	17	3	0	7	3	12	15	20	13	3	22
AT1G06060	222	210	268	44	39	39	417	129	562	221	549	167	42	57	68	67	73	94	152	81	82
AT1G06063	0	0	0	0	0	0	0	0	0	0	0	0	0	0	0	0	0	0	0	0	0
AT1G06067	2	4	10	1	2	1	0	0	0	0	0	0	0	0	0	1	2	1	0	0	0
AT1G06070	229	283	555	70	47	61	279	200	377	246	594	114	42	41	96	136	114	152	160	66	141
AT1G06073	5	9	43	1	2	6	1	5	15	1	2	2	2	3	0	9	7	11	2	1	3
AT1G06080	536	175	1002	1	18	21	108	100	0	235	168	18	3	31	13	76	76	197	71	16	88
AT1G06083	0	0	0	0	0	0	0	0	0	0	0	0	0	0	0	0	0	0	0	0	0
AT1G06087	0	0	0	0	0	0	0	0	0	0	0	0	0	0	0	0	0	0	0	0	0
AT1G06090	190	65	358	0	30	19	55	91	9	66	98	15	16	24	24	60	50	73	167	111	93
AT1G06093	0	0	0	0	0	0	0	0	0	0	0	0	0	0	0	0	0	0	0	0	0
AT1G06097	14	3	14	0	1	2	0	4	7	15	1	3	0	0	0	3	1	9	0	1	2
AT1G06100	211	108	563	28	35	77	57	119	23	79	82	18	8	5	83	68	86	185	82	18	44
AT1G06103	4	8	14	0	0	0	0	0	3	1	0	0	0	0	1	3	2	10	0	0	3
AT1G06110	855	546	1076	24	59	145	365	263	674	324	697	254	46	65	168	152	160	310	114	55	136
AT1G06113	38	16	33	5	0	0	47	1	52	28	4	0	0	2	12	7	5	17	8	8	8
AT1G06117	28	45	91	0	1	1	2	5	0	12	0	5	0	3	0	5	2	12	0	7	12
AT1G06120	214	102	412	23	7	64	27	75	83	12	58	22	25	27	28	71	52	162	44	5	65
AT1G06123	6	9	73	0	8	1	0	6	0	1	3	1	0	2	0	4	9	18	0	0	7
AT1G06127	66	41	193	3	8	17	15	18	43	51	50	1	2	4	4	22	25	45	0	4	8
AT1G06130	221	261	442	88	53	65	237	75	247	330	398	163	45	64	133	104	99	94	63	41	91
AT1G06133	42	51	156	2	7	3	3	11	0	16	11	25	0	4	3	11	12	33	0	6	19
AT1G06135	21	25	70	6	6	6	0	19	0	0	0	0	3	0	13	10	37	24	0	0	2
AT1G06137	5	16	47	2	1	1	0	30	0	1	0	3	0	3	9	8	15	20	0	1	3
AT1G06140	81	52	405	22	9	48	14	76	2	96	125	83	9	18	6	58	54	64	42	11	37
AT1G06143	93	52	248	8	15	47	12	64	44	14	37	57	6	7	18	64	38	62	48	6	47
AT1G06147	112	28	156	1	8	8	3	33	21	25	15	20	0	6	4	13	14	36	0	1	22
AT1G06148	865	624	1167	601	215	394	129	309	200	451	596	296	15	91	15	275	351	490	105	54	230
AT1G06150	816	455	1083	61	33	92	215	250	487	621	918	239	26	49	90	212	239	280	136	83	162
AT1G06153	0	0	0	0	0	0	0	0	0	0	0	0	0	0	0	0	0	0	0	0	0
AT1G06157	14	2	62	6	3	6	4	1	0	5	0	2	1	2	4	4	16	11	0	0	7
AT1G06160	387	144	388	22	19	49	59	63	97	174	132	57	10	6	6	74	95	169	53	33	83
AT1G06163	88	88	272	21	11	13	149	25	145	157	191	147	2	33	14	50	29	107	16	7	28
AT1G06170	492	347	836	17	27	121	81	95	280	231	371	41	4	24	34	49	118	187	29	9	104
AT1G06173	10	7	17	3	1	2	0	0	0	0	2	0	4	0	0	2	7	5	1	0	2
AT1G06177	4	0	10	1	0	1	0	0	0	0	3	0	0	0	0	0	1	2	0	0	1
AT1G06180	101	141	439	5	24	46	12	60	126	186	217	57	18	2	21	91	100	164	65	53	59
AT1G06187	30	56	106	4	11	10	5	5	9	10	21	1	1	9	1	16	19	29	0	1	6
AT1G06190	350	114	464	136	44	64	198	167	352	483	342	195	54	30	95	136	129	201	60	28	67
AT1G06197	18	3	33	0	7	0	0	0	0	0	0	1	0	1	0	7	1	5	3	0	0
AT1G06200	446	301	484	75	39	74	515	186	659	693	886	370	62	78	133	146	142	246	133	50	73
AT1G06203	0	0	0	0	0	0	0	0	0	0	0	0	0	0	0	0	0	0	0	0	0
AT1G06207	0	0	0	0	0	0	0	0	0	0	0	0	0	0	0	0	0	0	0	0	0
AT1G06210	455	233	275	28	18	102	178	63	518	319	427	77	22	53	173	87	76	92	282	90	76
AT1G06213	0	0	0	0	0	0	0	0	0	0	0	0	0	0	0	0	0	0	0	0	0
AT1G06217	0	0	0	0	0	0	0	0	0	0	0	0	0	0	0	0	0	0	0	0	0
AT1G06220	415	364	629	101	52	87	193	50	475	235	420	107	52	55	55	156	136	181	171	95	61
AT1G06225	37	24	73	2	2	6	3	0	0	3	6	2	4	4	5	7	4	15	20	15	13
AT1G06227	16	19	15	0	1	2	4	1	4	19	14	9	1	0	3	6	9	7	0	2	0
AT1G06230	2983	1406	2687	812	417	508	2429	1054	2800	3598	3786	1376	391	284	561	719	767	785	3334	1641	1030
AT1G06233	0	0	0	0	0	0	0	0	0	0	0	0	0	0	0	0	0	0	0	0	0
AT1G06237	0	0	0	0	0	0	0	0	0	0	0	0	0	0	0	0	0	0	0	0	0
AT1G06240	325	300	499	40	17	38	115	76	196	147	208	52	11	28	101	83	75	154	114	109	83
AT1G06243	0	0	0	0	0	0	0	0	0	0	0	0	0	0	0	0	0	0	0	0	0
AT1G06247	9	8	15	1	1	2	25	3	25	20	41	7	0	3	2	3	6	6	2	2	2
AT1G06250	271	123	397	29	19	60	75	105	73	237	164	125	18	7	36	101	88	195	119	40	44
AT1G06253	0	0	0	0	0	0	0	0	0	0	0	0	0	0	0	0	0	0	0	0	0
AT1G06257	0	0	0	0	0	0	0	0	0	0	0	0	0	0	0	0	0	0	0	0	0
AT1G06260	0	0	0	0	0	0	0	0	0	0	0	0	0	0	0	0	0	0	0	0	0
AT1G06263	0	0	0	0	0	0	0	0	0	0	0	0	0	0	0	0	0	0	0	0	0
AT1G06265	322	190	465	49	33	71	102	44	272	309	382	176	22	29	15	103	82	155	93	34	28
AT1G06267	0	0	0	0	0	0	0	0	0	0	0	0	0	0	0	0	0	0	0	0	0
AT1G06270	72	25	177	13	23	29	81	9	123	54	297	25	14	19	20	37	65	85	66	11	24
AT1G06273	0	0	0	0	0	0	0	0	0	0	0	0	0	0	0	0	0	0	0	0	0
AT1G06277	0	0	0	0	0	0	0	0	0	0	0	0	0	0	0	0	0	0	0	0	0
AT1G06280	139	70	99	0	10	7	24	1	50	0	2	4	0	1	0	12	32	35	15	2	17
AT1G06283	0	0	0	0	0	0	0	0	0	0	0	0	0	0	0	0	0	0	0	0	0
AT1G06287	0	0	0	0	0	0	0	0	0	0	0	0	0	0	0	0	0	0	0	0	0
AT1G06290	376	289	780	32	30	47	160	82	70	149	313	172	36	31	138	89	97	200	134	32	93
AT1G06293	57	23	80	2	13	8	1	22	11	44	15	23	0	9	4	11	19	32	0	0	11
AT1G06297	0	0	0	0	0	0	0	0	0	0	0	0	0	0	0	0	0	0	0	0	0
AT1G06303	0	0	0	0	0	0	0	0	0	0	0	0	0	0	0	0	0	0	0	0	0
AT1G06307	10	25	70	5	8	9	3	1	5	14	22	1	1	3	6	9	10	12	16	7	22
AT1G06310	468	406	911	7	15	33	18	16	139	137	52	85	14	27	32	57	69	178	29	5	65
AT1G06313	12	17	41	3	2	7	13	3	19	9	26	28	0	1	0	5	6	12	1	0	4
AT1G06317	0	0	0	0	0	0	0	0	0	0	0	0	0	0	0	0	0	0	0	0	0
AT1G06320	65	50	189	0	0	4	37	3	107	31	17	12	1	4	2	24	21	57	6	4	22
AT1G06323	105	105	146	4	4	8	3	2	2	38	29	9	6	6	8	9	12	30	9	0	32
AT1G06327	6	2	13	0	0	0	4	0	0	2	0	0	0	0	0	1	4	3	0	0	0
AT1G06330	61	81	261	0	3	18	20	33	183	84	31	52	1	3	6	24	16	78	0	12	38
AT1G06333	10	21	47	4	4	5	5	0	8	4	0	0	0	4	0	10	15	13	4	3	2
AT1G06337	0	0	0	0	0	0	0	0	0	0	0	0	0	0	0	0	0	0	0	0	0
AT1G06340	144	70	137	6	2	10	1	6	5	18	1	7	0	1	5	15	3	16	1	0	21
AT1G06343	1	2	7	0	0	1	0	4	6	0	0	0	0	0	3	7	5	3	0	0	1
AT1G06347	10	18	38	0	3	4	2	1	7	0	0	0	1	2	2	11	7	14	1	2	1
AT1G06350	234	66	212	53	47	23	44	1	0	24	68	0	3	11	5	25	24	43	9	12	22
AT1G06353	81	24	49	1	3	10	13	26	0	16	10	12	0	11	0	10	13	31	0	0	11
AT1G06357	45	285	258	0	14	4	67	84	61	118	30	14	8	12	8	48	48	91	12	5	49
AT1G06360	22	40	172	1	23	15	15	0	0	70	1	25	0	4	20	16	10	68	0	0	17
AT1G06363	2	13	9	0	1	1	4	7	2	4	2	1	0	0	0	1	3	4	2	1	5
AT1G06370	294	111	842	70	39	95	170	70	189	275	562	130	17	21	36	130	104	195	69	39	202
AT1G06373	21	8	86	0	15	11	1	17	14	0	27	11	0	7	13	17	20	33	0	4	20
AT1G06377	1	1	14	0	1	1	0	2	2	0	0	13	0	0	0	4	2	4	3	1	3
AT1G06380	138	58	203	18	11	18	18	9	59	124	87	24	6	3	6	37	25	37	13	9	44
AT1G06383	31	53	92	1	17	8	0	29	0	0	0	0	6	22	0	12	17	36	0	5	10
AT1G06387	30	17	42	0	6	11	0	5	4	1	3	2	3	4	0	5	5	8	14	8	14
AT1G06390	717	420	592	71	43	113	252	104	311	347	643	184	98	88	83	136	147	174	349	91	206
AT1G06393	12	14	34	0	6	2	0	2	6	0	0	1	0	0	0	1	0	8	7	0	11
AT1G06397	0	0	0	0	0	0	0	0	0	0	0	0	0	0	0	0	0	0	0	0	0
AT1G06400	780	565	864	284	160	134	584	174	997	1352	2250	813	206	207	422	221	188	228	358	221	196
AT1G06403	5	4	12	0	3	1	0	0	0	0	0	0	0	0	0	2	0	17	0	0	0
AT1G06407	9	15	86	0	1	0	4	0	0	8	21	0	0	5	1	8	11	21	0	0	6
AT1G06410	2454	1300	2018	1145	484	679	1341	624	2280	3980	5315	1958	790	658	1470	285	266	537	1622	789	629
AT1G06413	18	7	47	0	1	4	0	0	0	3	0	5	1	1	5	8	10	11	0	2	6
AT1G06417	35	36	68	14	15	5	4	0	9	1	13	13	14	5	12	5	6	20	6	3	6
AT1G06420	853	404	528	382	170	213	238	136	208	1170	907	460	133	97	242	72	60	67	630	242	171
AT1G06423	0	0	0	0	0	0	0	0	0	0	0	0	0	0	0	0	0	0	0	0	0
AT1G06427	0	0	0	0	0	0	0	0	0	0	0	0	0	0	0	0	0	0	0	0	0
AT1G06430	758	252	576	122	78	86	385	193	449	490	1161	339	57	51	222	147	203	143	101	52	67
AT1G06433	19	28	165	3	12	7	3	24	0	4	0	11	9	9	0	18	21	48	2	6	12
AT1G06437	8	9	59	0	4	2	2	2	0	0	0	10	0	1	0	5	9	15	0	5	4
AT1G06440	139	98	504	56	10	14	6	1	43	128	186	42	4	38	63	82	73	108	33	9	16
AT1G06443	0	1	4	0	3	0	0	0	0	5	0	0	0	0	0	0	0	2	0	0	0
AT1G06447	2	3	13	0	2	0	0	0	0	2	1	0	0	1	0	3	3	3	0	0	1
AT1G06450	84	55	78	19	15	16	30	14	59	77	70	18	3	6	2	14	23	27	34	22	35
AT1G06453	0	0	0	0	0	0	0	0	0	0	0	0	0	0	0	0	0	0	0	0	0
AT1G06457	0	0	0	0	0	0	0	0	0	0	0	0	0	0	0	0	0	0	0	0	0
AT1G06460	851	518	845	123	82	113	1050	212	1651	793	1445	383	73	98	266	232	253	329	211	164	121
AT1G06463	0	0	0	0	0	0	0	0	0	0	0	0	0	0	0	0	0	0	0	0	0
AT1G06467	0	0	0	0	0	0	0	0	0	0	0	0	0	0	0	0	0	0	0	0	0
AT1G06470	741	336	717	75	60	133	2147	277	3233	898	1054	591	65	50	51	177	233	264	2533	1386	942
AT1G06473	232	158	531	1	29	36	133	65	111	260	236	136	14	20	2	57	110	153	64	11	64
AT1G06475	0	0	0	0	0	0	0	0	0	0	0	0	0	0	0	0	0	0	0	0	0
AT1G06480	4	1	14	2	0	8	0	2	0	0	0	0	0	0	3	0	1	3	0	0	0
AT1G06483	37	56	156	4	8	8	11	10	7	18	18	10	0	5	0	16	18	51	6	0	18
AT1G06487	1	12	16	3	0	1	2	0	3	0	15	2	0	2	0	1	3	5	0	0	3
AT1G06490	3263	1452	1735	56	118	358	178	102	125	450	414	278	53	63	73	361	247	684	38	69	147
AT1G06493	15	10	11	0	10	5	0	0	0	0	0	5	0	1	2	8	6	6	22	2	2
AT1G06497	9	8	58	0	0	0	0	0	0	0	59	0	0	0	0	3	1	16	1	2	4
AT1G06500	162	99	112	22	8	27	69	8	124	78	82	55	1	1	16	23	40	82	64	22	18
AT1G06507	1	2	7	0	0	0	0	0	0	0	0	3	1	0	0	3	0	3	4	3	6
AT1G06510	132	69	347	3	3	25	99	11	114	35	32	60	25	2	18	53	73	89	23	18	13
AT1G06513	0	5	2	0	0	0	0	0	0	0	0	0	0	0	0	0	1	0	0	1	3
AT1G06515	313	97	122	13	5	23	195	4	207	104	277	135	22	8	9	37	38	69	114	36	30
AT1G06517	4	9	13	0	1	0	0	0	0	0	0	6	1	0	6	0	3	0	0	0	7
AT1G06520	240	99	345	10	13	23	125	30	52	74	82	55	6	9	13	66	83	122	84	68	46
AT1G06527	31	49	52	9	1	7	0	0	18	39	53	4	2	4	0	15	14	34	1	5	5
AT1G06530	1	0	2	0	0	0	0	0	3	1	1	0	0	0	0	0	0	1	0	1	0
AT1G06533	12	16	54	3	4	4	17	6	21	22	39	14	3	1	12	16	3	19	7	4	0
AT1G06537	46	37	23	41	32	34	29	15	85	42	110	23	24	9	18	21	22	42	32	24	18
AT1G06540	92	69	181	19	19	24	548	276	1330	247	370	159	9	11	14	68	85	94	784	418	252
AT1G06543	8	12	39	0	1	2	20	1	0	3	0	6	0	0	0	5	5	13	0	1	3
AT1G06547	28	9	34	3	0	3	2	1	1	3	9	2	2	0	2	5	8	9	4	1	0
AT1G06550	1806	890	846	130	102	174	1597	721	3489	1379	2030	563	177	155	442	281	301	295	1690	744	486
AT1G06553	32	25	59	40	9	17	21	13	12	9	7	10	13	6	9	32	38	30	38	24	19
AT1G06557	24	20	29	5	1	8	0	0	13	0	0	1	0	0	1	11	9	10	0	0	4
AT1G06560	175	175	473	17	19	47	150	20	322	244	210	97	19	47	12	93	89	108	42	28	55
AT1G06567	42	17	45	0	4	4	8	1	0	24	0	3	0	0	0	14	4	17	0	2	4
AT1G06570	362	221	226	35	20	20	235	9	342	149	309	177	38	27	17	77	72	89	84	43	53
AT1G06573	0	0	0	0	0	0	0	0	0	0	0	0	0	0	0	0	0	0	0	0	0
AT1G06577	157	62	76	5	11	22	8	2	1	7	6	7	4	6	0	12	13	16	38	18	14
AT1G06580	389	182	488	142	64	65	316	25	59	328	427	217	23	39	48	103	110	138	63	47	39
AT1G06583	0	0	0	0	0	0	0	0	0	0	0	0	0	0	0	0	0	0	0	0	0
AT1G06587	0	0	0	0	0	0	0	0	0	0	0	0	0	0	0	0	0	0	0	0	0
AT1G06590	1792	1432	2593	135	174	290	817	207	386	955	1771	513	47	91	184	463	345	939	108	139	329
AT1G06593	52	47	57	2	0	8	9	1	0	11	31	11	1	1	0	12	15	29	12	0	2
AT1G06603	13	0	33	2	3	2	4	0	0	0	0	0	1	0	0	4	3	11	6	0	0
AT1G06607	85	116	176	0	2	8	0	1	7	4	56	11	2	19	8	31	19	40	24	3	16
AT1G06610	10	12	14	1	2	2	0	1	0	2	0	0	0	0	0	5	0	2	3	0	1
AT1G06613	10	0	9	0	0	0	0	1	0	1	1	1	0	0	0	0	3	0	5	0	6
AT1G06617	31	9	38	0	1	7	8	0	0	16	0	17	0	3	0	8	9	4	1	0	2
AT1G06620	202	185	326	108	46	87	93	70	128	604	839	257	274	243	786	42	70	133	82	28	37
AT1G06627	22	25	70	0	5	4	10	5	18	12	5	14	1	4	0	6	1	13	0	2	2
AT1G06630	385	197	485	177	61	171	454	93	900	842	1042	314	145	148	394	147	175	230	365	162	151
AT1G06633	3	1	9	0	0	1	1	2	2	4	2	1	0	0	0	1	4	4	0	0	0
AT1G06637	11	19	19	9	4	8	15	3	39	7	5	8	2	3	0	5	12	7	3	0	7
AT1G06640	2228	1170	1026	383	235	329	2100	576	3741	2486	4007	1272	518	537	1393	336	398	487	660	399	344
AT1G06645	183	119	532	129	40	81	50	33	111	75	287	115	24	48	33	66	73	156	52	66	100
AT1G06650	225	277	329	67	36	42	158	39	539	226	186	98	18	41	74	55	61	96	52	30	28
AT1G06657	7	0	15	0	1	2	0	0	0	3	0	0	0	0	0	4	1	3	0	0	0
AT1G06660	179	229	414	96	57	88	59	74	152	267	291	170	53	35	73	107	94	146	84	38	62
AT1G06663	21	3	55	0	4	6	0	1	0	7	4	0	0	0	0	8	7	13	0	2	5
AT1G06667	33	23	45	5	4	5	8	5	20	4	22	1	1	1	4	3	7	18	36	24	16
AT1G06670	1844	1412	2786	438	199	387	2111	794	3166	2446	2545	1645	172	204	347	660	764	830	1433	541	557
AT1G06673	8	2	13	0	5	0	0	0	1	4	3	0	0	0	0	1	0	5	2	2	1
AT1G06677	0	0	0	0	0	0	0	0	0	0	0	0	0	0	0	0	0	0	0	0	0
AT1G06680	4017	1703	1101	340	120	163	6359	590	11579	3437	5379	1510	427	450	1033	323	448	568	966	458	361
AT1G06683	0	0	0	0	0	0	0	0	0	0	0	0	0	0	0	0	0	0	0	0	0
AT1G06687	0	0	0	0	0	0	0	0	0	0	0	0	0	0	0	0	0	0	0	0	0
AT1G06690	270	353	628	99	52	109	240	122	478	345	245	136	56	33	72	135	104	167	166	73	143
AT1G06693	0	0	0	0	0	0	0	0	0	0	0	0	0	0	0	0	0	0	0	0	0
AT1G06697	102	73	194	18	14	16	44	7	18	64	21	48	1	9	6	19	25	32	22	4	22
AT1G06700	1156	516	581	105	99	111	1032	326	1431	1792	1998	695	84	145	265	176	233	348	357	253	208
AT1G06703	15	4	40	1	1	5	0	4	0	0	9	0	1	0	1	2	5	6	1	0	3
AT1G06707	13	10	9	0	2	4	2	4	0	6	12	0	0	0	0	2	2	10	0	0	6
AT1G06710	68	101	147	19	15	31	87	3	147	90	236	29	5	9	4	61	87	56	29	11	20
AT1G06713	91	57	82	2	3	7	3	19	37	56	43	15	1	4	8	20	13	21	9	2	7
AT1G06717	0	0	0	0	0	0	0	0	0	0	0	0	0	0	0	0	0	0	0	0	0
AT1G06720	740	791	1352	164	141	195	559	224	368	861	1001	475	115	107	270	311	348	394	378	179	185
AT1G06723	34	38	79	0	5	5	7	5	0	17	20	5	2	3	1	22	6	22	3	1	5
AT1G06727	10	30	13	4	1	2	5	14	4	11	7	0	0	4	0	6	9	13	16	7	13
AT1G06730	247	160	266	26	10	45	47	10	121	79	196	40	40	29	11	79	51	100	25	22	37
AT1G06733	29	7	37	1	2	2	3	0	29	15	83	21	0	1	1	9	11	13	31	6	9
AT1G06737	9	10	34	1	0	3	0	0	10	18	0	31	3	0	1	9	15	8	2	0	0
AT1G06740	273	291	543	62	12	47	141	52	134	335	157	44	13	37	32	97	71	213	26	47	39
AT1G06743	52	41	59	1	18	15	4	1	1	119	73	70	3	1	1	29	34	43	60	20	26
AT1G06747	1	12	24	3	9	7	0	2	0	0	0	9	0	2	3	3	16	8	23	0	8
AT1G06750	508	164	780	33	60	83	134	57	78	157	57	87	6	6	19	131	139	197	76	57	89
AT1G06753	0	0	0	0	0	0	0	0	0	0	0	0	0	0	0	0	0	0	0	0	0
AT1G06757	0	0	0	0	0	0	0	0	0	0	0	0	0	0	0	0	0	0	0	0	0
AT1G06760	890	359	515	57	11	49	247	59	246	343	626	143	46	50	146	113	106	127	328	147	116
AT1G06770	1163	511	2025	30	106	206	93	52	136	260	323	185	24	62	91	191	257	610	110	37	166
AT1G06773	58	31	98	12	2	11	21	8	65	43	53	18	2	11	16	11	13	31	85	21	13
AT1G06777	9	3	10	1	1	0	0	1	0	7	4	0	1	0	1	0	2	4	0	0	0
AT1G06780	1340	909	1603	468	170	291	1177	316	2125	1150	2212	511	228	252	546	280	357	492	755	384	397
AT1G06783	26	11	34	1	1	1	1	2	3	4	16	1	0	0	0	7	2	8	5	0	1
AT1G06787	0	0	0	0	0	0	0	0	0	0	0	0	0	0	0	0	0	0	0	0	0
AT1G06790	130	207	310	53	78	46	190	29	171	169	160	43	6	11	15	48	96	108	42	29	28
AT1G06797	53	46	100	0	6	10	0	0	0	31	10	0	1	0	0	22	16	43	5	1	3
AT1G06800	158	54	257	77	17	57	0	2	0	107	82	37	10	15	18	47	82	108	46	10	11
AT1G06810	171	107	207	45	19	14	12	7	7	29	17	12	2	11	17	43	59	114	26	25	14
AT1G06817	4	17	9	5	2	3	3	0	1	4	0	9	0	2	1	6	2	3	6	3	4
AT1G06820	514	320	540	41	18	71	209	44	380	97	282	195	51	52	88	122	74	136	132	70	77
AT1G06823	2	15	12	6	2	0	3	0	4	2	0	1	0	0	0	3	5	4	0	1	12
AT1G06827	10	29	54	0	0	9	0	8	0	5	0	2	1	3	0	12	9	9	1	0	5
AT1G06830	379	166	149	19	6	33	24	52	54	55	21	11	5	5	19	24	21	31	24	6	21
AT1G06837	122	180	193	3	12	19	21	5	12	0	0	3	1	5	0	9	23	45	26	25	43
AT1G06840	1771	1125	803	143	124	173	118	96	727	508	458	325	15	48	62	201	163	391	153	56	180
AT1G06850	636	357	470	81	66	56	314	26	243	225	544	254	15	32	69	102	118	170	54	47	112
AT1G06853	34	31	62	9	17	15	6	0	36	25	23	0	0	0	2	5	9	21	0	1	13
AT1G06857	2	0	2	0	1	0	0	0	0	0	0	0	0	0	1	2	0	4	0	0	1
AT1G06860	13	9	32	0	1	4	0	1	5	2	6	3	0	1	1	4	7	5	0	0	8
AT1G06863	5	2	12	1	0	0	0	0	0	0	0	0	4	0	2	5	3	7	0	0	0
AT1G06867	8	5	11	0	11	9	0	0	0	10	5	0	2	3	0	4	10	16	2	0	2
AT1G06870	239	200	785	69	49	120	195	83	232	259	391	71	27	105	148	147	139	227	237	191	260
AT1G06873	0	0	0	0	0	0	0	0	0	0	0	0	0	0	0	0	0	0	0	0	0
AT1G06877	12	4	24	0	7	11	0	1	0	4	0	0	3	3	1	7	18	20	0	2	2
AT1G06880	6	7	13	0	1	1	2	4	1	3	2	3	0	2	1	3	3	6	3	0	3
AT1G06883	24	34	139	14	4	29	0	0	0	39	3	7	0	0	2	43	16	48	5	0	42
AT1G06890	794	478	959	74	103	131	388	103	368	557	681	221	130	87	199	160	131	215	368	211	229
AT1G06897	62	47	109	2	4	12	16	14	0	19	37	7	1	10	0	5	18	41	1	2	5
AT1G06900	617	538	1238	123	176	208	514	113	843	584	756	346	166	91	94	316	356	413	568	281	339
AT1G06907	13	37	43	0	4	9	0	0	0	0	0	1	0	0	0	8	10	15	0	0	3
AT1G06910	137	177	281	18	58	47	138	14	160	22	15	35	13	27	80	55	68	113	51	30	16
AT1G06913	27	10	25	9	0	9	0	1	0	0	0	0	2	2	0	6	12	12	1	0	2
AT1G06917	0	4	13	0	1	1	0	0	7	0	7	0	0	0	4	7	1	6	0	0	4
AT1G06920	243	202	488	1	16	35	66	110	38	113	142	30	11	22	39	50	83	137	35	3	146
AT1G06923	212	106	370	0	38	72	33	63	31	22	0	18	1	18	9	69	87	193	2	6	77
AT1G06925	83	103	208	0	23	19	13	40	12	11	9	7	4	7	25	25	26	59	5	10	38
AT1G06927	16	57	110	0	8	0	0	0	0	18	11	0	1	9	16	12	10	24	0	0	14
AT1G06930	405	259	775	16	60	50	42	13	34	127	40	80	4	19	44	97	84	190	21	34	115
AT1G06933	26	32	48	0	3	0	19	3	16	17	12	8	0	5	1	8	8	17	11	2	15
AT1G06937	1	0	0	0	0	0	0	0	0	0	0	0	0	0	0	0	0	0	0	0	0
AT1G06943	20	3	50	0	2	2	0	7	0	9	14	0	0	0	0	5	7	32	0	0	1
AT1G06947	16	4	12	1	0	1	1	0	1	1	0	0	0	0	0	0	0	1	0	0	0
AT1G06950	1113	655	1448	155	90	160	688	541	609	726	614	398	63	36	146	242	244	464	134	146	113
AT1G06953	9	0	9	2	1	1	0	0	1	1	0	0	0	0	0	4	0	8	0	0	3
AT1G06957	23	36	40	1	5	1	12	15	0	0	19	0	0	0	0	7	13	19	4	3	5
AT1G06960	333	228	407	42	61	53	298	96	931	371	635	96	18	34	12	84	125	115	313	147	134
AT1G06963	302	174	377	16	16	24	24	4	51	15	73	52	5	27	15	75	40	105	8	3	50
AT1G06967	62	6	77	1	17	10	0	0	0	10	0	9	5	2	7	12	9	38	0	3	4
AT1G06970	554	588	839	18	14	89	116	160	286	82	227	178	26	28	63	162	153	231	59	45	109
AT1G06973	15	19	23	0	11	3	0	0	0	0	0	10	1	0	0	7	4	14	0	0	6
AT1G06977	0	0	0	0	0	0	0	0	0	0	0	0	0	0	0	0	0	0	0	0	0
AT1G06980	106	108	195	5	37	8	9	3	42	23	52	8	3	3	5	36	28	65	22	12	32
AT1G06983	137	110	257	16	25	31	34	45	0	94	66	29	5	13	3	48	44	105	12	3	24
AT1G06987	17	25	61	1	1	9	0	0	12	7	0	3	0	1	0	3	4	15	0	0	9
AT1G06990	271	219	738	19	26	105	21	35	2	188	132	87	13	30	59	135	129	273	7	9	53
AT1G06993	18	20	57	0	6	1	6	0	0	18	4	21	2	0	0	10	11	23	9	1	5
AT1G06997	39	65	57	3	10	23	14	0	15	1	36	0	4	3	0	18	13	35	6	3	6
AT1G07000	417	272	835	379	202	247	207	196	347	694	721	402	142	207	228	115	125	257	95	32	62
AT1G07003	76	18	68	0	2	4	7	0	0	0	0	17	3	1	0	13	11	29	3	0	6
AT1G07007	46	13	42	1	5	3	7	0	0	5	0	16	0	1	1	5	5	11	0	2	2
AT1G07010	353	265	459	56	34	76	427	112	759	117	139	45	39	61	88	102	168	176	104	35	52
AT1G07013	47	72	281	0	29	61	67	39	68	9	7	9	27	13	1	49	53	120	0	8	37
AT1G07017	16	15	42	2	6	8	22	25	0	7	38	2	4	2	2	6	1	12	1	0	1
AT1G07020	99	57	142	8	11	17	33	35	11	85	82	16	13	2	29	27	25	36	26	10	12
AT1G07023	71	80	104	63	35	31	78	46	239	152	94	42	6	13	6	15	31	54	32	19	18
AT1G07025	31	1	96	0	3	4	2	8	0	9	19	10	0	3	0	5	9	19	33	11	18
AT1G07027	42	30	71	2	0	4	6	0	11	29	39	10	7	2	0	19	14	24	0	0	1
AT1G07030	226	93	204	16	10	30	69	21	255	159	98	130	43	27	47	70	58	58	86	45	68
AT1G07040	991	478	1002	57	21	62	426	218	706	318	284	231	25	49	91	168	179	331	480	295	250
AT1G07050	97	73	357	4	43	40	6	70	4	22	9	30	12	10	7	48	51	79	95	1	13
AT1G07060	107	39	214	1	13	2	54	110	58	37	0	2	0	0	0	27	18	45	38	1	20
AT1G07070	254	83	250	9	18	21	162	123	209	126	367	63	19	10	21	23	31	66	62	45	38
AT1G07080	1233	866	615	176	88	110	1088	337	1472	1447	2143	831	192	176	296	128	190	173	464	276	175
AT1G07090	674	332	352	57	36	36	325	349	532	483	889	163	45	31	42	170	179	217	198	124	99
AT1G07100	10	5	21	0	0	0	1	0	0	4	0	3	1	0	1	4	3	2	2	0	1
AT1G07110	1186	844	2171	144	170	196	1628	840	3208	1150	1589	643	71	104	318	372	467	534	1063	537	501
AT1G07117	14	23	26	1	1	1	0	0	0	7	4	0	0	0	0	3	15	9	0	0	6
AT1G07119	325	149	268	56	35	32	594	528	584	124	207	75	11	11	10	58	71	81	757	339	235
AT1G07120	0	0	0	0	0	0	0	0	0	0	0	0	0	0	0	0	0	0	0	0	0
AT1G07123	15	0	12	3	1	8	0	0	0	0	0	0	0	0	0	7	10	6	5	8	7
AT1G07127	30	11	51	0	1	2	0	1	2	4	0	0	0	1	0	3	7	6	15	10	8
AT1G07128	0	0	0	0	0	0	0	0	0	0	0	0	0	0	0	0	0	0	0	0	0
AT1G07130	0	0	0	0	0	0	0	0	0	0	0	0	0	0	0	0	0	0	0	0	0
AT1G07133	86	19	55	1	1	8	0	2	2	5	2	0	0	2	0	10	3	8	65	47	25
AT1G07135	2553	1330	616	633	240	316	3998	267	5587	4257	5139	2197	462	511	1307	129	131	174	939	510	344
AT1G07140	4294	2156	1659	965	386	603	2133	679	3251	2653	3393	1523	506	467	952	439	583	711	1256	589	556
AT1G07143	27	36	38	7	9	18	0	13	1	6	10	1	0	2	11	13	17	24	0	1	16
AT1G07147	4	12	18	0	5	3	0	1	2	0	0	0	0	0	0	4	11	7	0	1	2
AT1G07150	577	417	544	1	55	39	31	148	260	54	192	3	47	32	51	70	70	198	82	11	89
AT1G07157	41	47	34	0	2	3	0	1	2	11	3	1	0	5	0	4	3	13	0	4	1
AT1G07160	130	86	341	77	42	107	27	42	0	98	64	107	7	4	2	71	68	99	0	0	101
AT1G07163	7	3	57	0	1	1	9	14	0	4	0	0	2	0	0	4	4	5	2	0	2
AT1G07167	49	22	81	1	7	22	1	0	33	8	1	11	0	12	0	14	0	28	1	0	10
AT1G07170	201	182	258	14	10	37	252	39	375	491	357	151	29	35	23	99	76	106	32	40	102
AT1G07173	0	0	0	0	0	0	0	0	0	0	0	0	0	0	0	0	0	0	0	0	0
AT1G07175	129	62	223	10	1	24	2	3	0	61	7	10	2	9	10	29	29	59	0	8	48
AT1G07177	20	10	34	0	1	0	0	0	0	4	13	0	0	1	0	2	4	9	0	0	1
AT1G07180	1134	411	1244	12	31	122	239	83	323	313	260	36	20	78	49	184	199	275	5	43	144
AT1G07183	27	49	70	0	1	9	22	19	5	4	19	0	0	10	0	14	12	31	9	4	26
AT1G07187	139	150	274	16	20	61	86	88	150	390	373	116	9	27	39	53	68	113	781	448	288
AT1G07190	74	33	153	0	5	5	17	16	43	48	10	19	0	1	15	21	10	34	0	5	13
AT1G07193	26	11	37	0	8	5	3	9	0	5	0	2	0	8	0	13	3	25	3	3	13
AT1G07197	13	29	56	0	0	1	0	0	15	4	0	10	0	8	2	6	10	13	6	1	6
AT1G07200	1713	1194	2892	145	74	173	332	547	864	624	1096	344	45	90	110	252	283	552	126	163	311
AT1G07210	386	304	333	45	36	34	56	5	245	193	359	189	33	37	48	118	107	132	36	27	68
AT1G07220	249	157	296	29	67	43	109	119	484	237	302	131	45	83	57	80	109	132	82	47	114
AT1G07230	776	389	584	89	58	104	270	61	599	511	814	189	57	148	156	90	114	163	210	149	133
AT1G07233	22	30	66	2	11	0	7	35	0	19	1	0	1	0	1	16	8	22	0	6	13
AT1G07237	52	34	91	0	7	2	23	6	50	21	16	5	2	3	4	15	10	32	1	2	7
AT1G07240	411	118	256	69	48	88	248	16	349	427	571	132	17	49	51	97	96	91	91	28	33
AT1G07247	8	2	21	0	0	0	0	0	2	2	3	2	0	0	0	2	5	6	0	0	1
AT1G07250	420	140	509	123	76	124	376	129	480	676	1066	178	79	23	55	194	220	263	195	94	85
AT1G07253	32	25	114	0	10	6	0	0	11	13	0	4	0	1	0	7	2	27	0	0	4
AT1G07257	87	31	143	0	6	2	1	1	15	36	1	16	0	0	2	7	17	23	0	2	5
AT1G07260	87	123	418	14	44	46	27	21	51	152	261	37	15	19	9	92	76	88	10	13	44
AT1G07263	82	83	153	4	9	11	12	2	20	0	22	11	8	8	3	19	23	60	8	4	19
AT1G07267	59	73	152	7	7	14	14	0	0	2	5	4	4	11	0	16	23	57	4	1	10
AT1G07270	331	282	896	31	17	65	157	14	7	175	397	101	12	33	31	147	93	188	45	12	83
AT1G07273	13	14	25	8	2	9	3	0	0	1	0	0	2	0	0	14	5	14	1	2	0
AT1G07277	0	0	0	0	0	0	0	0	0	0	0	0	0	0	0	0	0	0	0	0	0
AT1G07280	232	340	887	24	89	97	595	175	757	375	643	207	275	265	765	184	216	396	60	78	149
AT1G07287	21	27	72	15	7	12	0	16	10	7	1	18	4	9	10	18	23	26	0	1	13
AT1G07290	202	186	716	3	69	75	93	40	35	161	100	26	14	28	31	66	78	139	44	22	79
AT1G07293	3	29	50	3	7	0	0	1	1	0	1	1	3	0	0	13	8	12	14	6	3
AT1G07297	7	4	15	1	0	4	0	0	0	0	0	0	0	0	0	7	2	8	1	0	4
AT1G07300	1078	440	687	78	74	58	454	72	476	524	684	223	48	58	49	238	246	321	195	88	84
AT1G07303	0	5	6	0	0	0	0	0	0	0	0	0	0	0	0	1	1	3	0	0	0
AT1G07310	868	572	484	120	109	109	792	105	1573	1135	1564	426	54	66	250	206	225	243	198	175	91
AT1G07313	20	3	6	0	1	1	12	0	29	3	0	0	0	0	0	2	6	13	0	1	15
AT1G07317	7	8	41	0	3	3	0	0	0	0	4	0	4	7	0	9	14	27	0	5	1
AT1G07320	327	126	251	30	62	11	367	73	539	287	748	168	47	43	131	52	64	66	133	62	49
AT1G07323	596	307	181	26	22	11	120	40	276	321	227	136	54	50	73	26	45	59	112	50	61
AT1G07327	20	40	50	4	8	3	2	0	0	7	8	0	0	0	0	3	9	30	0	5	2
AT1G07330	157	82	204	2	22	9	25	28	1	10	74	1	9	5	25	35	23	32	17	7	21
AT1G07333	0	33	29	0	2	2	0	0	0	0	8	0	0	2	0	2	16	14	0	4	4
AT1G07337	0	25	20	0	1	6	0	0	0	0	2	0	1	6	0	3	6	15	0	1	1
AT1G07340	466	217	454	32	59	27	55	6	25	182	144	114	10	10	17	92	57	163	5	0	66
AT1G07343	0	0	0	0	0	0	0	0	0	0	0	0	0	0	0	0	0	0	0	0	0
AT1G07347	23	49	78	4	2	17	2	0	22	11	0	0	1	4	0	11	25	19	0	2	9
AT1G07350	906	655	1285	157	108	155	1368	250	2995	1699	2401	690	67	76	76	269	311	443	686	317	269
AT1G07353	42	64	141	2	2	7	21	0	1	6	24	2	3	2	9	7	7	23	45	6	20
AT1G07360	595	216	683	81	53	77	357	63	1441	425	535	230	65	71	106	84	109	129	159	87	94
AT1G07367	44	40	142	6	6	2	10	9	15	9	9	24	0	0	1	13	15	15	7	2	18
AT1G07370	243	120	149	3	38	16	44	29	169	46	13	35	7	19	12	50	17	72	94	35	24
AT1G07373	98	126	273	4	8	5	83	1	66	59	34	23	0	8	1	25	33	92	20	6	20
AT1G07380	1208	835	1244	21	136	129	335	359	710	876	1230	457	33	85	102	249	261	511	1513	816	698
AT1G07383	23	13	87	3	3	11	7	4	15	22	19	4	0	7	4	11	11	24	0	5	18
AT1G07390	311	294	810	105	29	107	166	127	189	269	307	70	35	101	49	134	141	261	80	45	166
AT1G07393	72	31	46	119	34	47	13	16	60	11	22	7	85	20	33	48	42	28	53	22	11
AT1G07397	35	27	35	1	7	2	0	3	0	13	1	0	1	3	0	1	5	8	0	0	5
AT1G07400	302	619	848	16	12	21	25	0	71	172	190	100	1	16	3	23	18	61	6	4	21
AT1G07407	50	33	49	3	6	1	0	2	0	17	6	0	1	2	0	2	7	7	0	1	12
AT1G07410	418	286	446	18	27	32	86	61	131	234	212	163	17	30	51	68	60	154	83	53	75
AT1G07413	43	25	76	0	4	1	0	4	12	0	3	11	1	1	0	16	6	26	4	0	6
AT1G07417	10	12	47	5	3	5	0	1	0	4	6	7	4	2	1	7	8	10	2	0	1
AT1G07420	1354	1018	2404	84	194	161	460	217	819	788	704	323	59	71	147	278	272	562	488	206	403
AT1G07423	35	24	85	7	11	5	0	2	0	22	22	4	0	3	2	18	15	32	5	0	6
AT1G07430	1573	1437	4203	67	160	155	208	348	468	1348	1077	447	71	93	109	639	655	1219	169	42	254
AT1G07433	0	0	0	0	0	0	0	0	0	0	0	0	0	0	0	0	0	0	0	0	0
AT1G07437	2	4	9	0	0	1	0	0	0	1	3	0	0	0	0	0	1	1	0	0	1
AT1G07440	649	347	877	29	18	67	412	95	947	242	384	186	39	49	143	169	182	324	79	19	131
AT1G07447	27	11	45	0	1	3	0	6	0	7	28	3	0	0	0	6	3	21	0	0	1
AT1G07450	229	207	305	8	16	18	20	46	51	35	102	38	7	12	19	57	39	84	52	7	42
AT1G07453	0	0	8	0	1	1	0	1	0	0	0	0	0	1	0	12	4	3	0	4	2
AT1G07457	41	39	90	4	2	4	7	11	6	11	34	1	0	1	3	4	1	26	4	1	6
AT1G07460	32	36	101	0	11	32	1	67	1	21	1	2	5	1	3	31	15	22	0	0	8
AT1G07463	0	0	0	0	0	0	0	0	0	0	0	0	0	0	0	0	0	0	0	0	0
AT1G07467	2	26	70	0	14	8	0	0	0	0	0	0	0	10	5	25	32	36	0	3	7
AT1G07470	256	117	187	12	18	69	110	51	494	143	271	223	34	39	127	36	59	84	86	31	46
AT1G07473	41	15	37	2	3	13	2	2	31	2	46	17	0	2	1	5	6	11	13	6	10
AT1G07476	29	20	33	2	3	7	9	0	26	3	34	9	4	6	3	7	1	10	7	7	12
AT1G07477	0	0	0	0	0	0	0	0	0	0	0	0	0	0	0	0	0	0	0	0	0
AT1G07480	254	213	180	76	63	34	166	81	493	277	576	168	37	55	74	59	37	71	63	57	47
AT1G07483	15	55	57	0	8	3	26	26	8	14	19	10	0	2	0	13	10	26	6	3	17
AT1G07485	21	12	44	1	4	5	0	0	4	8	18	4	1	0	1	13	15	6	2	4	8
AT1G07487	0	0	0	0	0	0	0	0	0	0	0	0	0	0	0	0	0	0	0	0	0
AT1G07490	0	0	0	0	0	0	0	0	0	0	0	0	0	0	0	0	0	0	0	0	0
AT1G07493	56	38	205	2	19	7	7	20	30	36	21	30	1	1	7	8	4	23	0	3	14
AT1G07497	6	2	24	0	2	0	0	0	0	2	0	0	2	1	0	3	5	4	0	1	8
AT1G07500	0	0	0	0	0	0	0	0	0	0	0	0	0	0	0	0	0	0	0	0	0
AT1G07503	48	26	53	2	0	3	1	7	0	6	9	7	0	0	1	4	1	10	0	3	8
AT1G07507	23	32	54	0	10	1	3	4	0	9	0	3	0	1	4	11	16	15	0	0	2
AT1G07510	1559	740	1612	422	305	352	1179	349	1950	1156	2326	837	251	206	499	346	395	453	538	369	295
AT1G07513	0	0	1	0	0	2	0	0	0	1	0	1	0	0	0	0	0	0	0	0	1
AT1G07517	0	0	0	0	0	0	0	0	0	0	0	0	0	0	0	0	0	0	0	0	0
AT1G07520	0	0	0	0	0	0	0	0	0	0	0	0	0	0	0	0	0	0	0	0	0
AT1G07523	10	19	35	0	10	3	3	0	0	4	0	7	4	0	7	8	3	10	2	0	13
AT1G07527	14	6	19	0	1	0	0	4	2	2	9	2	0	1	0	6	3	14	0	0	4
AT1G07530	558	229	752	72	63	86	360	58	551	609	983	263	34	64	240	92	134	166	172	123	114
AT1G07533	17	6	52	0	0	2	0	0	0	14	33	2	0	2	0	8	6	22	0	0	21
AT1G07537	0	0	0	0	0	0	0	0	0	0	0	0	0	0	0	0	0	0	0	0	0
AT1G07540	52	101	517	0	43	111	0	1	0	0	0	0	3	26	0	116	94	255	3	0	49
AT1G07543	0	0	0	0	0	0	0	0	0	0	0	0	0	0	0	0	0	0	0	0	0
AT1G07547	0	0	0	0	0	0	0	0	0	0	0	0	0	0	0	0	0	0	0	0	0
AT1G07550	135	136	286	0	129	61	0	0	0	110	1	0	2	14	17	38	82	102	78	6	103
AT1G07553	23	8	23	0	0	4	0	0	0	0	0	0	2	0	0	1	3	19	0	0	3
AT1G07557	0	0	0	0	0	0	0	0	0	0	0	0	0	0	0	0	0	0	0	0	0
AT1G07560	268	230	1074	17	90	90	2	12	14	266	318	34	27	27	46	88	66	204	9	3	32
AT1G07563	0	0	0	0	0	0	0	0	0	0	0	0	0	0	0	0	0	0	0	0	0
AT1G07567	0	0	0	0	0	0	0	0	0	0	0	0	0	0	0	0	0	0	0	0	0
AT1G07570	305	427	597	134	80	135	83	40	11	186	234	62	27	23	105	147	125	297	86	57	60
AT1G07573	41	43	72	4	1	2	14	7	2	23	52	4	0	1	1	11	9	21	1	0	7
AT1G07580	26	17	16	0	2	1	0	1	0	0	0	9	1	1	0	1	2	0	2	0	2
AT1G07583	0	10	28	0	0	4	0	0	2	0	0	0	0	0	0	7	4	7	0	2	3
AT1G07587	0	0	0	0	0	0	0	0	0	0	0	0	0	0	0	0	0	0	0	0	0
AT1G07590	3961	1738	3175	224	120	241	4503	383	7882	1086	1798	560	226	279	394	375	465	574	148	115	154
AT1G07593	34	8	59	1	1	0	1	4	8	7	0	1	0	0	1	4	2	10	7	9	12
AT1G07597	0	24	57	15	11	12	0	0	0	4	0	0	0	1	0	12	6	19	0	0	2
AT1G07600	0	0	0	0	0	0	0	0	0	0	0	0	0	0	0	0	0	0	0	0	0
AT1G07603	0	0	0	0	0	0	0	0	0	0	0	0	0	0	0	0	0	0	0	0	0
AT1G07607	0	0	0	0	0	0	0	0	0	0	0	0	0	0	0	0	0	0	0	0	0
AT1G07610	79	58	152	4	3	8	54	12	220	25	17	7	0	2	9	15	18	31	19	1	8
AT1G07615	206	138	497	60	28	42	74	58	163	101	80	98	7	12	23	81	94	124	32	12	22
AT1G07617	74	54	153	1	22	9	3	18	22	60	27	21	0	13	8	17	19	33	12	5	18
AT1G07620	153	86	414	246	154	160	272	21	115	299	558	92	26	9	29	90	98	118	26	23	34
AT1G07623	319	367	728	0	19	53	55	38	85	415	310	195	6	26	26	51	77	216	0	8	50
AT1G07627	79	54	145	9	4	32	22	25	55	52	104	3	0	3	4	17	20	30	0	3	19
AT1G07630	874	354	665	747	240	412	298	211	397	607	733	222	127	98	194	152	159	175	259	166	130
AT1G07637	0	0	0	0	0	0	0	0	0	0	0	0	0	0	0	0	0	0	0	0	0
AT1G07640	1430	655	2130	20	58	123	99	111	200	164	236	138	15	77	18	250	238	329	9	34	90
AT1G07645	12	22	68	0	6	1	5	0	0	0	12	12	8	1	0	11	16	23	0	0	16
AT1G07647	0	0	0	0	0	0	0	0	0	0	0	0	0	0	0	0	0	0	0	0	0
AT1G07650	1271	612	2003	845	315	583	992	152	1584	1352	2459	700	484	463	792	306	413	530	431	233	341
AT1G07653	0	0	0	0	0	0	0	0	0	0	0	0	0	0	0	0	0	0	0	0	0
AT1G07657	203	143	257	38	44	43	119	63	120	167	209	94	12	19	15	15	26	70	127	86	71
AT1G07660	427	228	269	26	19	33	171	45	297	417	488	190	32	40	73	47	69	92	111	63	48
AT1G07663	0	0	0	0	0	0	0	0	0	0	0	0	0	0	0	0	0	0	0	0	0
AT1G07667	0	0	0	0	0	0	0	0	0	0	0	0	0	0	0	0	0	0	0	0	0
AT1G07670	1316	764	1448	200	199	193	767	227	1163	935	1791	653	67	187	191	210	257	493	824	470	365
AT1G07673	10	38	73	0	2	13	1	0	9	8	0	0	1	3	0	15	20	26	30	4	1
AT1G07680	70	27	145	3	2	6	10	3	20	21	10	16	5	4	0	15	18	44	0	0	12
AT1G07683	32	92	149	12	14	21	0	11	0	62	38	40	5	22	0	42	37	86	0	14	33
AT1G07690	96	102	222	9	17	22	31	0	63	27	53	9	5	9	2	33	40	80	71	28	24
AT1G07693	0	0	0	0	0	0	0	0	0	0	0	0	0	0	0	0	0	0	0	0	0
AT1G07697	0	0	0	0	0	0	0	0	0	0	0	0	0	0	0	0	0	0	0	0	0
AT1G07700	612	365	658	81	82	51	467	77	946	281	523	118	67	132	74	103	95	188	240	81	75
AT1G07702	0	0	0	0	0	0	0	0	0	0	0	0	0	0	0	0	0	0	0	0	0
AT1G07703	0	0	0	0	0	0	0	0	0	0	0	0	0	0	0	0	0	0	0	0	0
AT1G07705	599	587	1397	96	88	179	226	206	487	452	296	204	63	62	139	226	251	510	207	52	145
AT1G07707	144	95	144	11	13	23	36	2	0	61	41	12	12	7	0	18	33	49	4	0	20
AT1G07710	827	627	1307	150	107	99	322	308	460	483	984	166	86	65	35	188	299	307	141	130	145
AT1G07717	6	8	29	0	1	4	0	2	0	0	0	0	0	4	0	6	3	5	0	0	3
AT1G07720	686	297	956	409	252	352	182	18	173	209	173	80	63	56	93	181	168	235	128	75	120
AT1G07723	10	12	23	0	3	5	0	0	0	0	0	0	0	1	0	2	1	5	0	0	3
AT1G07725	20	16	34	3	1	8	5	1	0	6	20	2	2	0	3	6	8	12	8	3	4
AT1G07728	29	15	30	3	4	6	27	4	35	11	25	6	8	3	3	9	14	10	5	4	4
AT1G07730	0	0	0	0	0	0	0	0	0	0	0	0	0	0	0	0	0	0	0	0	0
AT1G07733	0	0	0	0	0	0	0	0	0	0	0	0	0	0	0	0	0	0	0	0	0
AT1G07737	0	0	0	0	0	0	0	0	0	0	0	0	0	0	0	0	0	0	0	0	0
AT1G07740	462	265	433	41	22	49	154	91	101	93	95	76	14	13	23	62	34	111	65	48	86
AT1G07743	60	40	94	11	6	9	51	4	64	158	157	80	6	16	12	26	48	30	60	24	26
AT1G07745	394	192	431	44	72	60	91	195	380	138	1040	140	14	92	57	72	135	193	125	37	70
AT1G07747	32	28	26	0	2	7	5	4	24	20	69	7	0	1	6	10	11	9	20	0	5
AT1G07750	1394	666	447	56	46	128	522	38	834	718	1307	246	78	54	288	91	130	151	237	127	115
AT1G07753	0	0	0	0	0	0	0	0	0	0	0	0	0	0	0	0	0	0	0	0	0
AT1G07757	0	0	0	0	0	0	0	0	0	0	0	0	0	0	0	0	0	0	0	0	0
AT1G07760	14	2	7	0	0	0	0	3	5	0	0	0	1	0	0	2	2	3	9	1	2
AT1G07763	0	7	39	3	5	3	1	0	0	5	12	7	0	5	9	10	2	14	0	2	5
AT1G07767	67	55	130	0	8	6	0	17	0	32	2	26	3	0	0	10	13	24	0	2	6
AT1G07770	3334	1626	971	226	93	151	2984	379	6038	2926	3920	1151	320	319	727	363	457	571	799	362	264
AT1G07773	20	21	87	0	2	0	3	5	0	22	28	3	2	1	0	12	12	31	1	1	11
AT1G07777	87	88	134	1	3	20	44	28	45	37	70	0	6	5	2	19	27	60	0	6	23
AT1G07780	70	56	120	2	24	12	38	9	122	42	37	22	7	6	15	27	42	40	7	6	25
AT1G07783	21	44	87	0	13	5	5	12	0	3	33	0	6	12	10	12	16	28	0	0	8
AT1G07787	48	9	60	0	3	14	1	0	5	0	0	0	0	3	0	8	7	6	0	1	2
AT1G07790	235	176	238	18	13	23	82	24	155	223	131	31	8	20	36	43	40	69	30	28	51
AT1G07793	88	85	223	1	16	12	32	6	0	37	22	16	0	1	12	24	15	43	0	5	10
AT1G07795	134	99	234	1	19	11	56	43	44	87	96	31	6	8	1	44	32	75	4	3	24
AT1G07800	219	221	491	10	37	31	62	88	67	119	77	21	15	24	10	56	79	167	0	3	36
AT1G07803	0	0	0	0	0	0	0	0	0	0	0	0	0	0	0	0	0	0	0	0	0
AT1G07807	0	0	0	0	0	0	0	0	0	0	0	0	0	0	0	0	0	0	0	0	0
AT1G07810	713	590	988	51	66	130	232	63	453	313	580	119	47	43	71	231	207	351	175	135	188
AT1G07813	0	0	0	0	0	0	0	0	0	0	0	0	0	0	0	0	0	0	0	0	0
AT1G07820	298	191	227	45	17	28	295	8	418	271	445	103	28	32	37	58	82	96	122	47	57
AT1G07823	0	0	0	0	0	0	0	0	0	0	0	0	0	0	0	0	0	0	0	0	0
AT1G07827	7	3	19	0	1	8	15	4	4	3	8	1	0	2	1	2	7	5	0	0	3
AT1G07830	234	258	540	26	39	27	236	72	389	576	255	236	8	34	29	120	102	132	32	34	112
AT1G07833	46	25	64	0	6	6	6	14	0	6	7	8	1	3	2	13	3	29	0	0	15
AT1G07837	10	25	74	0	5	4	1	9	2	3	41	5	1	1	5	9	7	25	0	2	6
AT1G07840	965	647	1315	97	35	173	211	78	327	558	490	151	99	80	72	141	178	264	221	85	231
AT1G07843	63	36	138	0	2	10	1	3	32	52	31	9	1	6	0	18	15	24	0	6	22
AT1G07847	0	0	0	0	0	0	0	0	0	0	0	0	0	0	0	0	0	0	0	0	0
AT1G07850	417	277	527	75	63	62	29	92	286	428	196	124	29	34	65	125	129	258	156	31	156
AT1G07853	0	0	0	0	0	0	0	0	0	0	0	0	0	0	0	0	0	0	0	0	0
AT1G07857	6	8	21	0	4	1	0	2	0	2	0	1	0	0	0	1	4	1	0	0	1
AT1G07860	0	0	0	0	0	0	0	0	0	0	0	0	0	0	0	0	0	0	0	0	0
AT1G07863	7	10	30	0	1	2	1	2	0	0	0	2	1	0	1	4	6	12	0	0	2
AT1G07870	1242	969	2211	424	192	376	923	600	1336	2496	2846	1002	347	337	597	381	382	718	273	151	227
AT1G07873	59	64	116	20	23	29	50	30	18	67	193	43	9	22	15	39	17	62	19	13	15
AT1G07877	0	0	0	0	0	0	0	0	0	0	0	0	0	0	0	0	0	0	0	0	0
AT1G07880	169	129	313	15	13	56	90	107	25	647	691	290	21	10	15	97	77	108	10	10	70
AT1G07883	0	0	0	0	0	0	0	0	0	0	0	0	0	0	0	0	0	0	0	0	0
AT1G07885	62	33	104	2	5	10	3	17	2	32	16	4	7	3	1	13	30	23	1	2	13
AT1G07887	0	0	0	0	0	0	0	0	0	0	0	0	0	0	0	0	0	0	0	0	0
AT1G07890	6202	2888	2643	1189	549	854	3052	967	4846	4682	6470	2395	927	895	2617	481	579	767	1023	603	528
AT1G07893	0	0	0	0	0	0	0	0	0	0	0	0	0	0	0	0	0	0	0	0	0
AT1G07897	53	17	21	48	9	17	5	3	6	11	14	8	27	11	4	14	9	8	44	50	57
AT1G07900	60	120	230	10	17	7	63	23	111	97	144	50	12	6	35	96	134	109	36	6	31
AT1G07901	0	0	0	0	0	0	0	0	0	0	0	0	0	0	0	0	0	0	0	0	0
AT1G07902	347	89	200	25	24	10	129	5	61	85	262	124	17	23	25	68	60	81	62	30	33
AT1G07903	0	0	0	0	0	0	0	0	0	0	0	0	0	0	0	0	0	0	0	0	0
AT1G07907	11	5	55	2	7	4	0	0	0	1	1	2	0	1	1	6	4	9	10	3	4
AT1G07910	629	690	1421	162	286	212	258	84	314	315	290	162	74	54	99	348	409	681	148	58	219
AT1G07913	7	4	39	0	7	6	3	0	0	0	0	4	0	1	0	0	5	6	0	1	8
AT1G07917	80	51	185	7	17	11	15	17	0	24	54	8	5	6	9	27	27	54	11	11	52
AT1G07920	1968	829	756	181	54	81	2500	402	4817	2041	4219	1042	221	218	566	178	265	254	598	250	221
AT1G07923	29	14	34	0	3	1	0	0	0	1	0	9	0	0	3	5	3	6	0	2	9
AT1G07927	0	0	0	0	0	0	0	0	0	0	0	0	0	0	0	0	0	0	0	0	0
AT1G07930	1695	788	816	111	36	177	1719	252	3346	1841	3431	853	217	246	449	162	193	172	423	236	170
AT1G07933	0	0	0	0	0	0	0	0	0	0	0	0	0	0	0	0	0	0	0	0	0
AT1G07937	10	13	28	0	0	1	1	0	0	0	4	0	0	2	0	4	3	4	0	0	1
AT1G07940	1786	806	525	135	58	69	1734	227	2885	1267	1823	544	209	158	401	106	112	141	318	141	112
AT1G07943	0	0	0	0	0	0	0	0	0	0	0	0	0	0	0	0	0	0	0	0	0
AT1G07947	9	18	43	1	5	0	0	0	0	3	0	0	0	0	0	1	7	12	0	2	2
AT1G07950	239	105	130	13	22	12	162	4	405	205	527	79	27	28	28	43	27	78	36	26	30
AT1G07957	0	0	0	0	0	0	0	0	0	0	0	0	0	0	0	0	0	0	0	0	0
AT1G07960	410	168	352	30	44	56	472	38	770	290	777	211	36	26	134	98	80	104	233	164	110
AT1G07963	0	0	0	0	0	0	0	0	0	0	0	0	0	0	0	0	0	0	0	0	0
AT1G07967	0	0	0	0	0	0	0	0	0	0	0	0	0	0	0	0	0	0	0	0	0
AT1G07970	424	148	502	17	62	44	127	44	39	159	147	134	11	34	23	74	99	147	39	87	27
AT1G07973	0	16	30	3	1	8	0	0	0	0	1	0	0	1	0	14	17	12	0	2	8
AT1G07977	62	10	94	4	6	22	0	0	0	2	1	0	5	6	0	11	21	40	0	8	25
AT1G07980	93	165	183	9	21	23	110	13	161	114	74	22	19	31	49	34	56	47	55	24	48
AT1G07983	0	0	0	0	0	0	0	0	0	0	0	0	0	0	0	0	0	0	0	0	0
AT1G07985	2	53	61	0	1	25	0	0	43	21	1	5	0	1	1	22	20	21	5	2	8
AT1G07987	0	0	0	0	0	0	0	0	0	0	0	0	0	0	0	0	0	0	0	0	0
AT1G07990	1460	732	1689	122	131	279	1253	326	2333	1287	2016	548	84	66	102	399	464	641	397	235	225
AT1G07993	0	0	0	0	0	0	0	0	0	0	0	0	0	0	0	0	0	0	0	0	0
AT1G07997	0	0	0	0	0	0	0	0	0	0	0	0	0	0	0	0	0	0	0	0	0
AT1G08000	383	463	506	20	40	77	95	46	321	218	226	71	12	27	55	94	142	204	47	39	67
AT1G08003	0	0	0	0	0	0	0	0	0	0	0	0	0	0	0	0	0	0	0	0	0
AT1G08005	0	0	0	0	0	0	0	0	0	0	0	0	0	0	0	0	0	0	0	0	0
AT1G08007	21	18	34	1	1	4	1	5	5	2	0	5	1	1	3	13	13	14	6	0	5
AT1G08010	775	791	771	31	52	92	363	150	947	399	769	208	43	68	183	140	149	355	480	225	278
AT1G08013	11	30	96	0	1	2	3	0	0	14	10	0	1	1	2	13	8	26	0	0	7
AT1G08017	0	0	0	0	0	0	0	0	0	0	0	0	0	0	0	0	0	0	0	0	0
AT1G08023	4	12	23	0	2	1	0	0	5	2	4	2	0	1	0	2	2	5	0	0	2
AT1G08027	93	76	234	0	2	1	1	3	38	16	11	28	0	0	0	29	30	29	1	0	21
AT1G08030	416	265	635	37	49	89	233	87	658	233	764	342	84	76	141	199	194	272	180	89	142
AT1G08033	23	7	59	0	5	3	0	6	0	31	0	2	3	1	10	6	16	43	1	9	8
AT1G08035	103	65	85	5	2	10	233	48	310	57	11	47	5	13	7	37	39	52	114	50	89
AT1G08037	8	10	12	2	1	3	1	0	6	3	0	3	0	2	1	0	1	10	1	2	0
AT1G08040	919	481	747	89	97	126	393	258	901	973	650	315	67	83	74	152	203	381	719	393	452
AT1G08043	0	0	0	0	0	0	0	0	0	0	0	0	0	0	0	0	0	0	0	0	0
AT1G08047	0	0	0	0	0	0	0	0	0	0	0	0	0	0	0	0	0	0	0	0	0
AT1G08050	254	251	494	93	53	72	13	47	77	454	292	161	32	51	48	93	82	130	32	22	17
AT1G08057	0	12	24	0	0	3	0	0	0	0	0	0	0	1	0	2	1	2	0	0	5
AT1G08060	1269	693	1895	367	207	333	849	479	685	942	1142	611	82	97	282	449	630	490	765	407	389
AT1G08063	44	50	143	2	2	13	10	4	0	21	15	17	3	0	8	17	13	24	0	0	11
AT1G08065	150	89	298	41	4	18	15	24	1	54	112	17	3	5	3	17	33	50	0	8	27
AT1G08070	562	266	823	60	24	67	84	55	74	66	76	14	20	19	21	116	138	254	23	29	73
AT1G08073	0	0	0	0	0	0	0	0	0	0	0	0	0	0	0	0	0	0	0	0	0
AT1G08077	7	21	48	0	7	1	8	0	11	6	66	0	1	2	1	3	6	11	0	0	3
AT1G08080	362	247	738	2	58	50	23	85	67	38	213	44	18	13	37	73	65	165	74	17	61
AT1G08087	0	0	0	0	0	0	0	0	0	0	0	0	0	0	0	0	0	0	0	0	0
AT1G08090	58	60	177	0	25	10	62	0	0	119	232	45	0	3	0	42	45	72	4	6	49
AT1G08093	0	0	0	0	0	0	0	0	0	0	0	0	0	0	0	0	0	0	0	0	0
AT1G08097	8	15	16	0	2	0	0	0	2	0	0	1	0	0	0	4	8	5	0	0	3
AT1G08100	49	17	107	1	6	5	13	22	1	37	170	11	3	12	0	29	15	59	9	15	22
AT1G08103	15	37	81	3	4	6	4	1	8	5	16	2	1	1	1	8	10	14	1	3	6
AT1G08105	48	42	59	2	6	14	9	2	1	24	18	0	6	2	1	12	14	27	0	0	23
AT1G08107	0	0	0	0	0	0	0	0	0	0	0	0	0	0	0	0	0	0	0	0	0
AT1G08110	1032	500	725	107	68	96	1266	98	2317	1369	1256	576	124	166	182	224	235	232	399	170	133
AT1G08113	0	0	0	0	0	0	0	0	0	0	0	0	0	0	0	0	0	0	0	0	0
AT1G08115	29	24	44	3	12	3	11	1	0	22	4	6	1	4	3	10	6	16	10	2	5
AT1G08117	0	0	0	0	0	0	0	0	0	0	0	0	0	0	0	0	0	0	0	0	0
AT1G08120	10	5	17	3	1	0	2	1	1	2	1	1	0	0	1	3	2	3	0	2	0
AT1G08123	0	0	0	0	0	0	0	0	0	0	0	0	0	0	0	0	0	0	0	0	0
AT1G08125	245	291	477	15	13	12	195	16	248	200	352	113	18	43	15	100	96	236	53	40	36
AT1G08127	0	3	8	0	0	1	0	0	0	0	0	0	0	0	0	1	0	1	0	0	0
AT1G08130	694	346	998	25	53	99	290	11	588	319	636	152	27	48	57	138	141	332	67	46	157
AT1G08133	35	28	51	1	6	6	7	5	17	5	27	2	0	0	3	8	7	15	3	3	11
AT1G08135	467	195	526	2	67	53	12	33	158	140	448	167	5	39	13	60	57	181	49	4	90
AT1G08137	0	0	0	0	0	0	0	0	0	0	0	0	0	0	0	0	0	0	0	0	0
AT1G08140	232	298	1028	20	73	50	65	171	80	262	92	136	19	19	34	107	110	222	59	23	106
AT1G08143	7	19	67	0	7	1	0	0	0	1	0	0	0	3	5	10	21	23	0	4	15
AT1G08147	12	0	51	0	1	3	0	0	0	5	0	0	0	4	5	6	3	20	0	1	16
AT1G08150	410	508	1124	4	33	89	153	114	300	387	618	189	5	29	39	110	147	248	16	10	123
AT1G08153	11	23	44	1	0	1	3	1	1	4	30	6	2	1	0	8	4	14	0	1	1
AT1G08160	2520	1329	1004	29	19	34	97	77	143	315	178	99	11	28	5	61	72	197	29	40	92
AT1G08165	99	44	125	16	9	15	22	1	1	11	41	1	16	18	3	18	12	51	22	6	16
AT1G08170	349	189	586	3	14	66	89	75	3	157	7	58	12	8	10	90	77	158	4	18	63
AT1G08173	63	36	226	2	27	29	19	13	25	48	34	22	1	15	5	30	32	44	0	10	9
AT1G08177	12	15	36	0	3	6	0	0	10	7	14	2	1	0	0	5	5	9	0	0	8
AT1G08180	88	144	266	10	10	18	44	54	83	93	72	9	8	6	1	59	76	66	26	23	38
AT1G08183	24	10	26	1	2	5	0	0	8	30	0	4	0	0	0	6	11	20	0	2	8
AT1G08190	2225	1100	1972	423	289	339	1299	522	1546	1590	2157	810	245	264	494	525	636	872	1015	361	612
AT1G08193	10	28	99	1	7	7	0	0	0	0	1	3	2	0	0	7	5	7	0	1	2
AT1G08200	2926	1511	1410	645	340	387	1099	520	2020	1964	2726	655	652	651	1765	313	310	490	752	410	378
AT1G08207	47	35	80	0	18	4	3	0	0	20	6	0	4	3	5	20	8	40	0	1	16
AT1G08210	592	533	1119	47	73	127	270	183	482	471	424	240	57	103	221	129	234	338	174	71	140
AT1G08213	7	2	16	0	3	4	1	1	4	2	0	2	0	0	1	4	3	13	5	1	0
AT1G08217	3	3	30	0	2	3	0	1	0	0	10	0	2	0	0	5	7	9	0	1	0
AT1G08220	347	270	673	10	55	78	101	67	101	49	57	49	12	29	98	94	120	182	14	20	103
AT1G08223	0	0	0	0	0	0	0	0	0	0	0	0	0	0	0	0	0	0	0	0	0
AT1G08227	4	0	3	0	0	2	0	0	0	0	0	0	0	0	1	1	1	0	0	0	0
AT1G08230	310	214	503	44	63	53	226	52	417	1141	1241	469	23	32	57	289	314	375	81	41	39
AT1G08237	316	183	335	0	7	13	0	2	28	63	171	53	0	11	7	34	40	81	0	5	10
AT1G08240	1	0	0	0	1	0	0	0	0	0	0	0	0	0	0	0	2	0	0	1	0
AT1G08247	39	46	114	13	3	5	4	9	10	11	4	5	2	2	5	16	14	23	0	3	6
AT1G08250	0	1	1	0	1	0	0	0	3	0	5	0	0	0	0	0	1	0	0	0	0
AT1G08253	1	30	52	1	4	1	2	0	0	3	0	2	0	2	0	5	2	8	0	1	7
AT1G08257	69	20	71	0	6	9	11	5	20	15	39	23	0	1	0	17	11	31	10	8	13
AT1G08260	1835	1261	2571	196	362	294	418	435	478	1093	942	688	162	122	134	515	539	846	905	379	622
AT1G08263	15	12	37	0	0	3	0	0	13	0	0	1	2	1	0	4	4	9	0	0	8
AT1G08267	0	0	0	0	0	0	0	0	0	0	0	0	0	0	0	0	0	0	0	0	0
AT1G08270	52	35	96	8	17	23	65	16	46	136	177	48	24	4	10	29	25	37	81	30	26
AT1G08273	2	4	4	1	0	0	0	0	0	2	0	0	0	0	0	0	1	0	0	0	1
AT1G08277	51	34	70	7	1	4	21	2	23	21	33	12	1	2	1	17	7	9	0	2	7
AT1G08280	728	280	302	55	55	65	303	76	443	173	494	165	39	38	76	105	95	155	253	111	167
AT1G08283	1611	905	212	93	54	56	723	85	1119	385	817	249	209	143	335	94	80	78	325	162	194
AT1G08290	545	188	408	64	83	57	923	551	1503	2160	2505	1138	33	42	82	364	421	405	211	156	159
AT1G08293	26	11	59	2	6	1	8	3	6	30	45	16	7	11	2	22	16	20	7	6	13
AT1G08297	8	33	57	0	2	3	2	0	0	0	34	0	1	0	2	10	15	21	0	2	6
AT1G08300	316	249	542	34	55	177	54	93	170	212	422	89	38	67	82	175	150	325	126	41	137
AT1G08307	8	11	10	0	3	7	3	0	2	7	2	2	1	0	1	7	0	3	1	0	2
AT1G08310	96	110	250	5	46	32	50	66	65	35	42	6	7	8	9	68	63	103	0	10	22
AT1G08313	10	8	30	1	2	5	0	0	9	7	12	0	0	1	0	6	2	12	2	0	4
AT1G08315	0	0	0	0	0	0	0	0	0	0	0	0	0	0	0	0	0	0	0	0	0
AT1G08317	0	0	0	0	0	0	0	0	0	0	0	0	0	0	0	0	0	0	0	0	0
AT1G08320	537	400	1290	0	224	123	513	148	410	94	71	206	55	52	26	182	209	318	100	70	359
AT1G08323	0	0	0	0	0	0	0	0	0	0	0	0	0	0	0	0	0	0	0	0	0
AT1G08327	18	8	47	5	1	0	2	1	0	2	0	8	0	2	0	6	5	7	2	1	5
AT1G08333	0	0	0	0	0	0	0	0	0	0	0	0	0	0	0	0	0	0	0	0	0
AT1G08340	3343	1383	971	366	166	225	6319	1508	9021	5497	6622	2790	377	407	954	289	364	443	9067	4282	2873
AT1G08347	19	17	49	6	5	8	4	10	8	7	32	8	10	2	5	15	9	18	25	20	20
AT1G08350	404	248	576	6	64	85	150	59	78	157	50	75	7	45	8	123	90	229	33	56	63
AT1G08353	10	9	14	11	3	1	0	4	7	1	10	0	2	1	1	1	2	9	22	13	9
AT1G08357	141	106	297	1	7	14	6	13	33	13	3	9	6	4	13	24	27	49	2	2	34
AT1G08360	1909	796	734	67	26	123	1287	372	1938	1930	2282	721	195	212	351	225	270	311	343	179	145
AT1G08363	30	32	56	0	5	2	3	0	0	0	0	4	1	0	0	3	5	12	0	2	2
AT1G08367	5	4	18	2	0	10	0	0	1	4	7	1	0	0	1	5	6	3	0	0	5
AT1G08370	879	310	659	88	60	67	698	82	1313	461	596	193	46	89	101	141	188	166	408	189	174
AT1G08377	4	17	21	0	5	1	0	0	0	0	10	0	0	2	0	2	2	4	0	0	0
AT1G08380	1755	673	679	159	91	108	2808	203	4992	1595	1912	680	177	256	430	144	151	209	290	285	208
AT1G08383	2	8	32	0	4	4	0	0	0	0	0	0	0	3	6	5	8	27	0	6	12
AT1G08387	0	0	0	0	0	0	0	0	0	0	0	0	0	0	0	0	0	0	0	0	0
AT1G08390	310	283	599	2	41	49	69	39	51	27	146	25	7	15	8	70	56	139	18	18	45
AT1G08393	30	48	54	0	2	26	24	16	20	58	86	23	5	7	0	34	27	47	3	7	8
AT1G08397	31	45	75	0	12	5	0	6	0	29	8	5	1	4	8	7	6	14	11	2	11
AT1G08400	425	378	513	11	68	99	156	24	143	63	284	24	9	16	13	163	112	204	38	38	103
AT1G08403	5	5	4	0	1	0	0	0	0	0	0	0	1	0	0	1	3	1	0	0	3
AT1G08410	481	272	790	33	67	40	182	35	262	194	561	98	15	36	108	91	131	198	33	45	88
AT1G08413	5	2	10	0	0	0	0	1	0	0	0	0	0	0	0	0	3	5	0	0	1
AT1G08417	10	10	31	0	0	1	3	10	1	2	2	0	1	0	0	3	2	10	0	0	9
AT1G08420	1434	605	1748	118	132	120	746	503	1266	635	937	459	135	103	157	337	318	596	191	202	288
AT1G08427	0	0	0	0	0	0	0	0	0	0	0	0	0	0	0	0	0	0	0	0	0
AT1G08430	148	166	408	10	66	34	0	6	16	4	56	0	2	31	17	52	39	130	4	2	34
AT1G08433	0	0	0	0	0	0	0	0	0	0	0	0	0	0	0	0	0	0	0	0	0
AT1G08437	2	1	20	0	2	1	0	2	0	1	0	1	1	1	3	4	2	4	3	2	2
AT1G08440	307	277	745	7	28	42	87	107	98	309	200	135	19	11	18	101	90	187	52	11	53
AT1G08443	61	44	108	49	19	27	17	85	0	28	53	5	13	12	30	18	7	18	17	9	5
AT1G08447	29	25	50	0	2	4	0	1	0	4	4	12	0	0	3	8	6	17	2	4	3
AT1G08450	1379	754	1177	691	286	361	968	319	598	1962	2344	948	189	149	402	243	245	437	256	176	203
AT1G08453	0	17	14	1	2	6	0	1	0	4	3	0	0	2	0	9	15	5	0	7	6
AT1G08457	12	10	27	0	4	2	1	0	0	3	1	0	0	0	0	5	4	9	7	1	5
AT1G08460	299	214	518	17	46	50	243	78	423	436	487	288	71	76	125	115	146	134	87	66	80
AT1G08463	0	0	0	0	0	0	0	0	0	0	0	0	0	0	0	0	0	0	0	0	0
AT1G08465	502	383	918	35	76	59	163	36	62	207	198	166	3	50	0	108	73	244	89	34	195
AT1G08470	485	203	165	107	49	69	97	13	268	133	118	201	17	26	42	55	76	111	57	81	79
AT1G08473	14	1	8	3	3	1	9	0	0	7	13	4	0	4	0	2	14	4	0	0	1
AT1G08477	0	0	0	0	0	0	0	0	0	0	0	0	0	0	0	0	0	0	0	0	0
AT1G08480	655	313	352	57	29	30	283	74	1234	588	438	228	44	49	68	105	141	122	127	93	58
AT1G08483	55	79	140	8	16	4	0	5	0	13	0	3	0	0	0	15	8	25	0	8	18
AT1G08487	34	17	62	0	4	16	13	11	0	6	59	19	0	1	0	9	16	28	0	2	14
AT1G08490	365	312	510	57	60	70	212	91	327	227	254	67	25	38	79	144	184	180	155	51	90
AT1G08493	8	34	47	0	6	6	4	12	7	8	9	1	0	0	0	8	2	4	4	0	1
AT1G08497	13	8	29	2	3	8	1	4	0	0	0	4	0	0	0	7	7	21	14	0	9
AT1G08500	214	121	233	80	34	40	15	20	84	103	66	2	19	24	24	58	49	65	13	12	19
AT1G08503	17	18	81	0	9	0	3	4	37	10	39	2	0	2	6	5	12	17	1	1	12
AT1G08507	104	76	142	17	10	10	6	6	99	50	121	11	4	4	9	23	21	23	10	9	18
AT1G08510	2029	928	1119	2378	913	1404	2507	434	3314	1422	2468	720	430	310	567	554	717	672	909	622	477
AT1G08513	0	0	0	0	0	0	0	0	0	0	0	0	0	0	0	0	0	0	0	0	0
AT1G08517	9	22	72	3	1	2	0	12	3	15	16	7	0	2	1	12	15	23	1	1	5
AT1G08520	631	275	669	729	313	521	855	225	975	1280	1122	418	99	111	204	190	282	270	701	357	289
AT1G08523	72	33	126	9	3	6	4	0	0	26	1	25	2	13	0	7	9	22	0	1	6
AT1G08530	200	76	364	86	45	88	129	185	249	152	556	103	8	29	34	105	176	125	98	61	88
AT1G08533	0	0	0	0	0	0	0	0	0	0	0	0	0	0	0	0	0	0	0	0	0
AT1G08537	0	0	0	0	0	0	0	0	0	0	0	0	0	0	0	0	0	0	0	0	0
AT1G08540	235	204	272	65	71	96	256	151	170	231	132	89	37	77	38	95	116	158	247	104	175
AT1G08543	1	6	6	0	0	1	0	1	0	0	0	4	0	0	0	1	0	0	0	0	2
AT1G08547	0	0	0	0	0	0	0	0	0	0	0	0	0	0	0	0	0	0	0	0	0
AT1G08550	105	65	376	31	27	47	258	36	339	261	178	86	41	40	62	50	52	85	217	161	99
AT1G08553	5	6	34	0	0	6	0	0	0	6	0	0	0	7	4	2	14	11	6	1	3
AT1G08557	0	0	0	0	0	0	0	0	0	0	0	0	0	0	0	0	0	0	0	0	0
AT1G08560	103	56	281	10	15	21	49	36	71	173	184	51	18	18	3	28	35	26	35	11	16
AT1G08563	0	0	0	0	0	0	0	0	0	0	0	0	0	0	0	0	0	0	0	0	0
AT1G08567	0	0	0	0	0	0	0	0	0	0	0	0	0	0	0	0	0	0	0	0	0
AT1G08570	668	559	1077	69	106	79	498	83	823	642	672	360	148	199	310	145	154	281	138	91	112
AT1G08573	148	143	454	25	18	28	222	150	304	227	160	153	11	16	21	56	76	94	83	33	48
AT1G08577	0	0	0	0	0	0	0	0	0	0	0	0	0	0	0	0	0	0	0	0	0
AT1G08580	405	408	635	57	45	45	462	146	756	600	569	262	55	69	144	163	142	177	103	50	106
AT1G08583	7	10	15	0	0	1	7	0	2	2	1	1	0	0	0	2	2	9	0	0	0
AT1G08587	42	70	109	0	13	10	17	8	2	27	23	1	1	2	0	14	21	30	8	4	20
AT1G08590	38	38	118	3	3	5	3	12	0	1	10	1	1	8	0	9	17	9	7	2	11
AT1G08592	0	0	0	0	0	0	0	0	0	0	0	0	0	0	0	0	0	0	0	0	0
AT1G08600	2432	1353	2738	269	279	317	1116	584	1503	870	1302	635	132	172	203	606	581	780	1162	516	577
AT1G08603	27	11	47	0	3	9	5	3	0	9	0	12	2	1	3	1	7	18	7	5	5
AT1G08607	18	5	57	3	6	14	7	12	28	6	17	2	3	2	0	15	17	14	5	0	10
AT1G08610	153	245	413	9	35	41	128	15	307	193	383	102	24	31	106	79	97	68	26	26	85
AT1G08613	16	37	51	0	6	7	2	1	37	15	15	2	0	4	0	8	13	23	12	0	14
AT1G08620	1778	1292	2690	712	445	456	1481	676	1610	1883	1561	782	261	285	483	659	704	818	1511	728	614
AT1G08623	11	4	9	0	1	1	2	0	0	3	0	4	0	2	0	3	4	9	0	0	1
AT1G08627	1	1	2	0	3	1	0	0	0	0	0	1	0	0	0	1	0	2	0	0	1
AT1G08630	936	637	1079	43	95	113	421	122	1166	385	603	281	42	49	86	257	277	553	254	118	205
AT1G08633	0	0	0	0	0	0	0	0	0	0	0	0	0	0	0	0	0	0	0	0	0
AT1G08637	24	21	59	5	3	9	13	3	21	5	31	9	0	1	5	14	16	17	8	2	10
AT1G08640	914	280	1156	40	72	85	828	77	1281	820	1099	464	67	82	121	178	155	404	173	109	306
AT1G08643	48	49	87	15	2	12	6	13	14	29	32	6	5	4	4	12	13	36	42	21	26
AT1G08645	22	6	42	1	1	2	1	1	0	1	4	5	0	2	0	8	12	24	1	0	7
AT1G08647	0	0	0	0	0	0	0	0	0	0	0	0	0	0	0	0	0	0	0	0	0
AT1G08650	729	325	1152	62	37	43	351	133	861	720	872	321	32	49	72	65	99	103	225	124	83
AT1G08653	20	13	67	2	0	6	0	0	0	5	0	7	2	4	0	9	11	14	0	3	3
AT1G08657	0	0	0	0	0	0	0	0	0	0	0	0	0	0	0	0	0	0	0	0	0
AT1G08660	751	244	645	148	80	80	889	100	1143	928	1646	402	54	53	118	163	210	240	708	355	281
AT1G08663	0	0	0	0	0	0	0	0	0	0	0	0	0	0	0	0	0	0	0	0	0
AT1G08667	0	0	0	0	0	0	0	0	0	0	0	0	0	0	0	0	0	0	0	0	0
AT1G08670	151	86	235	12	9	21	12	20	0	26	72	29	13	34	0	36	33	55	21	0	36
AT1G08673	9	31	69	0	5	7	10	11	14	18	13	0	1	1	2	9	9	13	1	0	4
AT1G08677	11	15	46	0	0	7	4	0	3	0	6	3	0	4	0	13	10	21	0	4	2
AT1G08680	641	388	820	106	102	117	523	154	765	579	649	463	46	29	133	233	268	339	321	84	128
AT1G08683	0	0	0	0	0	0	0	0	0	0	0	0	0	0	0	0	0	0	0	0	0
AT1G08695	34	35	49	4	3	17	3	13	1	12	8	0	3	0	1	9	13	21	6	0	5
AT1G08697	8	12	38	3	7	2	0	3	0	21	14	2	0	1	0	5	3	6	3	2	5
AT1G08700	718	460	828	103	28	77	253	262	420	378	501	183	46	50	154	131	163	299	88	85	98
AT1G08703	13	6	21	0	4	3	1	1	0	1	0	2	2	0	0	2	2	4	0	0	5
AT1G08707	0	0	0	0	0	0	0	0	0	0	0	0	0	0	0	0	0	0	0	0	0
AT1G08710	285	131	469	56	14	31	229	32	411	168	330	100	11	27	4	60	77	108	115	50	90
AT1G08713	0	0	0	0	0	0	0	0	0	0	0	0	0	0	0	0	0	0	0	0	0
AT1G08717	0	0	14	1	1	0	3	0	1	33	37	8	0	0	0	0	0	1	0	0	1
AT1G08720	741	611	1415	277	135	218	301	106	764	1425	2881	852	280	249	384	250	313	504	838	482	439
AT1G08723	0	0	3	0	0	0	0	1	0	3	0	0	0	1	0	0	0	0	0	1	0
AT1G08727	0	0	0	0	0	0	0	0	0	0	0	0	0	0	0	0	0	0	0	0	0
AT1G08730	359	230	820	33	76	154	69	15	3	39	9	37	46	23	22	151	127	229	7	33	79
AT1G08733	0	0	0	0	0	0	0	0	0	0	0	0	0	0	0	0	0	0	0	0	0
AT1G08735	0	0	0	0	0	0	0	0	0	0	0	0	0	0	0	0	0	0	0	0	0
AT1G08737	0	0	0	0	0	0	0	0	0	0	0	0	0	0	0	0	0	0	0	0	0
AT1G08740	5	1	6	0	0	0	3	6	5	5	0	0	0	0	0	1	0	4	0	1	1
AT1G08743	19	16	77	0	0	8	1	0	15	31	7	11	2	6	1	10	14	16	0	1	5
AT1G08747	0	0	0	0	0	0	0	0	0	0	0	0	0	0	0	0	0	0	0	0	0
AT1G08750	556	162	607	55	61	78	124	110	289	269	251	69	41	30	43	89	142	177	157	84	95
AT1G08753	0	0	0	0	0	0	0	0	0	0	0	0	0	0	0	0	0	0	0	0	0
AT1G08757	87	36	160	12	16	21	0	1	0	0	19	9	0	6	0	25	11	32	0	7	9
AT1G08760	1384	594	1860	102	42	239	420	186	654	407	629	201	33	67	44	316	308	365	319	154	206
AT1G08763	30	34	113	6	7	8	15	20	1	43	26	16	5	2	7	17	18	32	1	3	7
AT1G08767	29	52	60	6	18	9	0	0	0	4	0	4	4	6	0	6	10	20	1	4	3
AT1G08770	518	302	283	52	11	62	230	146	271	376	524	150	42	68	95	81	58	94	37	53	70
AT1G08773	46	49	92	0	3	1	0	0	3	10	7	2	0	1	0	6	5	21	0	5	14
AT1G08777	26	14	54	2	3	1	9	2	12	17	23	9	0	2	0	3	1	7	0	0	1
AT1G08780	339	218	412	91	35	62	261	68	636	372	443	169	30	37	63	105	94	101	161	82	98
AT1G08787	19	20	39	0	3	3	0	0	0	0	5	5	0	7	1	6	8	10	7	3	2
AT1G08790	125	103	176	15	16	34	0	1	8	8	19	12	14	8	18	49	49	81	103	1	16
AT1G08797	0	0	0	0	0	0	0	0	0	0	0	0	0	0	0	0	0	0	0	0	0
AT1G08800	703	331	1017	84	77	142	416	52	521	491	578	322	309	214	441	211	204	241	159	77	148
AT1G08803	0	0	0	0	0	0	0	0	0	0	0	0	0	0	0	0	0	0	0	0	0
AT1G08807	27	9	12	0	4	1	0	4	16	3	2	1	0	0	0	3	2	5	0	0	1
AT1G08810	177	108	296	45	53	71	103	42	91	115	179	12	1	11	30	42	38	98	48	5	29
AT1G08817	62	14	77	8	6	9	2	14	46	58	3	20	1	0	4	6	18	31	18	7	12
AT1G08820	1473	600	1073	315	125	221	854	564	1279	1231	1284	324	104	131	197	225	228	339	717	413	258
AT1G08823	5	5	11	1	0	1	1	4	4	2	0	0	0	0	1	0	2	0	0	1	2
AT1G08827	6	11	26	3	8	5	1	0	9	8	0	1	0	0	0	8	3	8	0	1	4
AT1G08830	3435	1403	1113	192	106	148	795	373	1456	1588	2120	694	190	223	533	155	202	237	425	220	171
AT1G08833	4	3	11	2	0	0	0	0	0	0	0	0	0	0	0	5	1	6	0	0	1
AT1G08840	1131	748	1629	72	88	164	114	157	50	493	440	156	31	65	74	182	262	453	136	28	130
AT1G08843	49	14	70	0	13	11	0	0	0	3	16	3	1	1	0	16	22	14	0	1	2
AT1G08845	246	54	249	14	6	34	50	30	96	137	404	33	12	32	8	67	97	119	19	22	32
AT1G08847	39	28	128	7	17	9	12	11	11	18	7	0	1	0	1	16	17	28	0	2	18
AT1G08853	0	0	0	0	0	0	0	0	0	0	0	0	0	0	0	0	0	0	0	0	0
AT1G08857	0	0	0	0	0	0	0	0	0	0	0	0	0	0	0	0	0	0	0	0	0
AT1G08860	220	181	640	6	38	88	1	94	49	34	61	51	50	27	14	135	154	129	32	11	29
AT1G08863	6	26	61	0	3	9	0	0	0	7	1	0	0	0	1	10	7	7	0	1	6
AT1G08867	1	4	9	0	0	0	0	2	0	0	5	0	1	0	0	1	1	3	0	1	1
AT1G08870	5	4	18	0	0	1	1	3	7	0	0	1	2	0	0	1	1	1	0	0	1
AT1G08877	4	8	46	0	2	3	0	2	25	8	8	4	0	0	9	9	3	4	0	1	1
AT1G08880	445	245	541	6	6	43	179	75	328	183	276	184	29	41	75	71	85	94	45	33	27
AT1G08883	7	9	35	0	3	1	1	0	0	4	5	5	0	0	3	1	8	13	0	2	11
AT1G08887	8	19	31	1	0	3	7	9	2	27	0	8	0	4	5	5	4	16	4	2	12
AT1G08890	475	349	1223	46	60	88	76	118	168	121	205	185	52	37	119	119	149	266	14	12	50
AT1G08893	14	7	48	0	2	3	45	31	54	10	30	10	0	4	0	10	6	15	21	9	8
AT1G08897	0	0	0	0	0	0	0	0	0	0	0	0	0	0	0	0	0	0	0	0	0
AT1G08900	446	291	811	251	153	174	414	120	643	513	1100	291	48	88	78	156	248	375	222	72	113
AT1G08903	7	12	28	0	3	6	1	6	5	4	0	5	3	2	0	1	4	3	15	0	2
AT1G08907	27	24	64	1	0	10	0	11	0	4	0	0	1	1	0	6	6	15	0	0	4
AT1G08910	887	508	1340	233	132	259	2719	556	5016	2548	3729	1138	217	306	749	289	451	425	1841	827	620
AT1G08913	0	12	48	0	5	12	2	0	0	13	26	1	6	5	0	17	11	15	0	3	8
AT1G08920	960	604	1212	80	53	190	586	267	647	1196	1898	525	39	115	240	111	131	285	705	257	268
AT1G08923	20	3	27	0	1	0	2	2	7	1	2	4	1	1	2	6	7	12	4	0	3
AT1G08927	17	19	55	0	6	8	0	3	0	1	2	2	0	2	3	7	3	9	0	2	1
AT1G08930	849	545	783	815	388	546	235	191	680	1834	2032	788	490	423	1127	106	155	222	378	130	219
AT1G08933	11	19	52	0	2	0	0	1	0	2	3	4	0	0	0	13	0	13	0	1	2
AT1G08937	0	0	0	0	0	0	0	0	0	0	0	0	0	0	0	0	0	0	0	0	0
AT1G08940	745	327	592	167	76	88	444	110	822	786	968	470	251	213	382	205	246	311	175	76	68
AT1G08947	29	8	34	6	1	5	0	0	0	29	6	0	0	0	0	6	16	11	0	4	4
AT1G08950	2	5	8	0	2	1	0	1	1	0	1	4	0	1	0	4	4	2	0	0	0
AT1G08953	9	1	25	1	4	0	0	0	2	0	0	0	0	0	0	3	6	2	0	0	1
AT1G08960	499	203	498	49	49	142	160	55	239	47	313	129	38	28	90	172	182	165	76	47	47
AT1G08963	0	0	0	0	0	0	0	0	0	0	0	0	0	0	0	0	0	0	0	0	0
AT1G08967	11	33	153	0	8	3	16	0	0	12	31	6	0	5	2	11	7	22	4	3	6
AT1G08970	481	243	616	72	68	93	457	103	515	382	554	168	43	56	66	142	204	256	117	76	56
AT1G08973	22	9	41	9	2	7	7	5	18	26	110	7	5	1	1	8	13	3	7	8	5
AT1G08977	60	28	82	3	5	13	0	8	1	8	0	15	1	0	0	16	12	28	18	5	11
AT1G08980	398	199	203	36	108	96	87	37	272	247	95	36	39	15	56	89	81	128	49	5	46
AT1G08983	70	56	158	3	9	20	5	7	65	37	64	13	0	3	0	20	41	41	2	1	27
AT1G08985	58	57	77	0	26	7	2	10	6	18	5	7	2	3	10	15	16	26	27	0	3
AT1G08987	0	0	0	0	0	0	0	0	0	0	0	0	0	0	0	0	0	0	0	0	0
AT1G08990	589	540	1124	3	35	114	33	101	13	320	197	156	13	43	18	192	233	573	35	19	92
AT1G08993	16	22	29	3	2	2	0	0	0	2	0	1	0	0	3	2	6	4	0	0	2
AT1G08997	11	28	133	0	8	3	16	0	0	15	46	0	0	10	11	23	12	51	2	0	10
AT1G09000	375	341	647	110	118	119	97	57	79	173	280	58	43	78	28	183	104	338	97	31	78
AT1G09003	0	0	0	0	0	0	0	0	0	0	0	0	0	0	0	0	0	0	0	0	0
AT1G09007	42	35	57	4	13	8	6	2	19	22	29	8	3	2	6	4	7	18	15	10	20
AT1G09010	515	325	749	53	94	56	329	246	727	588	1193	271	27	52	175	214	168	337	204	141	189
AT1G09013	0	0	0	0	0	0	0	0	0	0	0	0	0	0	0	0	0	0	0	0	0
AT1G09017	25	18	33	0	3	4	0	1	0	0	0	0	1	0	0	0	3	2	4	0	7
AT1G09020	518	318	669	73	58	93	209	88	549	440	484	99	31	21	34	101	93	174	89	50	244
AT1G09023	13	8	18	2	0	4	1	8	11	8	5	4	0	2	1	1	7	7	1	1	2
AT1G09027	0	0	0	0	0	0	0	0	0	0	0	0	0	0	0	0	0	0	0	0	0
AT1G09030	37	81	242	7	9	7	2	0	1	77	0	15	0	3	12	15	34	60	0	5	59
AT1G09033	3	3	26	0	1	1	0	0	0	0	0	0	0	0	0	0	0	2	1	0	0
AT1G09037	21	16	68	1	3	2	3	6	0	6	3	5	1	1	1	11	6	30	0	6	7
AT1G09040	775	461	765	58	41	197	259	239	308	205	245	131	46	20	125	174	161	238	103	53	116
AT1G09043	142	88	182	2	7	19	26	8	33	49	105	8	5	9	9	32	29	61	0	7	17
AT1G09047	59	13	83	0	1	1	2	0	19	38	0	0	0	0	0	13	12	28	0	0	8
AT1G09050	373	388	854	50	45	92	115	31	327	171	252	107	21	23	16	68	115	141	144	51	101
AT1G09053	0	0	0	0	0	0	0	0	0	0	0	0	0	0	0	0	0	0	0	0	0
AT1G09057	16	2	26	2	1	6	3	4	10	1	4	5	0	0	0	8	6	8	0	1	3
AT1G09060	548	288	623	167	66	143	108	79	217	248	556	95	69	97	191	122	107	192	187	80	101
AT1G09063	16	22	47	7	7	6	1	13	0	5	10	0	0	3	3	0	4	10	1	2	3
AT1G09067	0	0	0	0	0	0	0	0	0	0	0	0	0	0	0	0	0	0	0	0	0
AT1G09070	6640	3295	2976	1313	510	886	7248	1116	11479	7786	11060	3924	1548	1428	3742	1017	1100	922	1825	770	506
AT1G09073	11	8	24	1	3	0	0	0	0	2	5	1	0	0	1	5	4	3	1	0	4
AT1G09077	38	28	60	0	3	7	13	1	0	5	7	0	0	1	0	7	13	22	0	0	5
AT1G09080	668	362	783	79	48	102	86	114	164	584	373	292	12	18	44	120	93	223	89	24	65
AT1G09083	0	0	0	0	0	0	0	0	0	0	0	0	0	0	0	0	0	0	0	0	0
AT1G09087	0	0	0	0	0	0	0	0	0	0	0	0	0	0	0	0	0	0	0	0	0
AT1G09090	670	459	903	32	39	64	61	79	36	87	111	86	46	42	16	123	197	350	32	17	85
AT1G09097	12	1	32	0	6	0	0	0	0	0	7	4	1	0	3	9	2	16	0	0	4
AT1G09100	583	283	489	16	52	56	238	44	344	170	265	176	25	33	65	113	130	172	139	51	47
AT1G09103	17	29	92	5	0	4	0	10	16	0	0	1	0	5	0	10	25	23	0	0	9
AT1G09107	11	23	53	0	3	3	0	27	2	2	0	1	1	1	2	12	3	11	0	1	5
AT1G09110	2	0	12	0	1	0	0	1	0	0	0	0	1	1	0	1	1	1	0	0	0
AT1G09113	24	24	62	0	3	3	0	18	0	12	0	3	4	0	6	12	5	15	0	3	7
AT1G09117	13	15	53	0	0	6	0	0	0	6	0	0	1	1	5	7	7	14	0	3	3
AT1G09123	52	20	94	7	5	6	0	17	13	18	15	5	3	7	1	13	22	29	1	1	10
AT1G09127	0	1	3	0	0	2	0	2	0	2	2	3	0	0	0	1	0	2	1	0	0
AT1G09130	565	300	596	57	52	70	373	123	806	482	914	267	65	64	150	118	176	194	150	61	75
AT1G09133	44	18	33	0	4	2	6	4	13	7	11	5	0	2	0	5	6	12	0	0	2
AT1G09137	67	36	69	3	3	3	5	6	0	18	3	3	2	0	0	13	7	14	0	4	18
AT1G09140	772	318	725	140	105	155	2009	376	3220	3463	3273	1127	70	109	277	436	568	597	718	355	292
AT1G09143	0	0	0	0	0	0	0	0	0	0	0	0	0	0	0	0	0	0	0	0	0
AT1G09147	14	10	58	0	5	5	5	2	3	0	0	0	0	2	6	6	8	17	2	0	7
AT1G09150	487	275	468	96	18	71	114	14	380	277	366	58	38	39	29	101	153	162	116	58	63
AT1G09153	26	31	95	1	2	1	9	10	1	1	5	8	0	2	2	14	13	34	1	2	17
AT1G09155	137	23	161	26	15	11	56	6	75	47	210	45	7	6	14	40	40	78	96	49	55
AT1G09157	42	8	133	6	36	13	0	10	7	0	1	2	5	1	9	25	13	36	64	19	24
AT1G09160	674	450	966	279	98	107	411	65	692	637	967	421	84	120	183	151	187	256	537	261	258
AT1G09163	127	7	100	8	18	18	90	47	41	66	45	61	0	3	18	19	12	23	47	19	19
AT1G09167	0	0	0	0	0	0	0	0	0	0	0	0	0	0	0	0	0	0	0	0	0
AT1G09170	716	300	1043	78	52	106	119	44	6	155	137	64	23	35	82	156	160	310	62	24	164
AT1G09173	4	8	16	0	0	2	0	0	3	5	1	0	0	0	0	2	3	5	0	0	0
AT1G09176	179	163	462	4	31	52	21	29	33	99	107	42	6	13	15	45	60	110	1	5	22
AT1G09177	0	0	0	0	0	0	0	0	0	0	0	0	0	0	0	0	0	0	0	0	0
AT1G09180	129	85	330	9	30	41	34	14	81	228	169	105	17	10	45	47	61	83	66	29	21
AT1G09183	22	40	85	2	4	0	0	6	8	59	38	5	2	6	0	13	15	28	0	3	9
AT1G09187	34	25	41	0	0	4	7	0	0	17	1	1	0	1	0	9	11	24	0	3	11
AT1G09190	220	130	449	29	33	54	68	7	136	134	92	59	8	12	45	68	47	108	47	28	23
AT1G09193	13	11	54	1	2	5	2	1	0	10	5	3	1	0	0	3	10	14	0	1	6
AT1G09195	440	241	627	45	30	45	225	41	346	358	446	275	57	22	18	100	131	132	346	195	153
AT1G09197	23	23	56	0	9	11	5	1	23	12	3	3	0	7	3	8	2	24	0	0	2
AT1G09200	299	133	156	2	6	12	107	2	194	216	247	130	13	1	14	30	31	49	289	80	84
AT1G09207	81	54	128	3	10	3	0	17	6	22	0	4	0	1	4	6	23	36	0	5	14
AT1G09210	2525	1303	1232	284	175	184	1351	255	1879	1576	2319	739	237	196	537	217	189	360	1459	698	558
AT1G09217	75	49	182	10	3	20	9	2	27	59	2	7	1	10	14	19	16	35	0	0	4
AT1G09220	62	61	122	2	5	5	57	4	12	98	49	29	28	10	22	22	39	49	7	26	6
AT1G09223	0	0	0	0	0	0	0	0	0	0	0	0	0	0	0	0	0	0	0	0	0
AT1G09227	28	7	22	0	3	3	0	0	0	1	0	0	0	0	0	9	14	8	0	1	5
AT1G09230	245	306	656	59	53	66	262	19	343	422	447	131	51	50	70	80	121	149	156	142	160
AT1G09233	0	0	0	0	0	0	0	0	0	0	0	0	0	0	0	0	0	0	0	0	0
AT1G09237	8	6	39	0	0	1	1	0	0	2	0	0	3	3	0	5	5	10	0	0	0
AT1G09240	56	89	192	0	11	5	2	0	1	32	1	1	10	14	0	13	10	38	5	0	46
AT1G09243	19	40	95	3	4	13	12	0	35	19	26	15	6	0	0	10	10	52	0	3	6
AT1G09245	1	23	56	0	0	5	3	0	0	10	0	0	2	3	0	5	4	20	1	0	16
AT1G09247	0	1	5	0	0	1	1	0	2	1	0	0	0	0	0	1	2	2	1	0	2
AT1G09250	141	123	464	27	25	16	58	2	75	96	132	84	16	9	53	73	93	218	31	45	85
AT1G09253	0	0	0	0	0	0	0	0	0	0	0	0	0	0	0	0	0	0	0	0	0
AT1G09257	0	0	0	0	0	0	0	0	0	0	0	0	0	0	0	0	0	0	0	0	0
AT1G09260	19	32	34	1	7	7	0	32	0	3	0	3	0	2	1	12	7	25	0	0	7
AT1G09263	0	0	0	0	0	0	0	0	0	0	0	0	0	0	0	0	0	0	0	0	0
AT1G09267	0	0	0	0	0	0	0	0	0	0	0	0	0	0	0	0	0	0	0	0	0
AT1G09270	1218	1014	1151	169	92	124	616	398	861	964	509	423	114	106	248	199	179	519	607	285	355
AT1G09273	8	6	7	0	2	3	0	0	4	0	0	0	0	0	0	1	4	1	0	0	3
AT1G09277	2	1	7	0	0	1	0	2	1	0	0	0	0	0	1	2	0	0	2	0	1
AT1G09280	202	131	570	27	31	119	559	311	693	327	641	201	33	76	84	141	138	198	164	68	76
AT1G09283	3	3	21	2	1	5	2	2	6	6	1	3	0	0	0	3	1	6	5	0	2
AT1G09287	0	0	0	0	0	0	0	0	0	0	0	0	0	0	0	0	0	0	0	0	0
AT1G09290	146	246	463	13	20	39	239	174	211	53	208	43	21	58	15	86	96	92	45	39	43
AT1G09293	16	26	34	0	9	19	8	0	25	6	14	0	4	3	0	22	10	30	0	0	20
AT1G09297	0	0	0	0	0	0	0	0	0	0	0	0	0	0	0	0	0	0	0	0	0
AT1G09300	497	271	820	22	62	67	336	91	330	137	495	85	20	22	23	136	159	227	84	40	107
AT1G09303	1	5	15	0	5	3	0	0	0	0	0	0	0	6	0	2	2	1	0	5	8
AT1G09307	15	25	132	0	4	1	0	21	20	5	23	7	3	9	0	17	29	44	0	1	14
AT1G09310	11929	5543	1217	969	459	686	2451	876	3419	1846	3240	971	480	405	1018	458	609	566	808	345	327
AT1G09313	58	23	78	4	7	5	0	17	4	0	15	21	0	1	0	11	20	35	0	1	17
AT1G09317	0	0	0	0	0	0	0	0	0	0	0	0	0	0	0	0	0	0	0	0	0
AT1G09320	493	254	878	131	98	145	110	163	175	171	277	146	34	49	75	159	193	232	166	59	109
AT1G09323	0	0	0	0	0	0	0	0	0	0	0	0	0	0	0	0	0	0	0	0	0
AT1G09327	0	0	0	0	0	0	0	0	0	0	0	0	0	0	0	0	0	0	0	0	0
AT1G09330	625	421	541	86	76	126	228	72	316	211	215	149	58	82	112	67	72	74	216	103	175
AT1G09333	0	0	0	0	0	0	0	0	0	0	0	0	0	0	0	0	0	0	0	0	0
AT1G09337	51	14	123	12	2	11	14	17	57	0	38	7	1	13	0	14	35	49	0	0	12
AT1G09340	435	452	703	54	63	52	919	95	1672	289	409	133	78	84	154	140	160	188	83	39	156
AT1G09343	47	14	99	4	2	4	0	2	1	9	14	3	1	1	0	10	6	31	1	0	9
AT1G09350	63	21	38	14	1	2	19	0	15	0	4	32	5	12	7	7	13	11	4	11	2
AT1G09353	52	20	58	7	5	0	25	1	29	0	15	0	0	0	5	10	7	21	0	0	6
AT1G09357	107	48	173	5	12	21	9	7	54	48	59	15	2	7	1	25	22	59	3	5	13
AT1G09360	18	5	55	0	4	3	0	0	0	0	0	17	4	0	0	6	13	18	6	0	4
AT1G09363	0	0	0	0	0	0	0	0	0	0	0	0	0	0	0	0	0	0	0	0	0
AT1G09367	0	0	0	0	0	0	0	0	0	0	0	0	0	0	0	0	0	0	0	0	0
AT1G09370	44	73	119	0	17	2	34	0	0	2	0	0	1	0	0	22	8	58	0	8	46
AT1G09373	25	22	60	0	9	3	0	12	10	1	6	0	4	2	0	15	12	22	0	2	7
AT1G09377	7	41	74	4	9	2	0	5	23	10	11	13	2	2	0	11	14	35	1	5	15
AT1G09380	241	507	1158	62	103	41	48	56	2	10	22	19	19	9	1	109	91	256	38	22	198
AT1G09383	0	0	0	0	0	0	0	0	0	0	0	0	0	0	0	0	0	0	0	0	0
AT1G09387	86	70	256	6	15	16	7	32	57	25	46	21	2	2	17	30	38	63	0	7	42
AT1G09390	247	182	532	43	16	52	191	90	186	317	497	113	23	23	39	86	122	145	117	33	64
AT1G09393	9	1	21	0	1	0	1	1	2	3	3	2	0	1	0	2	2	2	0	0	4
AT1G09397	0	0	0	0	0	0	0	0	0	0	0	0	0	0	0	0	0	0	0	0	0
AT1G09400	139	114	237	45	27	24	165	30	222	300	446	203	20	4	8	67	89	78	148	30	23
AT1G09407	9	7	52	1	2	3	0	0	0	6	3	0	0	2	7	9	7	12	1	1	3
AT1G09410	82	45	310	27	38	51	14	26	26	97	63	5	16	10	45	40	77	92	13	6	17
AT1G09415	149	53	206	69	53	56	313	32	445	220	681	149	60	48	73	45	66	67	61	45	26
AT1G09417	7	27	69	5	17	7	6	8	6	4	25	1	1	0	0	11	12	36	0	2	15
AT1G09420	96	95	391	47	28	37	148	28	183	168	173	120	17	9	23	71	54	82	82	20	24
AT1G09421	0	0	0	0	0	0	0	0	0	0	0	0	0	0	0	0	0	0	0	0	0
AT1G09423	0	0	0	0	0	0	0	0	0	0	0	0	0	0	0	0	0	0	0	0	0
AT1G09427	23	9	22	2	5	2	13	5	1	11	34	2	3	0	2	9	8	9	7	6	11
AT1G09430	1287	759	1099	119	118	173	1404	304	2218	1693	2564	773	176	194	375	220	248	328	1088	581	424
AT1G09433	0	0	0	0	0	0	0	0	0	0	0	0	0	0	0	0	0	0	0	0	0
AT1G09437	0	0	0	0	0	0	0	0	0	0	0	0	0	0	0	0	0	0	0	0	0
AT1G09440	1105	665	445	98	60	121	1649	446	2649	597	889	221	157	82	270	158	140	169	1134	728	452
AT1G09443	0	0	0	0	0	0	0	0	0	0	0	0	0	0	0	0	0	0	0	0	0
AT1G09447	0	0	0	0	0	0	0	0	0	0	0	0	0	0	0	0	0	0	0	0	0
AT1G09450	247	91	489	9	42	59	0	36	0	54	92	92	29	9	0	107	88	101	50	13	134
AT1G09453	0	0	0	0	0	0	0	0	0	0	0	0	0	0	0	0	0	0	0	0	0
AT1G09457	0	0	0	0	0	0	0	0	0	0	0	0	0	0	0	0	0	0	0	0	0
AT1G09460	233	312	830	8	100	73	54	66	99	173	107	67	38	8	0	102	177	165	39	61	54
AT1G09463	0	0	0	0	0	0	0	0	0	0	0	0	0	0	0	0	0	0	0	0	0
AT1G09467	86	43	50	41	11	20	4	2	7	72	39	18	12	5	16	16	20	16	116	120	95
AT1G09470	326	184	1200	0	86	109	20	64	60	136	142	79	26	22	4	164	168	310	60	34	44
AT1G09477	3	7	54	2	2	4	3	2	19	3	2	9	0	0	3	6	1	5	0	0	6
AT1G09480	200	162	475	1	24	44	88	42	51	66	270	43	20	12	39	84	63	112	23	2	28
AT1G09483	40	26	122	3	16	6	0	0	0	13	36	0	1	5	0	19	24	35	6	2	4
AT1G09486	121	38	218	0	21	6	12	0	0	26	58	0	0	6	5	21	23	63	36	4	10
AT1G09487	0	0	0	0	0	0	0	0	0	0	0	0	0	0	0	0	0	0	0	0	0
AT1G09490	367	261	266	58	39	30	232	197	307	255	202	41	23	35	31	62	66	158	126	43	81
AT1G09493	18	16	26	5	1	5	10	4	2	10	9	5	1	0	1	16	25	17	0	1	7
AT1G09497	0	0	0	0	0	0	0	0	0	0	0	0	0	0	0	0	0	0	0	0	0
AT1G09500	126	72	108	36	57	39	27	0	78	2	2	51	2	20	7	33	39	73	0	7	43
AT1G09503	0	0	0	0	0	0	0	0	0	0	0	0	0	0	0	0	0	0	0	0	0
AT1G09507	13	8	33	0	0	0	0	1	0	2	0	3	0	1	0	1	0	2	0	1	0
AT1G09510	100	78	151	24	19	44	21	7	29	36	78	1	3	5	0	49	79	82	11	6	42
AT1G09513	0	0	0	0	0	0	0	0	0	0	0	0	0	0	0	0	0	0	0	0	0
AT1G09517	0	0	0	0	0	0	0	0	0	0	0	0	0	0	0	0	0	0	0	0	0
AT1G09520	107	93	257	40	9	17	82	21	247	121	249	128	13	16	39	50	97	98	104	25	49
AT1G09523	0	0	0	0	0	0	0	0	0	0	0	0	0	0	0	0	0	0	0	0	0
AT1G09527	0	0	0	0	0	0	0	0	0	0	0	0	0	0	0	0	0	0	0	0	0
AT1G09530	431	283	1259	34	124	66	146	174	625	326	533	106	26	68	12	195	175	279	65	48	121
AT1G09533	50	13	59	4	4	2	11	0	64	17	10	23	10	2	6	10	13	15	7	4	22
AT1G09537	0	0	0	0	0	0	0	0	0	0	0	0	0	0	0	0	0	0	0	0	0
AT1G09540	688	317	197	43	61	61	192	22	156	114	79	89	26	43	35	62	91	131	194	81	64
AT1G09543	9	8	39	7	9	7	13	0	9	0	0	2	2	1	0	4	9	20	0	0	3
AT1G09547	16	19	78	0	5	4	1	12	9	2	0	1	2	1	0	6	14	17	0	1	5
AT1G09550	39	124	179	3	89	45	2	0	0	5	33	1	1	14	18	21	34	93	24	11	41
AT1G09553	0	0	0	0	0	0	0	0	0	0	0	0	0	0	0	0	0	0	0	0	0
AT1G09557	0	0	0	0	0	0	0	0	0	0	0	0	0	0	0	0	0	0	0	0	0
AT1G09560	476	263	253	157	73	96	157	188	456	1032	755	351	180	149	328	79	94	108	281	126	166
AT1G09563	0	0	0	0	0	0	0	0	0	0	0	0	0	0	0	0	0	0	0	0	0
AT1G09567	0	0	0	0	0	0	0	0	0	0	0	0	0	0	0	0	0	0	0	0	0
AT1G09570	954	563	726	157	90	126	460	278	403	761	1138	636	86	223	191	213	175	317	247	160	213
AT1G09573	33	19	85	10	9	14	0	0	0	22	27	0	0	3	0	21	10	29	0	0	11
AT1G09575	476	310	657	295	186	213	109	21	63	411	677	246	101	84	155	94	98	188	444	223	297
AT1G09577	2	11	93	0	6	20	0	0	0	4	20	1	0	0	4	14	18	11	0	4	3
AT1G09580	439	264	465	8	40	46	83	1	183	87	85	91	17	33	11	61	54	94	88	52	118
AT1G09583	0	5	25	2	1	9	0	0	0	1	0	1	0	0	0	11	3	10	1	1	0
AT1G09587	23	16	68	3	11	12	5	14	0	9	1	3	1	1	6	14	15	40	0	0	17
AT1G09590	1110	590	665	28	38	74	448	124	926	736	1236	285	41	126	139	81	99	121	176	88	126
AT1G09593	4	9	17	2	3	1	1	1	4	0	1	2	2	2	0	8	3	3	1	1	2
AT1G09597	0	0	0	0	0	0	0	0	0	0	0	0	0	0	0	0	0	0	0	0	0
AT1G09600	374	232	956	38	72	165	78	43	175	136	348	30	9	50	54	144	161	268	161	30	66
AT1G09603	10	3	29	5	11	0	0	0	0	0	0	4	1	0	0	5	1	20	0	0	5
AT1G09607	8	38	34	9	5	4	0	0	6	35	6	6	0	0	4	1	4	8	0	0	10
AT1G09610	199	108	64	18	5	12	332	78	487	228	492	106	27	17	43	30	25	15	240	144	70
AT1G09613	0	25	59	0	12	13	6	0	0	3	4	5	0	1	1	10	8	27	0	2	7
AT1G09617	0	0	0	0	0	0	0	0	0	0	0	0	0	0	0	0	0	0	0	0	0
AT1G09620	1370	546	870	67	69	178	887	377	1023	984	1600	539	131	156	204	207	281	315	759	380	297
AT1G09623	0	0	0	0	0	0	0	0	0	0	0	0	0	0	0	0	0	0	0	0	0
AT1G09625	30	24	93	0	4	7	21	27	5	8	20	19	1	4	3	8	18	33	25	3	6
AT1G09627	0	0	0	0	0	0	0	0	0	0	0	0	0	0	0	0	0	0	0	0	0
AT1G09630	326	201	324	39	36	66	117	127	134	219	114	55	24	20	71	138	114	141	55	26	38
AT1G09633	68	52	52	0	9	3	0	0	0	0	9	0	1	0	0	10	10	11	0	0	4
AT1G09637	0	0	0	0	0	0	0	0	0	0	0	0	0	0	0	0	0	0	0	0	0
AT1G09640	2532	1260	1639	218	148	188	2437	505	4546	3797	6167	1847	305	302	630	306	392	515	971	376	341
AT1G09645	605	168	307	31	38	46	179	41	338	139	407	68	57	49	79	79	81	76	114	49	94
AT1G09647	11	0	1	2	1	2	0	3	0	0	2	0	0	0	0	2	2	1	0	0	1
AT1G09650	68	127	283	26	16	56	36	16	7	11	106	39	4	21	33	82	82	112	32	15	49
AT1G09653	46	13	40	0	1	9	0	4	0	3	0	1	0	0	0	23	17	11	0	1	13
AT1G09657	0	0	0	0	0	0	0	0	0	0	0	0	0	0	0	0	0	0	0	0	0
AT1G09660	320	158	491	39	30	75	160	129	310	254	579	284	14	29	27	120	124	192	159	74	72
AT1G09663	0	0	0	0	0	0	0	0	0	0	0	0	0	0	0	0	0	0	0	0	0
AT1G09665	4	20	33	0	0	3	1	0	0	3	6	0	0	0	4	4	4	9	0	0	7
AT1G09667	1	4	11	0	0	2	3	0	0	13	0	0	0	0	0	1	6	10	0	0	0
AT1G09673	0	0	0	0	0	0	0	0	0	0	0	0	0	0	0	0	0	0	0	0	0
AT1G09677	0	0	0	0	0	0	0	0	0	0	0	0	0	0	0	0	0	0	0	0	0
AT1G09680	67	52	163	18	10	29	51	6	0	32	116	37	0	3	4	27	36	50	10	1	35
AT1G09683	17	1	15	0	0	2	0	0	3	0	0	0	0	2	3	9	2	9	0	3	8
AT1G09690	1117	757	496	87	20	58	1462	175	2954	1772	2439	871	80	108	214	122	208	213	319	148	136
AT1G09693	14	15	57	1	0	6	7	7	6	6	9	15	0	3	0	16	16	26	7	9	8
AT1G09697	88	65	165	1	5	16	20	4	30	19	23	23	4	1	3	11	29	48	14	4	23
AT1G09700	182	136	227	28	34	79	68	24	141	148	150	87	23	16	28	66	88	80	113	31	59
AT1G09703	27	51	86	10	11	15	0	0	75	32	12	5	3	5	12	16	30	24	0	1	18
AT1G09710	223	207	842	20	36	87	48	45	122	145	241	35	19	66	84	147	164	284	127	33	91
AT1G09713	0	0	0	0	0	0	0	0	0	0	0	0	0	0	0	0	0	0	0	0	0
AT1G09717	12	13	29	0	1	6	8	17	19	14	23	1	2	2	3	4	10	19	0	2	3
AT1G09720	91	147	566	8	81	49	0	0	0	43	63	1	10	51	2	79	106	150	247	10	92
AT1G09723	8	12	18	0	5	2	9	0	11	5	24	0	0	0	3	4	2	9	0	1	1
AT1G09730	815	456	1150	131	121	230	719	220	1664	948	1138	457	69	80	115	232	275	378	582	267	213
AT1G09733	1	13	56	0	9	6	0	0	0	11	0	0	3	1	6	11	13	24	0	0	1
AT1G09737	17	33	66	4	4	3	9	0	4	2	28	2	0	1	7	4	20	24	1	1	8
AT1G09740	257	147	292	3	15	2	46	75	109	174	236	31	28	31	23	61	64	134	2	14	53
AT1G09743	11	29	70	0	2	0	7	2	18	17	2	29	12	12	11	4	2	23	0	0	4
AT1G09747	119	53	156	3	3	16	12	17	3	14	17	9	21	39	54	8	14	33	9	9	35
AT1G09750	300	262	326	9	30	59	130	19	71	62	106	56	13	35	67	85	39	125	92	36	82
AT1G09753	47	17	57	0	4	0	17	8	8	30	10	13	0	0	2	7	5	18	6	3	2
AT1G09757	0	0	0	0	0	0	0	0	0	0	0	0	0	0	0	0	0	0	0	0	0
AT1G09760	821	777	981	7	69	99	423	109	671	303	236	244	28	64	48	184	209	338	168	54	126
AT1G09763	1	13	12	1	1	2	0	0	0	0	0	0	0	1	0	2	1	4	0	0	4
AT1G09767	46	23	106	11	15	17	6	17	0	8	21	1	3	16	15	10	31	16	0	5	3
AT1G09770	2123	1124	1968	463	180	275	2254	565	2266	3299	3922	1609	240	216	446	459	538	653	1254	665	435
AT1G09773	24	16	97	0	4	11	1	9	0	0	1	8	1	6	0	15	21	19	0	0	8
AT1G09777	0	0	0	0	0	0	0	0	0	0	0	0	0	0	0	0	0	0	0	0	0
AT1G09780	832	476	485	67	88	98	329	66	448	199	687	163	47	36	364	91	72	189	105	77	97
AT1G09783	14	9	7	7	4	7	5	0	2	5	6	1	2	4	1	9	5	5	7	8	8
AT1G09787	21	12	32	12	3	4	3	2	19	4	4	3	0	4	2	6	8	10	9	4	4
AT1G09790	254	120	453	0	53	95	2	0	0	50	0	1	2	48	1	89	78	134	0	17	52
AT1G09793	0	0	3	0	0	1	2	2	0	4	2	1	0	0	0	1	0	0	0	0	0
AT1G09794	198	119	175	36	27	74	73	2	18	40	47	31	11	9	37	32	37	61	49	25	17
AT1G09795	570	122	402	60	41	91	209	147	459	248	500	94	32	56	103	106	70	141	74	62	64
AT1G09797	5	2	18	0	1	3	3	6	4	5	4	6	3	0	1	0	5	3	0	0	2
[truncated: 35,053 more rows]
