# Supplementary material for: Tissue-specific transcriptome profiling of the Arabidopsis inflorescence stem reveals local cellular signatures
Source: Plant Cell. 2020 Dec 2;33(2):200–23. doi: 10.1093/plcell/koaa019 (PMC8136906; doi:10.1093/plcell/koaa019)
Supplement: koaa019_Supplementary_Data_Updated [file koaa019_supplementary_data_updated.zip › tpc.00825.2020-04-SupplementalDataSet3.xlsx]

## Sheet: raw_counts
Supplemental Data. Shi et al. (2021). Tissue-specific transcriptome profiling of the Arabidopsis Inflorescence stem reveals local cellular signatures. Plant Cell.
	RNA-seq dataset
Gene ID	Ctrl-S30	Ctrl-S31	P.Cap-S32	P.Cap-S33	Pith-S34	Pith-S35
AT1G01010	32	69	55	40	48	83
AT1G01020	206	301	302	380	297	79
AT1G01030	0	0	0	0	0	0
AT1G01040	2122	1497	2983	1703	3272	2301
AT1G01050	668	707	612	1052	548	605
AT1G01060	115	79	197	172	126	52
AT1G01070	1670	909	4801	4394	9	61
AT1G01080	328	401	297	318	201	192
AT1G01090	3998	5012	3970	4740	1741	2753
AT1G01100	8256	6705	9735	9167	6290	5572
AT1G01110	18	28	30	58	31	72
AT1G01120	3516	5013	120	570	16	57
AT1G01130	144	265	64	92	1	43
AT1G01140	319	363	428	270	1212	815
AT1G01150	3	3	8	12	0	1
AT1G01160	900	837	831	722	419	769
AT1G01170	392	358	375	335	582	311
AT1G01180	257	351	29	31	426	280
AT1G01190	28	44	56	176	1	0
AT1G01200	90	123	88	197	0	0
AT1G01210	122	99	154	164	57	90
AT1G01220	727	736	744	883	864	1495
AT1G01225	87	90	121	152	3	19
AT1G01230	241	299	237	381	180	234
AT1G01240	2996	2813	4099	4178	4856	4594
AT1G01250	1076	1208	447	599	46	20
AT1G01260	144	204	162	243	217	169
AT1G01270	0	0	0	0	0	0
AT1G01280	0	0	0	0	0	0
AT1G01290	887	761	877	687	746	884
AT1G01300	1047	1010	956	3212	639	893
AT1G01305	0	0	0	0	0	0
AT1G01310	6	98	5040	751	196	46
AT1G01320	372	397	446	489	405	272
AT1G01335	0	0	0	0	0	0
AT1G01340	4	5	9	5	0	18
AT1G01350	325	299	417	242	282	315
AT1G01355	2	4	38	19	47	33
AT1G01360	375	501	642	649	233	382
AT1G01370	44	40	44	116	16	5
AT1G01380	10	26	12	23	0	0
AT1G01390	42	8	34	20	3	1
AT1G01400	0	0	0	0	0	0
AT1G01410	0	0	0	0	0	0
AT1G01420	148	183	90	60	181	57
AT1G01430	912	993	273	893	1052	1275
AT1G01440	263	314	86	191	263	247
AT1G01448	88	87	125	171	136	139
AT1G01450	0	0	0	0	0	0
AT1G01453	6	1	0	0	0	0
AT1G01460	0	8	663	118	21	3
AT1G01470	2612	2483	2404	4412	3207	5241
AT1G01480	3	5	1	21	2	2
AT1G01490	2024	2110	2773	1864	2033	2713
AT1G01500	345	461	615	458	268	529
AT1G01510	2607	2292	2971	3010	2296	2346
AT1G01520	4	3	21	3	0	0
AT1G01530	0	1	0	0	3	0
AT1G01540	650	715	478	543	860	877
AT1G01550	2995	2770	1540	3470	6010	7798
AT1G01560	3	13	2	3	87	35
AT1G01570	15	24	10	15	1	2
AT1G01580	17	12	0	0	0	5
AT1G01590	281	346	231	292	263	147
AT1G01600	16	45	21	11	78	23
AT1G01610	182	264	21	31	0	3
AT1G01620	4549	3807	7079	13483	487	774
AT1G01630	339	490	17	139	5	13
AT1G01640	272	227	255	417	120	103
AT1G01650	1018	1350	1111	1039	665	1227
AT1G01660	16	19	17	10	18	12
AT1G01670	64	48	39	62	99	88
AT1G01680	0	11	0	0	0	0
AT1G01690	48	43	86	106	26	16
AT1G01695	11	14	40	30	2	11
AT1G01700	23	20	34	101	11	23
AT1G01710	975	992	774	761	975	1131
AT1G01715	19	20	35	26	32	11
AT1G01720	470	434	213	315	651	667
AT1G01725	65	64	35	41	34	29
AT1G01730	1566	1394	1270	1447	1785	2424
AT1G01740	40	43	33	21	31	18
AT1G01750	15	14	38	32	0	17
AT1G01760	2	3	0	3	4	1
AT1G01770	90	96	167	81	97	84
AT1G01780	118	160	457	222	131	139
AT1G01790	386	516	280	316	145	188
AT1G01800	1328	1473	1078	1538	1825	2351
AT1G01810	16	8	19	26	17	9
AT1G01820	1793	1835	2031	1541	1704	1938
AT1G01830	2738	2357	3097	2131	2728	1745
AT1G01840	6	6	19	34	10	6
AT1G01860	12	13	14	13	9	18
AT1G01870	0	0	0	0	1	0
AT1G01880	73	51	236	96	0	13
AT1G01890	0	0	0	0	0	0
AT1G01900	102	137	41	76	1	6
AT1G01910	867	971	758	1345	1204	1250
AT1G01920	897	862	1220	1209	798	982
AT1G01930	167	187	170	250	171	278
AT1G01940	224	213	204	292	128	180
AT1G01950	455	443	432	593	301	296
AT1G01960	1354	1855	1297	1893	1179	1563
AT1G01970	1051	1200	1105	564	469	408
AT1G01980	4	78	3873	875	97	39
AT1G01990	336	299	329	463	543	449
AT1G02000	690	835	5198	1265	625	1236
AT1G02010	147	142	231	174	91	147
AT1G02020	319	277	390	554	535	787
AT1G02030	24	26	2	6	0	0
AT1G02040	4	3	16	1	9	6
AT1G02050	472	392	544	348	522	526
AT1G02060	2	6	6	13	0	2
AT1G02065	0	0	0	0	0	0
AT1G02067	0	0	0	0	0	0
AT1G02070	253	440	131	101	7996	7471
AT1G02080	1672	1311	2017	1817	2159	2471
AT1G02090	1268	1281	1028	1252	885	1182
AT1G02100	3757	3560	3791	2772	5347	5047
AT1G02110	282	300	337	564	115	178
AT1G02120	6329	5916	4485	3518	8076	9367
AT1G02130	513	659	586	913	597	745
AT1G02136	0	0	0	0	0	0
AT1G02140	1436	1645	1402	1938	1626	1248
AT1G02145	758	866	750	821	886	1048
AT1G02150	1375	1201	1131	1580	754	681
AT1G02160	1067	1273	923	960	1766	1629
AT1G02170	1690	1307	1798	1513	1494	1765
AT1G02180	212	209	218	430	121	234
AT1G02190	0	1	0	0	0	0
AT1G02205	4354	5073	130	784	38	43
AT1G02210	0	0	0	0	0	0
AT1G02220	64	71	123	90	37	32
AT1G02228	0	0	0	0	0	0
AT1G02230	2	2	0	1	0	0
AT1G02250	6	5	1	0	0	3
AT1G02260	315	343	106	135	717	841
AT1G02270	195	278	267	205	196	173
AT1G02280	290	314	379	388	378	350
AT1G02290	141	113	112	270	27	112
AT1G02300	2576	2489	3421	1667	5334	5156
AT1G02305	20002	21997	22150	11589	28977	33172
AT1G02310	6	3	0	0	236	116
AT1G02320	0	0	0	0	0	0
AT1G02330	813	686	423	540	258	390
AT1G02335	2361	2101	70	414	132	112
AT1G02340	2	2	5	1	2	7
AT1G02350	13	10	17	26	10	10
AT1G02360	0	0	1	0	0	7
AT1G02370	286	275	473	200	262	150
AT1G02380	7	13	29	33	35	14
AT1G02390	0	17	1	0	0	0
AT1G02400	10	13	5	27	0	0
AT1G02405	0	0	0	0	0	0
AT1G02410	225	266	238	266	300	466
AT1G02420	0	0	0	1	0	0
AT1G02430	12	15	16	36	10	15
AT1G02440	10	13	0	5	1	8
AT1G02450	101	212	28	108	140	63
AT1G02460	263	118	0	16	26	17
AT1G02470	8	5	21	15	25	28
AT1G02475	518	607	262	369	524	681
AT1G02480	0	0	0	0	0	0
AT1G02490	1	0	6	0	0	0
AT1G02500	58217	45079	9197	19183	5205	4458
AT1G02510	0	1	0	0	0	0
AT1G02520	98	69	12	105	1	7
AT1G02530	126	104	48	176	53	52
AT1G02540	0	0	0	0	0	0
AT1G02550	1	2	0	0	0	0
AT1G02560	2146	2643	2088	2630	1665	2036
AT1G02570	44	96	0	5	0	4
AT1G02575	0	0	0	0	0	0
AT1G02580	17	35	0	1	3	4
AT1G02590	0	0	0	0	0	1
AT1G02600	0	0	0	0	0	0
AT1G02610	66	45	65	68	205	33
AT1G02620	3	1	0	0	0	1
AT1G02630	810	366	1040	817	1	3
AT1G02640	4827	6063	2979	4186	506	1346
AT1G02650	20	18	145	34	368	163
AT1G02660	447	475	921	304	1792	1268
AT1G02670	9	21	8	13	0	2
AT1G02680	118	113	135	137	128	172
AT1G02681	0	1	4	0	0	0
AT1G02690	642	864	1328	1561	15	41
AT1G02700	0	2	1	0	0	0
AT1G02705	8	8	4	31	0	0
AT1G02710	0	0	0	0	0	0
AT1G02720	473	761	254	432	268	380
AT1G02730	2149	2680	5554	6216	174	160
AT1G02740	221	215	383	241	166	176
AT1G02750	97	127	120	124	165	76
AT1G02760	0	0	0	0	0	0
AT1G02770	20	27	8	11	11	11
AT1G02780	17105	16977	18204	21217	12029	15048
AT1G02790	37	312	18921	4005	521	322
AT1G02800	0	5	0	4	0	2
AT1G02810	92	79	183	77	2	3
AT1G02813	0	0	0	0	0	0
AT1G02816	60	83	48	122	160	163
AT1G02820	15	20	1	19	0	0
AT1G02830	0	0	0	0	0	0
AT1G02840	2167	2453	2150	1781	2104	3395
AT1G02850	65	32	71	34	6	0
AT1G02860	2003	1903	2628	2634	744	729
AT1G02870	206	232	278	564	315	225
AT1G02880	103	158	42	94	57	81
AT1G02890	96	149	127	109	102	79
AT1G02900	569	717	73	152	229	166
AT1G02910	594	541	409	445	732	620
AT1G02920	22	29	6	36	4	5
AT1G02930	44	61	19	85	2	1
AT1G02940	0	0	0	0	0	0
AT1G02950	647	536	1187	1728	1	6
AT1G02952	0	0	0	0	0	0
AT1G02960	549	642	656	643	781	791
AT1G02965	0	0	0	0	0	0
AT1G02970	15	13	20	38	0	0
AT1G02980	0	0	0	0	0	0
AT1G02990	87	138	137	198	53	114
AT1G03000	355	407	403	313	291	371
AT1G03010	43	68	25	54	171	118
AT1G03020	0	0	0	0	0	0
AT1G03030	206	264	301	301	158	134
AT1G03040	1480	1305	1864	1947	1196	1092
AT1G03050	0	29	2059	255	53	40
AT1G03055	21	16	3	11	0	1
AT1G03060	1365	1537	1228	1535	1980	2299
AT1G03070	100	98	223	210	2	9
AT1G03080	2554	1624	2280	2145	3147	1890
AT1G03090	328	443	271	215	280	523
AT1G03100	20	12	10	24	22	17
AT1G03103	0	0	0	0	0	0
AT1G03106	0	1	1	1	0	0
AT1G03110	121	168	136	240	73	61
AT1G03120	28	21	31	29	0	3
AT1G03130	3950	4747	1402	2727	2873	1878
AT1G03140	957	898	717	1105	778	1010
AT1G03150	174	207	103	194	136	171
AT1G03160	182	215	183	159	68	190
AT1G03165	0	1	0	0	3	0
AT1G03170	121	59	16	50	72	58
AT1G03180	10	12	14	58	14	2
AT1G03190	278	219	371	218	131	170
AT1G03200	0	0	1	0	0	0
AT1G03210	501	432	541	530	1274	877
AT1G03220	501	516	114	241	212	274
AT1G03230	62	70	138	111	89	187
AT1G03240	0	0	0	0	0	0
AT1G03250	342	353	243	429	325	355
AT1G03260	304	488	194	302	213	356
AT1G03270	74	77	167	49	20	23
AT1G03280	1744	2014	2096	1183	1934	2018
AT1G03290	618	610	562	608	1180	1050
AT1G03300	0	0	0	0	0	0
AT1G03310	242	246	180	255	129	254
AT1G03320	0	0	0	0	0	0
AT1G03325	0	0	0	0	0	0
AT1G03330	1133	1006	1130	1234	828	717
AT1G03340	2	9	0	2	0	8
AT1G03350	1440	2024	1088	1597	2103	2098
AT1G03360	190	214	200	286	157	96
AT1G03365	328	311	499	313	228	153
AT1G03370	421	493	349	453	844	842
AT1G03380	983	1138	975	829	1660	1721
AT1G03390	0	0	0	0	0	0
AT1G03395	0	0	0	0	0	0
AT1G03400	268	350	40	131	1035	794
AT1G03410	73	127	44	65	336	180
AT1G03420	36	23	14	32	81	30
AT1G03430	350	452	497	379	582	514
AT1G03440	80	79	77	110	123	133
AT1G03445	0	1	1	23	0	0
AT1G03457	14	25	156	95	10	8
AT1G03470	153	98	384	184	0	3
AT1G03475	1418	1741	1162	1336	1526	1344
AT1G03490	0	0	0	0	0	0
AT1G03495	204	125	101	34	114	54
AT1G03502	0	1	1	2	0	1
AT1G03506	5	5	4	5	9	2
AT1G03510	112	154	184	89	326	94
AT1G03515	0	0	0	0	0	0
AT1G03520	267	245	172	355	198	253
AT1G03530	340	273	477	620	332	224
AT1G03540	5	1	1	0	5	7
AT1G03545	5	7	5	10	1	7
AT1G03550	664	457	927	536	444	486
AT1G03560	390	420	415	171	581	433
AT1G03570	0	0	0	0	0	0
AT1G03580	7	8	0	8	0	1
AT1G03590	388	511	356	344	808	638
AT1G03600	3539	3629	1798	2313	2680	3172
AT1G03610	725	570	1128	883	572	567
AT1G03620	252	275	256	243	118	246
AT1G03630	486	575	212	628	48	68
AT1G03640	0	0	0	0	0	0
AT1G03650	45	46	64	64	160	70
AT1G03660	1	4	0	24	9	0
AT1G03670	0	0	0	0	0	0
AT1G03680	963	981	412	845	480	713
AT1G03687	152	217	155	189	218	174
AT1G03700	0	1	0	0	0	3
AT1G03710	5	24	5	20	1	16
AT1G03720	0	0	0	0	0	0
AT1G03730	993	1129	1115	660	1786	1204
AT1G03740	166	180	107	165	265	179
AT1G03743	0	0	0	0	0	0
AT1G03746	0	0	0	0	0	0
AT1G03750	172	173	222	122	41	136
AT1G03760	120	129	152	137	170	246
AT1G03770	237	191	241	173	46	157
AT1G03780	23	19	37	94	1	3
AT1G03790	0	0	0	0	0	0
AT1G03800	2	8	3	9	0	0
AT1G03810	0	0	0	0	0	1
AT1G03820	1163	1420	1123	4156	27	37
AT1G03830	780	720	907	861	714	391
AT1G03840	167	80	229	265	0	2
AT1G03850	70	65	0	20	0	8
AT1G03860	554	686	576	1191	1182	968
AT1G03870	131	176	1	37	291	949
AT1G03880	0	0	14	0	0	0
AT1G03890	0	0	0	0	0	0
AT1G03900	2065	1909	1354	1971	1695	1680
AT1G03905	128	154	80	82	83	82
AT1G03910	1607	1560	1752	1978	1102	1197
AT1G03920	577	685	200	205	32	42
AT1G03930	327	463	263	446	297	572
AT1G03935	29	32	30	18	29	17
AT1G03940	180	133	148	121	88	118
AT1G03950	292	274	166	202	301	307
AT1G03960	122	108	157	165	117	102
AT1G03970	1036	913	914	1023	1523	2156
AT1G03980	4	3	1	0	0	0
AT1G03982	0	0	0	0	0	0
AT1G03987	0	0	0	0	0	0
AT1G03990	14	19	37	42	17	29
AT1G03993	0	0	0	0	0	0
AT1G03997	0	0	0	0	0	0
AT1G04000	248	253	133	396	210	274
AT1G04003	0	0	0	0	0	0
AT1G04007	0	0	0	0	0	0
AT1G04010	136	147	220	230	168	186
AT1G04013	0	0	0	0	0	0
AT1G04017	0	0	0	0	0	0
AT1G04020	17	35	10	81	0	0
AT1G04023	0	0	0	0	0	0
AT1G04030	25	25	70	108	5	8
AT1G04033	0	0	0	0	0	0
AT1G04037	0	6	3	1	2	3
AT1G04040	46	48	4	93	56	81
AT1G04043	0	0	0	0	0	0
AT1G04047	0	0	0	0	0	0
AT1G04050	404	353	597	435	92	159
AT1G04053	0	0	0	0	0	0
AT1G04057	0	0	0	0	0	0
AT1G04063	0	0	0	0	0	0
AT1G04067	0	1	2	2	2	0
AT1G04070	42	44	34	97	40	39
AT1G04073	0	0	0	0	0	0
AT1G04077	0	0	0	0	0	0
AT1G04080	461	418	511	641	659	590
AT1G04083	0	0	0	0	0	0
AT1G04087	0	0	0	0	0	0
AT1G04090	20	27	17	35	3	10
AT1G04093	0	0	0	0	0	0
AT1G04097	0	0	0	0	0	0
AT1G04100	360	536	269	248	71	147
AT1G04103	0	0	0	0	0	0
AT1G04105	0	0	0	0	0	0
AT1G04110	0	1	0	0	0	0
AT1G04117	0	0	0	0	0	0
AT1G04120	901	848	1331	1255	388	493
AT1G04123	0	0	0	0	0	0
AT1G04127	1	0	0	0	0	0
AT1G04130	37	56	59	81	70	43
AT1G04133	0	0	0	0	0	0
AT1G04137	0	0	0	1	0	0
AT1G04140	2348	2935	2422	2589	2764	3147
AT1G04143	0	0	0	0	0	0
AT1G04147	0	0	0	0	0	0
AT1G04150	0	0	0	0	0	0
AT1G04153	0	0	0	0	0	0
AT1G04157	0	0	0	0	0	0
AT1G04160	294	241	304	358	391	496
AT1G04163	0	0	0	0	0	0
AT1G04167	0	0	0	0	0	0
AT1G04170	1670	2339	1853	2480	1825	1414
AT1G04173	0	0	0	1	3	0
AT1G04177	0	0	0	0	0	0
AT1G04180	5	4	6	3	0	0
AT1G04183	0	0	0	0	0	0
AT1G04187	3	1	2	1	7	2
AT1G04190	534	511	525	962	471	298
AT1G04193	4	10	0	3	8	7
AT1G04197	0	2	0	0	1	0
AT1G04200	286	411	167	287	294	389
AT1G04203	0	0	0	0	0	0
AT1G04207	0	0	0	0	0	0
AT1G04210	195	202	230	276	156	215
AT1G04213	0	0	0	0	0	0
AT1G04217	2	1	3	0	1	5
AT1G04220	599	740	12	115	4	13
AT1G04223	34	58	36	15	41	12
AT1G04227	0	0	0	0	0	0
AT1G04230	208	242	203	209	264	204
AT1G04233	0	0	0	0	0	0
AT1G04237	0	0	0	0	0	0
AT1G04240	59	99	124	110	43	33
AT1G04243	0	0	0	0	0	0
AT1G04247	0	0	0	0	0	0
AT1G04250	33	59	21	32	5	1
AT1G04253	0	0	0	0	0	0
AT1G04257	0	0	1	0	0	0
AT1G04260	429	422	297	590	489	305
AT1G04263	0	0	0	0	0	0
AT1G04267	0	0	0	0	0	0
AT1G04270	1871	1935	1847	3387	1609	1496
AT1G04273	0	0	0	0	0	0
AT1G04277	0	0	0	0	0	0
AT1G04280	37	30	19	19	43	99
AT1G04283	0	0	0	0	0	0
AT1G04287	0	0	0	0	0	0
AT1G04290	76	78	47	82	114	70
AT1G04293	0	0	0	0	0	0
AT1G04295	0	0	0	0	0	0
AT1G04297	0	0	0	0	0	0
AT1G04300	497	405	564	660	687	903
AT1G04303	0	0	0	0	0	0
AT1G04307	0	0	0	0	0	0
AT1G04310	494	267	818	407	409	209
AT1G04313	0	0	0	0	0	0
AT1G04320	0	0	0	0	0	0
AT1G04323	0	0	0	0	0	0
AT1G04327	0	0	0	0	0	0
AT1G04330	66	23	85	99	0	0
AT1G04333	0	0	0	0	0	0
AT1G04337	0	0	0	0	0	0
AT1G04340	252	272	198	348	115	162
AT1G04343	0	0	0	0	0	0
AT1G04347	0	0	0	0	0	0
AT1G04350	225	409	109	238	263	578
AT1G04353	0	0	0	0	0	0
AT1G04357	1	1	1	0	1	0
AT1G04360	10	10	0	0	11	16
AT1G04363	0	0	0	0	0	0
AT1G04367	4	11	4	1	4	10
AT1G04370	2	0	0	0	0	0
AT1G04373	0	0	0	0	0	0
AT1G04377	0	0	0	0	0	0
AT1G04380	6	8	20	69	0	0
AT1G04383	0	0	0	0	0	0
AT1G04387	0	0	0	0	0	0
AT1G04390	218	183	201	234	244	249
AT1G04397	0	0	0	0	0	0
AT1G04400	2306	2368	2180	2930	3297	3528
AT1G04403	0	0	0	0	0	0
AT1G04407	0	0	0	0	0	0
AT1G04410	2697	3577	2381	4744	2103	3503
AT1G04413	0	0	0	0	0	0
AT1G04417	0	0	0	0	0	0
AT1G04420	1040	1470	621	735	809	666
AT1G04425	41	32	93	70	0	1
AT1G04427	0	0	0	0	0	0
AT1G04430	2219	3244	2000	3224	5054	6870
AT1G04433	0	0	0	0	0	0
AT1G04437	0	0	0	0	0	0
AT1G04440	472	551	415	571	657	978
AT1G04443	0	0	0	0	0	0
AT1G04445	3	0	0	3	0	7
AT1G04447	0	0	0	0	0	0
AT1G04450	0	2	89	30	0	0
AT1G04453	0	0	0	0	0	0
AT1G04455	0	0	0	0	0	0
AT1G04457	0	0	0	0	0	0
AT1G04463	0	0	0	0	0	0
AT1G04467	0	0	0	0	0	0
AT1G04470	0	20	1882	411	47	34
AT1G04473	0	0	0	0	0	0
AT1G04477	0	0	0	0	0	0
AT1G04480	1188	1217	1226	1752	1359	744
AT1G04483	0	0	0	0	0	0
AT1G04487	0	0	0	0	0	0
AT1G04490	8	21	13	22	0	0
AT1G04493	0	0	0	0	0	0
AT1G04497	0	0	0	0	0	0
AT1G04500	0	0	34	6	0	1
AT1G04503	0	0	0	0	0	0
AT1G04507	0	0	0	0	0	0
AT1G04510	524	618	580	1323	314	431
AT1G04513	0	0	0	0	0	0
AT1G04517	0	0	0	0	0	0
AT1G04520	112	127	199	370	0	1
AT1G04523	0	0	0	0	0	0
AT1G04527	0	0	0	0	0	0
AT1G04530	583	1016	595	414	370	247
AT1G04533	0	0	0	0	0	0
AT1G04537	0	0	0	0	0	0
AT1G04540	955	1206	5344	1940	1185	972
AT1G04547	0	0	0	0	0	1
AT1G04550	752	954	702	713	175	220
AT1G04555	68	121	58	72	74	86
AT1G04557	0	0	0	0	0	0
AT1G04560	1	4	25	1	0	0
AT1G04563	0	0	0	0	0	0
AT1G04567	0	0	0	0	0	0
AT1G04570	81	80	50	87	35	45
AT1G04573	0	0	0	0	0	0
AT1G04577	0	0	0	0	0	0
AT1G04580	35	89	2	23	0	0
AT1G04583	0	0	0	0	0	0
AT1G04587	0	0	0	0	0	0
AT1G04590	384	442	413	509	314	291
AT1G04593	0	0	0	0	0	0
AT1G04597	0	0	0	0	0	0
AT1G04600	14	3	41	38	18	1
AT1G04603	0	0	0	0	0	0
AT1G04607	0	0	0	0	0	0
AT1G04610	2	2	0	0	0	0
AT1G04620	134	209	167	139	82	135
AT1G04623	0	0	0	0	0	0
AT1G04625	0	0	0	1	0	0
AT1G04630	1861	2152	1432	1384	1440	1408
AT1G04635	13	12	7	23	2	4
AT1G04640	359	569	274	296	616	482
AT1G04643	0	0	0	0	0	0
AT1G04645	0	0	0	0	0	0
AT1G04647	0	0	0	0	0	0
AT1G04650	19	13	17	41	0	2
AT1G04653	0	0	0	0	0	0
AT1G04657	0	0	0	0	0	0
AT1G04660	1	0	0	0	38	11
AT1G04667	0	0	0	0	0	0
AT1G04670	0	0	0	0	0	0
AT1G04673	0	0	0	0	0	0
AT1G04677	0	0	0	0	0	0
AT1G04680	4677	10083	2883	11838	9582	10085
AT1G04683	0	0	0	0	0	0
AT1G04687	0	0	0	0	0	0
AT1G04690	936	1537	1122	1490	641	947
AT1G04693	0	0	0	0	0	0
AT1G04697	0	0	0	0	0	0
AT1G04700	38	16	270	58	42	7
AT1G04703	0	0	0	0	0	0
AT1G04707	0	0	0	0	0	0
AT1G04710	565	468	616	479	293	375
AT1G04713	0	0	0	0	0	0
AT1G04717	0	0	0	0	0	0
AT1G04720	0	0	0	0	0	0
AT1G04723	0	0	0	0	0	0
AT1G04730	28	64	20	92	40	7
AT1G04733	0	0	0	0	0	0
AT1G04737	0	0	0	0	0	0
AT1G04743	0	0	0	0	0	0
AT1G04747	0	0	0	0	0	0
AT1G04750	4736	7174	4225	4666	3371	4431
AT1G04753	0	0	0	0	0	0
AT1G04760	81	159	226	176	1	23
AT1G04763	0	0	0	0	0	0
AT1G04767	0	0	0	0	0	0
AT1G04770	283	138	402	187	75	40
AT1G04773	0	0	0	0	0	0
AT1G04778	279	270	247	449	14	16
AT1G04780	559	697	402	486	1466	2023
AT1G04783	0	0	0	0	0	0
AT1G04787	0	0	0	0	0	0
AT1G04790	455	493	554	515	302	517
AT1G04793	1	1	0	0	2	2
AT1G04797	0	0	0	0	0	0
AT1G04800	20	43	0	8	0	0
AT1G04803	0	0	0	0	0	0
AT1G04807	0	0	0	0	0	0
AT1G04810	408	385	479	676	431	411
AT1G04813	0	0	0	0	0	0
AT1G04817	0	0	0	0	0	0
AT1G04820	35730	51185	15370	31435	30286	21287
AT1G04823	0	0	0	0	0	0
AT1G04827	0	0	0	0	0	0
AT1G04830	539	629	598	622	815	934
AT1G04833	0	0	0	0	0	0
AT1G04837	0	0	0	0	0	0
AT1G04840	17	15	3	19	31	5
AT1G04847	0	0	0	0	0	0
AT1G04850	1193	1237	948	850	730	925
AT1G04853	0	0	0	0	0	0
AT1G04857	0	0	0	0	0	0
AT1G04860	612	762	500	505	806	776
AT1G04863	0	0	0	0	0	0
AT1G04867	0	0	0	0	0	0
AT1G04870	460	593	663	645	603	699
AT1G04873	0	0	0	0	0	0
AT1G04877	1	0	0	0	0	0
AT1G04880	3	12	28	45	0	0
AT1G04883	0	0	0	0	0	0
AT1G04887	0	0	0	0	0	0
AT1G04890	0	2	105	15	0	1
AT1G04893	0	0	0	0	0	0
AT1G04895	0	0	0	0	0	0
AT1G04897	0	0	0	0	0	0
AT1G04900	69	70	93	86	52	45
AT1G04907	1	3	0	4	0	6
AT1G04910	934	1368	806	900	946	1170
AT1G04913	0	0	0	0	0	0
AT1G04917	0	0	0	0	0	0
AT1G04920	2	2	20	15	8	0
AT1G04923	0	0	0	0	0	0
AT1G04927	0	0	0	0	0	0
AT1G04930	68	59	50	95	72	49
AT1G04933	0	0	0	0	0	0
AT1G04937	0	0	0	0	0	0
AT1G04940	0	0	0	0	0	0
AT1G04943	0	0	0	0	0	0
AT1G04945	163	166	216	284	116	126
AT1G04947	0	0	0	0	0	0
AT1G04950	186	247	250	370	328	275
AT1G04953	0	0	0	0	0	0
AT1G04957	0	0	1	1	0	0
AT1G04960	1456	1467	1711	1330	2463	2732
AT1G04963	0	0	0	0	0	0
AT1G04967	0	0	4	0	0	0
AT1G04970	337	315	299	350	420	447
AT1G04973	0	0	0	0	0	0
AT1G04977	0	0	0	0	0	0
AT1G04980	156	327	123	204	79	28
AT1G04983	0	0	0	0	0	0
AT1G04985	1186	1180	1580	737	1163	977
AT1G04987	0	0	0	0	0	0
AT1G04990	82	119	90	165	91	86
AT1G04997	0	0	0	0	0	0
AT1G05000	10	7	4	10	0	0
AT1G05003	0	0	0	0	0	0
AT1G05005	0	0	0	0	0	0
AT1G05007	0	0	0	0	0	0
AT1G05010	49	98	40	105	63	31
AT1G05013	0	0	0	0	0	0
AT1G05017	0	0	0	0	0	0
AT1G05020	2	1	155	71	6	2
AT1G05023	0	0	0	0	0	0
AT1G05027	0	0	0	0	1	0
AT1G05030	252	262	232	196	318	379
AT1G05033	0	0	0	0	0	0
AT1G05035	0	0	0	0	0	0
AT1G05037	0	0	0	0	0	0
AT1G05040	1	0	0	0	0	0
AT1G05043	0	0	0	0	0	0
AT1G05047	0	0	0	0	0	0
AT1G05053	0	0	0	0	0	0
AT1G05055	126	120	73	130	94	109
AT1G05057	0	0	0	0	0	0
AT1G05060	451	489	349	518	838	865
AT1G05061	0	1	0	1	0	0
AT1G05065	5	7	0	2	7	10
AT1G05067	0	0	0	0	0	0
AT1G05070	540	496	477	803	419	749
AT1G05073	0	0	0	0	0	0
AT1G05077	0	0	0	0	0	0
AT1G05080	0	0	0	0	0	0
AT1G05083	0	0	0	0	0	0
AT1G05085	0	0	0	0	0	0
AT1G05087	1	1	1	1	0	0
AT1G05090	6	9	7	7	2	7
AT1G05093	0	0	0	0	0	0
AT1G05097	0	0	0	0	0	0
AT1G05100	132	134	135	50	19	6
AT1G05103	0	0	0	0	0	0
AT1G05107	0	0	0	0	0	0
AT1G05113	0	0	0	0	0	0
AT1G05117	0	0	0	0	0	0
AT1G05120	770	679	1201	709	534	692
AT1G05123	0	0	0	0	0	0
AT1G05127	0	0	0	0	0	0
AT1G05133	1	3	4	0	5	1
AT1G05135	758	907	9	114	3	20
AT1G05136	0	0	0	0	0	0
AT1G05137	0	0	0	0	0	0
AT1G05140	1202	1145	905	970	937	967
AT1G05143	0	0	0	0	0	0
AT1G05147	0	0	0	0	0	0
AT1G05150	1060	1097	814	880	492	735
AT1G05153	0	0	0	0	0	0
AT1G05160	113	150	214	245	204	227
AT1G05163	0	0	0	0	0	0
AT1G05170	1940	2291	524	658	358	257
AT1G05173	0	0	3	0	0	0
AT1G05177	1	2	0	0	0	0
AT1G05180	993	1079	1362	970	1145	810
AT1G05183	0	0	0	0	0	0
AT1G05187	0	0	0	0	0	0
AT1G05190	5004	5000	3056	3515	3356	4954
AT1G05193	0	0	0	0	0	0
AT1G05197	0	0	0	0	0	0
AT1G05200	64	83	82	61	58	147
AT1G05203	0	0	0	0	0	0
AT1G05205	38	50	33	90	37	32
AT1G05207	0	0	0	0	0	0
AT1G05210	31	80	30	94	74	51
AT1G05213	0	0	0	0	0	0
AT1G05217	0	0	0	0	0	0
AT1G05220	0	1	0	1	12	12
AT1G05223	0	0	0	0	0	0
AT1G05227	0	0	0	0	0	0
AT1G05230	0	4	1	0	1	0
AT1G05233	0	0	0	0	0	0
AT1G05237	0	0	0	0	0	0
AT1G05240	1	2	1	2	0	1
AT1G05243	0	0	0	0	0	0
AT1G05247	0	0	0	0	0	0
AT1G05250	0	0	0	0	0	0
AT1G05253	0	0	0	0	0	0
AT1G05257	0	0	0	0	0	0
AT1G05260	223	336	182	801	74	69
AT1G05263	0	0	0	0	0	0
AT1G05267	0	0	0	0	0	0
AT1G05270	833	1177	517	487	624	471
AT1G05273	0	0	0	0	0	0
AT1G05277	0	0	0	0	0	0
AT1G05280	0	0	0	0	0	0
AT1G05283	0	0	0	0	0	0
AT1G05287	0	0	0	0	0	0
AT1G05290	0	0	0	0	0	0
AT1G05291	0	0	0	0	0	0
AT1G05293	0	0	0	0	0	0
AT1G05297	0	0	0	0	0	0
AT1G05300	180	285	381	385	491	726
AT1G05303	0	0	0	0	0	0
AT1G05307	0	0	0	0	0	0
AT1G05310	62	44	1	12	8	2
AT1G05313	0	0	0	0	0	0
AT1G05317	0	0	0	0	0	0
AT1G05320	375	467	462	475	417	242
AT1G05323	0	0	0	0	0	0
AT1G05327	0	0	0	0	0	0
AT1G05330	0	1	0	12	0	1
AT1G05333	0	0	0	0	0	0
AT1G05337	0	0	0	0	0	0
AT1G05340	330	194	160	141	7	3
AT1G05343	0	0	0	0	0	0
AT1G05347	0	0	0	0	0	0
AT1G05350	611	758	701	648	413	477
AT1G05353	0	0	0	0	0	0
AT1G05357	0	0	0	0	0	0
AT1G05360	205	298	324	278	117	150
AT1G05363	0	0	0	0	0	0
AT1G05367	0	0	0	0	0	0
AT1G05370	10	17	20	42	0	1
AT1G05373	0	0	0	0	0	0
AT1G05377	0	0	0	0	0	0
AT1G05380	791	1087	851	706	589	811
AT1G05383	0	0	0	0	0	0
AT1G05385	271	247	265	227	294	267
AT1G05387	0	0	0	0	0	0
AT1G05390	0	0	0	0	0	0
AT1G05397	2	0	0	0	0	0
AT1G05400	97	108	129	115	0	37
AT1G05407	0	0	0	0	0	0
AT1G05410	634	637	614	700	389	656
AT1G05413	0	0	0	0	0	0
AT1G05417	0	0	0	0	0	0
AT1G05420	12	20	41	20	12	26
AT1G05423	0	0	0	0	0	0
AT1G05427	0	0	0	0	0	0
AT1G05430	230	226	206	315	279	454
AT1G05433	0	0	0	0	0	0
AT1G05440	15	9	7	50	0	3
AT1G05443	0	0	0	0	0	0
AT1G05447	0	0	0	0	0	0
AT1G05450	0	0	0	0	0	0
AT1G05453	0	0	0	0	0	0
AT1G05460	1136	1061	1666	658	474	648
AT1G05463	0	0	0	0	0	0
AT1G05467	0	0	0	0	0	0
AT1G05470	291	254	709	466	7	17
AT1G05473	0	0	0	0	0	0
AT1G05477	0	0	0	0	0	0
AT1G05483	0	0	0	0	0	0
AT1G05487	0	0	0	0	0	0
AT1G05490	114	114	69	119	449	520
AT1G05493	4	5	15	4	0	2
AT1G05497	0	0	0	0	0	0
AT1G05500	697	784	513	685	694	812
AT1G05507	0	0	0	0	0	0
AT1G05510	3	4	25	8	3	2
AT1G05517	0	0	0	1	2	2
AT1G05520	619	842	760	959	633	831
AT1G05523	0	0	0	0	0	0
AT1G05527	0	0	0	0	0	0
AT1G05530	0	1	0	0	0	0
AT1G05533	0	0	0	0	0	0
AT1G05537	0	0	0	0	0	0
AT1G05540	4	19	20	38	0	0
AT1G05543	0	1	0	0	0	0
AT1G05547	0	0	0	0	0	0
AT1G05550	0	3	0	2	4	0
AT1G05553	0	0	0	0	0	0
AT1G05557	13	18	9	12	0	1
AT1G05560	0	0	0	0	0	0
AT1G05562	0	0	0	0	0	0
AT1G05563	0	0	0	0	0	0
AT1G05567	0	0	0	0	0	0
AT1G05570	3500	3957	5165	3573	20723	23732
AT1G05575	5	2	1	3	42	43
AT1G05577	1	0	10	1	8	3
AT1G05580	3	72	4243	1121	122	77
AT1G05583	0	0	0	0	0	0
AT1G05587	0	0	0	0	0	0
AT1G05590	154	147	245	191	316	258
AT1G05593	0	0	0	0	0	0
AT1G05597	0	0	0	0	0	0
AT1G05600	427	412	531	275	476	399
AT1G05603	0	0	0	0	0	0
AT1G05607	0	0	0	0	0	0
AT1G05610	32	32	185	98	0	2
AT1G05613	0	0	0	0	0	0
AT1G05615	0	0	0	0	0	0
AT1G05617	0	0	0	0	0	0
AT1G05620	537	729	641	441	773	882
AT1G05623	0	0	0	0	0	0
AT1G05630	98	128	129	161	98	60
AT1G05633	0	0	0	0	0	0
AT1G05640	233	246	514	379	33	38
AT1G05643	0	0	0	0	0	0
AT1G05647	0	0	0	0	0	0
AT1G05650	0	1	0	0	0	0
AT1G05653	0	0	0	0	0	0
AT1G05657	0	0	0	0	0	0
AT1G05660	0	0	0	0	0	0
AT1G05663	0	0	0	0	0	0
AT1G05667	0	0	0	0	0	0
AT1G05670	19	41	97	32	32	44
AT1G05673	0	0	0	0	0	0
AT1G05675	5	18	7	0	0	26
AT1G05680	14	6	3	0	0	0
AT1G05683	0	0	0	0	0	0
AT1G05687	0	0	0	0	0	0
AT1G05690	121	140	141	159	227	285
AT1G05693	0	0	0	0	0	0
AT1G05697	0	0	0	0	0	0
AT1G05700	0	0	0	2	0	2
AT1G05703	0	0	0	0	0	0
AT1G05707	0	0	0	0	0	0
AT1G05710	81	88	90	138	34	32
AT1G05713	0	0	0	0	0	0
AT1G05717	0	0	0	0	0	0
AT1G05720	238	246	148	311	303	219
AT1G05723	0	0	0	0	0	0
AT1G05727	0	0	0	0	0	0
AT1G05730	10	7	16	26	8	0
AT1G05733	0	0	0	0	0	0
AT1G05737	0	0	0	0	0	0
AT1G05740	0	0	0	2	0	0
AT1G05747	0	0	0	0	0	0
AT1G05750	102	186	224	173	151	109
AT1G05753	0	0	0	0	0	0
AT1G05757	0	0	0	0	0	0
AT1G05760	0	0	0	0	0	0
AT1G05763	0	0	0	0	0	0
AT1G05767	0	0	0	0	0	0
AT1G05770	158	116	138	283	0	2
AT1G05773	0	0	0	0	0	0
AT1G05777	0	0	0	0	0	0
AT1G05780	77	59	64	77	83	95
AT1G05783	5	4	11	16	35	1
AT1G05785	444	822	347	464	187	234
AT1G05787	0	0	0	0	0	0
AT1G05790	302	377	403	339	395	593
AT1G05793	0	0	0	0	0	0
AT1G05797	0	0	0	0	0	0
AT1G05800	0	0	0	0	0	0
AT1G05803	0	0	0	0	0	0
AT1G05805	543	529	391	606	420	709
AT1G05807	0	0	0	0	0	0
AT1G05810	294	278	238	437	27	12
AT1G05813	0	0	0	0	0	0
AT1G05817	1	0	5	0	0	0
AT1G05820	102	145	726	278	1	18
AT1G05823	0	0	0	0	0	0
AT1G05827	0	0	0	0	0	0
AT1G05830	549	691	751	669	566	720
AT1G05833	0	0	0	0	0	0
AT1G05835	0	0	0	0	0	0
AT1G05837	0	0	0	0	0	0
AT1G05840	580	725	821	846	796	757
AT1G05843	0	0	0	0	0	0
AT1G05847	0	0	0	0	0	0
AT1G05850	21354	31596	11816	23884	46346	79412
AT1G05853	0	0	0	0	0	0
AT1G05857	0	0	0	0	0	0
AT1G05860	114	108	142	144	172	158
AT1G05863	0	0	0	0	0	0
AT1G05867	0	0	0	0	0	0
AT1G05870	357	391	352	529	1286	1502
AT1G05873	0	0	0	0	0	0
AT1G05880	0	1	0	0	0	0
AT1G05887	0	0	0	0	0	0
AT1G05890	4437	3948	5730	2922	3689	3771
AT1G05893	0	0	0	0	0	0
AT1G05894	21	7	9	18	13	13
AT1G05897	0	0	2	0	0	0
AT1G05900	293	348	216	271	211	342
AT1G05903	0	0	0	0	0	0
AT1G05907	0	0	0	0	0	0
AT1G05910	246	212	176	499	146	138
AT1G05913	0	0	0	0	0	0
AT1G05917	0	0	0	0	0	0
AT1G05920	0	0	0	0	0	0
AT1G05927	0	0	0	0	0	0
AT1G05930	0	0	0	0	0	0
AT1G05933	0	0	0	0	0	0
AT1G05937	0	2	0	18	0	0
AT1G05940	1768	2584	1389	1234	1819	3677
AT1G05943	0	0	0	0	0	0
AT1G05947	0	0	0	0	0	0
AT1G05950	16	15	24	22	6	10
AT1G05953	0	0	0	0	0	0
AT1G05957	0	0	0	0	0	0
AT1G05960	2440	3143	4244	3341	865	1551
AT1G05963	0	0	0	0	0	0
AT1G05967	0	0	0	0	0	0
AT1G05970	124	97	172	143	99	117
AT1G05973	0	0	0	0	0	0
AT1G05977	0	0	0	0	0	0
AT1G05980	0	0	0	0	0	0
AT1G05983	0	0	0	0	0	0
AT1G05987	0	0	0	0	0	0
AT1G05990	2	0	1	0	1	0
AT1G05993	0	0	0	0	0	0
AT1G05997	0	0	0	0	0	0
AT1G06000	0	0	0	0	0	0
AT1G06002	0	0	0	0	0	0
AT1G06003	0	0	0	0	0	0
AT1G06007	0	0	0	0	0	0
AT1G06010	121	109	139	197	207	102
AT1G06013	0	0	0	0	0	0
AT1G06017	0	0	0	0	0	0
AT1G06020	3	2	2	5	9	4
AT1G06023	0	0	0	0	0	0
AT1G06027	3	5	0	0	0	0
AT1G06030	0	1	0	1	0	0
AT1G06033	0	0	0	0	0	0
AT1G06037	0	0	0	5	0	0
AT1G06040	2412	2885	2179	3794	4446	7131
AT1G06043	0	0	0	0	0	0
AT1G06045	0	0	0	0	0	0
AT1G06047	0	0	0	0	0	0
AT1G06050	103	122	185	59	395	415
AT1G06053	0	0	0	0	0	0
AT1G06057	0	0	0	0	0	0
AT1G06060	909	1135	876	1277	1920	2448
AT1G06063	0	0	0	0	0	0
AT1G06067	0	0	0	0	0	0
AT1G06070	197	224	215	302	189	219
AT1G06073	0	0	0	0	0	0
AT1G06080	0	0	0	0	0	0
AT1G06083	0	0	0	0	0	0
AT1G06087	0	0	0	0	0	0
AT1G06090	48	72	1	7	19	2
AT1G06093	0	0	0	0	0	0
AT1G06097	0	0	0	0	0	0
AT1G06100	0	1	0	0	0	0
AT1G06103	0	0	0	0	0	1
AT1G06110	608	585	640	819	1014	1502
AT1G06113	44	44	1	17	0	3
AT1G06117	0	0	0	0	0	0
AT1G06120	0	0	0	0	0	0
AT1G06123	0	0	0	0	0	0
AT1G06127	0	0	0	0	0	0
AT1G06130	322	409	381	471	240	356
AT1G06133	0	0	0	0	0	0
AT1G06135	0	0	0	0	0	0
AT1G06137	0	0	0	0	0	0
AT1G06140	49	37	37	16	97	44
AT1G06143	144	130	134	77	27	104
AT1G06147	0	0	0	0	0	0
AT1G06148	20	30	25	23	39	51
AT1G06150	650	326	775	676	550	748
AT1G06153	0	0	0	0	0	0
AT1G06157	0	0	0	0	0	0
AT1G06160	39	56	17	32	12	2
AT1G06163	0	0	0	4	0	0
AT1G06170	12	14	43	31	0	0
AT1G06173	0	0	0	0	0	0
AT1G06177	0	0	0	0	0	0
AT1G06180	13	7	20	33	185	100
AT1G06187	0	0	0	0	0	0
AT1G06190	1047	1173	828	1099	958	1062
AT1G06197	0	0	0	0	0	0
AT1G06200	3887	4096	3713	3007	5543	5974
AT1G06203	0	0	0	0	0	0
AT1G06207	0	0	0	0	0	0
AT1G06210	1417	1932	1620	1967	751	1211
AT1G06213	0	0	0	0	0	0
AT1G06217	0	0	0	0	0	0
AT1G06220	179	233	172	300	108	161
AT1G06225	0	0	0	0	0	0
AT1G06227	0	0	0	0	0	0
AT1G06230	1555	1980	2065	1519	2136	1491
AT1G06233	0	0	0	0	0	0
AT1G06237	0	0	0	0	0	0
AT1G06240	393	360	509	393	172	358
AT1G06243	0	0	0	0	0	0
AT1G06247	0	3	6	6	1	1
AT1G06250	19	24	20	37	42	15
AT1G06253	0	0	0	0	0	0
AT1G06257	0	0	0	0	0	0
AT1G06260	0	0	0	0	0	0
AT1G06263	0	0	0	0	0	0
AT1G06265	119	110	141	143	94	178
AT1G06267	0	0	0	0	0	0
AT1G06270	145	227	181	114	34	108
AT1G06273	0	0	0	0	0	0
AT1G06277	0	0	0	0	0	0
AT1G06280	0	0	0	0	0	0
AT1G06283	0	0	0	0	0	0
AT1G06287	0	0	0	0	0	0
AT1G06290	118	281	89	128	91	215
AT1G06293	0	0	0	0	0	0
AT1G06297	0	0	0	0	0	0
AT1G06303	0	0	0	0	0	0
AT1G06307	0	0	0	0	0	0
AT1G06310	0	0	0	0	0	0
AT1G06313	0	0	0	0	0	0
AT1G06317	0	0	0	0	0	0
AT1G06320	0	0	0	0	0	0
AT1G06323	0	0	1	1	0	0
AT1G06327	0	0	0	0	0	0
AT1G06330	0	0	0	0	0	0
AT1G06333	0	0	0	0	0	0
AT1G06337	0	0	0	0	0	0
AT1G06340	0	3	1	2	0	0
AT1G06343	0	0	0	0	0	0
AT1G06347	0	0	0	0	0	0
AT1G06350	6	17	0	0	0	0
AT1G06353	0	0	0	0	0	0
AT1G06357	0	0	0	0	0	0
AT1G06360	0	0	14	0	0	0
AT1G06363	0	0	0	0	0	0
AT1G06370	23	28	54	30	17	25
AT1G06373	0	0	0	0	0	0
AT1G06377	0	0	0	1	0	0
AT1G06380	115	148	217	268	109	103
AT1G06383	0	0	0	0	0	0
AT1G06387	0	0	0	0	0	0
AT1G06390	290	402	251	432	101	279
AT1G06393	0	0	0	0	0	0
AT1G06397	0	0	0	0	0	0
AT1G06400	3251	2069	3446	3367	5238	6303
AT1G06403	0	0	0	0	0	0
AT1G06407	0	0	0	0	0	0
AT1G06410	778	912	708	719	1025	636
AT1G06413	0	0	0	0	0	0
AT1G06417	0	0	0	0	0	0
AT1G06420	141	138	329	238	1	1
AT1G06423	0	0	0	0	0	0
AT1G06427	0	0	0	0	0	0
AT1G06430	697	702	341	482	326	451
AT1G06433	0	0	0	0	0	0
AT1G06437	0	0	0	0	0	0
AT1G06440	22	20	14	5	18	32
AT1G06443	0	0	0	0	0	0
AT1G06447	0	0	0	0	0	0
AT1G06450	45	62	41	55	50	46
AT1G06453	0	0	0	0	0	0
AT1G06457	0	0	0	0	0	0
AT1G06460	1255	1734	575	915	1510	2093
AT1G06463	0	0	0	0	0	0
AT1G06467	0	0	0	0	0	0
AT1G06470	2303	3342	1026	1954	1239	1352
AT1G06473	195	100	145	149	271	202
AT1G06475	0	0	0	0	0	0
AT1G06480	0	0	0	0	0	0
AT1G06483	0	0	0	0	0	0
AT1G06487	0	0	0	0	0	0
AT1G06490	702	610	1934	1357	9	38
AT1G06493	0	0	0	0	0	0
AT1G06497	0	0	0	0	0	0
AT1G06500	530	515	657	503	348	418
AT1G06507	0	0	0	0	0	0
AT1G06510	73	112	67	122	157	113
AT1G06513	0	0	0	0	0	0
AT1G06515	173	200	167	280	103	103
AT1G06517	0	0	0	0	0	0
AT1G06520	19	28	3	19	95	27
AT1G06527	0	0	0	0	0	0
AT1G06530	0	0	0	0	0	0
AT1G06533	0	0	0	0	0	0
AT1G06537	1	1	1	1	1	0
AT1G06540	68	68	30	38	7	0
AT1G06543	0	0	0	0	0	0
AT1G06547	0	4	1	6	3	1
AT1G06550	3928	4368	1035	2322	958	1208
AT1G06553	2	11	9	16	23	5
AT1G06557	0	0	0	0	0	0
AT1G06560	277	329	232	409	322	469
AT1G06567	0	0	0	0	0	0
AT1G06570	1318	1375	1036	803	1873	2287
AT1G06573	0	0	0	0	0	0
AT1G06577	2	1	1	2	0	0
AT1G06580	97	153	229	125	29	132
AT1G06583	0	0	0	0	0	0
AT1G06587	0	0	0	0	0	0
AT1G06590	144	136	294	300	88	103
AT1G06593	6	5	16	5	0	1
AT1G06603	0	0	0	0	0	0
AT1G06607	0	0	0	2	0	0
AT1G06610	0	0	0	0	0	0
AT1G06613	0	0	0	0	0	0
AT1G06617	0	0	0	0	0	0
AT1G06620	15	6	21	35	32	0
AT1G06627	0	0	0	0	0	0
AT1G06630	286	273	354	355	391	334
AT1G06633	0	0	0	0	0	0
AT1G06637	0	0	0	0	0	0
AT1G06640	4488	5298	5115	7055	14358	14313
AT1G06645	7	11	1	9	0	4
AT1G06650	168	230	83	202	251	389
AT1G06657	0	0	0	0	0	0
AT1G06660	26	22	29	82	0	0
AT1G06663	0	0	0	0	0	0
AT1G06667	0	0	0	0	0	0
AT1G06670	262	221	216	397	181	192
AT1G06673	0	0	0	0	0	0
AT1G06677	0	0	0	0	0	0
AT1G06680	24596	19931	9897	20189	8708	7703
AT1G06683	0	0	0	0	0	0
AT1G06687	0	0	0	0	0	0
AT1G06690	518	617	256	382	248	340
AT1G06693	0	0	0	0	0	0
AT1G06697	0	0	0	0	0	0
AT1G06700	963	983	1447	1419	2518	2512
AT1G06703	0	0	0	0	0	0
AT1G06707	0	0	0	0	0	0
AT1G06710	19	37	41	66	78	13
AT1G06713	3	2	0	1	20	23
AT1G06717	0	0	0	0	0	0
AT1G06720	184	166	204	211	132	102
AT1G06723	0	0	0	0	0	0
AT1G06727	0	0	0	0	0	0
AT1G06730	492	478	395	331	457	319
AT1G06733	0	0	0	0	0	0
AT1G06737	0	0	0	0	0	0
AT1G06740	6	18	6	10	4	13
AT1G06743	0	0	0	0	0	0
AT1G06747	0	0	0	0	0	0
AT1G06750	212	162	214	229	173	123
AT1G06753	0	0	0	0	0	0
AT1G06757	0	0	0	0	0	0
AT1G06760	186	251	152	424	76	317
AT1G06770	46	59	159	108	35	67
AT1G06773	0	0	1	6	0	0
AT1G06777	0	0	0	0	0	0
AT1G06780	487	464	421	531	614	527
AT1G06783	0	0	0	0	0	0
AT1G06787	0	0	0	0	0	0
AT1G06790	85	83	108	168	83	59
AT1G06797	0	0	0	0	0	0
AT1G06800	72	54	160	165	39	89
AT1G06810	2	0	0	0	0	0
AT1G06817	0	0	0	0	0	0
AT1G06820	2007	2003	1745	1258	1818	1910
AT1G06823	0	0	0	0	0	0
AT1G06827	0	0	0	0	0	0
AT1G06830	225	199	434	273	11	24
AT1G06837	26	15	30	10	3	10
AT1G06840	116	161	150	101	183	302
AT1G06850	94	145	82	162	657	660
AT1G06853	0	0	0	0	0	0
AT1G06857	0	0	0	0	0	0
AT1G06860	0	0	0	0	0	0
AT1G06863	0	0	0	0	0	0
AT1G06867	2	0	0	0	12	2
AT1G06870	353	437	247	273	246	339
AT1G06873	0	0	0	0	0	0
AT1G06877	0	0	0	0	0	0
AT1G06880	0	0	0	0	0	0
AT1G06883	0	0	0	0	0	0
AT1G06890	967	909	790	1071	1198	1624
AT1G06897	0	0	0	0	0	0
AT1G06900	480	596	632	566	558	423
AT1G06907	0	0	0	0	0	0
AT1G06910	80	97	55	75	57	38
AT1G06913	0	0	0	0	0	0
AT1G06917	0	0	0	0	0	0
AT1G06920	0	0	0	0	0	0
AT1G06923	0	0	0	0	0	0
AT1G06925	0	0	0	0	0	0
AT1G06927	0	0	0	0	0	0
AT1G06930	0	0	0	0	0	0
AT1G06933	0	0	0	0	0	0
AT1G06937	0	0	0	0	0	0
AT1G06943	0	0	0	0	0	0
AT1G06947	1	0	0	1	0	0
AT1G06950	813	929	797	1514	572	830
AT1G06953	0	0	0	0	0	0
AT1G06957	1	0	0	0	0	0
AT1G06960	153	175	147	298	309	202
AT1G06963	0	4	3	1	1	0
AT1G06967	0	0	0	0	0	0
AT1G06970	4	3	85	62	10	9
AT1G06973	0	0	0	0	0	0
AT1G06977	0	0	0	0	0	0
AT1G06980	2	6	0	4	43	38
AT1G06983	0	0	0	0	0	0
AT1G06987	0	0	0	0	0	0
AT1G06990	0	0	0	0	0	0
AT1G06993	5	2	22	10	2	1
AT1G06997	0	0	0	0	0	0
AT1G07000	116	194	55	92	2083	1036
AT1G07003	0	0	0	0	0	0
AT1G07007	0	0	0	0	0	0
AT1G07010	498	674	315	295	514	477
AT1G07013	0	0	0	0	0	0
AT1G07017	0	0	0	0	0	0
AT1G07020	3	3	2	8	0	4
AT1G07023	1	1	0	0	4	4
AT1G07025	0	0	0	0	0	0
AT1G07027	0	1	1	0	4	2
AT1G07030	527	658	353	302	271	476
AT1G07040	1557	1603	880	1128	1825	2196
AT1G07050	98	53	7	30	0	0
AT1G07060	0	0	0	0	0	0
AT1G07070	273	302	198	364	181	92
AT1G07080	2360	2833	1579	2164	2344	2566
AT1G07090	437	366	251	485	164	211
AT1G07100	0	0	0	0	0	0
AT1G07110	421	499	428	481	538	553
AT1G07117	0	0	0	0	0	0
AT1G07119	5	4	0	3	2	0
AT1G07120	0	0	0	0	0	0
AT1G07123	0	0	0	0	0	0
AT1G07127	0	0	1	0	0	0
AT1G07128	0	0	0	0	0	0
AT1G07130	0	0	0	0	0	0
AT1G07133	0	0	7	0	0	0
AT1G07135	586	350	1492	299	160	805
AT1G07140	16658	21299	13238	16274	30649	24210
AT1G07143	17	14	10	13	113	131
AT1G07147	0	0	0	0	0	0
AT1G07150	17	14	2	0	5	129
AT1G07157	0	0	0	0	0	0
AT1G07160	0	0	1	1	0	0
AT1G07163	0	0	0	0	0	0
AT1G07167	1	9	0	51	0	0
AT1G07170	650	540	591	531	837	501
AT1G07173	0	0	0	0	0	0
AT1G07175	0	0	0	0	0	0
AT1G07177	0	0	0	0	0	0
AT1G07180	218	262	45	126	0	3
AT1G07183	0	0	0	0	0	0
AT1G07187	147	193	238	83	13	50
AT1G07190	0	0	0	0	0	0
AT1G07193	0	0	0	0	0	0
AT1G07197	0	0	0	0	0	0
AT1G07200	558	681	1177	709	421	363
AT1G07210	914	1072	1087	1517	1534	1399
AT1G07220	148	160	180	240	254	105
AT1G07230	1108	1591	810	1181	1283	2194
AT1G07233	0	0	0	0	0	0
AT1G07237	0	0	0	0	0	0
AT1G07240	1299	1152	1099	710	1257	1268
AT1G07247	0	0	0	0	0	0
AT1G07250	3998	3366	3152	1848	2396	3483
AT1G07253	0	0	0	0	0	0
AT1G07257	0	0	0	0	0	0
AT1G07260	136	84	184	220	44	40
AT1G07263	0	0	0	0	0	0
AT1G07267	0	0	0	0	0	0
AT1G07270	8	7	49	22	0	1
AT1G07273	0	0	0	0	0	0
AT1G07277	0	0	0	0	0	0
AT1G07280	340	470	187	263	13	13
AT1G07287	1	0	0	0	0	0
AT1G07290	92	99	76	44	65	138
AT1G07293	0	0	0	0	0	0
AT1G07297	0	0	0	0	0	0
AT1G07300	316	292	572	533	308	138
AT1G07303	0	0	0	0	0	0
AT1G07310	3114	3585	2868	2666	4120	4597
AT1G07313	18	11	8	14	20	22
AT1G07317	0	0	0	0	0	0
AT1G07320	6020	7245	5398	3504	5277	4920
AT1G07323	673	1098	485	590	868	1125
AT1G07327	0	0	0	0	0	0
AT1G07330	0	6	99	30	0	0
AT1G07333	0	0	0	0	0	0
AT1G07337	0	0	0	0	0	0
AT1G07340	0	0	0	0	0	0
AT1G07343	0	0	0	0	0	0
AT1G07347	0	0	0	0	0	0
AT1G07350	617	544	576	766	1109	624
AT1G07353	0	0	0	0	0	0
AT1G07360	245	250	165	486	286	294
AT1G07367	0	0	0	0	0	0
AT1G07370	246	423	202	760	16	24
AT1G07373	0	0	0	0	0	0
AT1G07380	675	771	251	423	238	310
AT1G07383	0	0	0	0	0	0
AT1G07390	16	14	3	10	140	91
AT1G07393	0	0	0	0	0	0
AT1G07397	0	0	0	0	0	0
AT1G07400	93	47	19	157	55	14
AT1G07407	0	0	0	0	0	0
AT1G07410	50	68	25	97	16	37
AT1G07413	0	0	0	0	0	0
AT1G07417	0	0	0	0	0	0
AT1G07420	779	1122	663	808	869	1140
AT1G07423	0	0	0	0	0	0
AT1G07430	313	207	664	361	670	256
AT1G07433	0	0	0	0	0	0
AT1G07437	0	0	1	1	0	0
AT1G07440	2811	3197	3067	1751	2487	2550
AT1G07447	0	0	0	0	0	0
AT1G07450	36	46	1	11	4	3
AT1G07453	0	0	0	0	0	0
AT1G07457	0	0	0	0	0	0
AT1G07460	0	0	0	0	0	0
AT1G07463	0	0	0	0	0	0
AT1G07467	0	0	0	0	0	0
AT1G07470	236	217	238	246	187	180
AT1G07473	0	0	0	0	0	0
AT1G07476	0	0	0	0	0	0
AT1G07477	0	0	0	0	0	0
AT1G07480	368	285	390	378	264	378
AT1G07483	0	0	0	0	0	0
AT1G07485	6	2	18	4	0	0
AT1G07487	0	0	0	0	0	0
AT1G07490	0	0	0	0	0	0
AT1G07493	0	0	0	0	0	0
AT1G07497	0	0	0	0	0	0
AT1G07500	0	0	0	0	0	0
AT1G07503	0	0	0	0	0	0
AT1G07507	0	0	0	0	0	0
AT1G07510	2376	2081	2360	1890	1014	1574
AT1G07513	0	0	0	0	0	0
AT1G07517	0	0	0	0	0	0
AT1G07520	0	0	0	0	0	0
AT1G07523	0	0	0	0	0	0
AT1G07527	0	0	0	0	0	0
AT1G07530	3088	3021	4265	2980	4719	4221
AT1G07533	0	0	0	0	0	0
AT1G07537	0	0	0	0	0	0
AT1G07540	0	0	0	0	0	0
AT1G07543	0	0	0	0	0	0
AT1G07547	0	0	0	0	0	0
AT1G07550	0	0	0	0	0	0
AT1G07553	0	0	0	0	0	0
AT1G07557	0	0	0	0	0	0
AT1G07560	0	0	0	0	0	0
AT1G07563	0	0	0	0	0	0
AT1G07567	0	0	0	0	0	0
AT1G07570	231	237	275	465	3	12
AT1G07573	0	0	0	0	0	0
AT1G07580	0	0	0	0	0	0
AT1G07583	0	0	0	0	0	0
AT1G07587	0	0	0	0	0	0
AT1G07590	7902	3311	10369	7641	999	540
AT1G07593	0	0	0	0	0	0
AT1G07597	0	0	0	0	0	0
AT1G07600	0	0	0	0	0	0
AT1G07603	0	0	0	0	0	0
AT1G07607	0	0	0	0	0	0
AT1G07610	3	2	3	1	3	1
AT1G07615	644	602	1029	628	916	717
AT1G07617	0	0	4	2	0	0
AT1G07620	17	27	7	13	35	4
AT1G07623	0	0	0	0	0	0
AT1G07627	0	0	0	0	0	0
AT1G07630	120	215	130	115	195	155
AT1G07637	0	0	0	0	0	0
AT1G07640	688	457	2086	1812	0	14
AT1G07645	0	0	1	1	0	0
AT1G07647	0	0	0	0	0	0
AT1G07650	729	839	674	838	990	973
AT1G07653	0	0	0	0	0	0
AT1G07657	0	1	0	0	16	2
AT1G07660	577	412	632	877	681	508
AT1G07663	0	0	0	0	0	0
AT1G07667	0	0	0	0	0	0
AT1G07670	1831	1751	1505	2019	1265	1460
AT1G07673	0	0	0	0	0	0
AT1G07680	0	0	0	0	0	0
AT1G07683	0	0	0	0	0	0
AT1G07690	0	1	0	0	0	0
AT1G07693	0	0	0	0	0	0
AT1G07697	0	0	0	0	0	0
AT1G07700	1080	1173	731	916	870	890
AT1G07702	0	0	0	0	0	0
AT1G07703	0	0	0	0	0	0
AT1G07705	266	276	313	331	124	191
AT1G07707	2	0	0	4	0	0
AT1G07710	16	23	32	25	0	3
AT1G07717	0	0	0	0	0	0
AT1G07720	1388	1527	59	263	23	16
AT1G07723	0	0	0	0	0	0
AT1G07725	0	0	0	0	0	0
AT1G07728	81	86	97	89	150	124
AT1G07730	0	0	0	0	0	0
AT1G07733	0	0	0	0	0	0
AT1G07737	0	0	0	0	0	0
AT1G07740	53	43	19	36	20	33
AT1G07743	0	0	0	0	0	0
AT1G07745	82	66	77	78	60	117
AT1G07747	0	0	0	0	0	0
AT1G07750	5626	6891	5055	5786	1940	3353
AT1G07753	0	0	0	0	0	0
AT1G07757	0	0	0	0	0	0
AT1G07760	0	0	0	0	0	0
AT1G07763	0	0	0	0	0	0
AT1G07767	0	0	0	0	0	0
AT1G07770	14866	13376	14016	17127	15503	10912
AT1G07773	0	0	0	0	0	0
AT1G07777	0	0	0	0	0	0
AT1G07780	52	40	64	51	20	21
AT1G07783	0	0	0	0	0	0
AT1G07787	0	0	0	0	0	0
AT1G07790	137	142	102	259	73	61
AT1G07793	0	0	0	0	0	1
AT1G07795	75	105	0	37	0	2
AT1G07800	0	0	0	0	0	0
AT1G07803	0	0	0	0	0	0
AT1G07807	0	0	0	0	0	0
AT1G07810	524	624	470	742	724	658
AT1G07813	0	0	0	0	0	0
AT1G07820	1251	909	1602	2016	1029	1131
AT1G07823	0	0	0	0	0	0
AT1G07827	0	0	0	0	0	0
AT1G07830	335	314	490	640	338	208
AT1G07833	0	0	0	0	0	0
AT1G07837	0	0	0	0	0	0
AT1G07840	606	553	955	792	747	652
AT1G07843	0	0	0	0	0	0
AT1G07847	0	0	0	0	0	0
AT1G07850	0	0	0	2	0	0
AT1G07853	0	0	0	0	0	0
AT1G07857	0	0	0	0	0	0
AT1G07860	0	0	0	0	0	0
AT1G07863	0	0	0	0	0	0
AT1G07870	34	42	28	68	34	53
AT1G07873	0	0	0	0	0	0
AT1G07877	0	0	0	0	0	0
AT1G07880	123	146	310	414	1	8
AT1G07883	0	0	0	0	0	0
AT1G07885	0	0	0	0	0	0
AT1G07887	0	0	0	0	0	0
AT1G07890	45806	43148	47089	54882	34068	35858
AT1G07893	0	0	0	0	0	0
AT1G07897	1	0	1	0	2	0
AT1G07900	8	6	17	16	0	1
AT1G07901	0	0	0	0	0	0
AT1G07902	108	113	140	165	90	115
AT1G07903	0	0	0	0	0	0
AT1G07907	0	0	0	0	0	0
AT1G07910	163	159	156	207	141	173
AT1G07913	0	0	0	0	0	0
AT1G07917	0	0	0	0	0	0
AT1G07920	15909	16708	17638	16547	13147	14113
AT1G07923	0	0	0	0	0	0
AT1G07927	0	0	0	0	0	0
AT1G07930	3746	3853	3851	6154	2474	2367
AT1G07933	0	0	0	0	0	0
AT1G07937	0	0	0	0	0	0
AT1G07940	15325	18198	13653	21906	13141	9988
AT1G07943	0	0	0	0	0	0
AT1G07947	0	0	0	0	0	0
AT1G07950	57	45	62	63	61	24
AT1G07957	0	0	0	0	0	0
AT1G07960	572	677	622	750	326	202
AT1G07963	0	0	0	0	0	0
AT1G07967	0	0	0	0	0	0
AT1G07970	257	221	286	478	249	291
AT1G07973	0	0	0	0	0	0
AT1G07977	0	0	0	0	0	0
AT1G07980	372	508	264	259	279	293
AT1G07983	0	0	0	0	0	0
AT1G07985	0	0	3	0	0	0
AT1G07987	0	0	0	0	0	0
AT1G07990	1874	1513	2353	1830	2324	2473
AT1G07993	0	0	0	0	0	0
AT1G07997	0	0	0	0	0	0
AT1G08000	166	149	249	295	284	341
AT1G08003	0	0	0	0	0	0
AT1G08005	0	0	0	0	0	0
AT1G08007	0	0	0	0	0	0
AT1G08010	431	558	355	644	526	513
AT1G08013	0	0	0	0	0	0
AT1G08017	0	0	0	0	0	0
AT1G08023	0	0	0	0	0	0
AT1G08027	0	0	0	0	0	0
AT1G08030	441	538	774	568	620	623
AT1G08033	0	0	0	0	0	0
AT1G08035	0	4	0	0	0	4
AT1G08037	4	6	4	1	2	2
AT1G08040	6475	5844	3254	3879	3582	4912
AT1G08043	0	0	0	0	0	0
AT1G08047	0	0	0	0	0	0
AT1G08050	112	186	225	329	611	413
AT1G08057	0	0	0	0	0	0
AT1G08060	164	144	130	174	179	155
AT1G08063	0	0	0	0	0	0
AT1G08065	0	0	0	0	0	0
AT1G08070	51	58	18	75	153	35
AT1G08073	0	0	0	0	0	0
AT1G08077	0	0	0	0	0	0
AT1G08080	12	26	0	0	31	34
AT1G08087	0	0	0	0	0	0
AT1G08090	0	0	0	0	0	0
AT1G08093	0	0	0	0	0	0
AT1G08097	0	0	0	0	0	0
AT1G08100	0	0	0	0	0	0
AT1G08103	0	0	0	0	0	0
AT1G08105	0	0	0	0	0	0
AT1G08107	0	0	0	0	0	0
AT1G08110	2460	2420	2786	2694	4169	4522
AT1G08113	0	0	0	0	0	0
AT1G08115	0	0	0	1	1	0
AT1G08117	0	0	0	0	0	0
AT1G08120	0	0	0	0	0	0
AT1G08123	0	0	0	0	0	0
AT1G08125	413	359	384	360	272	295
AT1G08127	0	0	0	0	0	0
AT1G08130	156	213	176	313	106	105
AT1G08133	0	1	0	0	0	0
AT1G08135	0	0	18	16	0	1
AT1G08137	0	0	0	0	0	0
AT1G08140	2	17	1448	303	16	11
AT1G08143	0	0	0	0	0	0
AT1G08147	0	0	0	0	0	0
AT1G08150	6	22	1421	249	29	25
AT1G08153	0	0	0	0	0	0
AT1G08160	1282	961	2095	3078	1	12
AT1G08165	2	3	0	0	0	0
AT1G08170	0	0	7	15	1	7
AT1G08173	0	0	0	0	0	0
AT1G08177	0	0	0	0	0	0
AT1G08180	9	3	7	19	17	33
AT1G08183	0	0	0	0	0	0
AT1G08190	2593	2430	2819	2422	3180	3007
AT1G08193	0	0	0	0	0	0
AT1G08200	3818	4399	3082	6220	9523	10985
AT1G08207	0	0	0	0	0	0
AT1G08210	791	746	937	1151	1294	1177
AT1G08213	2	4	0	0	1	4
AT1G08217	0	0	0	0	0	0
AT1G08220	41	53	46	66	36	48
AT1G08223	0	0	0	0	0	0
AT1G08227	0	0	0	0	0	0
AT1G08230	301	205	674	379	3	14
AT1G08237	0	0	0	0	0	0
AT1G08240	0	0	0	0	0	0
AT1G08247	0	0	0	0	0	0
AT1G08250	1	0	0	0	0	0
AT1G08253	0	0	0	0	0	0
AT1G08257	0	0	0	0	0	0
AT1G08260	58	71	54	101	125	86
AT1G08263	0	0	0	0	0	0
AT1G08267	0	0	0	0	0	0
AT1G08270	107	114	167	207	129	39
AT1G08273	0	1	0	2	1	0
AT1G08277	0	0	0	0	0	0
AT1G08280	871	1252	194	704	152	254
AT1G08283	25	37	4	32	171	21
AT1G08290	153	171	144	205	0	5
AT1G08293	0	2	2	4	0	1
AT1G08297	0	0	0	0	0	0
AT1G08300	77	84	62	85	93	103
AT1G08307	0	0	0	0	0	0
AT1G08310	3	1	0	0	4	3
AT1G08313	0	0	0	0	0	0
AT1G08315	0	0	0	0	0	0
AT1G08317	0	0	0	0	0	0
AT1G08320	11	13	5	23	2	42
AT1G08323	0	0	0	0	0	0
AT1G08327	0	0	0	0	0	0
AT1G08333	0	0	0	0	0	0
AT1G08340	11502	11964	1514	3317	231	385
AT1G08347	0	0	0	0	0	0
AT1G08350	359	519	394	582	489	375
AT1G08353	0	0	0	0	0	0
AT1G08357	0	0	0	0	6	3
AT1G08360	1321	1122	1680	3538	1616	1579
AT1G08363	0	0	0	0	0	0
AT1G08367	0	0	0	0	0	0
AT1G08370	1277	1621	867	1539	779	979
AT1G08377	0	0	0	0	0	0
AT1G08380	11561	12134	4378	8303	3642	3409
AT1G08383	0	0	0	0	0	0
AT1G08387	0	0	0	0	0	0
AT1G08390	33	38	41	36	30	12
AT1G08393	0	0	3	6	0	0
AT1G08397	0	0	0	0	0	0
AT1G08400	133	114	83	124	76	91
AT1G08403	0	0	0	0	0	0
AT1G08410	315	271	183	357	448	214
AT1G08413	0	0	0	0	0	0
AT1G08417	0	0	0	0	0	0
AT1G08420	2615	3826	2786	1707	2156	2701
AT1G08427	0	0	0	0	0	0
AT1G08430	0	0	0	0	0	0
AT1G08433	0	0	0	0	0	0
AT1G08437	0	0	0	0	0	0
AT1G08440	257	281	15	22	34	68
AT1G08443	0	0	0	0	0	0
AT1G08447	0	0	0	0	0	0
AT1G08450	3264	3675	2282	3280	11021	7848
AT1G08453	0	0	0	0	0	0
AT1G08457	1	2	1	0	5	0
AT1G08460	3560	3526	2939	2825	4546	5378
AT1G08463	0	0	0	0	0	0
AT1G08465	12	10	13	32	0	0
AT1G08470	1422	1620	1057	1582	1079	1451
AT1G08473	0	0	0	0	0	0
AT1G08477	0	0	0	0	0	0
AT1G08480	1794	1807	1657	2667	2011	1852
AT1G08483	0	0	0	0	0	0
AT1G08487	0	0	0	0	0	0
AT1G08490	426	447	373	532	321	391
AT1G08493	0	0	0	0	0	0
AT1G08497	0	0	0	0	0	0
AT1G08500	20	24	87	57	11	0
AT1G08503	0	0	0	0	0	0
AT1G08507	29	23	21	25	33	29
AT1G08510	2248	3160	1551	1593	3646	4131
AT1G08513	0	0	0	0	0	0
AT1G08517	0	0	0	0	0	0
AT1G08520	2280	3063	2375	2014	1478	1602
AT1G08523	0	0	0	0	0	0
AT1G08530	113	93	88	124	71	88
AT1G08533	0	0	0	0	0	0
AT1G08537	0	0	0	0	0	0
AT1G08540	738	781	651	651	389	542
AT1G08543	0	0	0	0	0	0
AT1G08547	0	0	0	0	0	0
AT1G08550	773	943	338	373	193	393
AT1G08553	0	0	0	0	0	0
AT1G08557	0	0	0	0	0	0
AT1G08560	124	161	180	167	2	6
AT1G08563	0	0	0	0	0	0
AT1G08567	0	0	0	0	0	0
AT1G08570	5715	5318	6881	4525	5165	5204
AT1G08573	2	0	0	0	0	0
AT1G08577	0	0	0	0	0	0
AT1G08580	309	336	345	563	505	183
AT1G08583	0	0	0	0	0	0
AT1G08587	0	0	0	0	0	0
AT1G08590	2	2	9	9	25	1
AT1G08592	0	0	0	0	0	0
AT1G08600	586	544	791	699	363	719
AT1G08603	0	0	0	0	0	0
AT1G08607	0	0	0	0	0	0
AT1G08610	114	132	150	170	87	95
AT1G08613	0	0	0	2	0	0
AT1G08620	265	348	207	313	294	358
AT1G08623	0	0	0	0	0	0
AT1G08627	0	0	0	0	0	0
AT1G08630	530	488	436	228	9	20
AT1G08633	0	0	0	0	0	0
AT1G08637	0	0	0	0	0	0
AT1G08640	1130	1336	1427	1023	833	572
AT1G08643	0	0	0	0	0	0
AT1G08645	0	1	0	1	0	2
AT1G08647	0	0	0	0	0	0
AT1G08650	244	508	232	205	60	82
AT1G08653	0	0	0	0	0	0
AT1G08657	0	0	0	0	0	0
AT1G08660	1339	1506	1020	1195	937	1231
AT1G08663	0	0	0	0	0	0
AT1G08667	0	0	0	0	0	0
AT1G08670	0	0	0	0	0	0
AT1G08673	0	0	0	0	0	0
AT1G08677	0	0	0	0	0	0
AT1G08680	232	185	424	417	246	364
AT1G08683	0	0	0	0	0	0
AT1G08695	0	0	0	0	0	0
AT1G08697	0	0	0	0	0	0
AT1G08700	2105	2034	1361	1795	1959	1487
AT1G08703	0	0	0	0	0	0
AT1G08707	0	0	0	0	0	0
AT1G08710	432	387	409	366	425	566
AT1G08713	0	0	0	0	0	0
AT1G08717	0	0	0	0	0	0
AT1G08720	680	730	822	539	1104	885
AT1G08723	1	0	0	0	0	0
AT1G08727	0	0	0	0	0	0
AT1G08730	3	0	0	0	0	2
AT1G08733	0	0	0	0	0	0
AT1G08735	0	0	0	0	0	0
AT1G08737	0	0	0	0	0	0
AT1G08740	0	0	0	0	0	0
AT1G08743	0	0	0	0	0	0
AT1G08747	0	0	0	0	0	0
AT1G08750	71	112	77	154	54	104
AT1G08753	0	0	0	0	0	0
AT1G08757	0	0	0	0	0	0
AT1G08760	800	915	571	608	456	939
AT1G08763	0	0	0	0	0	0
AT1G08767	1	7	0	4	0	0
AT1G08770	1105	1059	746	1062	1941	1767
AT1G08773	0	0	0	0	0	0
AT1G08777	0	0	0	0	0	0
AT1G08780	677	691	518	685	498	620
AT1G08787	0	0	0	0	0	0
AT1G08790	0	0	0	0	0	0
AT1G08797	0	0	0	0	0	0
AT1G08800	394	456	374	481	563	749
AT1G08803	0	0	0	0	0	0
AT1G08807	0	0	0	0	0	0
AT1G08810	61	79	7	43	0	0
AT1G08817	0	0	0	0	0	0
AT1G08820	3667	4021	2541	2862	5461	4586
AT1G08823	0	0	0	0	0	0
AT1G08827	0	0	0	0	0	0
AT1G08830	3341	3398	2918	4050	2015	3344
AT1G08833	0	0	0	0	0	0
AT1G08840	26	79	73	98	12	12
AT1G08843	0	0	0	0	0	0
AT1G08845	57	94	132	128	138	123
AT1G08847	0	0	0	0	0	0
AT1G08853	0	0	0	0	0	0
AT1G08857	0	0	0	0	0	0
AT1G08860	0	0	0	4	0	0
AT1G08863	0	0	0	0	0	0
AT1G08867	0	0	0	0	0	0
AT1G08870	0	0	0	0	0	0
AT1G08877	0	0	0	0	0	0
AT1G08880	699	591	559	1553	504	684
AT1G08883	0	0	0	0	0	0
AT1G08887	0	0	0	0	0	0
AT1G08890	99	209	119	119	183	147
AT1G08893	0	0	0	0	0	0
AT1G08897	0	0	0	0	0	0
AT1G08900	681	869	723	549	954	970
AT1G08903	0	0	0	0	0	0
AT1G08907	0	0	0	0	0	0
AT1G08910	2568	2564	4167	4421	1749	1433
AT1G08913	0	0	0	0	0	0
AT1G08920	558	446	798	804	8	61
AT1G08923	0	0	0	0	0	0
AT1G08927	0	0	0	0	0	0
AT1G08930	426	754	342	377	5771	4709
AT1G08933	0	0	0	0	0	0
AT1G08937	0	0	0	0	0	0
AT1G08940	2684	2882	2463	2044	1546	1869
AT1G08947	0	0	0	0	0	0
AT1G08950	0	0	0	0	0	0
AT1G08953	0	0	0	0	0	0
AT1G08960	222	344	247	358	124	239
AT1G08963	0	0	0	0	0	0
AT1G08967	0	0	0	0	0	0
AT1G08970	628	557	612	967	468	551
AT1G08973	6	8	10	9	7	7
AT1G08977	0	0	0	0	0	0
AT1G08980	677	715	689	708	961	1312
AT1G08983	0	0	0	0	0	0
AT1G08985	0	0	0	0	0	0
AT1G08987	0	0	0	0	0	0
AT1G08990	0	2	1	0	2	1
AT1G08993	0	0	0	0	0	0
AT1G08997	0	0	0	0	0	0
AT1G09000	136	176	228	289	39	88
AT1G09003	0	0	0	0	0	0
AT1G09007	0	0	0	0	0	0
AT1G09010	868	995	1107	1082	838	1205
AT1G09013	0	0	0	0	0	0
AT1G09017	0	0	0	0	0	0
AT1G09020	108	174	52	104	99	129
AT1G09023	0	3	0	6	0	1
AT1G09027	0	0	0	0	0	0
AT1G09030	0	0	0	0	0	0
AT1G09033	0	0	0	0	0	0
AT1G09037	0	0	0	0	0	0
AT1G09040	92	117	49	156	36	103
AT1G09043	0	0	0	0	0	0
AT1G09047	0	0	0	0	0	0
AT1G09050	97	91	64	166	98	89
AT1G09053	0	0	0	0	0	0
AT1G09057	0	0	0	0	0	0
AT1G09060	326	424	554	421	273	409
AT1G09063	0	0	0	0	0	0
AT1G09067	0	0	0	0	0	0
AT1G09070	10428	7760	12418	8977	7258	5605
AT1G09073	0	0	0	0	0	0
AT1G09077	0	0	0	0	0	0
AT1G09080	9	15	15	8	0	0
AT1G09083	0	0	0	0	0	0
AT1G09087	0	0	0	0	0	0
AT1G09090	0	0	0	0	2	0
AT1G09097	0	0	0	0	0	0
AT1G09100	508	496	521	717	664	974
AT1G09103	0	0	0	0	0	0
AT1G09107	0	0	0	0	0	0
AT1G09110	0	0	0	0	0	0
AT1G09113	0	0	0	0	0	0
AT1G09117	0	0	0	0	0	0
AT1G09123	0	0	0	0	0	0
AT1G09127	0	0	0	0	0	0
AT1G09130	2991	4044	2306	2358	2761	2907
AT1G09133	0	0	0	0	0	0
AT1G09137	0	0	0	0	0	0
AT1G09140	2870	2961	3096	1920	3818	3539
AT1G09143	0	0	0	0	0	0
AT1G09147	0	0	0	0	0	0
AT1G09150	528	499	425	919	441	438
AT1G09153	0	0	0	0	0	0
AT1G09155	149	114	0	28	0	13
AT1G09157	0	1	0	10	0	1
AT1G09160	578	826	548	735	200	407
AT1G09163	0	0	0	0	0	0
AT1G09167	0	0	0	0	0	0
AT1G09170	2	1	1	10	0	1
AT1G09173	0	0	0	0	0	0
AT1G09176	0	0	0	0	0	0
AT1G09177	0	0	0	0	0	0
AT1G09180	12	23	47	24	5	0
AT1G09183	0	0	0	0	0	0
AT1G09187	0	0	0	0	0	0
AT1G09190	68	114	97	184	22	169
AT1G09193	0	2	3	0	0	0
AT1G09195	125	154	142	102	210	136
AT1G09197	0	0	0	0	0	0
AT1G09200	44	54	51	208	24	15
AT1G09207	0	0	0	0	0	0
AT1G09210	954	1178	614	1662	357	389
AT1G09217	0	0	0	0	0	0
AT1G09220	44	32	37	61	27	22
AT1G09223	0	0	0	0	0	0
AT1G09227	0	0	0	0	0	0
AT1G09230	351	349	324	334	382	324
AT1G09233	0	0	0	0	0	0
AT1G09237	0	0	0	0	0	0
AT1G09240	0	1	0	4	0	0
AT1G09243	0	0	0	0	0	0
AT1G09245	0	0	0	0	0	0
AT1G09247	0	0	0	1	0	0
AT1G09250	29	40	4	21	62	133
AT1G09253	0	0	0	0	0	0
AT1G09257	0	0	0	0	0	0
AT1G09260	0	0	0	0	0	0
AT1G09263	0	0	0	0	0	0
AT1G09267	0	0	0	0	0	0
AT1G09270	1036	1872	1180	666	603	672
AT1G09273	0	0	0	0	0	0
AT1G09277	0	0	0	0	0	0
AT1G09280	522	514	481	518	576	794
AT1G09283	0	0	0	0	0	0
AT1G09287	0	0	0	0	0	0
AT1G09290	202	167	261	198	191	143
AT1G09293	0	0	0	0	0	0
AT1G09297	0	0	0	0	0	0
AT1G09300	109	153	121	114	278	190
AT1G09303	0	0	0	0	0	0
AT1G09307	0	0	0	0	0	0
AT1G09310	20079	22319	916	5354	246	269
AT1G09313	0	0	0	0	0	0
AT1G09317	0	0	0	0	0	0
AT1G09320	294	392	327	251	385	347
AT1G09323	0	0	0	0	0	0
AT1G09327	0	0	0	0	0	0
AT1G09330	2712	3592	1447	2988	2599	2652
AT1G09333	0	0	0	0	0	0
AT1G09337	0	0	0	0	0	0
AT1G09340	1754	2427	338	953	438	471
AT1G09343	0	2	0	0	0	0
AT1G09350	110	130	30	92	63	85
AT1G09353	0	1	0	0	1	0
AT1G09357	0	0	0	0	0	0
AT1G09360	0	0	0	0	0	0
AT1G09363	0	0	0	0	0	0
AT1G09367	0	0	0	0	0	0
AT1G09370	0	0	0	0	0	0
AT1G09373	0	0	0	0	0	0
AT1G09377	0	1	0	0	0	0
AT1G09380	0	0	0	0	0	0
AT1G09383	0	0	0	0	0	0
AT1G09387	0	0	0	0	0	0
AT1G09390	362	416	763	695	302	363
AT1G09393	0	0	0	0	0	0
AT1G09397	0	0	0	0	0	0
AT1G09400	19	13	5	6	14	9
AT1G09407	0	2	0	0	0	0
AT1G09410	12	29	25	29	26	42
AT1G09415	109	98	45	88	77	33
AT1G09417	0	0	0	0	0	0
AT1G09420	72	60	12	27	20	13
AT1G09421	0	0	0	0	0	0
AT1G09423	0	0	0	0	0	0
AT1G09427	0	0	0	0	0	1
AT1G09430	3378	3801	1709	2010	3465	5603
AT1G09433	0	0	0	0	0	0
AT1G09437	0	0	0	0	0	0
AT1G09440	2218	2987	173	589	43	47
AT1G09443	0	0	0	0	0	0
AT1G09447	0	0	0	0	0	0
AT1G09450	24	35	27	74	0	10
AT1G09453	0	0	0	0	0	0
AT1G09457	0	0	0	0	0	0
AT1G09460	33	35	161	179	2	1
AT1G09463	0	0	0	0	0	0
AT1G09467	0	1	1	4	0	0
AT1G09470	68	110	141	172	0	1
AT1G09477	0	0	0	0	0	0
AT1G09480	3	13	5	8	0	0
AT1G09483	0	0	0	0	0	0
AT1G09486	11	5	3	16	0	2
AT1G09487	0	0	0	0	0	0
AT1G09490	398	412	342	388	329	264
AT1G09493	0	0	10	0	0	0
AT1G09497	0	0	0	0	0	0
AT1G09500	1	13	0	0	0	0
AT1G09503	0	0	0	0	0	0
AT1G09507	0	0	0	0	0	0
AT1G09510	0	0	0	0	0	0
AT1G09513	0	0	0	0	0	0
AT1G09517	0	0	0	0	0	0
AT1G09520	249	204	223	283	425	253
AT1G09523	0	0	0	0	0	0
AT1G09527	0	0	0	0	0	0
AT1G09530	645	558	719	783	1498	1389
AT1G09533	2	2	0	0	1	0
AT1G09537	0	0	0	0	0	0
AT1G09540	96	188	26	104	153	140
AT1G09543	1	1	17	3	0	0
AT1G09547	0	0	0	0	0	0
AT1G09550	0	0	0	0	0	0
AT1G09553	0	0	0	0	0	0
AT1G09557	0	0	0	0	0	0
AT1G09560	163	205	88	196	317	224
AT1G09563	0	0	0	0	0	0
AT1G09567	0	0	0	0	0	0
AT1G09570	2071	2016	2158	2147	1898	2626
AT1G09573	0	0	0	0	0	0
AT1G09575	34	82	100	18	13	52
AT1G09577	0	0	0	0	0	0
AT1G09580	440	752	296	434	184	447
AT1G09583	0	0	0	0	0	0
AT1G09587	0	0	0	0	0	0
AT1G09590	1325	1567	1270	2094	619	685
AT1G09593	0	0	0	0	0	0
AT1G09597	0	0	0	0	0	0
AT1G09600	16	38	246	77	1	10
AT1G09603	0	0	0	0	0	0
AT1G09607	0	0	0	0	0	0
AT1G09610	433	425	52	172	17	21
AT1G09613	0	2	0	0	0	0
AT1G09617	0	0	0	0	0	0
AT1G09620	1652	1661	2035	2771	2157	1868
AT1G09623	0	0	0	0	0	0
AT1G09625	0	0	0	0	0	0
AT1G09627	0	0	0	0	0	0
AT1G09630	401	366	350	754	311	438
AT1G09633	0	0	0	0	0	0
AT1G09637	0	0	0	0	0	0
AT1G09640	13173	12199	16727	14592	10350	11580
AT1G09645	753	1072	524	623	452	393
AT1G09647	0	0	0	0	1	3
AT1G09650	25	27	25	31	36	1
AT1G09653	0	0	0	0	0	0
AT1G09657	0	0	0	0	0	0
AT1G09660	592	547	652	861	561	574
AT1G09663	0	0	0	0	0	0
AT1G09665	0	0	0	0	0	0
AT1G09667	0	0	0	0	0	0
AT1G09673	0	0	0	0	0	0
AT1G09677	0	0	0	0	0	0
AT1G09680	49	63	37	33	41	33
AT1G09683	0	0	0	0	0	0
AT1G09690	2285	2235	2508	3363	1945	1382
AT1G09693	7	5	0	14	0	9
AT1G09697	0	0	0	0	0	0
AT1G09700	221	226	311	242	177	264
AT1G09703	0	0	0	0	0	0
AT1G09710	207	160	310	242	295	296
AT1G09713	0	0	0	0	0	0
AT1G09717	0	0	0	0	0	0
AT1G09720	0	0	8	0	0	0
AT1G09723	0	0	0	0	0	0
AT1G09730	1076	882	1122	1088	1464	1549
AT1G09733	0	0	1	0	0	3
AT1G09737	0	0	0	0	0	0
AT1G09740	21	20	12	14	51	85
AT1G09743	0	0	0	0	0	0
AT1G09747	0	0	0	0	0	0
AT1G09750	13	21	0	2	8	16
AT1G09753	0	3	1	3	0	0
AT1G09757	0	0	0	0	0	0
AT1G09760	248	231	239	483	234	330
AT1G09763	0	0	0	0	0	0
AT1G09767	0	0	0	0	0	0
AT1G09770	6063	4661	6750	5184	6893	8294
AT1G09773	0	0	0	0	0	0
AT1G09777	0	0	0	0	0	0
AT1G09780	975	1679	490	1078	308	933
AT1G09783	0	1	0	0	0	0
AT1G09787	0	0	0	0	0	0
AT1G09790	0	0	0	0	0	0
AT1G09793	0	0	0	0	0	0
AT1G09794	23	20	6	17	31	21
AT1G09795	1664	1656	1002	1511	870	988
[truncated: 35,054 more rows]

## Sheet: Normalized_counts
	RNA-seq dataset
Gene ID	Ctrl-S30	Ctrl-S31	P.Cap-S32	P.Cap-S33	Pith-S34	Pith-S35
AT1G01010	31.4584	60.6314	56.2963	34.644	55.8176	89.5886
AT1G01020	202.513	264.493	309.118	329.118	345.371	85.2711
AT1G01030	0	0	0	0	0	0
AT1G01040	2086.08	1315.44	3053.31	1474.97	3804.9	2483.65
AT1G01050	656.694	621.252	626.424	911.137	637.25	653.025
AT1G01060	113.054	69.4186	201.643	148.969	146.521	56.1278
AT1G01070	1641.73	798.753	4914.16	3805.64	10.4658	65.8422
AT1G01080	322.448	352.365	304	275.42	233.736	207.241
AT1G01090	3930.33	4404.12	4063.57	4105.31	2024.55	2971.53
AT1G01100	8116.26	5891.79	9964.45	7939.54	7314.43	6014.31
AT1G01110	17.6953	24.604	30.7071	50.2338	36.0488	77.7154
AT1G01120	3456.49	4405	122.828	493.677	18.6059	61.5247
AT1G01130	141.563	232.86	65.5084	79.6812	1.16287	46.4134
AT1G01140	313.601	318.974	438.088	233.847	1409.39	879.695
AT1G01150	2.94922	2.63615	8.18855	10.3932	0	1.07938
AT1G01160	884.767	735.485	850.586	625.324	487.241	830.044
AT1G01170	385.365	314.58	383.838	290.144	676.788	335.687
AT1G01180	252.65	308.429	29.6835	26.8491	495.381	302.227
AT1G01190	27.5261	38.6635	57.3199	152.434	1.16287	0
AT1G01200	88.4767	108.082	90.0741	170.622	0	0
AT1G01210	119.935	86.9929	157.63	142.04	66.2834	97.1442
AT1G01220	714.695	646.735	761.536	764.766	1004.72	1613.67
AT1G01225	85.5275	79.0844	123.852	131.647	3.4886	20.5082
AT1G01230	236.921	262.736	242.586	329.984	209.316	252.575
AT1G01240	2945.29	2471.83	4195.61	3618.57	5646.88	4958.67
AT1G01250	1057.79	1061.49	457.535	518.794	53.4918	21.5876
AT1G01260	141.563	179.258	165.818	210.462	252.342	182.415
AT1G01270	0	0	0	0	0	0
AT1G01280	0	0	0	0	0	0
AT1G01290	871.987	668.703	897.67	595.011	867.498	954.172
AT1G01300	1029.28	887.503	978.532	2781.91	743.071	963.887
AT1G01305	0	0	0	0	0	0
AT1G01310	5.89845	86.1142	5158.79	650.441	227.922	49.6515
AT1G01320	365.704	348.85	456.512	423.523	470.961	293.591
AT1G01335	0	0	0	0	0	0
AT1G01340	3.9323	4.39358	9.21212	4.3305	0	19.4288
AT1G01350	319.499	262.736	426.828	209.596	327.928	340.005
AT1G01355	1.96615	3.51486	38.8956	16.4559	54.6547	35.6196
AT1G01360	368.653	440.237	657.131	562.099	270.948	412.323
AT1G01370	43.2553	35.1486	45.037	100.468	18.6059	5.3969
AT1G01380	9.83075	22.8466	12.2828	19.9203	0	0
AT1G01390	41.2891	7.02973	34.8014	17.322	3.4886	1.07938
AT1G01400	0	0	0	0	0	0
AT1G01410	0	0	0	0	0	0
AT1G01420	145.495	160.805	92.1212	51.966	210.479	61.5247
AT1G01430	896.564	872.565	279.434	773.427	1223.33	1376.21
AT1G01440	258.549	275.917	88.027	165.425	305.834	266.607
AT1G01448	86.5106	76.4483	127.946	148.103	158.15	150.034
AT1G01450	0	0	0	0	0	0
AT1G01453	5.89845	0.878716	0	0	0	0
AT1G01460	0	7.02973	678.626	102.2	24.4202	3.23814
AT1G01470	2567.79	2181.85	2460.66	3821.23	3729.31	5657.03
AT1G01480	2.94922	4.39358	1.02357	18.1881	2.32573	2.15876
AT1G01490	1989.74	1854.09	2838.36	1614.41	2364.11	2928.36
AT1G01500	339.161	405.088	629.495	396.674	311.648	570.992
AT1G01510	2562.88	2014.02	3041.02	2606.96	2669.94	2532.23
AT1G01520	3.9323	2.63615	21.495	2.5983	0	0
AT1G01530	0	0.878716	0	0	3.4886	0
AT1G01540	638.998	628.282	489.266	470.292	1000.06	946.617
AT1G01550	2944.31	2434.04	1576.3	3005.37	6988.82	8417.01
AT1G01560	2.94922	11.4233	2.04714	2.5983	101.169	37.7783
AT1G01570	14.7461	21.0892	10.2357	12.9915	1.16287	2.15876
AT1G01580	16.7123	10.5446	0	0	0	5.3969
AT1G01590	276.244	304.036	236.445	252.901	305.834	158.669
AT1G01600	15.7292	39.5422	21.495	9.5271	90.7035	24.8257
AT1G01610	178.92	231.981	21.495	26.8491	0	3.23814
AT1G01620	4472.01	3345.27	7245.85	11677.6	566.316	835.44
AT1G01630	333.262	430.571	17.4007	120.388	5.81433	14.0319
AT1G01640	267.396	199.469	261.01	361.164	139.544	111.176
AT1G01650	1000.77	1186.27	1137.19	899.878	773.306	1324.4
AT1G01660	15.7292	16.6956	17.4007	8.661	20.9316	12.9526
AT1G01670	62.9168	42.1784	39.9192	53.6982	115.124	94.9855
AT1G01680	0	9.66588	0	0	0	0
AT1G01690	47.1876	37.7848	88.027	91.8066	30.2345	17.2701
AT1G01695	10.8138	12.302	40.9428	25.983	2.32573	11.8732
AT1G01700	22.6107	17.5743	34.8014	87.4761	12.7915	24.8257
AT1G01710	958.498	871.686	792.243	659.102	1133.79	1220.78
AT1G01715	18.6784	17.5743	35.8249	22.5186	37.2117	11.8732
AT1G01720	462.045	381.363	218.02	272.822	757.026	719.947
AT1G01725	63.8998	56.2378	35.8249	35.5101	39.5374	31.302
AT1G01730	1539.49	1224.93	1299.93	1253.25	2075.72	2616.42
AT1G01740	39.323	37.7848	33.7778	18.1881	36.0488	19.4288
AT1G01750	14.7461	12.302	38.8956	27.7152	0	18.3495
AT1G01760	1.96615	2.63615	0	2.5983	4.65146	1.07938
AT1G01770	88.4767	84.3567	170.936	70.1541	112.798	90.668
AT1G01780	116.003	140.595	467.771	192.274	152.335	150.034
AT1G01790	379.467	453.417	286.599	273.688	168.616	202.924
AT1G01800	1305.52	1294.35	1103.41	1332.06	2122.23	2537.62
AT1G01810	15.7292	7.02973	19.4478	22.5186	19.7687	9.71442
AT1G01820	1762.65	1612.44	2078.87	1334.66	1981.52	2091.84
AT1G01830	2691.66	2071.13	3169.99	1845.66	3172.3	1883.52
AT1G01840	5.89845	5.2723	19.4478	29.4474	11.6287	6.47628
AT1G01860	11.7969	11.4233	14.33	11.2593	10.4658	19.4288
AT1G01870	0	0	0	0	1.16287	0
AT1G01880	71.7644	44.8145	241.562	83.1456	0	14.0319
AT1G01890	0	0	0	0	0	0
AT1G01900	100.274	120.384	41.9663	65.8236	1.16287	6.47628
AT1G01910	852.326	853.233	775.866	1164.9	1400.09	1349.23
AT1G01920	881.818	757.453	1248.75	1047.11	927.967	1059.95
AT1G01930	164.173	164.32	174.007	216.525	198.85	300.068
AT1G01940	220.209	187.166	208.808	252.901	148.847	194.288
AT1G01950	447.299	389.271	442.182	513.597	350.023	319.497
AT1G01960	1331.08	1630.02	1327.57	1639.53	1371.02	1687.07
AT1G01970	1033.21	1054.46	1131.04	488.48	545.384	440.387
AT1G01980	3.9323	68.5398	3964.28	757.838	112.798	42.0958
AT1G01990	330.313	262.736	336.754	401.004	631.436	484.642
AT1G02000	678.321	733.728	5320.51	1095.62	726.791	1334.11
AT1G02010	144.512	124.778	236.445	150.701	105.821	158.669
AT1G02020	313.601	243.404	399.192	479.819	622.133	849.472
AT1G02030	23.5938	22.8466	2.04714	5.1966	0	0
AT1G02040	3.9323	2.63615	16.3771	0.8661	10.4658	6.47628
AT1G02050	464.011	344.457	556.822	301.403	607.016	567.754
AT1G02060	1.96615	5.2723	6.14142	11.2593	0	2.15876
AT1G02065	0	0	0	0	0	0
AT1G02067	0	0	0	0	0	0
AT1G02070	248.718	386.635	134.088	87.4761	9298.27	8064.05
AT1G02080	1643.7	1152	2064.54	1573.7	2510.63	2667.15
AT1G02090	1246.54	1125.64	1052.23	1084.36	1029.14	1275.83
AT1G02100	3693.41	3128.23	3880.35	2400.83	6217.84	5447.63
AT1G02110	277.227	263.615	344.943	488.48	133.73	192.13
AT1G02120	6221.88	5198.48	4590.71	3046.94	9391.3	10110.6
AT1G02130	504.317	579.074	599.812	790.749	694.231	804.138
AT1G02136	0	0	0	0	0	0
AT1G02140	1411.7	1445.49	1435.04	1678.5	1890.82	1347.07
AT1G02145	745.17	760.968	767.677	711.068	1030.3	1131.19
AT1G02150	1351.73	1055.34	1157.66	1368.44	876.801	735.058
AT1G02160	1048.94	1118.61	944.754	831.456	2053.62	1758.31
AT1G02170	1661.4	1148.48	1840.38	1310.41	1737.32	1905.11
AT1G02180	208.412	183.652	223.138	372.423	140.707	252.575
AT1G02190	0	0.878716	0	0	0	0
AT1G02205	4280.31	4457.73	133.064	679.022	44.1889	46.4134
AT1G02210	0	0	0	0	0	0
AT1G02220	62.9168	62.3888	125.899	77.949	43.026	34.5402
AT1G02228	0	0	0	0	0	0
AT1G02230	1.96615	1.75743	0	0.8661	0	0
AT1G02250	5.89845	4.39358	1.02357	0	0	3.23814
AT1G02260	309.668	301.4	108.498	116.924	833.775	907.759
AT1G02270	191.7	244.283	273.293	177.551	227.922	186.733
AT1G02280	285.092	275.917	387.933	336.047	439.563	377.783
AT1G02290	138.614	99.2949	114.64	233.847	31.3974	120.891
AT1G02300	2532.4	2187.12	3501.63	1443.79	6202.73	5565.29
AT1G02305	19663.5	19329.1	22672.1	10037.2	33696.4	35805.2
AT1G02310	5.89845	2.63615	0	0	274.436	125.208
AT1G02320	0	0	0	0	0	0
AT1G02330	799.24	602.799	432.97	467.694	300.019	420.958
AT1G02335	2321.04	1846.18	71.6498	358.565	153.498	120.891
AT1G02340	1.96615	1.75743	5.11785	0.8661	2.32573	7.55566
AT1G02350	12.78	8.78716	17.4007	22.5186	11.6287	10.7938
AT1G02360	0	0	1.02357	0	0	7.55566
AT1G02370	281.159	241.647	484.148	173.22	304.671	161.907
AT1G02380	6.88152	11.4233	29.6835	28.5813	40.7003	15.1113
AT1G02390	0	14.9382	1.02357	0	0	0
AT1G02400	9.83075	11.4233	5.11785	23.3847	0	0
AT1G02405	0	0	0	0	0	0
AT1G02410	221.192	233.738	243.609	230.383	348.86	502.991
AT1G02420	0	0	0	0.8661	0	0
AT1G02430	11.7969	13.1807	16.3771	31.1796	11.6287	16.1907
AT1G02440	9.83075	11.4233	0	4.3305	1.16287	8.63504
AT1G02450	99.2905	186.288	28.6599	93.5388	162.801	68.001
AT1G02460	258.549	103.688	0	13.8576	30.2345	18.3495
AT1G02470	7.8646	4.39358	21.495	12.9915	29.0716	30.2227
AT1G02475	509.233	533.381	268.175	319.591	609.342	735.058
AT1G02480	0	0	0	0	0	0
AT1G02490	0.983075	0	6.14142	0	0	0
AT1G02500	57231.6	39611.6	9413.77	16614.4	6052.72	4811.88
AT1G02510	0	0.878716	0	0	0	0
AT1G02520	96.3413	60.6314	12.2828	90.9405	1.16287	7.55566
AT1G02530	123.867	91.3865	49.1313	152.434	61.6319	56.1278
AT1G02540	0	0	0	0	0	0
AT1G02550	0.983075	1.75743	0	0	0	0
AT1G02560	2109.68	2322.45	2137.21	2277.84	1936.17	2197.62
AT1G02570	43.2553	84.3567	0	4.3305	0	4.31752
AT1G02575	0	0	0	0	0	0
AT1G02580	16.7123	30.7551	0	0.8661	3.4886	4.31752
AT1G02590	0	0	0	0	0	1.07938
AT1G02600	0	0	0	0	0	0
AT1G02610	64.8829	39.5422	66.532	58.8948	238.387	35.6196
AT1G02620	2.94922	0.878716	0	0	0	1.07938
AT1G02630	796.29	321.61	1064.51	707.604	1.16287	3.23814
AT1G02640	4745.3	5327.65	3049.21	3625.49	588.41	1452.85
AT1G02650	19.6615	15.8169	148.418	29.4474	427.935	175.939
AT1G02660	439.434	417.39	942.707	263.294	2083.86	1368.65
AT1G02670	8.84767	18.453	8.18855	11.2593	0	2.15876
AT1G02680	116.003	99.2949	138.182	118.656	148.847	185.653
AT1G02681	0	0.878716	4.09428	0	0	0
AT1G02690	631.134	759.211	1359.3	1351.98	17.443	44.2546
AT1G02700	0	1.75743	1.02357	0	0	0
AT1G02705	7.8646	7.02973	4.09428	26.8491	0	0
AT1G02710	0	0	0	0	0	0
AT1G02720	464.994	668.703	259.987	374.155	311.648	410.165
AT1G02730	2112.63	2354.96	5684.9	5383.68	202.339	172.701
AT1G02740	217.259	188.924	392.027	208.73	193.036	189.971
AT1G02750	95.3582	111.597	122.828	107.396	191.873	82.0329
AT1G02760	0	0	0	0	0	0
AT1G02770	19.6615	23.7253	8.18855	9.5271	12.7915	11.8732
AT1G02780	16815.5	14918	18633.1	18376	13988.1	16242.5
AT1G02790	36.3738	274.159	19367	3468.73	605.853	347.56
AT1G02800	0	4.39358	0	3.4644	0	2.15876
AT1G02810	90.4429	69.4186	187.313	66.6897	2.32573	3.23814
AT1G02813	0	0	0	0	0	0
AT1G02816	58.9845	72.9334	49.1313	105.664	186.059	175.939
AT1G02820	14.7461	17.5743	1.02357	16.4559	0	0
AT1G02830	0	0	0	0	0	0
AT1G02840	2130.32	2155.49	2200.67	1542.52	2446.67	3664.5
AT1G02850	63.8998	28.1189	72.6734	29.4474	6.97719	0
AT1G02860	1969.1	1672.2	2689.94	2281.31	865.172	786.868
AT1G02870	202.513	203.862	284.552	488.48	366.303	242.861
AT1G02880	101.257	138.837	42.9899	81.4134	66.2834	87.4298
AT1G02890	94.3752	130.929	129.993	94.4049	118.612	85.2711
AT1G02900	559.369	630.039	74.7206	131.647	266.296	179.177
AT1G02910	583.946	475.385	418.64	385.415	851.218	669.216
AT1G02920	21.6276	25.4828	6.14142	31.1796	4.65146	5.3969
AT1G02930	43.2553	53.6017	19.4478	73.6185	2.32573	1.07938
AT1G02940	0	0	0	0	0	0
AT1G02950	636.049	470.992	1214.98	1496.62	1.16287	6.47628
AT1G02952	0	0	0	0	0	0
AT1G02960	539.708	564.136	671.461	556.902	908.198	853.79
AT1G02965	0	0	0	0	0	0
AT1G02970	14.7461	11.4233	20.4714	32.9118	0	0
AT1G02980	0	0	0	0	0	0
AT1G02990	85.5275	121.263	140.229	171.488	61.6319	123.049
AT1G03000	348.991	357.637	412.498	271.089	338.394	400.45
AT1G03010	42.2722	59.7527	25.5892	46.7694	198.85	127.367
AT1G03020	0	0	0	0	0	0
AT1G03030	202.513	231.981	308.094	260.696	183.733	144.637
AT1G03040	1454.95	1146.72	1907.93	1686.3	1390.79	1178.68
AT1G03050	0	25.4828	2107.53	220.856	61.6319	43.1752
AT1G03055	20.6446	14.0595	3.07071	9.5271	0	1.07938
AT1G03060	1341.9	1350.59	1256.94	1329.46	2302.47	2481.5
AT1G03070	98.3075	86.1142	228.256	181.881	2.32573	9.71442
AT1G03080	2510.77	1427.03	2333.74	1857.78	3659.54	2040.03
AT1G03090	322.448	389.271	277.387	186.212	325.602	564.516
AT1G03100	19.6615	10.5446	10.2357	20.7864	25.583	18.3495
AT1G03103	0	0	0	0	0	0
AT1G03106	0	0.878716	1.02357	0.8661	0	0
AT1G03110	118.952	147.624	139.205	207.864	84.8892	65.8422
AT1G03120	27.5261	18.453	31.7306	25.1169	0	3.23814
AT1G03130	3883.14	4171.26	1435.04	2361.85	3340.91	2027.08
AT1G03140	940.802	789.087	733.899	957.041	904.71	1090.17
AT1G03150	171.055	181.894	105.428	168.023	158.15	184.574
AT1G03160	178.92	188.924	187.313	137.71	79.0749	205.082
AT1G03165	0	0.878716	0	0	3.4886	0
AT1G03170	118.952	51.8442	16.3771	43.305	83.7263	62.6041
AT1G03180	9.83075	10.5446	14.33	50.2338	16.2801	2.15876
AT1G03190	273.295	192.439	379.744	188.81	152.335	183.495
AT1G03200	0	0	1.02357	0	0	0
AT1G03210	492.52	379.605	553.751	459.033	1481.49	946.617
AT1G03220	492.52	453.417	116.687	208.73	246.528	295.75
AT1G03230	60.9506	61.5101	141.253	96.1371	103.495	201.844
AT1G03240	0	0	0	0	0	0
AT1G03250	336.211	310.187	248.727	371.557	377.931	383.18
AT1G03260	298.855	428.813	198.572	261.562	247.69	384.259
AT1G03270	72.7475	67.6611	170.936	42.4389	23.2573	24.8257
AT1G03280	1714.48	1769.73	2145.4	1024.6	2248.98	2178.19
AT1G03290	607.54	536.017	575.246	526.589	1372.18	1133.35
AT1G03300	0	0	0	0	0	0
AT1G03310	237.904	216.164	184.242	220.856	150.01	274.163
AT1G03320	0	0	0	0	0	0
AT1G03325	0	0	0	0	0	0
AT1G03330	1113.82	883.988	1156.63	1068.77	962.853	773.916
AT1G03340	1.96615	7.90844	0	1.7322	0	8.63504
AT1G03350	1415.63	1778.52	1113.64	1383.16	2445.51	2264.54
AT1G03360	186.784	188.045	204.714	247.705	182.57	103.621
AT1G03365	322.448	273.281	510.761	271.089	265.133	165.145
AT1G03370	413.874	433.207	357.226	392.343	981.459	908.838
AT1G03380	966.362	999.979	997.98	717.997	1930.36	1857.61
AT1G03390	0	0	0	0	0	0
AT1G03395	0	0	0	0	0	0
AT1G03400	263.464	307.551	40.9428	113.459	1203.57	857.028
AT1G03410	71.7644	111.597	45.037	56.2965	390.723	194.288
AT1G03420	35.3907	20.2105	14.33	27.7152	94.1921	32.3814
AT1G03430	344.076	397.18	508.714	328.252	676.788	554.802
AT1G03440	78.646	69.4186	78.8148	95.271	143.032	143.558
AT1G03445	0	0.878716	1.02357	19.9203	0	0
AT1G03457	13.763	21.9679	159.677	82.2795	11.6287	8.63504
AT1G03470	150.41	86.1142	393.051	159.362	0	3.23814
AT1G03475	1394	1529.84	1189.39	1157.11	1774.53	1450.69
AT1G03490	0	0	0	0	0	0
AT1G03495	200.547	109.839	103.38	29.4474	132.567	58.2865
AT1G03502	0	0.878716	1.02357	1.7322	0	1.07938
AT1G03506	4.91537	4.39358	4.09428	4.3305	10.4658	2.15876
AT1G03510	110.104	135.322	188.337	77.0829	379.094	101.462
AT1G03515	0	0	0	0	0	0
AT1G03520	262.481	215.285	176.054	307.466	230.247	273.083
AT1G03530	334.245	239.889	488.243	536.982	386.071	241.781
AT1G03540	4.91537	0.878716	1.02357	0	5.81433	7.55566
AT1G03545	4.91537	6.15101	5.11785	8.661	1.16287	7.55566
AT1G03550	652.761	401.573	948.849	464.23	516.312	524.579
AT1G03560	383.399	369.061	424.781	148.103	675.625	467.372
AT1G03570	0	0	0	0	0	0
AT1G03580	6.88152	7.02973	0	6.9288	0	1.07938
AT1G03590	381.433	449.024	364.391	297.938	939.596	688.645
AT1G03600	3479.1	3188.86	1840.38	2003.29	3116.48	3423.79
AT1G03610	712.729	500.868	1154.59	764.766	665.159	612.009
AT1G03620	247.735	241.647	262.034	210.462	137.218	265.528
AT1G03630	477.774	505.262	216.997	543.911	55.8176	73.3979
AT1G03640	0	0	0	0	0	0
AT1G03650	44.2384	40.4209	65.5084	55.4304	186.059	75.5566
AT1G03660	0.983075	3.51486	0	20.7864	10.4658	0
AT1G03670	0	0	0	0	0	0
AT1G03680	946.701	862.02	421.711	731.855	558.176	769.598
AT1G03687	149.427	190.681	158.653	163.693	253.505	187.812
AT1G03700	0	0.878716	0	0	0	3.23814
AT1G03710	4.91537	21.0892	5.11785	17.322	1.16287	17.2701
AT1G03720	0	0	0	0	0	0
AT1G03730	976.193	992.07	1141.28	571.626	2076.88	1299.57
AT1G03740	163.19	158.169	109.522	142.907	308.159	193.209
AT1G03743	0	0	0	0	0	0
AT1G03746	0	0	0	0	0	0
AT1G03750	169.089	152.018	227.232	105.664	47.6775	146.796
AT1G03760	117.969	113.354	155.583	118.656	197.687	265.528
AT1G03770	232.989	167.835	246.68	149.835	53.4918	169.463
AT1G03780	22.6107	16.6956	37.8721	81.4134	1.16287	3.23814
AT1G03790	0	0	0	0	0	0
AT1G03800	1.96615	7.02973	3.07071	7.7949	0	0
AT1G03810	0	0	0	0	0	1.07938
AT1G03820	1143.32	1247.78	1149.47	3599.51	31.3974	39.9371
AT1G03830	766.798	632.675	928.377	745.712	830.286	422.038
AT1G03840	164.173	70.2973	234.397	229.517	0	2.15876
AT1G03850	68.8152	57.1165	0	17.322	0	8.63504
AT1G03860	544.623	602.799	589.576	1031.53	1374.51	1044.84
AT1G03870	128.783	154.654	1.02357	32.0457	338.394	1024.33
AT1G03880	0	0	14.33	0	0	0
AT1G03890	0	0	0	0	0	0
AT1G03900	2030.05	1677.47	1385.91	1707.08	1971.06	1813.36
AT1G03905	125.834	135.322	81.8855	71.0202	96.5179	88.5092
AT1G03910	1579.8	1370.8	1793.29	1713.15	1281.48	1292.02
AT1G03920	567.234	601.92	204.714	177.551	37.2117	45.334
AT1G03930	321.465	406.845	269.199	386.281	345.371	617.406
AT1G03935	28.5092	28.1189	30.7071	15.5898	33.7231	18.3495
AT1G03940	176.953	116.869	151.488	104.798	102.332	127.367
AT1G03950	287.058	240.768	169.912	174.952	350.023	331.37
AT1G03960	119.935	94.9013	160.7	142.907	136.055	110.097
AT1G03970	1018.47	802.268	935.542	886.02	1771.04	2327.14
AT1G03980	3.9323	2.63615	1.02357	0	0	0
AT1G03982	0	0	0	0	0	0
AT1G03987	0	0	0	0	0	0
AT1G03990	13.763	16.6956	37.8721	36.3762	19.7687	31.302
AT1G03993	0	0	0	0	0	0
AT1G03997	0	0	0	0	0	0
AT1G04000	243.802	222.315	136.135	342.976	244.202	295.75
AT1G04003	0	0	0	0	0	0
AT1G04007	0	0	0	0	0	0
AT1G04010	133.698	129.171	225.185	199.203	195.361	200.765
AT1G04013	0	0	0	0	0	0
AT1G04017	0	0	0	0	0	0
AT1G04020	16.7123	30.7551	10.2357	70.1541	0	0
AT1G04023	0	0	0	0	0	0
AT1G04030	24.5769	21.9679	71.6498	93.5388	5.81433	8.63504
AT1G04033	0	0	0	0	0	0
AT1G04037	0	5.2723	3.07071	0.8661	2.32573	3.23814
AT1G04040	45.2214	42.1784	4.09428	80.5473	65.1205	87.4298
AT1G04043	0	0	0	0	0	0
AT1G04047	0	0	0	0	0	0
AT1G04050	397.162	310.187	611.071	376.754	106.984	171.621
AT1G04053	0	0	0	0	0	0
AT1G04057	0	0	0	0	0	0
AT1G04063	0	0	0	0	0	0
AT1G04067	0	0.878716	2.04714	1.7322	2.32573	0
AT1G04070	41.2891	38.6635	34.8014	84.0117	46.5146	42.0958
AT1G04073	0	0	0	0	0	0
AT1G04077	0	0	0	0	0	0
AT1G04080	453.197	367.303	523.044	555.17	766.329	636.834
AT1G04083	0	0	0	0	0	0
AT1G04087	0	0	0	0	0	0
AT1G04090	19.6615	23.7253	17.4007	30.3135	3.4886	10.7938
AT1G04093	0	0	0	0	0	0
AT1G04097	0	0	0	0	0	0
AT1G04100	353.907	470.992	275.34	214.793	82.5635	158.669
AT1G04103	0	0	0	0	0	0
AT1G04105	0	0	0	0	0	0
AT1G04110	0	0.878716	0	0	0	0
AT1G04117	0	0	0	0	0	0
AT1G04120	885.75	745.151	1362.37	1086.96	451.192	532.135
AT1G04123	0	0	0	0	0	0
AT1G04127	0.983075	0	0	0	0	0
AT1G04130	36.3738	49.2081	60.3906	70.1541	81.4006	46.4134
AT1G04133	0	0	0	0	0	0
AT1G04137	0	0	0	0.8661	0	0
AT1G04140	2308.26	2579.03	2479.08	2242.33	3214.16	3396.81
AT1G04143	0	0	0	0	0	0
AT1G04147	0	0	0	0	0	0
AT1G04150	0	0	0	0	0	0
AT1G04153	0	0	0	0	0	0
AT1G04157	0	0	0	0	0	0
AT1G04160	289.024	211.771	311.165	310.064	454.681	535.373
AT1G04163	0	0	0	0	0	0
AT1G04167	0	0	0	0	0	0
AT1G04170	1641.73	2055.32	1896.67	2147.93	2122.23	1526.24
AT1G04173	0	0	0	0.8661	3.4886	0
AT1G04177	0	0	0	0	0	0
AT1G04180	4.91537	3.51486	6.14142	2.5983	0	0
AT1G04183	0	0	0	0	0	0
AT1G04187	2.94922	0.878716	2.04714	0.8661	8.14006	2.15876
AT1G04190	524.962	449.024	537.374	833.188	547.71	321.655
AT1G04193	3.9323	8.78716	0	2.5983	9.30293	7.55566
AT1G04197	0	1.75743	0	0	1.16287	0
AT1G04200	281.159	361.152	170.936	248.571	341.883	419.879
AT1G04203	0	0	0	0	0	0
AT1G04207	0	0	0	0	0	0
AT1G04210	191.7	177.501	235.421	239.044	181.407	232.067
AT1G04213	0	0	0	0	0	0
AT1G04217	1.96615	0.878716	3.07071	0	1.16287	5.3969
AT1G04220	588.862	650.25	12.2828	99.6015	4.65146	14.0319
AT1G04223	33.4245	50.9655	36.8485	12.9915	47.6775	12.9526
AT1G04227	0	0	0	0	0	0
AT1G04230	204.48	212.649	207.785	181.015	306.997	220.194
AT1G04233	0	0	0	0	0	0
AT1G04237	0	0	0	0	0	0
AT1G04240	58.0014	86.9929	126.923	95.271	50.0032	35.6196
AT1G04243	0	0	0	0	0	0
AT1G04247	0	0	0	0	0	0
AT1G04250	32.4415	51.8442	21.495	27.7152	5.81433	1.07938
AT1G04253	0	0	0	0	0	0
AT1G04257	0	0	1.02357	0	0	0
AT1G04260	421.739	370.818	304	510.999	568.641	329.211
AT1G04263	0	0	0	0	0	0
AT1G04267	0	0	0	0	0	0
AT1G04270	1839.33	1700.32	1890.53	2933.48	1871.05	1614.75
AT1G04273	0	0	0	0	0	0
AT1G04277	0	0	0	0	0	0
AT1G04280	36.3738	26.3615	19.4478	16.4559	50.0032	106.859
AT1G04283	0	0	0	0	0	0
AT1G04287	0	0	0	0	0	0
AT1G04290	74.7137	68.5398	48.1078	71.0202	132.567	75.5566
AT1G04293	0	0	0	0	0	0
AT1G04295	0	0	0	0	0	0
AT1G04297	0	0	0	0	0	0
AT1G04300	488.588	355.88	577.293	571.626	798.889	974.681
AT1G04303	0	0	0	0	0	0
AT1G04307	0	0	0	0	0	0
AT1G04310	485.639	234.617	837.28	352.503	475.612	225.591
AT1G04313	0	0	0	0	0	0
AT1G04320	0	0	0	0	0	0
AT1G04323	0	0	0	0	0	0
AT1G04327	0	0	0	0	0	0
AT1G04330	64.8829	20.2105	87.0034	85.7439	0	0
AT1G04333	0	0	0	0	0	0
AT1G04337	0	0	0	0	0	0
AT1G04340	247.735	239.011	202.667	301.403	133.73	174.86
AT1G04343	0	0	0	0	0	0
AT1G04347	0	0	0	0	0	0
AT1G04350	221.192	359.395	111.569	206.132	305.834	623.882
AT1G04353	0	0	0	0	0	0
AT1G04357	0.983075	0.878716	1.02357	0	1.16287	0
AT1G04360	9.83075	8.78716	0	0	12.7915	17.2701
AT1G04363	0	0	0	0	0	0
AT1G04367	3.9323	9.66588	4.09428	0.8661	4.65146	10.7938
AT1G04370	1.96615	0	0	0	0	0
AT1G04373	0	0	0	0	0	0
AT1G04377	0	0	0	0	0	0
AT1G04380	5.89845	7.02973	20.4714	59.7609	0	0
AT1G04383	0	0	0	0	0	0
AT1G04387	0	0	0	0	0	0
AT1G04390	214.31	160.805	205.737	202.667	283.739	268.766
AT1G04397	0	0	0	0	0	0
AT1G04400	2266.97	2080.8	2231.38	2537.67	3833.97	3808.05
AT1G04403	0	0	0	0	0	0
AT1G04407	0	0	0	0	0	0
AT1G04410	2651.35	3143.17	2437.12	4108.78	2445.51	3781.07
AT1G04413	0	0	0	0	0	0
AT1G04417	0	0	0	0	0	0
AT1G04420	1022.4	1291.71	635.637	636.584	940.758	718.867
AT1G04425	40.3061	28.1189	95.1919	60.627	0	1.07938
AT1G04427	0	0	0	0	0	0
AT1G04430	2181.44	2850.55	2047.14	2792.31	5877.12	7415.34
AT1G04433	0	0	0	0	0	0
AT1G04437	0	0	0	0	0	0
AT1G04440	464.011	484.172	424.781	494.543	764.003	1055.63
AT1G04443	0	0	0	0	0	0
AT1G04445	2.94922	0	0	2.5983	0	7.55566
AT1G04447	0	0	0	0	0	0
AT1G04450	0	1.75743	91.0977	25.983	0	0
AT1G04453	0	0	0	0	0	0
AT1G04455	0	0	0	0	0	0
AT1G04457	0	0	0	0	0	0
AT1G04463	0	0	0	0	0	0
AT1G04467	0	0	0	0	0	0
AT1G04470	0	17.5743	1926.36	355.967	54.6547	36.6989
AT1G04473	0	0	0	0	0	0
AT1G04477	0	0	0	0	0	0
AT1G04480	1167.89	1069.4	1254.9	1517.41	1580.33	803.059
AT1G04483	0	0	0	0	0	0
AT1G04487	0	0	0	0	0	0
AT1G04490	7.8646	18.453	13.3064	19.0542	0	0
AT1G04493	0	0	0	0	0	0
AT1G04497	0	0	0	0	0	0
AT1G04500	0	0	34.8014	5.1966	0	1.07938
AT1G04503	0	0	0	0	0	0
AT1G04507	0	0	0	0	0	0
AT1G04510	515.131	543.046	593.67	1145.85	365.14	465.213
AT1G04513	0	0	0	0	0	0
AT1G04517	0	0	0	0	0	0
AT1G04520	110.104	111.597	203.69	320.457	0	1.07938
AT1G04523	0	0	0	0	0	0
AT1G04527	0	0	0	0	0	0
AT1G04530	573.132	892.775	609.024	358.565	430.26	266.607
AT1G04533	0	0	0	0	0	0
AT1G04537	0	0	0	0	0	0
AT1G04540	938.836	1059.73	5469.95	1680.23	1378	1049.16
AT1G04547	0	0	0	0	0	1.07938
AT1G04550	739.272	838.295	718.546	617.529	203.502	237.464
AT1G04555	66.8491	106.325	59.367	62.3592	86.0521	92.8267
AT1G04557	0	0	0	0	0	0
AT1G04560	0.983075	3.51486	25.5892	0.8661	0	0
AT1G04563	0	0	0	0	0	0
AT1G04567	0	0	0	0	0	0
AT1G04570	79.629	70.2973	51.1785	75.3507	40.7003	48.5721
AT1G04573	0	0	0	0	0	0
AT1G04577	0	0	0	0	0	0
AT1G04580	34.4076	78.2057	2.04714	19.9203	0	0
AT1G04583	0	0	0	0	0	0
AT1G04587	0	0	0	0	0	0
AT1G04590	377.501	388.392	422.734	440.845	365.14	314.1
AT1G04593	0	0	0	0	0	0
AT1G04597	0	0	0	0	0	0
AT1G04600	13.763	2.63615	41.9663	32.9118	20.9316	1.07938
AT1G04603	0	0	0	0	0	0
AT1G04607	0	0	0	0	0	0
AT1G04610	1.96615	1.75743	0	0	0	0
AT1G04620	131.732	183.652	170.936	120.388	95.355	145.716
AT1G04623	0	0	0	0	0	0
AT1G04625	0	0	0	0.8661	0	0
AT1G04630	1829.5	1891	1465.75	1198.68	1674.53	1519.77
AT1G04635	12.78	10.5446	7.16498	19.9203	2.32573	4.31752
AT1G04640	352.924	499.989	280.458	256.366	716.325	520.261
AT1G04643	0	0	0	0	0	0
AT1G04645	0	0	0	0	0	0
AT1G04647	0	0	0	0	0	0
AT1G04650	18.6784	11.4233	17.4007	35.5101	0	2.15876
AT1G04653	0	0	0	0	0	0
AT1G04657	0	0	0	0	0	0
AT1G04660	0.983075	0	0	0	44.1889	11.8732
AT1G04667	0	0	0	0	0	0
AT1G04670	0	0	0	0	0	0
AT1G04673	0	0	0	0	0	0
AT1G04677	0	0	0	0	0	0
AT1G04680	4597.84	8860.09	2950.95	10252.9	11142.6	10885.6
AT1G04683	0	0	0	0	0	0
AT1G04687	0	0	0	0	0	0
AT1G04690	920.158	1350.59	1148.44	1290.49	745.397	1022.17
AT1G04693	0	0	0	0	0	0
AT1G04697	0	0	0	0	0	0
AT1G04700	37.3568	14.0595	276.364	50.2338	48.8404	7.55566
AT1G04703	0	0	0	0	0	0
AT1G04707	0	0	0	0	0	0
AT1G04710	555.437	411.239	630.519	414.862	340.72	404.768
AT1G04713	0	0	0	0	0	0
AT1G04717	0	0	0	0	0	0
AT1G04720	0	0	0	0	0	0
AT1G04723	0	0	0	0	0	0
AT1G04730	27.5261	56.2378	20.4714	79.6812	46.5146	7.55566
AT1G04733	0	0	0	0	0	0
AT1G04737	0	0	0	0	0	0
AT1G04743	0	0	0	0	0	0
AT1G04747	0	0	0	0	0	0
AT1G04750	4655.84	6303.91	4324.58	4041.22	3920.02	4782.73
AT1G04753	0	0	0	0	0	0
AT1G04760	79.629	139.716	231.327	152.434	1.16287	24.8257
AT1G04763	0	0	0	0	0	0
AT1G04767	0	0	0	0	0	0
AT1G04770	278.21	121.263	411.475	161.961	87.2149	43.1752
AT1G04773	0	0	0	0	0	0
AT1G04778	274.278	237.253	252.822	388.879	16.2801	17.2701
AT1G04780	549.539	612.465	411.475	420.925	1704.76	2183.59
AT1G04783	0	0	0	0	0	0
AT1G04787	0	0	0	0	0	0
AT1G04790	447.299	433.207	567.057	446.042	351.185	558.04
AT1G04793	0.983075	0.878716	0	0	2.32573	2.15876
AT1G04797	0	0	0	0	0	0
AT1G04800	19.6615	37.7848	0	6.9288	0	0
AT1G04803	0	0	0	0	0	0
AT1G04807	0	0	0	0	0	0
AT1G04810	401.094	338.306	490.29	585.484	501.195	443.625
AT1G04813	0	0	0	0	0	0
AT1G04817	0	0	0	0	0	0
AT1G04820	35125.3	44977.1	15732.3	27225.9	35218.6	22976.8
AT1G04823	0	0	0	0	0	0
AT1G04827	0	0	0	0	0	0
AT1G04830	529.877	552.712	612.094	538.714	947.736	1008.14
AT1G04833	0	0	0	0	0	0
AT1G04837	0	0	0	0	0	0
AT1G04840	16.7123	13.1807	3.07071	16.4559	36.0488	5.3969
AT1G04847	0	0	0	0	0	0
AT1G04850	1172.81	1086.97	970.344	736.185	848.892	998.427
AT1G04853	0	0	0	0	0	0
AT1G04857	0	0	0	0	0	0
AT1G04860	601.642	669.582	511.785	437.381	937.27	837.599
AT1G04863	0	0	0	0	0	0
AT1G04867	0	0	0	0	0	0
AT1G04870	452.214	521.079	678.626	558.635	701.208	754.487
AT1G04873	0	0	0	0	0	0
AT1G04877	0.983075	0	0	0	0	0
AT1G04880	2.94922	10.5446	28.6599	38.9745	0	0
AT1G04883	0	0	0	0	0	0
AT1G04887	0	0	0	0	0	0
AT1G04890	0	1.75743	107.475	12.9915	0	1.07938
AT1G04893	0	0	0	0	0	0
AT1G04895	0	0	0	0	0	0
AT1G04897	0	0	0	0	0	0
AT1G04900	67.8321	61.5101	95.1919	74.4846	60.469	48.5721
AT1G04907	0.983075	2.63615	0	3.4644	0	6.47628
AT1G04910	918.192	1202.08	824.997	779.49	1100.07	1262.88
AT1G04913	0	0	0	0	0	0
AT1G04917	0	0	0	0	0	0
AT1G04920	1.96615	1.75743	20.4714	12.9915	9.30293	0
AT1G04923	0	0	0	0	0	0
AT1G04927	0	0	0	0	0	0
AT1G04930	66.8491	51.8442	51.1785	82.2795	83.7263	52.8896
AT1G04933	0	0	0	0	0	0
AT1G04937	0	0	0	0	0	0
AT1G04940	0	0	0	0	0	0
AT1G04943	0	0	0	0	0	0
AT1G04945	160.241	145.867	221.091	245.972	134.892	136.002
AT1G04947	0	0	0	0	0	0
AT1G04950	182.852	217.043	255.892	320.457	381.42	296.83
AT1G04953	0	0	0	0	0	0
AT1G04957	0	0	1.02357	0.8661	0	0
AT1G04960	1431.36	1289.08	1751.33	1151.91	2864.14	2948.87
AT1G04963	0	0	0	0	0	0
AT1G04967	0	0	4.09428	0	0	0
AT1G04970	331.296	276.796	306.047	303.135	488.404	482.483
AT1G04973	0	0	0	0	0	0
AT1G04977	0	0	0	0	0	0
AT1G04980	153.36	287.34	125.899	176.684	91.8664	30.2227
AT1G04983	0	0	0	0	0	0
AT1G04985	1165.93	1036.88	1617.24	638.316	1352.41	1054.55
AT1G04987	0	0	0	0	0	0
AT1G04990	80.6121	104.567	92.1212	142.907	105.821	92.8267
AT1G04997	0	0	0	0	0	0
AT1G05000	9.83075	6.15101	4.09428	8.661	0	0
AT1G05003	0	0	0	0	0	0
AT1G05005	0	0	0	0	0	0
AT1G05007	0	0	0	0	0	0
AT1G05010	48.1707	86.1142	40.9428	90.9405	73.2605	33.4608
AT1G05013	0	0	0	0	0	0
AT1G05017	0	0	0	0	0	0
AT1G05020	1.96615	0.878716	158.653	61.4931	6.97719	2.15876
AT1G05023	0	0	0	0	0	0
AT1G05027	0	0	0	0	1.16287	0
AT1G05030	247.735	230.224	237.468	169.756	369.791	409.085
AT1G05033	0	0	0	0	0	0
AT1G05035	0	0	0	0	0	0
AT1G05037	0	0	0	0	0	0
AT1G05040	0.983075	0	0	0	0	0
AT1G05043	0	0	0	0	0	0
AT1G05047	0	0	0	0	0	0
AT1G05053	0	0	0	0	0	0
AT1G05055	123.867	105.446	74.7206	112.593	109.309	117.652
AT1G05057	0	0	0	0	0	0
AT1G05060	443.367	429.692	357.226	448.64	974.482	933.664
AT1G05061	0	0.878716	0	0.8661	0	0
AT1G05065	4.91537	6.15101	0	1.7322	8.14006	10.7938
AT1G05067	0	0	0	0	0	0
AT1G05070	530.86	435.843	488.243	695.478	487.241	808.456
AT1G05073	0	0	0	0	0	0
AT1G05077	0	0	0	0	0	0
AT1G05080	0	0	0	0	0	0
AT1G05083	0	0	0	0	0	0
AT1G05085	0	0	0	0	0	0
AT1G05087	0.983075	0.878716	1.02357	0.8661	0	0
AT1G05090	5.89845	7.90844	7.16498	6.0627	2.32573	7.55566
AT1G05093	0	0	0	0	0	0
AT1G05097	0	0	0	0	0	0
AT1G05100	129.766	117.748	138.182	43.305	22.0945	6.47628
AT1G05103	0	0	0	0	0	0
AT1G05107	0	0	0	0	0	0
AT1G05113	0	0	0	0	0	0
AT1G05117	0	0	0	0	0	0
AT1G05120	756.967	596.648	1229.31	614.065	620.97	746.931
AT1G05123	0	0	0	0	0	0
AT1G05127	0	0	0	0	0	0
AT1G05133	0.983075	2.63615	4.09428	0	5.81433	1.07938
AT1G05135	745.17	796.995	9.21212	98.7354	3.4886	21.5876
AT1G05136	0	0	0	0	0	0
AT1G05137	0	0	0	0	0	0
AT1G05140	1181.66	1006.13	926.33	840.117	1089.61	1043.76
AT1G05143	0	0	0	0	0	0
AT1G05147	0	0	0	0	0	0
AT1G05150	1042.06	963.951	833.185	762.168	572.13	793.345
AT1G05153	0	0	0	0	0	0
AT1G05160	111.087	131.807	219.044	212.195	237.225	245.019
AT1G05163	0	0	0	0	0	0
AT1G05170	1907.16	2013.14	536.35	569.894	416.306	277.401
AT1G05173	0	0	3.07071	0	0	0
AT1G05177	0.983075	1.75743	0	0	0	0
AT1G05180	976.193	948.134	1394.1	840.117	1331.48	874.298
AT1G05183	0	0	0	0	0	0
AT1G05187	0	0	0	0	0	0
AT1G05190	4919.3	4393.58	3128.03	3044.34	3902.58	5347.25
AT1G05193	0	0	0	0	0	0
AT1G05197	0	0	0	0	0	0
AT1G05200	62.9168	72.9334	83.9327	52.8321	67.4462	158.669
AT1G05203	0	0	0	0	0	0
AT1G05205	37.3568	43.9358	33.7778	77.949	43.026	34.5402
AT1G05207	0	0	0	0	0	0
AT1G05210	30.4753	70.2973	30.7071	81.4134	86.0521	55.0484
AT1G05213	0	0	0	0	0	0
AT1G05217	0	0	0	0	0	0
AT1G05220	0	0.878716	0	0.8661	13.9544	12.9526
AT1G05223	0	0	0	0	0	0
AT1G05227	0	0	0	0	0	0
AT1G05230	0	3.51486	1.02357	0	1.16287	0
AT1G05233	0	0	0	0	0	0
AT1G05237	0	0	0	0	0	0
AT1G05240	0.983075	1.75743	1.02357	1.7322	0	1.07938
AT1G05243	0	0	0	0	0	0
AT1G05247	0	0	0	0	0	0
AT1G05250	0	0	0	0	0	0
AT1G05253	0	0	0	0	0	0
AT1G05257	0	0	0	0	0	0
AT1G05260	219.226	295.249	186.29	693.746	86.0521	74.4772
AT1G05263	0	0	0	0	0	0
AT1G05267	0	0	0	0	0	0
AT1G05270	818.901	1034.25	529.185	421.791	725.628	508.388
AT1G05273	0	0	0	0	0	0
AT1G05277	0	0	0	0	0	0
AT1G05280	0	0	0	0	0	0
AT1G05283	0	0	0	0	0	0
AT1G05287	0	0	0	0	0	0
AT1G05290	0	0	0	0	0	0
AT1G05291	0	0	0	0	0	0
AT1G05293	0	0	0	0	0	0
AT1G05297	0	0	0	0	0	0
AT1G05300	176.953	250.434	389.98	333.449	570.967	783.63
AT1G05303	0	0	0	0	0	0
AT1G05307	0	0	0	0	0	0
AT1G05310	60.9506	38.6635	1.02357	10.3932	9.30293	2.15876
AT1G05313	0	0	0	0	0	0
AT1G05317	0	0	0	0	0	0
AT1G05320	368.653	410.36	472.889	411.398	484.915	261.21
AT1G05323	0	0	0	0	0	0
AT1G05327	0	0	0	0	0	0
AT1G05330	0	0.878716	0	10.3932	0	1.07938
AT1G05333	0	0	0	0	0	0
AT1G05337	0	0	0	0	0	0
AT1G05340	324.415	170.471	163.771	122.12	8.14006	3.23814
AT1G05343	0	0	0	0	0	0
AT1G05347	0	0	0	0	0	0
AT1G05350	600.659	666.067	717.522	561.233	480.264	514.864
AT1G05353	0	0	0	0	0	0
AT1G05357	0	0	0	0	0	0
AT1G05360	201.53	261.857	331.636	240.776	136.055	161.907
AT1G05363	0	0	0	0	0	0
AT1G05367	0	0	0	0	0	0
AT1G05370	9.83075	14.9382	20.4714	36.3762	0	1.07938
AT1G05373	0	0	0	0	0	0
AT1G05377	0	0	0	0	0	0
AT1G05380	777.612	955.164	871.057	611.467	684.928	875.378
AT1G05383	0	0	0	0	0	0
AT1G05385	266.413	217.043	271.246	196.605	341.883	288.195
AT1G05387	0	0	0	0	0	0
AT1G05390	0	0	0	0	0	0
AT1G05397	1.96615	0	0	0	0	0
AT1G05400	95.3582	94.9013	132.04	99.6015	0	39.9371
AT1G05407	0	0	0	0	0	0
AT1G05410	623.269	559.742	628.472	606.27	452.355	708.074
AT1G05413	0	0	0	0	0	0
AT1G05417	0	0	0	0	0	0
AT1G05420	11.7969	17.5743	41.9663	17.322	13.9544	28.0639
AT1G05423	0	0	0	0	0	0
AT1G05427	0	0	0	0	0	0
AT1G05430	226.107	198.59	210.855	272.822	324.44	490.039
AT1G05433	0	0	0	0	0	0
AT1G05440	14.7461	7.90844	7.16498	43.305	0	3.23814
AT1G05443	0	0	0	0	0	0
AT1G05447	0	0	0	0	0	0
AT1G05450	0	0	0	0	0	0
AT1G05453	0	0	0	0	0	0
AT1G05460	1116.77	932.318	1705.27	569.894	551.198	699.439
AT1G05463	0	0	0	0	0	0
AT1G05467	0	0	0	0	0	0
AT1G05470	286.075	223.194	725.711	403.603	8.14006	18.3495
AT1G05473	0	0	0	0	0	0
AT1G05477	0	0	0	0	0	0
AT1G05483	0	0	0	0	0	0
AT1G05487	0	0	0	0	0	0
AT1G05490	112.07	100.174	70.6263	103.066	522.127	561.278
AT1G05493	3.9323	4.39358	15.3535	3.4644	0	2.15876
AT1G05497	0	0	0	0	0	0
AT1G05500	685.203	688.913	525.091	593.279	807.029	876.457
AT1G05507	0	0	0	0	0	0
AT1G05510	2.94922	3.51486	25.5892	6.9288	3.4886	2.15876
AT1G05517	0	0	0	0.8661	2.32573	2.15876
AT1G05520	608.523	739.879	777.913	830.59	736.094	896.965
AT1G05523	0	0	0	0	0	0
AT1G05527	0	0	0	0	0	0
AT1G05530	0	0.878716	0	0	0	0
AT1G05533	0	0	0	0	0	0
AT1G05537	0	0	0	0	0	0
AT1G05540	3.9323	16.6956	20.4714	32.9118	0	0
AT1G05543	0	0.878716	0	0	0	0
AT1G05547	0	0	0	0	0	0
AT1G05550	0	2.63615	0	1.7322	4.65146	0
AT1G05553	0	0	0	0	0	0
AT1G05557	12.78	15.8169	9.21212	10.3932	0	1.07938
AT1G05560	0	0	0	0	0	0
AT1G05562	0	0	0	0	0	0
AT1G05563	0	0	0	0	0	0
AT1G05567	0	0	0	0	0	0
AT1G05570	3440.76	3477.08	5286.74	3094.58	24098.1	25615.9
AT1G05575	4.91537	1.75743	1.02357	2.5983	48.8404	46.4134
AT1G05577	0.983075	0	10.2357	0.8661	9.30293	3.23814
AT1G05580	2.94922	63.2675	4343	970.898	141.87	83.1123
AT1G05583	0	0	0	0	0	0
AT1G05587	0	0	0	0	0	0
AT1G05590	151.393	129.171	250.774	165.425	367.466	278.48
AT1G05593	0	0	0	0	0	0
AT1G05597	0	0	0	0	0	0
AT1G05600	419.773	362.031	543.515	238.178	553.524	430.673
AT1G05603	0	0	0	0	0	0
AT1G05607	0	0	0	0	0	0
AT1G05610	31.4584	28.1189	189.36	84.8778	0	2.15876
AT1G05613	0	0	0	0	0	0
AT1G05615	0	0	0	0	0	0
AT1G05617	0	0	0	0	0	0
AT1G05620	527.911	640.584	656.108	381.95	898.895	952.014
AT1G05623	0	0	0	0	0	0
AT1G05630	96.3413	112.476	132.04	139.442	113.961	64.7628
AT1G05633	0	0	0	0	0	0
AT1G05640	229.056	216.164	526.115	328.252	38.3746	41.0165
AT1G05643	0	0	0	0	0	0
AT1G05647	0	0	0	0	0	0
AT1G05650	0	0.878716	0	0	0	0
AT1G05653	0	0	0	0	0	0
AT1G05657	0	0	0	0	0	0
AT1G05660	0	0	0	0	0	0
AT1G05663	0	0	0	0	0	0
AT1G05667	0	0	0	0	0	0
AT1G05670	18.6784	36.0274	99.2862	27.7152	37.2117	47.4927
AT1G05673	0	0	0	0	0	0
AT1G05675	4.91537	15.8169	7.16498	0	0	28.0639
AT1G05680	13.763	5.2723	3.07071	0	0	0
AT1G05683	0	0	0	0	0	0
AT1G05687	0	0	0	0	0	0
AT1G05690	118.952	123.02	144.323	137.71	263.971	307.623
AT1G05693	0	0	0	0	0	0
AT1G05697	0	0	0	0	0	0
AT1G05700	0	0	0	1.7322	0	2.15876
AT1G05703	0	0	0	0	0	0
AT1G05707	0	0	0	0	0	0
AT1G05710	79.629	77.327	92.1212	119.522	39.5374	34.5402
AT1G05713	0	0	0	0	0	0
AT1G05717	0	0	0	0	0	0
AT1G05720	233.972	216.164	151.488	269.357	352.348	236.384
AT1G05723	0	0	0	0	0	0
AT1G05727	0	0	0	0	0	0
AT1G05730	9.83075	6.15101	16.3771	22.5186	9.30293	0
AT1G05733	0	0	0	0	0	0
AT1G05737	0	0	0	0	0	0
AT1G05740	0	0	0	1.7322	0	0
AT1G05747	0	0	0	0	0	0
AT1G05750	100.274	163.441	229.28	149.835	175.593	117.652
AT1G05753	0	0	0	0	0	0
AT1G05757	0	0	0	0	0	0
AT1G05760	0	0	0	0	0	0
AT1G05763	0	0	0	0	0	0
AT1G05767	0	0	0	0	0	0
AT1G05770	155.326	101.931	141.253	245.106	0	2.15876
AT1G05773	0	0	0	0	0	0
AT1G05777	0	0	0	0	0	0
AT1G05780	75.6967	51.8442	65.5084	66.6897	96.5179	102.541
AT1G05783	4.91537	3.51486	11.2593	13.8576	40.7003	1.07938
AT1G05785	436.485	722.304	355.179	401.87	217.456	252.575
AT1G05787	0	0	0	0	0	0
AT1G05790	296.889	331.276	412.498	293.608	459.332	640.073
AT1G05793	0	0	0	0	0	0
AT1G05797	0	0	0	0	0	0
AT1G05800	0	0	0	0	0	0
AT1G05803	0	0	0	0	0	0
AT1G05805	533.809	464.841	400.216	524.857	488.404	765.281
AT1G05807	0	0	0	0	0	0
AT1G05810	289.024	244.283	243.609	378.486	31.3974	12.9526
AT1G05813	0	0	0	0	0	0
AT1G05817	0.983075	0	5.11785	0	0	0
AT1G05820	100.274	127.414	743.111	240.776	1.16287	19.4288
AT1G05823	0	0	0	0	0	0
AT1G05827	0	0	0	0	0	0
AT1G05830	539.708	607.193	768.701	579.421	658.182	777.154
AT1G05833	0	0	0	0	0	0
AT1G05835	0	0	0	0	0	0
AT1G05837	0	0	0	0	0	0
AT1G05840	570.183	637.069	840.35	732.721	925.641	817.091
AT1G05843	0	0	0	0	0	0
AT1G05847	0	0	0	0	0	0
AT1G05850	20992.6	27763.9	12094.5	20685.9	53894.2	85715.8
AT1G05853	0	0	0	0	0	0
AT1G05857	0	0	0	0	0	0
AT1G05860	112.07	94.9013	145.347	124.718	200.013	170.542
AT1G05863	0	0	0	0	0	0
AT1G05867	0	0	0	0	0	0
AT1G05870	350.958	343.578	360.296	458.167	1495.45	1621.23
AT1G05873	0	0	0	0	0	0
AT1G05880	0	0.878716	0	0	0	0
AT1G05887	0	0	0	0	0	0
AT1G05890	4361.9	3469.17	5865.05	2530.74	4289.81	4070.34
AT1G05893	0	0	0	0	0	0
AT1G05894	20.6446	6.15101	9.21212	15.5898	15.1173	14.0319
AT1G05897	0	0	2.04714	0	0	0
AT1G05900	288.041	305.793	221.091	234.713	245.365	369.148
AT1G05903	0	0	0	0	0	0
AT1G05907	0	0	0	0	0	0
AT1G05910	241.836	186.288	180.148	432.184	169.778	148.954
AT1G05913	0	0	0	0	0	0
AT1G05917	0	0	0	0	0	0
AT1G05920	0	0	0	0	0	0
AT1G05927	0	0	0	0	0	0
AT1G05930	0	0	0	0	0	0
AT1G05933	0	0	0	0	0	0
AT1G05937	0	1.75743	0	15.5898	0	0
AT1G05940	1738.08	2270.6	1421.74	1068.77	2115.25	3968.88
AT1G05943	0	0	0	0	0	0
AT1G05947	0	0	0	0	0	0
AT1G05950	15.7292	13.1807	24.5657	19.0542	6.97719	10.7938
AT1G05953	0	0	0	0	0	0
AT1G05957	0	0	0	0	0	0
AT1G05960	2398.7	2761.8	4344.03	2893.64	1005.88	1674.12
AT1G05963	0	0	0	0	0	0
AT1G05967	0	0	0	0	0	0
AT1G05970	121.901	85.2354	176.054	123.852	115.124	126.288
AT1G05973	0	0	0	0	0	0
AT1G05977	0	0	0	0	0	0
AT1G05980	0	0	0	0	0	0
AT1G05983	0	0	0	0	0	0
AT1G05987	0	0	0	0	0	0
AT1G05990	1.96615	0	1.02357	0	1.16287	0
AT1G05993	0	0	0	0	0	0
AT1G05997	0	0	0	0	0	0
AT1G06000	0	0	0	0	0	0
AT1G06002	0	0	0	0	0	0
AT1G06003	0	0	0	0	0	0
AT1G06007	0	0	0	0	0	0
AT1G06010	118.952	95.78	142.276	170.622	240.713	110.097
AT1G06013	0	0	0	0	0	0
AT1G06017	0	0	0	0	0	0
AT1G06020	2.94922	1.75743	2.04714	4.3305	10.4658	4.31752
AT1G06023	0	0	0	0	0	0
AT1G06027	2.94922	4.39358	0	0	0	0
AT1G06030	0	0.878716	0	0.8661	0	0
AT1G06033	0	0	0	0	0	0
AT1G06037	0	0	0	4.3305	0	0
AT1G06040	2371.18	2535.1	2230.36	3285.98	5170.1	7697.06
AT1G06043	0	0	0	0	0	0
AT1G06045	0	0	0	0	0	0
AT1G06047	0	0	0	0	0	0
AT1G06050	101.257	107.203	189.36	51.0999	459.332	447.943
AT1G06053	0	0	0	0	0	0
AT1G06057	0	0	0	0	0	0
AT1G06060	893.615	997.343	896.647	1106.01	2232.7	2642.32
AT1G06063	0	0	0	0	0	0
AT1G06067	0	0	0	0	0	0
AT1G06070	193.666	196.832	220.067	261.562	219.782	236.384
AT1G06073	0	0	0	0	0	0
AT1G06080	0	0	0	0	0	0
AT1G06083	0	0	0	0	0	0
AT1G06087	0	0	0	0	0	0
AT1G06090	47.1876	63.2675	1.02357	6.0627	22.0945	2.15876
AT1G06093	0	0	0	0	0	0
AT1G06097	0	0	0	0	0	0
AT1G06100	0	0.878716	0	0	0	0
AT1G06103	0	0	0	0	0	1.07938
AT1G06110	597.709	514.049	655.084	709.336	1179.15	1621.23
AT1G06113	43.2553	38.6635	1.02357	14.7237	0	3.23814
AT1G06117	0	0	0	0	0	0
AT1G06120	0	0	0	0	0	0
AT1G06123	0	0	0	0	0	0
AT1G06127	0	0	0	0	0	0
AT1G06130	316.55	359.395	389.98	407.933	279.088	384.259
AT1G06133	0	0	0	0	0	0
AT1G06135	0	0	0	0	0	0
AT1G06137	0	0	0	0	0	0
AT1G06140	48.1707	32.5125	37.8721	13.8576	112.798	47.4927
AT1G06143	141.563	114.233	137.158	66.6897	31.3974	112.256
AT1G06147	0	0	0	0	0	0
AT1G06148	19.6615	26.3615	25.5892	19.9203	45.3518	55.0484
AT1G06150	638.998	286.461	793.266	585.484	639.576	807.377
AT1G06153	0	0	0	0	0	0
AT1G06157	0	0	0	0	0	0
AT1G06160	38.3399	49.2081	17.4007	27.7152	13.9544	2.15876
AT1G06163	0	0	0	3.4644	0	0
AT1G06170	11.7969	12.302	44.0135	26.8491	0	0
AT1G06173	0	0	0	0	0	0
AT1G06177	0	0	0	0	0	0
AT1G06180	12.78	6.15101	20.4714	28.5813	215.13	107.938
AT1G06187	0	0	0	0	0	0
AT1G06190	1029.28	1030.73	847.515	951.844	1114.03	1146.3
AT1G06197	0	0	0	0	0	0
AT1G06200	3821.21	3599.22	3800.51	2604.36	6445.77	6448.22
AT1G06203	0	0	0	0	0	0
AT1G06207	0	0	0	0	0	0
AT1G06210	1393.02	1697.68	1658.18	1703.62	873.312	1307.13
AT1G06213	0	0	0	0	0	0
AT1G06217	0	0	0	0	0	0
AT1G06220	175.97	204.741	176.054	259.83	125.59	173.78
AT1G06225	0	0	0	0	0	0
AT1G06227	0	0	0	0	0	0
AT1G06230	1528.68	1739.86	2113.67	1315.61	2483.88	1609.36
AT1G06233	0	0	0	0	0	0
AT1G06237	0	0	0	0	0	0
AT1G06240	386.348	316.338	520.997	340.377	200.013	386.418
AT1G06243	0	0	0	0	0	0
AT1G06247	0	2.63615	6.14142	5.1966	1.16287	1.07938
AT1G06250	18.6784	21.0892	20.4714	32.0457	48.8404	16.1907
AT1G06253	0	0	0	0	0	0
AT1G06257	0	0	0	0	0	0
AT1G06260	0	0	0	0	0	0
AT1G06263	0	0	0	0	0	0
AT1G06265	116.986	96.6588	144.323	123.852	109.309	192.13
AT1G06267	0	0	0	0	0	0
AT1G06270	142.546	199.469	185.266	98.7354	39.5374	116.573
AT1G06273	0	0	0	0	0	0
AT1G06277	0	0	0	0	0	0
AT1G06280	0	0	0	0	0	0
AT1G06283	0	0	0	0	0	0
AT1G06287	0	0	0	0	0	0
AT1G06290	116.003	246.919	91.0977	110.861	105.821	232.067
AT1G06293	0	0	0	0	0	0
AT1G06297	0	0	0	0	0	0
AT1G06303	0	0	0	0	0	0
AT1G06307	0	0	0	0	0	0
AT1G06310	0	0	0	0	0	0
AT1G06313	0	0	0	0	0	0
AT1G06317	0	0	0	0	0	0
AT1G06320	0	0	0	0	0	0
AT1G06323	0	0	1.02357	0.8661	0	0
AT1G06327	0	0	0	0	0	0
AT1G06330	0	0	0	0	0	0
AT1G06333	0	0	0	0	0	0
AT1G06337	0	0	0	0	0	0
AT1G06340	0	2.63615	1.02357	1.7322	0	0
AT1G06343	0	0	0	0	0	0
AT1G06347	0	0	0	0	0	0
AT1G06350	5.89845	14.9382	0	0	0	0
AT1G06353	0	0	0	0	0	0
AT1G06357	0	0	0	0	0	0
AT1G06360	0	0	14.33	0	0	0
AT1G06363	0	0	0	0	0	0
AT1G06370	22.6107	24.604	55.2727	25.983	19.7687	26.9845
AT1G06373	0	0	0	0	0	0
AT1G06377	0	0	0	0.8661	0	0
AT1G06380	113.054	130.05	222.115	232.115	126.752	111.176
AT1G06383	0	0	0	0	0	0
AT1G06387	0	0	0	0	0	0
AT1G06390	285.092	353.244	256.916	374.155	117.449	301.147
AT1G06393	0	0	0	0	0	0
AT1G06397	0	0	0	0	0	0
AT1G06400	3195.98	1818.06	3527.22	2916.16	6091.09	6803.33
AT1G06403	0	0	0	0	0	0
AT1G06407	0	0	0	0	0	0
AT1G06410	764.832	801.389	724.687	622.726	1191.94	686.486
AT1G06413	0	0	0	0	0	0
AT1G06417	0	0	0	0	0	0
AT1G06420	138.614	121.263	336.754	206.132	1.16287	1.07938
AT1G06423	0	0	0	0	0	0
AT1G06427	0	0	0	0	0	0
AT1G06430	685.203	616.859	349.037	417.46	379.094	486.801
AT1G06433	0	0	0	0	0	0
AT1G06437	0	0	0	0	0	0
AT1G06440	21.6276	17.5743	14.33	4.3305	20.9316	34.5402
AT1G06443	0	0	0	0	0	0
AT1G06447	0	0	0	0	0	0
AT1G06450	44.2384	54.4804	41.9663	47.6355	58.1433	49.6515
AT1G06453	0	0	0	0	0	0
AT1G06457	0	0	0	0	0	0
AT1G06460	1233.76	1523.69	588.552	792.482	1755.93	2259.14
AT1G06463	0	0	0	0	0	0
AT1G06467	0	0	0	0	0	0
AT1G06470	2264.02	2936.67	1050.18	1692.36	1440.79	1459.32
AT1G06473	191.7	87.8716	148.418	129.049	315.137	218.035
AT1G06475	0	0	0	0	0	0
AT1G06480	0	0	0	0	0	0
AT1G06483	0	0	0	0	0	0
AT1G06487	0	0	0	0	0	0
AT1G06490	690.118	536.017	1979.58	1175.3	10.4658	41.0165
AT1G06493	0	0	0	0	0	0
AT1G06497	0	0	0	0	0	0
AT1G06500	521.03	452.539	672.485	435.648	404.677	451.181
AT1G06507	0	0	0	0	0	0
AT1G06510	71.7644	98.4162	68.5791	105.664	182.57	121.97
AT1G06513	0	0	0	0	0	0
AT1G06515	170.072	175.743	170.936	242.508	119.775	111.176
AT1G06517	0	0	0	0	0	0
AT1G06520	18.6784	24.604	3.07071	16.4559	110.472	29.1433
AT1G06527	0	0	0	0	0	0
AT1G06530	0	0	0	0	0	0
AT1G06533	0	0	0	0	0	0
AT1G06537	0.983075	0.878716	1.02357	0.8661	1.16287	0
AT1G06540	66.8491	59.7527	30.7071	32.9118	8.14006	0
AT1G06543	0	0	0	0	0	0
AT1G06547	0	3.51486	1.02357	5.1966	3.4886	1.07938
AT1G06550	3861.52	3838.23	1059.39	2011.08	1114.03	1303.89
AT1G06553	1.96615	9.66588	9.21212	13.8576	26.7459	5.3969
AT1G06557	0	0	0	0	0	0
AT1G06560	272.312	289.098	237.468	354.235	374.443	506.229
AT1G06567	0	0	0	0	0	0
AT1G06570	1295.69	1208.23	1060.42	695.478	2178.05	2468.54
AT1G06573	0	0	0	0	0	0
AT1G06577	1.96615	0.878716	1.02357	1.7322	0	0
AT1G06580	95.3582	134.444	234.397	108.263	33.7231	142.478
AT1G06583	0	0	0	0	0	0
AT1G06587	0	0	0	0	0	0
AT1G06590	141.563	119.505	300.929	259.83	102.332	111.176
AT1G06593	5.89845	4.39358	16.3771	4.3305	0	1.07938
AT1G06603	0	0	0	0	0	0
AT1G06607	0	0	0	1.7322	0	0
AT1G06610	0	0	0	0	0	0
AT1G06613	0	0	0	0	0	0
AT1G06617	0	0	0	0	0	0
AT1G06620	14.7461	5.2723	21.495	30.3135	37.2117	0
AT1G06627	0	0	0	0	0	0
AT1G06630	281.159	239.889	362.344	307.466	454.681	360.513
AT1G06633	0	0	0	0	0	0
AT1G06637	0	0	0	0	0	0
AT1G06640	4412.04	4655.44	5235.56	6110.34	16696.4	15449.2
AT1G06645	6.88152	9.66588	1.02357	7.7949	0	4.31752
AT1G06650	165.157	202.105	84.9562	174.952	291.879	419.879
AT1G06657	0	0	0	0	0	0
AT1G06660	25.5599	19.3318	29.6835	71.0202	0	0
AT1G06663	0	0	0	0	0	0
AT1G06667	0	0	0	0	0	0
AT1G06670	257.566	194.196	221.091	343.842	210.479	207.241
AT1G06673	0	0	0	0	0	0
AT1G06677	0	0	0	0	0	0
AT1G06680	24179.7	17513.7	10130.3	17485.7	10126.2	8314.47
AT1G06683	0	0	0	0	0	0
AT1G06687	0	0	0	0	0	0
AT1G06690	509.233	542.168	262.034	330.85	288.391	366.989
AT1G06693	0	0	0	0	0	0
AT1G06697	0	0	0	0	0	0
AT1G06700	946.701	863.778	1481.1	1229	2928.1	2711.4
AT1G06703	0	0	0	0	0	0
AT1G06707	0	0	0	0	0	0
AT1G06710	18.6784	32.5125	41.9663	57.1626	90.7035	14.0319
AT1G06713	2.94922	1.75743	0	0.8661	23.2573	24.8257
AT1G06717	0	0	0	0	0	0
AT1G06720	180.886	145.867	208.808	182.747	153.498	110.097
AT1G06723	0	0	0	0	0	0
AT1G06727	0	0	0	0	0	0
AT1G06730	483.673	420.026	404.31	286.679	531.43	344.322
AT1G06733	0	0	0	0	0	0
AT1G06737	0	0	0	0	0	0
AT1G06740	5.89845	15.8169	6.14142	8.661	4.65146	14.0319
AT1G06743	0	0	0	0	0	0
AT1G06747	0	0	0	0	0	0
AT1G06750	208.412	142.352	219.044	198.337	201.176	132.764
AT1G06753	0	0	0	0	0	0
AT1G06757	0	0	0	0	0	0
AT1G06760	182.852	220.558	155.583	367.226	88.3778	342.164
AT1G06770	45.2214	51.8442	162.748	93.5388	40.7003	72.3185
AT1G06773	0	0	1.02357	5.1966	0	0
AT1G06777	0	0	0	0	0	0
AT1G06780	478.757	407.724	430.923	459.899	714	568.833
AT1G06783	0	0	0	0	0	0
AT1G06787	0	0	0	0	0	0
AT1G06790	83.5613	72.9334	110.545	145.505	96.5179	63.6834
AT1G06797	0	0	0	0	0	0
AT1G06800	70.7814	47.4507	163.771	142.907	45.3518	96.0649
AT1G06810	1.96615	0	0	0	0	0
AT1G06817	0	0	0	0	0	0
AT1G06820	1973.03	1760.07	1786.13	1089.55	2114.09	2061.62
AT1G06823	0	0	0	0	0	0
AT1G06827	0	0	0	0	0	0
AT1G06830	221.192	174.864	444.229	236.445	12.7915	25.9051
AT1G06837	25.5599	13.1807	30.7071	8.661	3.4886	10.7938
AT1G06840	114.037	141.473	153.535	87.4761	212.804	325.973
AT1G06850	92.409	127.414	83.9327	140.308	764.003	712.391
AT1G06853	0	0	0	0	0	0
AT1G06857	0	0	0	0	0	0
AT1G06860	0	0	0	0	0	0
AT1G06863	0	0	0	0	0	0
AT1G06867	1.96615	0	0	0	13.9544	2.15876
AT1G06870	347.025	383.999	252.822	236.445	286.065	365.91
AT1G06873	0	0	0	0	0	0
AT1G06877	0	0	0	0	0	0
AT1G06880	0	0	0	0	0	0
AT1G06883	0	0	0	0	0	0
AT1G06890	950.633	798.753	808.62	927.593	1393.11	1752.91
AT1G06897	0	0	0	0	0	0
AT1G06900	471.876	523.715	646.896	490.213	648.879	456.578
AT1G06907	0	0	0	0	0	0
AT1G06910	78.646	85.2354	56.2963	64.9575	66.2834	41.0165
AT1G06913	0	0	0	0	0	0
AT1G06917	0	0	0	0	0	0
AT1G06920	0	0	0	0	0	0
AT1G06923	0	0	0	0	0	0
AT1G06925	0	0	0	0	0	0
AT1G06927	0	0	0	0	0	0
AT1G06930	0	0	0	0	0	0
AT1G06933	0	0	0	0	0	0
AT1G06937	0	0	0	0	0	0
AT1G06943	0	0	0	0	0	0
AT1G06947	0.983075	0	0	0.8661	0	0
AT1G06950	799.24	816.327	815.785	1311.28	665.159	895.886
AT1G06953	0	0	0	0	0	0
AT1G06957	0.983075	0	0	0	0	0
AT1G06960	150.41	153.775	150.465	258.098	359.326	218.035
AT1G06963	0	3.51486	3.07071	0.8661	1.16287	0
AT1G06967	0	0	0	0	0	0
AT1G06970	3.9323	2.63615	87.0034	53.6982	11.6287	9.71442
AT1G06973	0	0	0	0	0	0
AT1G06977	0	0	0	0	0	0
AT1G06980	1.96615	5.2723	0	3.4644	50.0032	41.0165
AT1G06983	0	0	0	0	0	0
AT1G06987	0	0	0	0	0	0
AT1G06990	0	0	0	0	0	0
AT1G06993	4.91537	1.75743	22.5185	8.661	2.32573	1.07938
AT1G06997	0	0	0	0	0	0
AT1G07000	114.037	170.471	56.2963	79.6812	2422.25	1118.24
AT1G07003	0	0	0	0	0	0
AT1G07007	0	0	0	0	0	0
AT1G07010	489.571	592.255	322.424	255.5	597.713	514.864
AT1G07013	0	0	0	0	0	0
AT1G07017	0	0	0	0	0	0
AT1G07020	2.94922	2.63615	2.04714	6.9288	0	4.31752
AT1G07023	0.983075	0.878716	0	0	4.65146	4.31752
AT1G07025	0	0	0	0	0	0
AT1G07027	0	0.878716	1.02357	0	4.65146	2.15876
AT1G07030	518.08	578.195	361.32	261.562	315.137	513.785
AT1G07040	1530.65	1408.58	900.741	976.961	2122.23	2370.32
AT1G07050	96.3413	46.5719	7.16498	25.983	0	0
AT1G07060	0	0	0	0	0	0
AT1G07070	268.379	265.372	202.667	315.26	210.479	99.303
AT1G07080	2320.06	2489.4	1616.22	1874.24	2725.76	2769.69
AT1G07090	429.604	321.61	256.916	420.059	190.71	227.749
AT1G07100	0	0	0	0	0	0
AT1G07110	413.874	438.479	438.088	416.594	625.622	596.897
AT1G07117	0	0	0	0	0	0
AT1G07119	4.91537	3.51486	0	2.5983	2.32573	0
AT1G07120	0	0	0	0	0	0
AT1G07123	0	0	0	0	0	0
AT1G07127	0	0	1.02357	0	0	0
AT1G07128	0	0	0	0	0	0
AT1G07130	0	0	0	0	0	0
AT1G07133	0	0	7.16498	0	0	0
AT1G07135	576.082	307.551	1527.17	258.964	186.059	868.901
AT1G07140	16376.1	18715.8	13550	14094.9	35640.7	26131.8
AT1G07143	16.7123	12.302	10.2357	11.2593	131.404	141.399
AT1G07147	0	0	0	0	0	0
AT1G07150	16.7123	12.302	2.04714	0	5.81433	139.24
AT1G07157	0	0	0	0	0	0
AT1G07160	0	0	1.02357	0.8661	0	0
AT1G07163	0	0	0	0	0	0
AT1G07167	0.983075	7.90844	0	44.1711	0	0
AT1G07170	638.998	474.507	604.929	459.899	973.319	540.77
AT1G07173	0	0	0	0	0	0
AT1G07175	0	0	0	0	0	0
AT1G07177	0	0	0	0	0	0
AT1G07180	214.31	230.224	46.0606	109.129	0	3.23814
AT1G07183	0	0	0	0	0	0
AT1G07187	144.512	169.592	243.609	71.8863	15.1173	53.969
AT1G07190	0	0	0	0	0	0
AT1G07193	0	0	0	0	0	0
AT1G07197	0	0	0	0	0	0
AT1G07200	548.556	598.406	1204.74	614.065	489.566	391.815
AT1G07210	898.53	941.983	1112.62	1313.87	1783.84	1510.05
AT1G07220	145.495	140.595	184.242	207.864	295.368	113.335
AT1G07230	1089.25	1398.04	829.091	1022.86	1491.96	2368.16
AT1G07233	0	0	0	0	0	0
AT1G07237	0	0	0	0	0	0
AT1G07240	1277.01	1012.28	1124.9	614.931	1461.72	1368.65
AT1G07247	0	0	0	0	0	0
AT1G07250	3930.33	2957.76	3226.29	1600.55	2786.23	3759.48
AT1G07253	0	0	0	0	0	0
AT1G07257	0	0	0	0	0	0
AT1G07260	133.698	73.8121	188.337	190.542	51.1661	43.1752
AT1G07263	0	0	0	0	0	0
AT1G07267	0	0	0	0	0	0
AT1G07270	7.8646	6.15101	50.1549	19.0542	0	1.07938
AT1G07273	0	0	0	0	0	0
AT1G07277	0	0	0	0	0	0
AT1G07280	334.245	412.996	191.407	227.784	15.1173	14.0319
AT1G07287	0.983075	0	0	0	0	0
AT1G07290	90.4429	86.9929	77.7913	38.1084	75.5863	148.954
AT1G07293	0	0	0	0	0	0
AT1G07297	0	0	0	0	0	0
AT1G07300	310.652	256.585	585.482	461.631	358.163	148.954
AT1G07303	0	0	0	0	0	0
AT1G07310	3061.29	3150.2	2935.6	2309.02	4791.01	4961.91
AT1G07313	17.6953	9.66588	8.18855	12.1254	23.2573	23.7464
AT1G07317	0	0	0	0	0	0
AT1G07320	5918.11	6366.3	5525.23	3034.81	6136.44	5310.55
AT1G07323	661.609	964.83	496.431	510.999	1009.37	1214.3
AT1G07327	0	0	0	0	0	0
AT1G07330	0	5.2723	101.333	25.983	0	0
AT1G07333	0	0	0	0	0	0
AT1G07337	0	0	0	0	0	0
AT1G07340	0	0	0	0	0	0
AT1G07343	0	0	0	0	0	0
AT1G07347	0	0	0	0	0	0
AT1G07350	606.557	478.021	589.576	663.433	1289.62	673.533
AT1G07353	0	0	0	0	0	0
AT1G07360	240.853	219.679	168.889	420.925	332.58	317.338
AT1G07367	0	0	0	0	0	0
AT1G07370	241.836	371.697	206.761	658.236	18.6059	25.9051
AT1G07373	0	0	0	0	0	0
AT1G07380	663.575	677.49	256.916	366.36	276.762	334.608
AT1G07383	0	0	0	0	0	0
AT1G07390	15.7292	12.302	3.07071	8.661	162.801	98.2236
AT1G07393	0	0	0	0	0	0
AT1G07397	0	0	0	0	0	0
AT1G07400	91.4259	41.2996	19.4478	135.978	63.9576	15.1113
AT1G07407	0	0	0	0	0	0
AT1G07410	49.1537	59.7527	25.5892	84.0117	18.6059	39.9371
AT1G07413	0	0	0	0	0	0
AT1G07417	0	0	0	0	0	0
AT1G07420	765.815	985.919	678.626	699.809	1010.53	1230.49
AT1G07423	0	0	0	0	0	0
AT1G07430	307.702	181.894	679.65	312.662	779.12	276.321
AT1G07433	0	0	0	0	0	0
AT1G07437	0	0	1.02357	0.8661	0	0
AT1G07440	2763.42	2809.25	3139.29	1516.54	2892.05	2752.42
AT1G07447	0	0	0	0	0	0
AT1G07450	35.3907	40.4209	1.02357	9.5271	4.65146	3.23814
AT1G07453	0	0	0	0	0	0
AT1G07457	0	0	0	0	0	0
AT1G07460	0	0	0	0	0	0
AT1G07463	0	0	0	0	0	0
AT1G07467	0	0	0	0	0	0
AT1G07470	232.006	190.681	243.609	213.061	217.456	194.288
AT1G07473	0	0	0	0	0	0
AT1G07476	0	0	0	0	0	0
AT1G07477	0	0	0	0	0	0
AT1G07480	361.771	250.434	399.192	327.386	306.997	408.006
AT1G07483	0	0	0	0	0	0
AT1G07485	5.89845	1.75743	18.4242	3.4644	0	0
AT1G07487	0	0	0	0	0	0
AT1G07490	0	0	0	0	0	0
AT1G07493	0	0	0	0	0	0
AT1G07497	0	0	0	0	0	0
AT1G07500	0	0	0	0	0	0
AT1G07503	0	0	0	0	0	0
AT1G07507	0	0	0	0	0	0
AT1G07510	2335.79	1828.61	2415.62	1636.93	1179.15	1698.94
AT1G07513	0	0	0	0	0	0
AT1G07517	0	0	0	0	0	0
AT1G07520	0	0	0	0	0	0
AT1G07523	0	0	0	0	0	0
AT1G07527	0	0	0	0	0	0
AT1G07530	3035.73	2654.6	4365.52	2580.98	5487.56	4556.06
AT1G07533	0	0	0	0	0	0
AT1G07537	0	0	0	0	0	0
AT1G07540	0	0	0	0	0	0
AT1G07543	0	0	0	0	0	0
AT1G07547	0	0	0	0	0	0
AT1G07550	0	0	0	0	0	0
AT1G07553	0	0	0	0	0	0
AT1G07557	0	0	0	0	0	0
AT1G07560	0	0	0	0	0	0
AT1G07563	0	0	0	0	0	0
AT1G07567	0	0	0	0	0	0
AT1G07570	227.09	208.256	281.482	402.737	3.4886	12.9526
AT1G07573	0	0	0	0	0	0
AT1G07580	0	0	0	0	0	0
AT1G07583	0	0	0	0	0	0
AT1G07587	0	0	0	0	0	0
AT1G07590	7768.25	2909.43	10613.4	6617.87	1161.7	582.865
AT1G07593	0	0	0	0	0	0
AT1G07597	0	0	0	0	0	0
AT1G07600	0	0	0	0	0	0
AT1G07603	0	0	0	0	0	0
AT1G07607	0	0	0	0	0	0
AT1G07610	2.94922	1.75743	3.07071	0.8661	3.4886	1.07938
AT1G07615	633.1	528.987	1053.25	543.911	1065.19	773.916
AT1G07617	0	0	4.09428	1.7322	0	0
AT1G07620	16.7123	23.7253	7.16498	11.2593	40.7003	4.31752
AT1G07623	0	0	0	0	0	0
AT1G07627	0	0	0	0	0	0
AT1G07630	117.969	188.924	133.064	99.6015	226.759	167.304
AT1G07637	0	0	0	0	0	0
AT1G07640	676.355	401.573	2135.17	1569.37	0	15.1113
AT1G07645	0	0	1.02357	0.8661	0	0
AT1G07647	0	0	0	0	0	0
AT1G07650	716.661	737.243	689.886	725.792	1151.24	1050.24
AT1G07653	0	0	0	0	0	0
AT1G07657	0	0.878716	0	0	18.6059	2.15876
AT1G07660	567.234	362.031	646.896	759.57	791.912	548.325
AT1G07663	0	0	0	0	0	0
AT1G07667	0	0	0	0	0	0
AT1G07670	1800.01	1538.63	1540.47	1748.66	1471.03	1575.9
AT1G07673	0	0	0	0	0	0
AT1G07680	0	0	0	0	0	0
AT1G07683	0	0	0	0	0	0
AT1G07690	0	0.878716	0	0	0	0
AT1G07693	0	0	0	0	0	0
AT1G07697	0	0	0	0	0	0
AT1G07700	1061.72	1030.73	748.229	793.348	1011.69	960.649
AT1G07702	0	0	0	0	0	0
AT1G07703	0	0	0	0	0	0
AT1G07705	261.498	242.526	320.377	286.679	144.195	206.162
AT1G07707	1.96615	0	0	3.4644	0	0
AT1G07710	15.7292	20.2105	32.7542	21.6525	0	3.23814
AT1G07717	0	0	0	0	0	0
AT1G07720	1364.51	1341.8	60.3906	227.784	26.7459	17.2701
AT1G07723	0	0	0	0	0	0
AT1G07725	0	0	0	0	0	0
AT1G07728	79.629	75.5696	99.2862	77.0829	174.43	133.843
AT1G07730	0	0	0	0	0	0
AT1G07733	0	0	0	0	0	0
AT1G07737	0	0	0	0	0	0
AT1G07740	52.103	37.7848	19.4478	31.1796	23.2573	35.6196
AT1G07743	0	0	0	0	0	0
AT1G07745	80.6121	57.9953	78.8148	67.5558	69.7719	126.288
AT1G07747	0	0	0	0	0	0
AT1G07750	5530.78	6055.23	5174.14	5011.26	2255.96	3619.16
AT1G07753	0	0	0	0	0	0
AT1G07757	0	0	0	0	0	0
AT1G07760	0	0	0	0	0	0
AT1G07763	0	0	0	0	0	0
AT1G07767	0	0	0	0	0	0
AT1G07770	14614.4	11753.7	14346.3	14833.7	18027.9	11778.2
AT1G07773	0	0	0	0	0	0
AT1G07777	0	0	0	0	0	0
AT1G07780	51.1199	35.1486	65.5084	44.1711	23.2573	22.667
AT1G07783	0	0	0	0	0	0
AT1G07787	0	0	0	0	0	0
AT1G07790	134.681	124.778	104.404	224.32	84.8892	65.8422
AT1G07793	0	0	0	0	0	1.07938
AT1G07795	73.7306	92.2652	0	32.0457	0	2.15876
AT1G07800	0	0	0	0	0	0
AT1G07803	0	0	0	0	0	0
AT1G07807	0	0	0	0	0	0
AT1G07810	515.131	548.319	481.078	642.646	841.915	710.232
AT1G07813	0	0	0	0	0	0
AT1G07820	1229.83	798.753	1639.76	1746.06	1196.59	1220.78
AT1G07823	0	0	0	0	0	0
AT1G07827	0	0	0	0	0	0
AT1G07830	329.33	275.917	501.549	554.304	393.049	224.511
AT1G07833	0	0	0	0	0	0
AT1G07837	0	0	0	0	0	0
AT1G07840	595.743	485.93	977.509	685.951	868.661	703.756
AT1G07843	0	0	0	0	0	0
AT1G07847	0	0	0	0	0	0
AT1G07850	0	0	0	1.7322	0	0
AT1G07853	0	0	0	0	0	0
AT1G07857	0	0	0	0	0	0
AT1G07860	0	0	0	0	0	0
AT1G07863	0	0	0	0	0	0
AT1G07870	33.4245	36.9061	28.6599	58.8948	39.5374	57.2072
AT1G07873	0	0	0	0	0	0
AT1G07877	0	0	0	0	0	0
AT1G07880	120.918	128.293	317.306	358.565	1.16287	8.63504
AT1G07883	0	0	0	0	0	0
AT1G07885	0	0	0	0	0	0
AT1G07887	0	0	0	0	0	0
AT1G07890	45030.7	37914.8	48198.9	47533.3	39616.5	38704.4
AT1G07893	0	0	0	0	0	0
AT1G07897	0.983075	0	1.02357	0	2.32573	0
AT1G07900	7.8646	5.2723	17.4007	13.8576	0	1.07938
AT1G07901	0	0	0	0	0	0
AT1G07902	106.172	99.2949	143.3	142.907	104.658	124.129
AT1G07903	0	0	0	0	0	0
AT1G07907	0	0	0	0	0	0
AT1G07910	160.241	139.716	159.677	179.283	163.964	186.733
AT1G07913	0	0	0	0	0	0
AT1G07917	0	0	0	0	0	0
AT1G07920	15639.7	14681.6	18053.7	14331.4	15288.2	15233.3
AT1G07923	0	0	0	0	0	0
AT1G07927	0	0	0	0	0	0
AT1G07930	3682.6	3385.69	3941.77	5329.98	2876.93	2554.89
AT1G07933	0	0	0	0	0	0
AT1G07937	0	0	0	0	0	0
AT1G07940	15065.6	15990.9	13974.8	18972.8	15281.2	10780.9
AT1G07943	0	0	0	0	0	0
AT1G07947	0	0	0	0	0	0
AT1G07950	56.0352	39.5422	63.4613	54.5643	70.9348	25.9051
AT1G07957	0	0	0	0	0	0
AT1G07960	562.319	594.891	636.66	649.575	379.094	218.035
AT1G07963	0	0	0	0	0	0
AT1G07967	0	0	0	0	0	0
AT1G07970	252.65	194.196	292.741	413.996	289.554	314.1
AT1G07973	0	0	0	0	0	0
AT1G07977	0	0	0	0	0	0
AT1G07980	365.704	446.388	270.222	224.32	324.44	316.258
AT1G07983	0	0	0	0	0	0
AT1G07985	0	0	3.07071	0	0	0
AT1G07987	0	0	0	0	0	0
AT1G07990	1842.28	1329.5	2408.46	1584.96	2702.5	2669.31
AT1G07993	0	0	0	0	0	0
AT1G07997	0	0	0	0	0	0
AT1G08000	163.19	130.929	254.869	255.5	330.254	368.069
AT1G08003	0	0	0	0	0	0
AT1G08005	0	0	0	0	0	0
AT1G08007	0	0	0	0	0	0
AT1G08010	423.705	490.323	363.367	557.768	611.667	553.722
AT1G08013	0	0	0	0	0	0
AT1G08017	0	0	0	0	0	0
AT1G08023	0	0	0	0	0	0
AT1G08027	0	0	0	0	0	0
AT1G08030	433.536	472.749	792.243	491.945	720.977	672.454
AT1G08033	0	0	0	0	0	0
AT1G08035	0	3.51486	0	0	0	4.31752
AT1G08037	3.9323	5.2723	4.09428	0.8661	2.32573	2.15876
AT1G08040	6365.41	5135.22	3330.69	3359.6	4165.39	5301.92
AT1G08043	0	0	0	0	0	0
AT1G08047	0	0	0	0	0	0
AT1G08050	110.104	163.441	230.303	284.947	710.511	445.784
AT1G08057	0	0	0	0	0	0
AT1G08060	161.224	126.535	133.064	150.701	208.153	167.304
AT1G08063	0	0	0	0	0	0
AT1G08065	0	0	0	0	0	0
AT1G08070	50.1368	50.9655	18.4242	64.9575	177.918	37.7783
AT1G08073	0	0	0	0	0	0
AT1G08077	0	0	0	0	0	0
AT1G08080	11.7969	22.8466	0	0	36.0488	36.6989
AT1G08087	0	0	0	0	0	0
AT1G08090	0	0	0	0	0	0
AT1G08093	0	0	0	0	0	0
AT1G08097	0	0	0	0	0	0
AT1G08100	0	0	0	0	0	0
AT1G08103	0	0	0	0	0	0
AT1G08105	0	0	0	0	0	0
AT1G08107	0	0	0	0	0	0
AT1G08110	2418.36	2126.49	2851.66	2333.27	4847.99	4880.96
AT1G08113	0	0	0	0	0	0
AT1G08115	0	0	0	0.8661	1.16287	0
AT1G08117	0	0	0	0	0	0
AT1G08120	0	0	0	0	0	0
AT1G08123	0	0	0	0	0	0
AT1G08125	406.01	315.459	393.051	311.796	316.299	318.417
AT1G08127	0	0	0	0	0	0
AT1G08130	153.36	187.166	180.148	271.089	123.264	113.335
AT1G08133	0	0.878716	0	0	0	0
AT1G08135	0	0	18.4242	13.8576	0	1.07938
AT1G08137	0	0	0	0	0	0
AT1G08140	1.96615	14.9382	1482.13	262.428	18.6059	11.8732
AT1G08143	0	0	0	0	0	0
AT1G08147	0	0	0	0	0	0
AT1G08150	5.89845	19.3318	1454.49	215.659	33.7231	26.9845
AT1G08153	0	0	0	0	0	0
AT1G08160	1260.3	844.446	2144.38	2665.86	1.16287	12.9526
AT1G08165	1.96615	2.63615	0	0	0	0
AT1G08170	0	0	7.16498	12.9915	1.16287	7.55566
AT1G08173	0	0	0	0	0	0
AT1G08177	0	0	0	0	0	0
AT1G08180	8.84767	2.63615	7.16498	16.4559	19.7687	35.6196
AT1G08183	0	0	0	0	0	0
AT1G08190	2549.11	2135.28	2885.44	2097.69	3697.91	3245.7
AT1G08193	0	0	0	0	0	0
AT1G08200	3753.38	3865.47	3154.64	5387.14	11074	11857
AT1G08207	0	0	0	0	0	0
AT1G08210	777.612	655.522	959.084	996.881	1504.75	1270.43
AT1G08213	1.96615	3.51486	0	0	1.16287	4.31752
AT1G08217	0	0	0	0	0	0
AT1G08220	40.3061	46.5719	47.0842	57.1626	41.8632	51.8103
AT1G08223	0	0	0	0	0	0
AT1G08227	0	0	0	0	0	0
AT1G08230	295.905	180.137	689.886	328.252	3.4886	15.1113
AT1G08237	0	0	0	0	0	0
AT1G08240	0	0	0	0	0	0
AT1G08247	0	0	0	0	0	0
AT1G08250	0.983075	0	0	0	0	0
AT1G08253	0	0	0	0	0	0
AT1G08257	0	0	0	0	0	0
AT1G08260	57.0183	62.3888	55.2727	87.4761	145.358	92.8267
AT1G08263	0	0	0	0	0	0
AT1G08267	0	0	0	0	0	0
AT1G08270	105.189	100.174	170.936	179.283	150.01	42.0958
AT1G08273	0	0.878716	0	1.7322	1.16287	0
AT1G08277	0	0	0	0	0	0
AT1G08280	856.258	1100.15	198.572	609.734	176.756	274.163
AT1G08283	24.5769	32.5125	4.09428	27.7152	198.85	22.667
AT1G08290	150.41	150.26	147.394	177.551	0	5.3969
AT1G08293	0	1.75743	2.04714	3.4644	0	1.07938
AT1G08297	0	0	0	0	0	0
AT1G08300	75.6967	73.8121	63.4613	73.6185	108.147	111.176
AT1G08307	0	0	0	0	0	0
AT1G08310	2.94922	0.878716	0	0	4.65146	3.23814
AT1G08313	0	0	0	0	0	0
AT1G08315	0	0	0	0	0	0
AT1G08317	0	0	0	0	0	0
AT1G08320	10.8138	11.4233	5.11785	19.9203	2.32573	45.334
AT1G08323	0	0	0	0	0	0
AT1G08327	0	0	0	0	0	0
AT1G08333	0	0	0	0	0	0
AT1G08340	11307.3	10513	1549.68	2872.85	268.622	415.561
AT1G08347	0	0	0	0	0	0
AT1G08350	352.924	456.054	403.286	504.07	568.641	404.768
AT1G08353	0	0	0	0	0	0
AT1G08357	0	0	0	0	6.97719	3.23814
AT1G08360	1298.64	985.919	1719.6	3064.26	1879.19	1704.34
AT1G08363	0	0	0	0	0	0
AT1G08367	0	0	0	0	0	0
AT1G08370	1255.39	1424.4	887.435	1332.93	905.872	1056.71
AT1G08377	0	0	0	0	0	0
AT1G08380	11365.3	10662.3	4481.19	7191.23	4235.16	3679.61
AT1G08383	0	0	0	0	0	0
AT1G08387	0	0	0	0	0	0
AT1G08390	32.4415	33.3912	41.9663	31.1796	34.886	12.9526
AT1G08393	0	0	3.07071	5.1966	0	0
AT1G08397	0	0	0	0	0	0
AT1G08400	130.749	100.174	84.9562	107.396	88.3778	98.2236
AT1G08403	0	0	0	0	0	0
AT1G08410	309.668	238.132	187.313	309.198	520.964	230.987
AT1G08413	0	0	0	0	0	0
AT1G08417	0	0	0	0	0	0
AT1G08420	2570.74	3361.97	2851.66	1478.43	2507.14	2915.41
AT1G08427	0	0	0	0	0	0
AT1G08430	0	0	0	0	0	0
AT1G08433	0	0	0	0	0	0
AT1G08437	0	0	0	0	0	0
AT1G08440	252.65	246.919	15.3535	19.0542	39.5374	73.3979
AT1G08443	0	0	0	0	0	0
AT1G08447	0	0	0	0	0	0
AT1G08450	3208.76	3229.28	2335.79	2840.81	12815.9	8470.98
AT1G08453	0	0	0	0	0	0
AT1G08457	0.983075	1.75743	1.02357	0	5.81433	0
AT1G08460	3499.75	3098.35	3008.27	2446.73	5286.39	5804.91
AT1G08463	0	0	0	0	0	0
AT1G08465	11.7969	8.78716	13.3064	27.7152	0	0
AT1G08470	1397.93	1423.52	1081.91	1370.17	1254.73	1566.18
AT1G08473	0	0	0	0	0	0
AT1G08477	0	0	0	0	0	0
AT1G08480	1763.64	1587.84	1696.05	2309.89	2338.52	1999.01
AT1G08483	0	0	0	0	0	0
AT1G08487	0	0	0	0	0	0
AT1G08490	418.79	392.786	381.791	460.765	373.28	422.038
AT1G08493	0	0	0	0	0	0
AT1G08497	0	0	0	0	0	0
AT1G08500	19.6615	21.0892	89.0505	49.3677	12.7915	0
AT1G08503	0	0	0	0	0	0
AT1G08507	28.5092	20.2105	21.495	21.6525	38.3746	31.302
AT1G08510	2209.95	2776.74	1587.56	1379.7	4239.81	4458.92
AT1G08513	0	0	0	0	0	0
AT1G08517	0	0	0	0	0	0
AT1G08520	2241.41	2691.51	2430.98	1744.33	1718.72	1729.17
AT1G08523	0	0	0	0	0	0
AT1G08530	111.087	81.7206	90.0741	107.396	82.5635	94.9855
AT1G08533	0	0	0	0	0	0
AT1G08537	0	0	0	0	0	0
AT1G08540	725.509	686.277	666.344	563.831	452.355	585.024
AT1G08543	0	0	0	0	0	0
AT1G08547	0	0	0	0	0	0
AT1G08550	759.917	828.629	345.966	323.055	224.433	424.197
AT1G08553	0	0	0	0	0	0
AT1G08557	0	0	0	0	0	0
AT1G08560	121.901	141.473	184.242	144.639	2.32573	6.47628
AT1G08563	0	0	0	0	0	0
AT1G08567	0	0	0	0	0	0
AT1G08570	5618.27	4673.01	7043.18	3919.1	6006.2	5617.1
AT1G08573	1.96615	0	0	0	0	0
AT1G08577	0	0	0	0	0	0
AT1G08580	303.77	295.249	353.131	487.614	587.247	197.527
AT1G08583	0	0	0	0	0	0
AT1G08587	0	0	0	0	0	0
AT1G08590	1.96615	1.75743	9.21212	7.7949	29.0716	1.07938
AT1G08592	0	0	0	0	0	0
AT1G08600	576.082	478.021	809.643	605.404	422.12	776.075
AT1G08603	0	0	0	0	0	0
AT1G08607	0	0	0	0	0	0
AT1G08610	112.07	115.991	153.535	147.237	101.169	102.541
AT1G08613	0	0	0	1.7322	0	0
AT1G08620	260.515	305.793	211.879	271.089	341.883	386.418
AT1G08623	0	0	0	0	0	0
AT1G08627	0	0	0	0	0	0
AT1G08630	521.03	428.813	446.276	197.471	10.4658	21.5876
AT1G08633	0	0	0	0	0	0
AT1G08637	0	0	0	0	0	0
AT1G08640	1110.87	1173.96	1460.63	886.02	968.667	617.406
AT1G08643	0	0	0	0	0	0
AT1G08645	0	0.878716	0	0.8661	0	2.15876
AT1G08647	0	0	0	0	0	0
AT1G08650	239.87	446.388	237.468	177.551	69.7719	88.5092
AT1G08653	0	0	0	0	0	0
AT1G08657	0	0	0	0	0	0
AT1G08660	1316.34	1323.35	1044.04	1034.99	1089.61	1328.72
AT1G08663	0	0	0	0	0	0
AT1G08667	0	0	0	0	0	0
AT1G08670	0	0	0	0	0	0
AT1G08673	0	0	0	0	0	0
AT1G08677	0	0	0	0	0	0
AT1G08680	228.073	162.562	433.993	361.164	286.065	392.894
AT1G08683	0	0	0	0	0	0
AT1G08695	0	0	0	0	0	0
AT1G08697	0	0	0	0	0	0
AT1G08700	2069.37	1787.31	1393.08	1554.65	2278.05	1605.04
AT1G08703	0	0	0	0	0	0
AT1G08707	0	0	0	0	0	0
AT1G08710	424.688	340.063	418.64	316.993	494.218	610.929
AT1G08713	0	0	0	0	0	0
AT1G08717	0	0	0	0	0	0
AT1G08720	668.491	641.463	841.374	466.828	1283.8	955.252
AT1G08723	0.983075	0	0	0	0	0
AT1G08727	0	0	0	0	0	0
AT1G08730	2.94922	0	0	0	0	2.15876
AT1G08733	0	0	0	0	0	0
AT1G08735	0	0	0	0	0	0
AT1G08737	0	0	0	0	0	0
AT1G08740	0	0	0	0	0	0
AT1G08743	0	0	0	0	0	0
AT1G08747	0	0	0	0	0	0
AT1G08750	69.7983	98.4162	78.8148	133.379	62.7948	112.256
AT1G08753	0	0	0	0	0	0
AT1G08757	0	0	0	0	0	0
AT1G08760	786.46	804.025	584.458	526.589	530.267	1013.54
AT1G08763	0	0	0	0	0	0
AT1G08767	0.983075	6.15101	0	3.4644	0	0
AT1G08770	1086.3	930.56	763.583	919.798	2257.12	1907.27
AT1G08773	0	0	0	0	0	0
AT1G08777	0	0	0	0	0	0
AT1G08780	665.541	607.193	530.209	593.279	579.107	669.216
AT1G08787	0	0	0	0	0	0
AT1G08790	0	0	0	0	0	0
AT1G08797	0	0	0	0	0	0
AT1G08800	387.331	400.694	382.815	416.594	654.693	808.456
AT1G08803	0	0	0	0	0	0
AT1G08807	0	0	0	0	0	0
AT1G08810	59.9675	69.4186	7.16498	37.2423	0	0
AT1G08817	0	0	0	0	0	0
AT1G08820	3604.93	3533.32	2600.89	2478.78	6350.41	4950.04
AT1G08823	0	0	0	0	0	0
AT1G08827	0	0	0	0	0	0
AT1G08830	3284.45	2985.88	2986.78	3507.71	2343.17	3609.45
AT1G08833	0	0	0	0	0	0
AT1G08840	25.5599	69.4186	74.7206	84.8778	13.9544	12.9526
AT1G08843	0	0	0	0	0	0
AT1G08845	56.0352	82.5993	135.111	110.861	160.475	132.764
AT1G08847	0	0	0	0	0	0
AT1G08853	0	0	0	0	0	0
AT1G08857	0	0	0	0	0	0
AT1G08860	0	0	0	3.4644	0	0
AT1G08863	0	0	0	0	0	0
AT1G08867	0	0	0	0	0	0
AT1G08870	0	0	0	0	0	0
AT1G08877	0	0	0	0	0	0
AT1G08880	687.169	519.321	572.175	1345.05	586.084	738.296
AT1G08883	0	0	0	0	0	0
AT1G08887	0	0	0	0	0	0
AT1G08890	97.3244	183.652	121.805	103.066	212.804	158.669
AT1G08893	0	0	0	0	0	0
AT1G08897	0	0	0	0	0	0
AT1G08900	669.474	763.604	740.041	475.489	1109.37	1047
AT1G08903	0	0	0	0	0	0
AT1G08907	0	0	0	0	0	0
AT1G08910	2524.54	2253.03	4265.21	3829.03	2033.85	1546.75
AT1G08913	0	0	0	0	0	0
AT1G08920	548.556	391.907	816.808	696.344	9.30293	65.8422
AT1G08923	0	0	0	0	0	0
AT1G08927	0	0	0	0	0	0
AT1G08930	418.79	662.552	350.061	326.52	6710.9	5082.8
AT1G08933	0	0	0	0	0	0
AT1G08937	0	0	0	0	0	0
AT1G08940	2638.57	2532.46	2521.05	1770.31	1797.79	2017.36
AT1G08947	0	0	0	0	0	0
AT1G08950	0	0	0	0	0	0
AT1G08953	0	0	0	0	0	0
AT1G08960	218.243	302.278	252.822	310.064	144.195	257.972
AT1G08963	0	0	0	0	0	0
AT1G08967	0	0	0	0	0	0
AT1G08970	617.371	489.445	626.424	837.519	544.221	594.739
AT1G08973	5.89845	7.02973	10.2357	7.7949	8.14006	7.55566
AT1G08977	0	0	0	0	0	0
AT1G08980	665.541	628.282	705.239	613.199	1117.51	1416.15
AT1G08983	0	0	0	0	0	0
AT1G08985	0	0	0	0	0	0
AT1G08987	0	0	0	0	0	0
AT1G08990	0	1.75743	1.02357	0	2.32573	1.07938
AT1G08993	0	0	0	0	0	0
AT1G08997	0	0	0	0	0	0
AT1G09000	133.698	154.654	233.374	250.303	45.3518	94.9855
AT1G09003	0	0	0	0	0	0
AT1G09007	0	0	0	0	0	0
AT1G09010	853.309	874.322	1133.09	937.12	974.482	1300.65
AT1G09013	0	0	0	0	0	0
AT1G09017	0	0	0	0	0	0
AT1G09020	106.172	152.897	53.2256	90.0744	115.124	139.24
AT1G09023	0	2.63615	0	5.1966	0	1.07938
AT1G09027	0	0	0	0	0	0
AT1G09030	0	0	0	0	0	0
AT1G09033	0	0	0	0	0	0
AT1G09037	0	0	0	0	0	0
AT1G09040	90.4429	102.81	50.1549	135.112	41.8632	111.176
AT1G09043	0	0	0	0	0	0
AT1G09047	0	0	0	0	0	0
AT1G09050	95.3582	79.9631	65.5084	143.773	113.961	96.0649
AT1G09053	0	0	0	0	0	0
AT1G09057	0	0	0	0	0	0
AT1G09060	320.482	372.576	567.057	364.628	317.462	441.467
AT1G09063	0	0	0	0	0	0
AT1G09067	0	0	0	0	0	0
AT1G09070	10251.5	6818.84	12710.7	7774.98	8440.08	6049.93
AT1G09073	0	0	0	0	0	0
AT1G09077	0	0	0	0	0	0
AT1G09080	8.84767	13.1807	15.3535	6.9288	0	0
AT1G09083	0	0	0	0	0	0
AT1G09087	0	0	0	0	0	0
AT1G09090	0	0	0	0	2.32573	0
AT1G09097	0	0	0	0	0	0
AT1G09100	499.402	435.843	533.28	620.994	772.143	1051.32
AT1G09103	0	0	0	0	0	0
AT1G09107	0	0	0	0	0	0
AT1G09110	0	0	0	0	0	0
AT1G09113	0	0	0	0	0	0
AT1G09117	0	0	0	0	0	0
AT1G09123	0	0	0	0	0	0
AT1G09127	0	0	0	0	0	0
AT1G09130	2940.38	3553.53	2360.35	2042.26	3210.67	3137.76
AT1G09133	0	0	0	0	0	0
AT1G09137	0	0	0	0	0	0
AT1G09140	2821.42	2601.88	3168.97	1662.91	4439.82	3819.93
AT1G09143	0	0	0	0	0	0
AT1G09147	0	0	0	0	0	0
AT1G09150	519.063	438.479	435.017	795.946	512.824	472.769
AT1G09153	0	0	0	0	0	0
AT1G09155	146.478	100.174	0	24.2508	0	14.0319
AT1G09157	0	0.878716	0	8.661	0	1.07938
AT1G09160	568.217	725.819	560.916	636.584	232.573	439.308
AT1G09163	0	0	0	0	0	0
AT1G09167	0	0	0	0	0	0
AT1G09170	1.96615	0.878716	1.02357	8.661	0	1.07938
AT1G09173	0	0	0	0	0	0
AT1G09176	0	0	0	0	0	0
AT1G09177	0	0	0	0	0	0
AT1G09180	11.7969	20.2105	48.1078	20.7864	5.81433	0
AT1G09183	0	0	0	0	0	0
AT1G09187	0	0	0	0	0	0
AT1G09190	66.8491	100.174	99.2862	159.362	25.583	182.415
AT1G09193	0	1.75743	3.07071	0	0	0
AT1G09195	122.884	135.322	145.347	88.3422	244.202	146.796
AT1G09197	0	0	0	0	0	0
AT1G09200	43.2553	47.4507	52.202	180.149	27.9088	16.1907
AT1G09207	0	0	0	0	0	0
AT1G09210	937.853	1035.13	628.472	1439.46	415.143	419.879
AT1G09217	0	0	0	0	0	0
AT1G09220	43.2553	28.1189	37.8721	52.8321	31.3974	23.7464
AT1G09223	0	0	0	0	0	0
AT1G09227	0	0	0	0	0	0
AT1G09230	345.059	306.672	331.636	289.277	444.215	349.719
AT1G09233	0	0	0	0	0	0
AT1G09237	0	0	0	0	0	0
AT1G09240	0	0.878716	0	3.4644	0	0
AT1G09243	0	0	0	0	0	0
AT1G09245	0	0	0	0	0	0
AT1G09247	0	0	0	0.8661	0	0
AT1G09250	28.5092	35.1486	4.09428	18.1881	72.0977	143.558
AT1G09253	0	0	0	0	0	0
AT1G09257	0	0	0	0	0	0
AT1G09260	0	0	0	0	0	0
AT1G09263	0	0	0	0	0	0
AT1G09267	0	0	0	0	0	0
AT1G09270	1018.47	1644.96	1207.81	576.823	701.208	725.344
AT1G09273	0	0	0	0	0	0
AT1G09277	0	0	0	0	0	0
AT1G09280	513.165	451.66	492.337	448.64	669.811	857.028
AT1G09283	0	0	0	0	0	0
AT1G09287	0	0	0	0	0	0
AT1G09290	198.581	146.746	267.152	171.488	222.107	154.351
AT1G09293	0	0	0	0	0	0
AT1G09297	0	0	0	0	0	0
AT1G09300	107.155	134.444	123.852	98.7354	323.277	205.082
AT1G09303	0	0	0	0	0	0
AT1G09307	0	0	0	0	0	0
AT1G09310	19739.2	19612.1	937.589	4637.1	286.065	290.353
AT1G09313	0	0	0	0	0	0
AT1G09317	0	0	0	0	0	0
AT1G09320	289.024	344.457	334.707	217.391	447.703	374.545
AT1G09323	0	0	0	0	0	0
AT1G09327	0	0	0	0	0	0
AT1G09330	2666.1	3156.35	1481.1	2587.91	3022.29	2862.52
AT1G09333	0	0	0	0	0	0
AT1G09337	0	0	0	0	0	0
AT1G09340	1724.31	2132.64	345.966	825.393	509.335	508.388
AT1G09343	0	1.75743	0	0	0	0
AT1G09350	108.138	114.233	30.7071	79.6812	73.2605	91.7473
AT1G09353	0	0.878716	0	0	1.16287	0
AT1G09357	0	0	0	0	0	0
AT1G09360	0	0	0	0	0	0
AT1G09363	0	0	0	0	0	0
AT1G09367	0	0	0	0	0	0
AT1G09370	0	0	0	0	0	0
AT1G09373	0	0	0	0	0	0
AT1G09377	0	0.878716	0	0	0	0
AT1G09380	0	0	0	0	0	0
AT1G09383	0	0	0	0	0	0
AT1G09387	0	0	0	0	0	0
AT1G09390	355.873	365.546	780.983	601.94	351.185	391.815
AT1G09393	0	0	0	0	0	0
AT1G09397	0	0	0	0	0	0
AT1G09400	18.6784	11.4233	5.11785	5.1966	16.2801	9.71442
AT1G09407	0	1.75743	0	0	0	0
AT1G09410	11.7969	25.4828	25.5892	25.1169	30.2345	45.334
AT1G09415	107.155	86.1142	46.0606	76.2168	89.5407	35.6196
AT1G09417	0	0	0	0	0	0
AT1G09420	70.7814	52.723	12.2828	23.3847	23.2573	14.0319
AT1G09421	0	0	0	0	0	0
AT1G09423	0	0	0	0	0	0
AT1G09427	0	0	0	0	0	1.07938
AT1G09430	3320.83	3340	1749.28	1740.86	4029.33	6047.77
AT1G09433	0	0	0	0	0	0
AT1G09437	0	0	0	0	0	0
AT1G09440	2180.46	2624.72	177.077	510.133	50.0032	50.7309
AT1G09443	0	0	0	0	0	0
AT1G09447	0	0	0	0	0	0
AT1G09450	23.5938	30.7551	27.6364	64.0914	0	10.7938
AT1G09453	0	0	0	0	0	0
AT1G09457	0	0	0	0	0	0
AT1G09460	32.4415	30.7551	164.795	155.032	2.32573	1.07938
AT1G09463	0	0	0	0	0	0
AT1G09467	0	0.878716	1.02357	3.4644	0	0
AT1G09470	66.8491	96.6588	144.323	148.969	0	1.07938
AT1G09477	0	0	0	0	0	0
AT1G09480	2.94922	11.4233	5.11785	6.9288	0	0
AT1G09483	0	0	0	0	0	0
AT1G09486	10.8138	4.39358	3.07071	13.8576	0	2.15876
AT1G09487	0	0	0	0	0	0
AT1G09490	391.264	362.031	350.061	336.047	382.583	284.956
AT1G09493	0	0	10.2357	0	0	0
AT1G09497	0	0	0	0	0	0
AT1G09500	0.983075	11.4233	0	0	0	0
AT1G09503	0	0	0	0	0	0
AT1G09507	0	0	0	0	0	0
AT1G09510	0	0	0	0	0	0
AT1G09513	0	0	0	0	0	0
AT1G09517	0	0	0	0	0	0
AT1G09520	244.786	179.258	228.256	245.106	494.218	273.083
AT1G09523	0	0	0	0	0	0
AT1G09527	0	0	0	0	0	0
AT1G09530	634.083	490.323	735.946	678.156	1741.97	1499.26
AT1G09533	1.96615	1.75743	0	0	1.16287	0
AT1G09537	0	0	0	0	0	0
AT1G09540	94.3752	165.199	26.6128	90.0744	177.918	151.113
AT1G09543	0.983075	0.878716	17.4007	2.5983	0	0
AT1G09547	0	0	0	0	0	0
AT1G09550	0	0	0	0	0	0
AT1G09553	0	0	0	0	0	0
AT1G09557	0	0	0	0	0	0
AT1G09560	160.241	180.137	90.0741	169.756	368.628	241.781
AT1G09563	0	0	0	0	0	0
AT1G09567	0	0	0	0	0	0
AT1G09570	2035.95	1771.49	2208.86	1859.52	2207.12	2834.45
AT1G09573	0	0	0	0	0	0
AT1G09575	33.4245	72.0547	102.357	15.5898	15.1173	56.1278
AT1G09577	0	0	0	0	0	0
AT1G09580	432.553	660.794	302.977	375.887	213.967	482.483
AT1G09583	0	0	0	0	0	0
AT1G09587	0	0	0	0	0	0
AT1G09590	1302.57	1376.95	1299.93	1813.61	719.814	739.376
AT1G09593	0	0	0	0	0	0
AT1G09597	0	0	0	0	0	0
AT1G09600	15.7292	33.3912	251.798	66.6897	1.16287	10.7938
AT1G09603	0	0	0	0	0	0
AT1G09607	0	0	0	0	0	0
AT1G09610	425.671	373.454	53.2256	148.969	19.7687	22.667
AT1G09613	0	1.75743	0	0	0	0
AT1G09617	0	0	0	0	0	0
AT1G09620	1624.04	1459.55	2082.96	2399.96	2508.3	2016.28
AT1G09623	0	0	0	0	0	0
AT1G09625	0	0	0	0	0	0
AT1G09627	0	0	0	0	0	0
AT1G09630	394.213	321.61	358.249	653.039	361.651	472.769
AT1G09633	0	0	0	0	0	0
AT1G09637	0	0	0	0	0	0
AT1G09640	12950	10719.5	17121.2	12638.1	12035.7	12499.2
AT1G09645	740.255	941.983	536.35	539.58	525.615	424.197
AT1G09647	0	0	0	0	1.16287	3.23814
AT1G09650	24.5769	23.7253	25.5892	26.8491	41.8632	1.07938
AT1G09653	0	0	0	0	0	0
AT1G09657	0	0	0	0	0	0
AT1G09660	581.98	480.658	667.367	745.712	652.368	619.564
AT1G09663	0	0	0	0	0	0
AT1G09665	0	0	0	0	0	0
AT1G09667	0	0	0	0	0	0
AT1G09673	0	0	0	0	0	0
AT1G09677	0	0	0	0	0	0
AT1G09680	48.1707	55.3591	37.8721	28.5813	47.6775	35.6196
AT1G09683	0	0	0	0	0	0
AT1G09690	2246.33	1963.93	2567.11	2912.69	2261.77	1491.7
AT1G09693	6.88152	4.39358	0	12.1254	0	9.71442
AT1G09697	0	0	0	0	0	0
AT1G09700	217.259	198.59	318.33	209.596	205.827	284.956
AT1G09703	0	0	0	0	0	0
AT1G09710	203.496	140.595	317.306	209.596	343.045	319.497
AT1G09713	0	0	0	0	0	0
AT1G09717	0	0	0	0	0	0
AT1G09720	0	0	8.18855	0	0	0
AT1G09723	0	0	0	0	0	0
AT1G09730	1057.79	775.027	1148.44	942.317	1702.44	1671.96
AT1G09733	0	0	1.02357	0	0	3.23814
AT1G09737	0	0	0	0	0	0
AT1G09740	20.6446	17.5743	12.2828	12.1254	59.3062	91.7473
AT1G09743	0	0	0	0	0	0
AT1G09747	0	0	0	0	0	0
AT1G09750	12.78	18.453	0	1.7322	9.30293	17.2701
AT1G09753	0	2.63615	1.02357	2.5983	0	0
AT1G09757	0	0	0	0	0	0
AT1G09760	243.802	202.983	244.633	418.326	272.111	356.196
AT1G09763	0	0	0	0	0	0
AT1G09767	0	0	0	0	0	0
AT1G09770	5960.38	4095.69	6909.09	4489.86	8015.63	8952.38
AT1G09773	0	0	0	0	0	0
AT1G09777	0	0	0	0	0	0
AT1G09780	958.498	1475.36	501.549	933.656	358.163	1007.06
AT1G09783	0	0.878716	0	0	0	0
AT1G09787	0	0	0	0	0	0
AT1G09790	0	0	0	0	0	0
AT1G09793	0	0	0	0	0	0
AT1G09794	22.6107	17.5743	6.14142	14.7237	36.0488	22.667
AT1G09795	1635.84	1455.15	1025.62	1308.68	1011.69	1066.43
AT1G09797	0	0	0	0	0	0
[truncated: 35,053 more rows]
