# Supplementary material for: Tissue-specific transcriptome profiling of the Arabidopsis inflorescence stem reveals local cellular signatures
Source: Plant Cell. 2020 Dec 2;33(2):200–23. doi: 10.1093/plcell/koaa019 (PMC8136906; doi:10.1093/plcell/koaa019)
Supplement: koaa019_Supplementary_Data_Updated [file koaa019_supplementary_data_updated.zip › tpc.00825.2020-17-SupplementalDataSet16.xlsx]

## Sheet: Sheet 1
Supplemental Data. Shi et al. (2021). Tissue-specific transcriptome profiling of the Arabidopsis Inflorescence stem reveals local cellular signatures. Plant Cell.
Promoter	Sequence
AT1G03100pro	GGTCTCAACCTGGATTTTGTATGGGATATTATTAGTAGTCATGTGGTGATATACTTATAGAAAGGTTTGAGGGGGCTAATTTGTTAAGAAGGATTATGGATAAACCTGAATTTTTGCATTAGGTTTTGGATGAAATTGTGTGTTTATTCGTATTTGTTACCAAAAATGTTACTATATAGAATTTAATGAAACCAACCCTATTGATAAATCTGAAACTATGCATTGCATTTTGGATTAACTTATGTTTATGCGTATTGTTAAACCAAAAATGCTATCATAGAATTTAATGAAACCAACCCAAGATTAGTAAAAAGCTTAATCTTATGAAATGTTATAAATAAGCATGGTTTGGTTCTAACTAACAATAAATTTTTTGCTAGATAAGGACCATTTACTATG…
AT1G22640pro	GGTCTCAACCTAAGCGTTTAGAAATGAGAAAGTGATATTAACAAAGTAAAAAAAAAAATGATATATTGTTAAGAACACATAAAATAGTCACACTTTCTGCTTACAAAACGGAAATGTAACTTTTAGTTGGCTTTTAACACGAAATATTAAGTTTTAGTTGCGCTTCGGACGTTATGTTTTTTTGAATCGTGTTTTCGCCATGTTCTTTTGTGCATAGGGAACCTTCGATTCCAATTCCATATCGATCAGTGTACCTCCGAAGAACCTTTCTTTGAACGTCGTAGTTCATGTTAGCCAATAGTCAGGAAGACTCAGAAGGTAGAAGTGTTGTACAACAATGTTTGGCATTTGGCGTAGCGTGATGAAATTAGAAGCTTGTTTGCGGTTAGCCATGTTGGG…
AT1G03100pro	GGTCTCAACCTGGATTTTGTATGGGATATTATTAGTAGTCATGTGGTGATATACTTATAGAAAGGTTTGAGGGGGCTAATTTGTTAAGAAGGATTATGGATAAACCTGAATTTTTGCATTAGGTTTTGGATGAAATTGTGTGTTTATTCGTATTTGTTACCAAAAATGTTACTATATAGAATTTAATGAAACCAACCCTATTGATAAATCTGAAACTATGCATTGCATTTTGGATTAACTTATGTTTATGCGTATTGTTAAACCAAAAATGCTATCATAGAATTTAATGAAACCAACCCAAGATTAGTAAAAAGCTTAATCTTATGAAATGTTATAAATAAGCATGGTTTGGTTCTAACTAACAATAAATTTTTTGCTAGATAAGGACCATTTACTATG…
AT1G22640pro	GGTCTCAACCTAAGCGTTTAGAAATGAGAAAGTGATATTAACAAAGTAAAAAAAAAAATGATATATTGTTAAGAACACATAAAATAGTCACACTTTCTGCTTACAAAACGGAAATGTAACTTTTAGTTGGCTTTTAACACGAAATATTAAGTTTTAGTTGCGCTTCGGACGTTATGTTTTTTTGAATCGTGTTTTCGCCATGTTCTTTTGTGCATAGGGAACCTTCGATTCCAATTCCATATCGATCAGTGTACCTCCGAAGAACCTTTCTTTGAACGTCGTAGTTCATGTTAGCCAATAGTCAGGAAGACTCAGAAGGTAGAAGTGTTGTACAACAATGTTTGGCATTTGGCGTAGCGTGATGAAATTAGAAGCTTGTTTGCGGTTAGCCATGTTGGG…
AT1G51170pro	GGTCTCAACCTATGTATTGGGAGGAAATAAAATATTACTATATTATAAACAAATACATAAAATGAAAATTAAAAATAAAGTTTATAAAAATACTCTTCGAAATGATGATATATCAGTATTAAAGTTCATGAGATATATATGCTTTGGAATGACTTGTTTAACCCAAACCAAGCACTTTAGTTTACCCTGGCATATACACTAAAATTTCACAATATTGATACTTTGAAAGAAGTGTGAATTTTTTTCCATCATATATAGTACTGTACTCAACATTATCGAATTATTGGTGTCCGTCAATATAATATGAGTAATATGGTCAGCAAGTTGCTTGATCCTCACATTGCGATAAGGGGATAAACTTTACTGTATTTACCTTGAGTCATATCTCAGTGTATACAA…
AT1G56210pro	GGTCTCAACCTGATTTTGTTTATATATTTATAGTCTTTTGCTTAAATATTTAATATTTTATTCATGTAGAAAAATGATATTAACACCAACTTCTAGAGTTTAAACTATAAGTTTGATTATCTTACTAAAACTTTAAGCCTTGTGTTAATGGACAAATTCATTTGATAGCATTAATGACGAAATTATTTTCAGAATTATTTACAACATTGCATTGATGGGCTAATTAAATTATGGTCAATTATGTTATAAGTACGTTTTATACACTTTGCACAAAGGATAAAACGTTTCCATAACAATAAACAATTATAATAGCTTTATAGCTTTATTCTTCAATTATAATTATAAAGTTATTTTTCAGGTATTTGAGTTATTTTTGGGTTTTTGGTTACTTTTGGATAT…
AT2G28810pro	GGTCTCAACCTGTTTAACAATATGCATTATATAAATTTTATTAATAATAGTAACACATAGACACGATTGTAGCATAAACCACTAAAATACATGGTTTCAGTGTATCTAAGCTTTTGACATGTAGAAGTTCTACGTTTTTCATGATAAATTCGAAAAATTATTGAGAAATGATATATGGTCAAAATGAAGAAAAAAAGAGAGAAGATAACAACAAAATGGAGAAGGACAAGAGCACAAAAGAGATGAGTGGGATTATGAAAAGGTTTGCTGATGATTTCATGCATGATCAACTAACGTTAAAGATTATTTGTTTTTAGGGTAATAATACAACATATACGCCATTTTAGGCAATCTCTTTCTGAAAAAGATGTTCGCATTTATATACGAAACGACTGATTA…
AT2G31930pro	GGTCTCAACCTCGACTGAGATGGGTTTGTATCAATCTTAGGATCCTATTTCTTTTCTGCTCGAGCTACAAAAGTTACAGACACAATCTAAGTGAATGAGCTATATTGAATTTTCGACACGAGCTAGATAAATCCACACTATTCTCACAATTTCGGTTTTAAACGTATGGATTATCAACCCAAGCCTAGAAATTTGGTCCGTTGTGGTTTCAATTTATTGTATGCTACAAGTAACCCAAAGTATCAAGATAAATTAAGATTAGTTACAAAATAGACATCTGAGTCACGATTGTAATCATTTCTTTATTTATTAATTAAGTAACGAGTAGTCCAAACACTCACAGTCACCGACCTCTTACGTTATCAATTCAAAAGTGAAAATGGACATATAGCTACTCCT…
AT2G46970pro	GGTCTCAACCTATGAGTTCAGGCGAATAAAGAAGATATAGTAGATGATGCTTTGACTCATTGTCATTGATTCGTATTCGTATAGAATAGTTTATTGTTCACTGAACCACTACAAAACTACTTATATCATAGAGCCTTATTTTATATAGCAGTTTGAAGGTTTCTTTTTAATTTATTTTTGCCAGCAACTGCAGATATTTTTTATTAAACCAACAACTTTTAATTAGGTTATTGATATCTTGATATATATCGAAGCAAAACCAATCCAAACATTTTTCTTTTAAAAACCAGAATATTTTGCAGACGTTGATGTGAATTTTAATTACAATATTTTACTTTAACAGAGATGTATTTCATATTGAATATCAAAACCAAACTGAACAAAGAATGGTCACAATTC…
AT3G13980pro	GGTCTCAACCTTCTTAATCCCGCTGTCTATGTCTAATCATTTCCATTATACTGTTGTCTCCCTGCTGTTTTGCCCTCCTTCCTTGCAATTTTGTCACAAACCTATATATAACACATTTTGTAAATTTATAATCATAAATATATTGTTTGATTATTTGATTTGATTTCGTCTACAGTTAACCTCATTTATTTTAGATTCAAATCTAAGTGAATTTGATTAAAGACAACTTACAGAAATTAATATCATGTAAAAGTTAGTTTCTTCTTATGACATATCCTAAAACAAACGCTATCTTTGACTAATTTATAAGATAATTTGTGTTGTTTGAAGATTTCAGTATGTCAAAAAAATTAACGCTATTTTAACACACTATATAACCATGCCCCAAAAGTCCTCGAC…
AT3G28580pro	GGTCTCAACCTTAAAAGTTTGCTTATTTTTCTTACCAAAACCCTCTATGAGTCAAAGAGTCCTTTATGGACATTTAAGTCTTCTCATTTGTGCACAACTCTGAAGACAACTCCACAATTCGATTATTCCAAAATCAAGCTTCACAAGAGAAGAAGAACTCGTTTTTTGAAGTCTTCAAAAACAGTCAAAGCCACAACAAGGAGATTTCACTATTGAAAACCAATAAAATTCTATTGGTGCTATTTCATTAGCTGTTTTGAATTAAATAGGTACATTAATGTTAATGTAAAAGTTCACCTCCTACACTTTGTGTTTAATATGGATTATTTTTGTGATTAGTATAACAGAGACTATAGCTAGTAATAGTTTTCGTAAATCTGAATAAAAGTTGCAAGATGT…
AT3G48640pro	GGTCTCAACCTTCTGATCTACAACTATTACGTAATATATAAGCAAAAAAAAAAAAAACCTAAAGTCAGTCAACCTTGAAAGTACGTGGAGAAAACAGTTGATTTTATCAACGCGGACAGAAAATTCAACGGTTTACGATTTTATTAGAATTCAACATTGTAAATAAATGTGTGGCATAGACTCAATCTTGTTGTCACATCGGTTTAGAAGCATCATAAAGAGCATGTTTATCAATGAACTTCATAAAATATCATTAGCATTAGTTATTTAATAATTTAAACTTTGAGAAATTAACGGTGTCAAATAGATCACTGAGTGATCCAAATCAAAGAAAAATGATCCCCAAAATTAACTTTTTAATTGATTTAAGTCTATGATACTTTATAATATCATGGGTAA…
AT4G12690pro	GGTCTCAACCTCTGCACATATATTCTTCAAAGCAAGATTAAGGTTGTACACAACAAAGGCCTTGAATGGCTGCGGTTTTTGAAGTAGTTTTTGAATTTTGATTTTGCAAAAACTAAATAATTATCCGTTCATGATTTTACAAAAAGTAGATTTCCTAACAAATAGGAAAACCAGATTTTAGGAGTTTTTACTTATTTCTTTATACAATCTAAAAACCAAGTTTTGTGGGTTTTTAAAACAATTTACATGACATTTTTTTTTAATGTACTATTATTGTTTAATTATGCTATTTTTACCATTTACAAATTCATCCAAAGATAAAATACACAATTTAAAAACGTTTAAAAATTAAGATTATGTAGAAAAACTAAAAATTAAACAAATTTCCATTCATGATTT…
AT4G18170pro	GGTCTCAACCTATTTTGATTCATTCCAATATTTTATACTGAGTATCACTGAGACACTGACTATATATATGTATGTATTCTCGCGCTATCCGTAATATGCTAGGTAATATAGCAGTGATTATTAAACGCATTAAGATCATCATACGTAATTCACGATAATTTGTAATCCAAAAACTTAGGTGTGACCAAAAAAAAAAAAAGAGTTGAATCCTTCACCTACCAAAAAAATGGATTGTGACCAAAAGACCATGACATATCAAATTTTTAGTGATTAAACCGATTTCTTCCAAGATGCTAGTATTTGTTTTTATCTTGCCATATTTTAGTGATTTTTCATAGTAGTAAATATATCACTTTGACCACATTTAAAGTTGATGTATGTCCCCTTCGCATTTGTCAT…
AT4G19170pro	GGTCTCAACCTTGGTTTAGTGACAACTGACAAGTGTACTTGCTAAGAACCAAGTAACCGAATGAGATTTGGATTTTTAGAAATGATTTTTCAGTTTTACTTTGGTTCAAACCGAAAAAGTAAGCCCCGATCGCATTCAATTATCCAAACACGATAATCTTGCTCAATTCTACTCTTTTAACTTTGGTCCTGTCTGTTTAAAAGCTAAAGAAGATTGGTCCCTACCAAAAAAAAAAAAAAAGCTTAGAGGATTTGTTTTTTGATTTTTTTGCTAAATTTTGCTTAGAGGATTGGCTGGGACTTTAAGATAAAGAAAGAAGAAAAAATTACAGTTACAGTTTAATCAATCGACTTAAATCATATAAACTTAATTTCAATAGATAAGTTTGTATTAGTTTAG…
AT4G35770pro	GGTCTCAACCTTTCAGAGGATTTACTCACCTTATCATTTATTATCCATGTTGGGAATCCTTCGATCGCAGCATCTGCACATGCCTTGAGTATCTTAGTTCCTTTCTTATATCCATCCGGAAAACATTCCACGTAGTTCAGTTCTTTTGCCGCTTCTCTTCCAAACATCTGTAGATGGATGGAACTATAATGAACATATAATAAAAGCATAAAACTGATTCTTGGCAAACAGGTGATGAATGAACTAACTACCTCTTTTTGCTCTAAGCAGTGAGAACACCAGAATGCCCCATACATTTTAGCTCCAATGGAGTTTAGATGTTTTGCTAAAGCAATAGCATAAGGGCTCGATGATGAACTGATCTCTGTTCTAAAATATGGCAGTTCAATGTCACCAGAG…
AT4G39260pro	GGTCTCAACCTTGGTTCGATCTCGTGACCGAGACGCAGATACAGTAATTGAAAGTGAAGTTCTGAATACGGCGTCGTTTGAGGAGTTTGACTCTCAACGATCCCGCCCAAGACAGCTTAACGAACTCTTAAATTAATATCATTTCAAAAATACTTAAAGTTTCTGCTGACGTTTAATATGATAACCACCATTTTAGTAGTTTTGCAAATAAATAATTGAATTCCTAGGAGCTACGATGCTACTCCATTTCTGTAAATTTTGTATGACAATTATTTTTCCTCGTATTAAAACGACCAAAATATACTAATAATAATTGTGGCTTTATTATGAGCAAAATGATTTAGTTGTCACTCTTATAAAAAGTCGACGATACTTTTTCATATTACCTGCGATATATTA…
AT5G63450pro	GGTCTCAACCTCATCAATTATTAACGCCGGACTACAAAAGAAATGTATGCATCATTTTGTTTATTTTATAATCAATATACATAAACCACTATACCTTTCTCGTCTATTTTAATGAAATGAGTTAGTTAAAAAAGATTACTAGATAGATATTTTTTTAATGAGTAGGCAAATAAATATGAAATATCTAAAACGAAATAAAGTATAGATGAGACAAAGAGGTAAGATTGTATTATTTTTTAAAATGTGGATGATTTTCAGCCAACACGAGCTTAAAAATAAGTCAATGGAACTAGTTCCGACTTTTTTGCTCTATGAAAGAAACTCGATTTTCAAACCACGTGAACCACGTGCACGAAAACTGATAAAGATCCACTGAACTAGTAGTCACAAAAAGTGTAT…
