# Supplementary material for: Tissue-specific transcriptome profiling of the Arabidopsis inflorescence stem reveals local cellular signatures
Source: Plant Cell. 2020 Dec 2;33(2):200–23. doi: 10.1093/plcell/koaa019 (PMC8136906; doi:10.1093/plcell/koaa019)
Supplement: koaa019_Supplementary_Data_Updated [file koaa019_supplementary_data_updated.zip › tpc.00825.2020-16-SupplementalDataSet15.xlsx]

## Sheet: Sheet 1
Supplemental Data. Shi et al. (2021). Tissue-specific transcriptome profiling of the Arabidopsis Inflorescence stem reveals local cellular signatures. Plant Cell.
FANS							LCM
NST3pro	VND7pro	PXYpro	SMXL5pro	APLpro	SCRpro	LTP1pro	Phloem cap	Pith
AT1G02150	AT1G02330	AT1G14480	AT1G12200	AT1G04983	AT1G02270	AT1G02205	AT1G01070	AT1G01140
AT1G04350	AT1G02335	AT1G21390	AT4G08300	AT1G08160	AT1G02400	AT1G04220	AT1G02000	AT1G01355
AT1G06680	AT1G03090	AT1G35710	AT4G33040	AT1G12880	AT1G06620	AT1G05670	AT1G02730	AT1G01550
AT1G07590	AT1G03100	AT1G53490	AT5G57130	AT1G12890	AT1G07280	AT1G05675	AT1G02790	AT1G01560
AT1G08380	AT1G03850	AT1G59740	AT5G58900	AT1G14730	AT1G08800	AT1G07720	AT1G02950	AT1G02020
AT1G09340	AT1G03920	AT1G66880		AT1G29520	AT1G08940	AT1G14040	AT1G03457	AT1G02070
AT1G13245	AT1G05330	AT1G70920		AT1G45201	AT1G09940	AT1G14350	AT1G04450	AT1G02260
AT1G14340	AT1G06090	AT1G73510		AT1G80830	AT1G10370	AT1G15530	AT1G04890	AT1G02300
AT1G15820	AT1G06230	AT1G74310		AT2G02230	AT1G11670	AT1G15885	AT1G05020	AT1G02310
AT1G22140	AT1G06470	AT1G75490		AT2G16740	AT1G11960	AT1G15890	AT1G05580	AT1G02650
AT1G22640	AT1G07119	AT1G78000		AT2G17610	AT1G12610	AT1G16130	AT1G05610	AT1G02660
AT1G29910	AT1G07187	AT1G80850		AT2G27030	AT1G12990	AT1G17140	AT1G05820	AT1G03210
AT1G29920	AT1G07380	AT2G01610		AT2G27035	AT1G14330	AT1G18390	AT1G06490	AT1G03290
AT1G29930	AT1G08040	AT2G04495		AT2G32860	AT1G16010	AT1G20310	AT1G06970	AT1G03370
AT1G42970	AT1G08340	AT2G17040		AT2G36650	AT1G16370	AT1G21326	AT1G07330	AT1G03400
AT1G49032	AT1G09200	AT2G17230		AT2G41300	AT1G16840	AT1G23090	AT1G07640	AT1G03410
AT1G49310	AT1G09467	AT2G18050		AT3G01670	AT1G16850	AT1G24150	AT1G08140	AT1G03860
AT1G51110	AT1G09867	AT2G19920		AT3G10680	AT1G17340	AT1G27950	AT1G08150	AT1G03870
AT1G54780	AT1G10060	AT2G20150		AT3G12750	AT1G17420	AT1G29670	AT1G09460	AT1G03970
AT1G55610	AT1G10070	AT2G24160		AT3G18260	AT1G17980	AT1G29720	AT1G10380	AT1G04300
AT1G55675	AT1G10200	AT2G32680		AT3G20570	AT1G19220	AT1G33600	AT1G10620	AT1G04780
AT1G61520	AT1G10320	AT2G33620		AT3G58710	AT1G19570	AT1G35280	AT1G10770	AT1G04960
AT1G67080	AT1G11190	AT2G41000		AT3G58720	AT1G21450	AT1G36160	AT1G11450	AT1G05060
AT1G67105	AT1G11260	AT3G01835		AT4G00670	AT1G25220	AT1G42980	AT1G11765	AT1G05300
AT1G68010	AT1G12260	AT3G01845		AT4G00890	AT1G26560	AT1G42990	AT1G11990	AT1G05570
AT1G68660	AT1G12420	AT3G06435		AT4G15700	AT1G27200	AT1G51770	AT1G13890	AT1G05575
AT1G72030	AT1G12780	AT3G07540		AT4G24450	AT1G28190	AT1G52315	AT1G13970	AT1G05850
AT1G72530	AT1G13160	AT3G11420		AT4G25000	AT1G30135	AT1G52430	AT1G14420	AT1G05870
AT1G73600	AT1G13220	AT3G28540		AT5G02600	AT1G30320	AT1G52827	AT1G16410	AT1G06040
AT1G74470	AT1G13350	AT3G44440		AT5G18970	AT1G31550	AT1G55450	AT1G16750	AT1G06050
AT1G76250	AT1G13450	AT3G48630		AT5G20870	AT1G32900	AT1G56050	AT1G16760	AT1G06060
AT1G76570	AT1G13640	AT3G57260		AT5G27690	AT1G32910	AT1G56520	AT1G17540	AT1G06110
AT1G77760	AT1G13790	AT4G07830		AT5G39330	AT1G33760	AT1G56540	AT1G17710	AT1G06180
AT1G78780	AT1G14685	AT4G13820		AT5G39340	AT1G35140	AT1G57750	AT1G18590	AT1G06400
AT1G79040	AT1G14710	AT4G19520		AT5G45520	AT1G36370	AT1G58420	AT1G18990	AT1G06640
AT1G79420	AT1G14870	AT4G27270		AT5G46240	AT1G43160	AT1G62300	AT1G19090	AT1G06700
AT2G05070	AT1G14890	AT5G02490		AT5G46530	AT1G44350	AT1G64065	AT1G19500	AT1G06850
AT2G05310	AT1G15002	AT5G03270		AT5G48690	AT1G49520	AT1G64400	AT1G19640	AT1G06980
AT2G05620	AT1G15200	AT5G07565		AT5G49660	AT1G49530	AT1G64563	AT1G19890	AT1G07000
AT2G06520	AT1G15780	AT5G07575		AT5G55730	AT1G50600	AT1G65190	AT1G21440	AT1G07143
AT2G12460	AT1G16480	AT5G08240		AT5G57350	AT1G51090	AT1G65450	AT1G22065	AT1G07390
AT2G13360	AT1G16860	AT5G08330		AT5G63850	AT1G51760	AT1G66090	AT1G22110	AT1G08000
AT2G21188	AT1G18700	AT5G10100		AT5G64250	AT1G51820	AT1G66730	AT1G23350	AT1G08050
AT2G21330	AT1G18950	AT5G13260			AT1G51950	AT1G68530	AT1G23540	AT1G08110
AT2G26010	AT1G19290	AT5G19140			AT1G52510	AT1G71015	AT1G24110	AT1G08450
AT2G26500	AT1G19430	AT5G22380			AT1G56060	AT1G74650	AT1G24620	AT1G08770
AT2G31930	AT1G19850	AT5G22545			AT1G56140	AT1G75690	AT1G25240	AT1G08930
AT2G34000	AT1G20030	AT5G40340			AT1G56510	AT2G03530	AT1G26450	AT1G09530
AT2G35830	AT1G20090	AT5G48570			AT1G60270	AT2G15040	AT1G26480	AT1G10560
AT2G38340	AT1G20670	AT5G50130			AT1G61340	AT2G15050	AT1G26840	AT1G10610
AT2G38980	AT1G20840	AT5G52640			AT1G62430	AT2G18630	AT1G26920	AT1G10660
AT2G39470	AT1G20850	AT5G52760			AT1G63500	AT2G21540	AT1G27030	AT1G10940
AT2G39730	AT1G20920	AT5G56010			AT1G63830	AT2G23321	AT1G28270	AT1G11175
AT2G41380	AT1G20970	AT5G56030			AT1G64950	AT2G25735	AT1G29140	AT1G11330
AT2G41900	AT1G21160				AT1G65880	AT2G26250	AT1G29418	AT1G11380
AT2G47400	AT1G22060				AT1G65890	AT2G26910	AT1G30600	AT1G11785
AT2G47450	AT1G23460				AT1G66160	AT2G28570	AT1G30710	AT1G11800
AT3G06125	AT1G25230				AT1G66580	AT2G30500	AT1G31230	AT1G12110
AT3G06240	AT1G25250				AT1G66760	AT2G34920	AT1G31750	AT1G12120
AT3G06330	AT1G26300				AT1G67800	AT2G35710	AT1G32120	AT1G12160
AT3G06350	AT1G26810				AT1G70410	AT2G36420	AT1G34095	AT1G12240
AT3G08520	AT1G26910				AT1G70480	AT2G38995	AT1G36060	AT1G12750
AT3G08940	AT1G26911				AT1G70610	AT2G40095	AT1G43630	AT1G12810
AT3G09405	AT1G27690				AT1G70700	AT2G45400	AT1G44160	AT1G12845
AT3G10870	AT1G27850				AT1G71697	AT2G47240	AT1G47280	AT1G13080
AT3G10910	AT1G28100				AT1G71950	AT3G05750	AT1G48020	AT1G13250
AT3G11930	AT1G28110				AT1G73480	AT3G14700	AT1G48740	AT1G13700
AT3G13040	AT1G28250				AT1G73920	AT3G16030	AT1G49370	AT1G13740
AT3G14420	AT1G28420				AT1G75220	AT3G18910	AT1G49490	AT1G13750
AT3G15760	AT1G29890				AT1G75860	AT3G24503	AT1G50610	AT1G13950
AT3G15850	AT1G29900				AT1G76160	AT3G29030	AT1G51260	AT1G14370
AT3G19000	AT1G30455				AT1G76590	AT3G41762	AT1G52240	AT1G14380
AT3G20100	AT1G30810				AT1G76650	AT3G44350	AT1G54070	AT1G14455
AT3G21240	AT1G30820				AT1G76680	AT3G50900	AT1G55360	AT1G14580
AT3G21890	AT1G30900				AT1G76700	AT3G52520	AT1G55410	AT1G14740
AT3G28270	AT1G30970				AT1G77450	AT3G54150	AT1G55560	AT1G15130
AT3G44310	AT1G32100				AT1G77680	AT3G55350	AT1G58120	AT1G15400
AT3G47470	AT1G33360				AT1G77690	AT4G00730	AT1G60240	AT1G15670
AT3G48180	AT1G34460				AT1G78070	AT4G00970	AT1G60410	AT1G15740
AT3G48740	AT1G34550				AT1G78280	AT4G00980	AT1G60740	AT1G15790
AT3G50820	AT1G35780				AT1G78390	AT4G01250	AT1G60760	AT1G15940
AT3G54890	AT1G43670				AT1G78970	AT4G01950	AT1G61290	AT1G16030
AT3G56910	AT1G43675				AT1G79310	AT4G02330	AT1G61563	AT1G16170
AT3G56940	AT1G43790				AT1G80820	AT4G06255	AT1G61860	AT1G16240
AT3G61470	AT1G49160				AT2G04400	AT4G06265	AT1G63100	AT1G16260
AT3G62410	AT1G49710				AT2G06050	AT4G14450	AT1G63930	AT1G16730
AT3G63220	AT1G49890				AT2G15960	AT4G14746	AT1G64370	AT1G17080
AT4G01200	AT1G50660				AT2G17840	AT4G15760	AT1G65240	AT1G17145
AT4G04692	AT1G51940				AT2G18700	AT4G18197	AT1G65860	AT1G17160
AT4G10340	AT1G52360				AT2G20880	AT4G18205	AT1G65910	AT1G17290
AT4G11570	AT1G53110				AT2G22300	AT4G23180	AT1G65970	AT1G17450
AT4G12690	AT1G53290				AT2G22470	AT4G23250	AT1G66210	AT1G17500
AT4G14716	AT1G53720				AT2G22760	AT4G25850	AT1G67623	AT1G17745
AT4G17770	AT1G54140				AT2G22860	AT4G25860	AT1G68570	AT1G17940
AT4G19170	AT1G54160				AT2G22910	AT4G29050	AT1G68610	AT1G17970
AT4G22270	AT1G54410				AT2G23120	AT4G33790	AT1G69230	AT1G18450
AT4G23890	AT1G54460				AT2G23420	AT4G37450	AT1G70540	AT1G18460
AT4G24770	AT1G54475				AT2G26530	AT5G01985	AT1G70790	AT1G18940
AT4G26220	AT1G54790				AT2G27690	AT5G01995	AT1G71770	AT1G19000
AT4G26850	AT1G55730				AT2G29420	AT5G02015	AT1G72330	AT1G19770
AT4G28270	AT1G55820				AT2G29440	AT5G11000	AT1G72460	AT1G19780
AT4G28750	AT1G58180				AT2G29450	AT5G15240	AT1G73010	AT1G19910
AT4G31115	AT1G58370				AT2G31800	AT5G15870	AT1G74000	AT1G20010
AT4G33450	AT1G59980				AT2G31890	AT5G19230	AT1G74010	AT1G20330
AT4G33865	AT1G60640				AT2G32150	AT5G20050	AT1G74090	AT1G20440
AT4G34630	AT1G60810				AT2G32240	AT5G20270	AT1G74490	AT1G20620
AT4G36190	AT1G61600				AT2G32510	AT5G22490	AT1G75160	AT1G20640
AT4G38620	AT1G61680				AT2G33120	AT5G25610	AT1G76370	AT1G20650
AT4G38932	AT1G61850				AT2G33380	AT5G26340	AT1G76540	AT1G20780
AT4G38970	AT1G62700				AT2G34600	AT5G28630	AT1G76965	AT1G20880
AT4G39260	AT1G63120				AT2G34930	AT5G36920	AT1G78370	AT1G20900
AT5G01530	AT1G63295				AT2G36810	AT5G40780	AT1G78460	AT1G20950
AT5G01820	AT1G63300				AT2G37170	AT5G41070	AT1G79400	AT1G21270
AT5G04950	AT1G63430				AT2G37180	AT5G41315	AT1G79430	AT1G21370
AT5G09660	AT1G63520				AT2G41640	AT5G41810	AT1G79860	AT1G21550
AT5G11200	AT1G63640				AT2G42530	AT5G41900	AT1G79910	AT1G22030
AT5G13180	AT1G64060				AT2G43050	AT5G43760	AT1G80280	AT1G22040
AT5G19940	AT1G65280				AT2G44970	AT5G44568	AT1G80470	AT1G22160
AT5G22630	AT1G66230				AT2G45930	AT5G45280	AT1G80690	AT1G22180
AT5G25130	AT1G66260				AT2G46100	AT5G46490	AT2G01950	AT1G22190
AT5G28020	AT1G66810				AT2G46370	AT5G52320	AT2G02020	AT1G22220
AT5G37930	AT1G66960				AT2G46420	AT5G54710	AT2G02100	AT1G22230
AT5G42090	AT1G67510				AT2G46510	AT5G54720	AT2G02140	AT1G22350
AT5G42965	AT1G68440				AT2G46520	AT5G57800	AT2G03500	AT1G22490
AT5G44190	AT1G68730				AT2G47060	AT5G62470	AT2G04220	AT1G22550
AT5G44580	AT1G68810				AT3G02050	AT5G67340	AT2G05850	AT1G22740
AT5G45100	AT1G69030				AT3G02880	AT5G67640	AT2G07040	AT1G22870
AT5G46350	AT1G70500				AT3G03050		AT2G07170	AT1G23020
AT5G49730	AT1G70550				AT3G06070		AT2G07690	AT1G23060
AT5G54270	AT1G70620				AT3G07700		AT2G10970	AT1G23480
AT5G57345	AT1G71070				AT3G11170		AT2G13350	AT1G23560
AT5G59780	AT1G71360				AT3G13100		AT2G13620	AT1G23700
AT5G63580	AT1G71830				AT3G13110		AT2G13680	AT1G23840
AT5G66570	AT1G73390				AT3G13650		AT2G14475	AT1G24160
	AT1G73410				AT3G14440		AT2G16016	AT1G24170
	AT1G73760				AT3G15200		AT2G16030	AT1G24350
	AT1G75030				AT3G15210		AT2G16586	AT1G24400
	AT1G75840				AT3G15356		AT2G16730	AT1G24530
	AT1G76040				AT3G16800		AT2G16850	AT1G25400
	AT1G76550				AT3G16860		AT2G16990	AT1G25550
	AT1G76620				AT3G17770		AT2G17010	AT1G25560
	AT1G77140				AT3G17860		AT2G17500	AT1G26100
	AT1G77270				AT3G19010		AT2G17890	AT1G26270
	AT1G77890				AT3G19020		AT2G18180	AT1G26440
	AT1G78430				AT3G19830		AT2G19010	AT1G26670
	AT1G79620				AT3G20510		AT2G19050	AT1G26940
	AT1G79940				AT3G21070		AT2G19770	AT1G27020
	AT1G80950				AT3G22275		AT2G19980	AT1G27100
	AT2G01070				AT3G22290		AT2G20320	AT1G27150
	AT2G01100				AT3G23250		AT2G20430	AT1G27310
	AT2G03150				AT3G25760		AT2G20610	AT1G27520
	AT2G04850				AT3G25770		AT2G21480	AT1G27770
	AT2G05210				AT3G25780		AT2G22055	AT1G28260
	AT2G06210				AT3G26980		AT2G22340	AT1G28320
	AT2G06530				AT3G27110		AT2G23660	AT1G28330
	AT2G13290				AT3G43250		AT2G23900	AT1G28600
	AT2G13370				AT3G44860		AT2G23950	AT1G28610
	AT2G14160				AT3G45040		AT2G24370	AT1G28620
	AT2G14170				AT3G47550		AT2G24700	AT1G28670
	AT2G15890				AT3G47960		AT2G25060	AT1G28680
	AT2G16940				AT3G48520		AT2G25450	AT1G29230
	AT2G17940				AT3G49570		AT2G26450	AT1G29240
	AT2G18060				AT3G50260		AT2G26490	AT1G29340
	AT2G18300				AT3G50280		AT2G26850	AT1G29400
	AT2G19800				AT3G50910		AT2G27060	AT1G30130
	AT2G20680				AT3G50970		AT2G28180	AT1G30160
	AT2G21380				AT3G51450		AT2G28640	AT1G30200
	AT2G22560				AT3G51460		AT2G28790	AT1G30220
	AT2G22720				AT3G51660		AT2G30290	AT1G30360
	AT2G23380				AT3G51895		AT2G31425	AT1G30410
	AT2G24060				AT3G52720		AT2G31430	AT1G30490
	AT2G24140				AT3G53180		AT2G31500	AT1G30500
	AT2G24440				AT3G54950		AT2G31790	AT1G30660
	AT2G24550				AT3G55040		AT2G32487	AT1G30880
	AT2G25050				AT3G55410		AT2G32870	AT1G30910
	AT2G26650				AT3G55440		AT2G33100	AT1G31120
	AT2G27740				AT3G56200		AT2G33420	AT1G31130
	AT2G27950				AT3G58490		AT2G33460	AT1G31240
	AT2G27980				AT3G59310		AT2G33670	AT1G31280
	AT2G28080				AT4G01026		AT2G33775	AT1G31420
	AT2G28100				AT4G01870		AT2G34830	AT1G31540
	AT2G28105				AT4G02200		AT2G35215	AT1G31580
	AT2G28110				AT4G05010		AT2G35765	AT1G31820
	AT2G28315				AT4G05020		AT2G36020	AT1G32230
	AT2G28660				AT4G05100		AT2G36110	AT1G32400
	AT2G28760				AT4G05120		AT2G36660	AT1G32960
	AT2G28870				AT4G08170		AT2G37010	AT1G33050
	AT2G29130				AT4G11900		AT2G37590	AT1G33055
	AT2G29210				AT4G12000		AT2G38500	AT1G33260
	AT2G29890				AT4G12010		AT2G39700	AT1G33330
	AT2G29995				AT4G12040		AT2G39890	AT1G33540
	AT2G30470				AT4G12790		AT2G40116	AT1G33560
	AT2G31090				AT4G13180		AT2G40850	AT1G33610
	AT2G31130				AT4G16760		AT2G41905	AT1G34060
	AT2G31370				AT4G17090		AT2G41970	AT1G34180
	AT2G31650				AT4G17230		AT2G43100	AT1G34220
	AT2G32500				AT4G17615		AT2G43220	AT1G34340
	AT2G32710				AT4G18010		AT2G43230	AT1G35115
	AT2G32900				AT4G18170		AT2G43550	AT1G35350
	AT2G33385				AT4G18270		AT2G43800	AT1G35513
	AT2G34790				AT4G18950		AT2G44560	AT1G35580
	AT2G35190				AT4G19140		AT2G44925	AT1G35612
	AT2G35382				AT4G19450		AT2G45405	AT1G35720
	AT2G35630				AT4G20380		AT2G45610	AT1G35830
	AT2G36310				AT4G21390		AT2G45800	AT1G36940
	AT2G36355				AT4G21550		AT2G46210	AT1G44150
	AT2G36490				AT4G21570		AT2G46300	AT1G44770
	AT2G37090				AT4G21990		AT2G46360	AT1G45688
	AT2G38070				AT4G22780		AT2G46590	AT1G48090
	AT2G38320				AT4G23060		AT2G46650	AT1G48420
	AT2G39110				AT4G24160		AT2G46860	AT1G48430
	AT2G39280				AT4G24380		AT2G47030	AT1G48490
	AT2G39870				AT4G24580		AT2G47040	AT1G49050
	AT2G40070				AT4G24960		AT2G47050	AT1G49240
	AT2G40640				AT4G25030		AT2G47160	AT1G49390
	AT2G41440				AT4G25670		AT2G47340	AT1G49430
	AT2G41700				AT4G26690		AT2G48150	AT1G49750
	AT2G41740				AT4G27070		AT3G01240	AT1G49900
	AT2G42040				AT4G27410		AT3G01270	AT1G50360
	AT2G42190				AT4G27560		AT3G01295	AT1G50440
	AT2G43140				AT4G27654		AT3G01470	AT1G50480
	AT2G43375				AT4G27660		AT3G01630	AT1G50630
	AT2G43490				AT4G27720		AT3G01700	AT1G51200
	AT2G44430				AT4G28140		AT3G01870	AT1G51355
	AT2G45220				AT4G29070		AT3G02020	AT1G51360
	AT2G45850				AT4G30210		AT3G02410	AT1G51370
	AT2G45910				AT4G30280		AT3G02640	AT1G51610
	AT2G46760				AT4G30530		AT3G02810	AT1G51850
	AT3G01316				AT4G30650		AT3G02970	AT1G51910
	AT3G01350				AT4G30920		AT3G03800	AT1G52150
	AT3G02140				AT4G31780		AT3G03910	AT1G52190
	AT3G02930				AT4G31800		AT3G04360	AT1G52270
	AT3G03690				AT4G31920		AT3G04620	AT1G52290
	AT3G04080				AT4G32190		AT3G04630	AT1G52330
	AT3G04975				AT4G33910		AT3G05140	AT1G52420
	AT3G05050				AT4G33985		AT3G05330	AT1G52550
	AT3G05090				AT4G34120		AT3G05610	AT1G52700
	AT3G05160				AT4G34970		AT3G05820	AT1G52710
	AT3G06420				AT4G35110		AT3G06260	AT1G52720
	AT3G06580				AT4G35480		AT3G06830	AT1G52750
	AT3G06590				AT4G35987		AT3G07820	AT1G52770
	AT3G06600				AT4G36010		AT3G11280	AT1G53070
	AT3G06850				AT4G36950		AT3G12690	AT1G53180
	AT3G08490				AT4G37150		AT3G12730	AT1G53210
	AT3G09060				AT4G37640		AT3G13065	AT1G53400
	AT3G09360				AT4G37760		AT3G13227	AT1G53560
	AT3G10490				AT4G38400		AT3G13229	AT1G53570
	AT3G10730				AT4G38810		AT3G13390	AT1G53590
	AT3G10740				AT4G39640		AT3G13400	AT1G53730
	AT3G11490				AT5G01100		AT3G13660	AT1G54130
	AT3G12640				AT5G01380		AT3G14570	AT1G54217
	AT3G13780				AT5G05140		AT3G16040	AT1G54730
	AT3G14160				AT5G05600		AT3G16330	AT1G54890
	AT3G14170				AT5G06865		AT3G17060	AT1G54920
	AT3G14172				AT5G06870		AT3G17680	AT1G55110
	AT3G14870				AT5G07070		AT3G17690	AT1G55120
	AT3G14920				AT5G07320		AT3G18220	AT1G55310
	AT3G14980				AT5G08790		AT3G18280	AT1G55420
	AT3G15450				AT5G09250		AT3G19310	AT1G55590
	AT3G15460				AT5G10300		AT3G19710	AT1G56020
	AT3G15980				AT5G11650		AT3G20580	AT1G56280
	AT3G17420				AT5G11670		AT3G21180	AT1G56460
	AT3G17640				AT5G12010		AT3G21460	AT1G57980
	AT3G17900				AT5G13220		AT3G21570	AT1G58030
	AT3G17920				AT5G13500		AT3G21700	AT1G58390
	AT3G18035				AT5G13560		AT3G23570	AT1G58590
	AT3G18040				AT5G13700		AT3G23890	AT1G58602
	AT3G18300				AT5G13740		AT3G24620	AT1G59590
	AT3G18660				AT5G14710		AT3G25165	AT1G59700
	AT3G19240				AT5G15650		AT3G25170	AT1G59970
	AT3G19260				AT5G15970		AT3G25560	AT1G60190
	AT3G19510				AT5G16010		AT3G26110	AT1G60630
	AT3G19670				AT5G16910		AT3G26760	AT1G60870
	AT3G20860				AT5G17000		AT3G26770	AT1G60940
	AT3G21430				AT5G17460		AT3G26860	AT1G61795
	AT3G22072				AT5G18400		AT3G26934	AT1G61810
	AT3G22790				AT5G18500		AT3G27415	AT1G62360
	AT3G23090				AT5G19070		AT3G28490	AT1G62480
	AT3G23600				AT5G20190		AT3G28750	AT1G63350
	AT3G24040				AT5G20480		AT3G28790	AT1G63690
	AT3G24450				AT5G22510		AT3G28810	AT1G63750
	AT3G24530				AT5G24430		AT3G28830	AT1G63800
	AT3G24535				AT5G27520		AT3G28960	AT1G63840
	AT3G25130				AT5G27760		AT3G28980	AT1G64170
	AT3G25495				AT5G28237		AT3G29050	AT1G64200
	AT3G25840				AT5G35735		AT3G36659	AT1G64280
	AT3G27000				AT5G37070		AT3G42640	AT1G64330
	AT3G27200				AT5G40348		AT3G42880	AT1G64610
	AT3G27350				AT5G40370		AT3G43860	AT1G64640
	AT3G28030				AT5G40390		AT3G44070	AT1G65520
	AT3G29200				AT5G41120		AT3G44920	AT1G65960
	AT3G30775				AT5G41600		AT3G46520	AT1G65985
	AT3G42950				AT5G42390		AT3G46750	AT1G66350
	AT3G43300				AT5G42650		AT3G47410	AT1G66440
	AT3G43690				AT5G44070		AT3G47440	AT1G66450
	AT3G44730				AT5G44210		AT3G47570	AT1G66670
	AT3G44769				AT5G44565		AT3G48450	AT1G66970
	AT3G45010				AT5G45116		AT3G48770	AT1G67030
	AT3G45300				AT5G46330		AT3G49540	AT1G67365
	AT3G45740				AT5G47730		AT3G49680	AT1G67760
	AT3G45850				AT5G47910		AT3G50390	AT1G68130
	AT3G45870				AT5G48850		AT3G51280	AT1G68300
	AT3G45880				AT5G49480		AT3G51290	AT1G68585
	AT3G47160				AT5G49520		AT3G51740	AT1G68600
	AT3G47290				AT5G52060		AT3G52000	AT1G68820
	AT3G47890				AT5G52310		AT3G52490	AT1G68862
	AT3G48320				AT5G52410		AT3G52600	AT1G69080
	AT3G48360				AT5G52580		AT3G54600	AT1G69252
	AT3G49060				AT5G53050		AT3G54800	AT1G69520
	AT3G49070				AT5G54110		AT3G55180	AT1G69550
	AT3G49290				AT5G54170		AT3G55430	AT1G69640
	AT3G49790				AT5G54300		AT3G56100	AT1G69730
	AT3G50050				AT5G54920		AT3G57010	AT1G69780
	AT3G50240				AT5G55050		AT3G57690	AT1G69840
	AT3G50825				AT5G56760		AT3G58480	AT1G69910
	AT3G51220				AT5G56980		AT3G58990	AT1G70100
	AT3G51330				AT5G57710		AT3G59765	AT1G70260
	AT3G51600				AT5G58140		AT3G59830	AT1G70830
	AT3G51870				AT5G58160		AT3G59960	AT1G70890
	AT3G52900				AT5G58730		AT3G60330	AT1G71090
	AT3G53350				AT5G59450		AT3G60780	AT1G71710
	AT3G53560				AT5G59480		AT3G60975	AT1G71730
	AT3G53610				AT5G60890		AT3G61850	AT1G71800
	AT3G53620				AT5G61240		AT3G61880	AT1G72120
	AT3G53630				AT5G61780		AT3G62040	AT1G72150
	AT3G54120				AT5G61810		AT3G62170	AT1G72175
	AT3G54170				AT5G61820		AT3G62180	AT1G72180
	AT3G55690				AT5G62350		AT3G62640	AT1G72360
	AT3G55990				AT5G63450		AT3G62710	AT1G72420
	AT3G56730				AT5G63490		AT3G62960	AT1G72430
	AT3G56860				AT5G63550		AT4G00350	AT1G72500
	AT3G57230				AT5G63790		AT4G00880	AT1G72680
	AT3G57300				AT5G63970		AT4G01390	AT1G72710
	AT3G58600				AT5G63980		AT4G01440	AT1G72840
	AT3G59480				AT5G64120		AT4G01450	AT1G72910
	AT3G59690				AT5G64260		AT4G02250	AT1G72920
	AT3G61570				AT5G64750		AT4G02380	AT1G72940
	AT3G62020				AT5G64890		AT4G02650	AT1G73250
	AT3G62160				AT5G65300		AT4G03060	AT1G73325
	AT3G62590				AT5G65310		AT4G04077	AT1G73330
	AT3G63460				AT5G67190		AT4G04930	AT1G73805
	AT4G00230				AT5G67480		AT4G04980	AT1G73810
	AT4G00440						AT4G05190	AT1G74210
	AT4G03295						AT4G10010	AT1G74250
	AT4G04205						AT4G11543	AT1G74280
	AT4G05631						AT4G11760	AT1G74940
	AT4G07070						AT4G11810	AT1G75130
	AT4G08160						AT4G12030	AT1G75310
	AT4G08580						AT4G13240	AT1G75410
	AT4G09135						AT4G13430	AT1G75590
	AT4G09150						AT4G13560	AT1G75710
	AT4G09875						AT4G13770	AT1G75750
	AT4G10840						AT4G14040	AT1G75800
	AT4G10930						AT4G14315	AT1G76020
	AT4G11420						AT4G14780	AT1G76030
	AT4G11560						AT4G14810	AT1G76150
	AT4G12400						AT4G15200	AT1G76180
	AT4G12440						AT4G15980	AT1G76360
	AT4G12610						AT4G16790	AT1G76490
	AT4G13495						AT4G17210	AT1G76580
	AT4G14200						AT4G17905	AT1G76670
	AT4G14560						AT4G18596	AT1G76705
	AT4G14760						AT4G18790	AT1G76720
	AT4G14770						AT4G19038	AT1G76820
	AT4G14940						AT4G20270	AT1G76990
	AT4G15093						AT4G20430	AT1G77130
	AT4G16130						AT4G21820	AT1G77145
	AT4G16660						AT4G21895	AT1G77660
	AT4G17150						AT4G23496	AT1G77990
	AT4G17220						AT4G24170	AT1G78020
	AT4G18430						AT4G24640	AT1G78230
	AT4G18550						AT4G25590	AT1G78490
	AT4G18640						AT4G25780	AT1G78570
	AT4G18760						AT4G27110	AT1G78620
	AT4G18780						AT4G27520	AT1G78660
	AT4G19040						AT4G27730	AT1G78670
	AT4G19060						AT4G27790	AT1G78790
	AT4G19490						AT4G28000	AT1G78815
	AT4G19600						AT4G28100	AT1G78820
	AT4G20050						AT4G28430	AT1G78830
	AT4G20320						AT4G28950	AT1G78960
	AT4G21430						AT4G29340	AT1G79380
	AT4G22360						AT4G29460	AT1G79970
	AT4G22540						AT4G29920	AT1G80170
	AT4G23690						AT4G30140	AT1G80400
	AT4G24230						AT4G30850	AT1G80420
	AT4G26000						AT4G30860	AT1G80570
	AT4G26020						AT4G31500	AT1G80940
	AT4G26140						AT4G31840	AT2G01190
	AT4G27120						AT4G32510	AT2G01450
	AT4G27595						AT4G32630	AT2G01650
	AT4G27910						AT4G33230	AT2G01680
	AT4G29190						AT4G33260	AT2G01850
	AT4G29230						AT4G33270	AT2G02060
	AT4G30160						AT4G33390	AT2G02070
	AT4G30240						AT4G33860	AT2G02180
	AT4G30830						AT4G33970	AT2G03090
	AT4G31570						AT4G34380	AT2G03760
	AT4G32330						AT4G34440	AT2G04080
	AT4G35350						AT4G35010	AT2G04100
	AT4G35880						AT4G35180	AT2G04110
	AT4G35985						AT4G35610	AT2G04450
	AT4G36160						AT4G35700	AT2G04690
	AT4G36540						AT4G36490	AT2G04780
	AT4G36690						AT4G36570	AT2G05365
	AT4G36820						AT4G37400	AT2G05940
	AT4G36890						AT4G37750	AT2G06850
	AT4G36920						AT4G37800	AT2G06925
	AT4G36940						AT4G38190	AT2G07180
	AT4G36980						AT4G39110	AT2G07629
	AT4G37180						AT4G39670	AT2G07662
	AT4G37820						AT4G39900	AT2G07667
	AT4G38240						AT4G40020	AT2G07676
	AT4G38480						AT5G01370	AT2G07677
	AT4G38950						AT5G02110	AT2G07687
	AT4G39040						AT5G02460	AT2G07693
	AT4G39320						AT5G03190	AT2G07695
	AT4G39980						AT5G04180	AT2G07706
	AT5G00750						AT5G04500	AT2G07711
	AT5G00755						AT5G05940	AT2G07715
	AT5G01030						AT5G07420	AT2G07717
	AT5G01190						AT5G07430	AT2G07723
	AT5G01930						AT5G07690	AT2G07732
	AT5G02565						AT5G07700	AT2G07774
	AT5G02575						AT5G09430	AT2G07779
	AT5G02645						AT5G09570	AT2G07798
	AT5G02970						AT5G09710	AT2G07806
	AT5G03180						AT5G10090	AT2G07835
	AT5G03260						AT5G10170	AT2G13610
	AT5G03330						AT5G10180	AT2G14080
	AT5G03615						AT5G10660	AT2G14220
	AT5G05390						AT5G10890	AT2G14910
	AT5G06230						AT5G12000	AT2G15000
	AT5G06370						AT5G12180	AT2G15030
	AT5G06670						AT5G12960	AT2G15230
	AT5G06690						AT5G13150	AT2G15580
	AT5G06710						AT5G13840	AT2G15620
	AT5G06720						AT5G13990	AT2G15970
	AT5G06930						AT5G14200	AT2G16230
	AT5G06940						AT5G14380	AT2G16720
	AT5G07095						AT5G14480	AT2G16750
	AT5G07555						AT5G14870	AT2G17550
	AT5G07740						AT5G14895	AT2G17710
	AT5G07800						AT5G15110	AT2G17720
	AT5G08120						AT5G15140	AT2G17880
	AT5G08360						AT5G15430	AT2G18160
	AT5G08370						AT5G15600	AT2G18440
	AT5G08560						AT5G15950	AT2G19310
	AT5G09850						AT5G16100	AT2G19740
	AT5G09880						AT5G16500	AT2G20180
	AT5G10010						AT5G16530	AT2G20390
	AT5G10150						AT5G16740	AT2G20495
	AT5G11520						AT5G19473	AT2G20530
	AT5G12300						AT5G19580	AT2G20770
	AT5G12400						AT5G20100	AT2G20960
	AT5G12950						AT5G20390	AT2G21410
	AT5G13250						AT5G20410	AT2G21550
	AT5G13820						AT5G20690	AT2G21850
	AT5G14460						AT5G23010	AT2G22170
	AT5G14470						AT5G23910	AT2G22795
	AT5G16040						AT5G24105	AT2G22890
	AT5G16490						AT5G24130	AT2G22970
	AT5G17350						AT5G24800	AT2G22990
	AT5G17600						AT5G24880	AT2G23310
	AT5G17900						AT5G24920	AT2G23430
	AT5G18410						AT5G24960	AT2G23810
	AT5G18460						AT5G25090	AT2G24420
	AT5G19090						AT5G25340	AT2G25510
	AT5G19390						AT5G25430	AT2G25590
	AT5G19530						AT5G26000	AT2G25964
	AT5G19900						AT5G26630	AT2G26080
	AT5G20250						AT5G26692	AT2G26190
	AT5G20360						AT5G26700	AT2G26240
	AT5G22640						AT5G27000	AT2G26480
	AT5G22860						AT5G27980	AT2G26690
	AT5G22930						AT5G28030	AT2G26740
	AT5G23430						AT5G28680	AT2G27860
	AT5G24380						AT5G35110	AT2G28120
	AT5G24490						AT5G35390	AT2G28320
	AT5G24500						AT5G35670	AT2G28690
	AT5G24630						AT5G37660	AT2G29390
	AT5G26330						AT5G38435	AT2G30440
	AT5G26730						AT5G39310	AT2G30520
	AT5G26990						AT5G39400	AT2G30530
	AT5G27610						AT5G39650	AT2G30740
	AT5G27860						AT5G39880	AT2G31020
	AT5G28050						AT5G40730	AT2G31150
	AT5G28145						AT5G41780	AT2G31160
	AT5G28646						AT5G42330	AT2G31810
	AT5G35750						AT5G42490	AT2G32430
	AT5G35960						AT5G42720	AT2G32580
	AT5G37260						AT5G43185	AT2G32950
	AT5G37310						AT5G43300	AT2G32960
	AT5G37478						AT5G44610	AT2G32990
	AT5G39380						AT5G45540	AT2G33080
	AT5G39420						AT5G45840	AT2G33170
	AT5G39785						AT5G45880	AT2G33530
	AT5G40010						AT5G46770	AT2G33580
	AT5G40020						AT5G47000	AT2G34320
	AT5G40530						AT5G47470	AT2G34490
	AT5G40550						AT5G47500	AT2G34560
	AT5G41140						AT5G47540	AT2G34585
	AT5G41180						AT5G48140	AT2G34650
	AT5G41220						AT5G48270	AT2G34880
	AT5G41550						AT5G48480	AT2G34940
	AT5G42020						AT5G49920	AT2G35700
	AT5G42210						AT5G50040	AT2G35780
	AT5G42710						AT5G50160	AT2G35810
	AT5G44030						AT5G51030	AT2G35900
	AT5G44280						AT5G51310	AT2G35910
	AT5G44790						AT5G52360	AT2G36090
	AT5G45020						AT5G54010	AT2G36350
	AT5G45420						AT5G54510	AT2G36460
	AT5G45710						AT5G54560	AT2G36470
	AT5G45970						AT5G54780	AT2G36540
	AT5G46210						AT5G54850	AT2G36630
	AT5G46315						AT5G55930	AT2G36670
	AT5G46340						AT5G56120	AT2G36870
	AT5G47060						AT5G57690	AT2G36890
	AT5G47690						AT5G58050	AT2G36910
	AT5G47820						AT5G58170	AT2G37130
	AT5G48180						AT5G59370	AT2G37200
	AT5G48730						AT5G60070	AT2G37580
	AT5G48740						AT5G60615	AT2G37840
	AT5G49460						AT5G60930	AT2G37940
	AT5G49650						AT5G61130	AT2G37970
	AT5G49800						AT5G61420	AT2G38000
	AT5G49945						AT5G61700	AT2G38025
	AT5G50150						AT5G61710	AT2G38110
	AT5G51120						AT5G61720	AT2G38170
	AT5G51840						AT5G62240	AT2G38180
	AT5G52200						AT5G62750	AT2G38310
	AT5G52280						AT5G63710	AT2G38380
	AT5G53430						AT5G64240	AT2G38400
	AT5G53930						AT5G64510	AT2G38470
	AT5G54530						AT5G64790	AT2G38520
	AT5G54569						AT5G65140	AT2G38610
	AT5G54590						AT5G65700	AT2G39180
	AT5G54650						AT5G66020	AT2G39570
	AT5G54680							AT2G39650
	AT5G54690							AT2G39705
	AT5G55310							AT2G39820
	AT5G55660							AT2G39950
	AT5G56210							AT2G39970
	AT5G56620							AT2G40150
	AT5G56870							AT2G40270
	AT5G56890							AT2G40420
	AT5G57410							AT2G40600
	AT5G57565							AT2G40770
	AT5G58000							AT2G41010
	AT5G58300							AT2G41090
	AT5G58970							AT2G41100
	AT5G59900							AT2G41410
	AT5G59960							AT2G41475
	AT5G60020							AT2G41540
	AT5G60650							AT2G41705
	AT5G60660							AT2G41870
	AT5G60720							AT2G41880
	AT5G60940							AT2G41940
	AT5G61150							AT2G42270
	AT5G61330							AT2G42330
	AT5G61340							AT2G42390
	AT5G61440							AT2G42610
	AT5G62380							AT2G42890
	AT5G62500							AT2G43200
	AT5G62880							AT2G43660
	AT5G64030							AT2G43790
	AT5G65110							AT2G43970
	AT5G65530							AT2G44080
	AT5G65630							AT2G44140
	AT5G65690							AT2G44210
	AT5G65930							AT2G44670
	AT5G66050							AT2G44750
	AT5G66300							AT2G44900
	AT5G66310							AT2G44940
	AT5G66410							AT2G45150
								AT2G45180
								AT2G45380
								AT2G45450
								AT2G45460
								AT2G45510
								AT2G45810
								AT2G45920
								AT2G46330
								AT2G46410
								AT2G46450
								AT2G46490
								AT2G46550
								AT2G46600
								AT2G47130
								AT2G47440
								AT2G47830
								AT2G47840
								AT2G47930
								AT2G48010
								AT3G01130
								AT3G01170
								AT3G01210
								AT3G01520
								AT3G01560
								AT3G01690
								AT3G01930
								AT3G02040
								AT3G02250
								AT3G02470
								AT3G02500
								AT3G02750
								AT3G03000
								AT3G03330
								AT3G03470
								AT3G03870
								AT3G04070
								AT3G04140
								AT3G04510
								AT3G04720
								AT3G04880
								AT3G05030
								AT3G05130
								AT3G05165
								AT3G05220
								AT3G05660
								AT3G05980
								AT3G05990
								AT3G06080
								AT3G06130
								AT3G06170
								AT3G06210
								AT3G06355
								AT3G06380
								AT3G06470
								AT3G06750
								AT3G06760
								AT3G07370
								AT3G07460
								AT3G07470
								AT3G07560
								AT3G07780
								AT3G07990
								AT3G08065
								AT3G08690
								AT3G08720
								AT3G08870
								AT3G09020
								AT3G09410
								AT3G09470
								AT3G09490
								AT3G09540
								AT3G09550
								AT3G09710
								AT3G09790
								AT3G09940
								AT3G09960
								AT3G10010
								AT3G10190
								AT3G10230
								AT3G10260
								AT3G10525
								AT3G10710
								AT3G11450
								AT3G11700
								AT3G11770
								AT3G11780
								AT3G11820
								AT3G12020
								AT3G12120
								AT3G12220
								AT3G12400
								AT3G12610
								AT3G12630
								AT3G12830
								AT3G13062
								AT3G13175
								AT3G13310
								AT3G13320
								AT3G13330
								AT3G13437
								AT3G13450
								AT3G13500
								AT3G13580
								AT3G13720
								AT3G13810
								AT3G13950
								AT3G14200
								AT3G14230
								AT3G14610
								AT3G14810
								AT3G14840
								AT3G15095
								AT3G15290
								AT3G15510
								AT3G15570
								AT3G15620
								AT3G15650
								AT3G15720
								AT3G15730
								AT3G16190
								AT3G16460
								AT3G16490
								AT3G16500
								AT3G16510
								AT3G16650
								AT3G16720
								AT3G16770
								AT3G16850
								AT3G17100
								AT3G17410
								AT3G17590
								AT3G17650
								AT3G17700
								AT3G18000
								AT3G18050
								AT3G18170
								AT3G18215
								AT3G18230
								AT3G18370
								AT3G18400
								AT3G18800
								AT3G18930
								AT3G19030
								AT3G19190
								AT3G19420
								AT3G19553
								AT3G19930
								AT3G20680
								AT3G20820
								AT3G20830
								AT3G20960
								AT3G21260
								AT3G21670
								AT3G21790
								AT3G21810
								AT3G22104
								AT3G22220
								AT3G22260
								AT3G22400
								AT3G22410
								AT3G22425
								AT3G22450
								AT3G22540
								AT3G22560
								AT3G22750
								AT3G22970
								AT3G23010
								AT3G23120
								AT3G23150
								AT3G23290
								AT3G23340
								AT3G23530
								AT3G23605
								AT3G23690
								AT3G23820
								AT3G24120
								AT3G24200
								AT3G24480
								AT3G24927
								AT3G25020
								AT3G25510
								AT3G25890
								AT3G26180
								AT3G26300
								AT3G26440
								AT3G26600
								AT3G26690
								AT3G26744
								AT3G26810
								AT3G26890
								AT3G27170
								AT3G27210
								AT3G27260
								AT3G27390
								AT3G27890
								AT3G28130
								AT3G28160
								AT3G28180
								AT3G28620
								AT3G28710
								AT3G29240
								AT3G29250
								AT3G29400
								AT3G29410
								AT3G30120
								AT3G30122
								AT3G30390
								AT3G30580
								AT3G41768
								AT3G43670
								AT3G44400
								AT3G44480
								AT3G44510
								AT3G44630
								AT3G44670
								AT3G44820
								AT3G44990
								AT3G45130
								AT3G45260
								AT3G45310
								AT3G45600
								AT3G45780
								AT3G45830
								AT3G45900
								AT3G46060
								AT3G46500
								AT3G46510
								AT3G46530
								AT3G46550
								AT3G46600
								AT3G47000
								AT3G47250
								AT3G47340
								AT3G47420
								AT3G47670
								AT3G47730
								AT3G47950
								AT3G48080
								AT3G48185
								AT3G48750
								AT3G48760
								AT3G49220
								AT3G49500
								AT3G49940
								AT3G50350
								AT3G50430
								AT3G50570
								AT3G50750
								AT3G50760
								AT3G50770
								AT3G50810
								AT3G50840
								AT3G50950
								AT3G51075
								AT3G51340
								AT3G51430
								AT3G51520
								AT3G51550
								AT3G51730
								AT3G51840
								AT3G51860
								AT3G51910
								AT3G51920
								AT3G52110
								AT3G52240
								AT3G52470
								AT3G52480
								AT3G52800
								AT3G53030
								AT3G53210
								AT3G53340
								AT3G53670
								AT3G53780
								AT3G53990
								AT3G54220
								AT3G54366
								AT3G54690
								AT3G55240
								AT3G55260
								AT3G55290
								AT3G55310
								AT3G55560
								AT3G55610
								AT3G55730
								AT3G55770
								AT3G55850
								AT3G55880
								AT3G55920
								AT3G55930
								AT3G55940
								AT3G55960
								AT3G56030
								AT3G56310
								AT3G56400
								AT3G57062
								AT3G57320
								AT3G57330
								AT3G57520
								AT3G57530
								AT3G57540
								AT3G57630
								AT3G57965
								AT3G58620
								AT3G58630
								AT3G59020
								AT3G59090
								AT3G59580
								AT3G60030
								AT3G60190
								AT3G60300
								AT3G60530
								AT3G60550
								AT3G60630
								AT3G60690
								AT3G60890
								AT3G60910
								AT3G60980
								AT3G61010
								AT3G61060
								AT3G61130
								AT3G61198
								AT3G61260
								AT3G61380
								AT3G61420
								AT3G61430
								AT3G61440
								AT3G61630
								AT3G61860
								AT3G62290
								AT3G62390
								AT3G62560
								AT3G62660
								AT3G62780
								AT3G63080
								AT3G63120
								AT3G63180
								AT3G63210
								AT3G63310
								AT3G63390
								AT3G63445
								AT4G00040
								AT4G00290
								AT4G00330
								AT4G00355
								AT4G00430
								AT4G00520
								AT4G00710
								AT4G00750
								AT4G00800
								AT4G00870
								AT4G01010
								AT4G01120
								AT4G01290
								AT4G01410
								AT4G01740
								AT4G01750
								AT4G01840
								AT4G01925
								AT4G01970
								AT4G02010
								AT4G02050
								AT4G02370
								AT4G02430
								AT4G02500
								AT4G02660
								AT4G02700
								AT4G03030
								AT4G03230
								AT4G03610
								AT4G04223
								AT4G04410
								AT4G04423
								AT4G04925
								AT4G05150
								AT4G08470
								AT4G08480
								AT4G09460
								AT4G09560
								AT4G09760
								AT4G09830
								AT4G11050
								AT4G11150
								AT4G11320
								AT4G11530
								AT4G11660
								AT4G11840
								AT4G11850
								AT4G12290
								AT4G12300
								AT4G12470
								AT4G12720
								AT4G12730
								AT4G12880
								AT4G13000
								AT4G13040
								AT4G13110
								AT4G13340
								AT4G13390
								AT4G13900
								AT4G13990
								AT4G14365
								AT4G14380
								AT4G14610
								AT4G14930
								AT4G15500
								AT4G15530
								AT4G15540
								AT4G15545
								AT4G16060
								AT4G16180
								AT4G16190
								AT4G16280
								AT4G16370
								AT4G16380
								AT4G16857
								AT4G16890
								AT4G16950
								AT4G16990
								AT4G17040
								AT4G17070
								AT4G17140
								AT4G17340
								AT4G17460
								AT4G17480
								AT4G17500
								AT4G17870
								AT4G18120
								AT4G18130
								AT4G18260
								AT4G18820
								AT4G19120
								AT4G19420
								AT4G19670
								AT4G19710
								AT4G19975
								AT4G20070
								AT4G20110
								AT4G20260
								AT4G21380
								AT4G21940
								AT4G21960
								AT4G22130
								AT4G22200
								AT4G22305
								AT4G22390
								AT4G22755
								AT4G22756
								AT4G23010
								AT4G23100
								AT4G23270
								AT4G23400
								AT4G23640
								AT4G23700
								AT4G23710
								AT4G23730
								AT4G23740
								AT4G23760
								AT4G23820
								AT4G23870
								AT4G23880
								AT4G24010
								AT4G24020
								AT4G24026
								AT4G24100
								AT4G24210
								AT4G24220
								AT4G24560
								AT4G24990
								AT4G25110
								AT4G25150
								AT4G25160
								AT4G25380
								AT4G25390
								AT4G25570
								AT4G25620
								AT4G25690
								AT4G25940
								AT4G25970
								AT4G25980
								AT4G25990
								AT4G26110
								AT4G26120
								AT4G26130
								AT4G26255
								AT4G26810
								AT4G26890
								AT4G27280
								AT4G27300
								AT4G27320
								AT4G27430
								AT4G27450
								AT4G27470
								AT4G27640
								AT4G27740
								AT4G28040
								AT4G28250
								AT4G28300
								AT4G28510
								AT4G28530
								AT4G28710
								AT4G28900
								AT4G29350
								AT4G29420
								AT4G29440
								AT4G29870
								AT4G29905
								AT4G29950
								AT4G30270
								AT4G30560
								AT4G30640
								AT4G30790
								AT4G30996
								AT4G31080
								AT4G31560
								AT4G31620
								AT4G31650
								AT4G32040
								AT4G32360
								AT4G32410
								AT4G32940
								AT4G33000
								AT4G33050
								AT4G33100
								AT4G33220
								AT4G33240
								AT4G33300
								AT4G33625
								AT4G33940
								AT4G34020
								AT4G34150
								AT4G34480
								AT4G34500
								AT4G34880
								AT4G35030
								AT4G35060
								AT4G35230
								AT4G35240
								AT4G35290
								AT4G35490
								AT4G35600
								AT4G35750
								AT4G35790
								AT4G35800
								AT4G36040
								AT4G36280
								AT4G36360
								AT4G36380
								AT4G36760
								AT4G36930
								AT4G37300
								AT4G38060
								AT4G38065
								AT4G38220
								AT4G38260
								AT4G38340
								AT4G38360
								AT4G38550
								AT4G38640
								AT4G39100
								AT4G39140
								AT4G39210
								AT4G39350
								AT4G39390
								AT4G39400
								AT4G39420
								AT4G39730
								AT4G39780
								AT4G39925
								AT5G01790
								AT5G01810
								AT5G02170
								AT5G02620
								AT5G02810
								AT5G03040
								AT5G03140
								AT5G03630
								AT5G03640
								AT5G03660
								AT5G04040
								AT5G04210
								AT5G04220
								AT5G04330
								AT5G04340
								AT5G04360
								AT5G04560
								AT5G04720
								AT5G04930
								AT5G05170
								AT5G05190
								AT5G05320
								AT5G05400
								AT5G05460
								AT5G05690
								AT5G06280
								AT5G06310
								AT5G06320
								AT5G06330
								AT5G06360
								AT5G06450
								AT5G06700
								AT5G06905
								AT5G06910
								AT5G07110
								AT5G07220
								AT5G07360
								AT5G07400
								AT5G07460
								AT5G07780
								AT5G08335
								AT5G08380
								AT5G08600
								AT5G08975
								AT5G09870
								AT5G09976
								AT5G09978
								AT5G10360
								AT5G10450
								AT5G10700
								AT5G10710
								AT5G10750
								AT5G10760
								AT5G10770
								AT5G10960
								AT5G11210
								AT5G11350
								AT5G11420
								AT5G11630
								AT5G11920
								AT5G12080
								AT5G12200
								AT5G13140
								AT5G13190
								AT5G13200
								AT5G13205
								AT5G13210
								AT5G13240
								AT5G13640
								AT5G14120
								AT5G14130
								AT5G14285
								AT5G14690
								AT5G14700
								AT5G14720
								AT5G14730
								AT5G14750
								AT5G14780
								AT5G14930
								AT5G15410
								AT5G15470
								AT5G15860
								AT5G16030
								AT5G16080
								AT5G16120
								AT5G16150
								AT5G16170
								AT5G16210
								AT5G16370
								AT5G16380
								AT5G16800
								AT5G17860
								AT5G17880
								AT5G17910
								AT5G18130
								AT5G18210
								AT5G18490
								AT5G18590
								AT5G18661
								AT5G18670
								AT5G18680
								AT5G18760
								AT5G18840
								AT5G18850
								AT5G18980
								AT5G19025
								AT5G19120
								AT5G19240
								AT5G19930
								AT5G19950
								AT5G20110
								AT5G20400
								AT5G20510
								AT5G20650
								AT5G20670
								AT5G20680
								AT5G20700
								AT5G20710
								AT5G20820
								AT5G21020
								AT5G21100
								AT5G21160
								AT5G21170
								AT5G22000
								AT5G22080
								AT5G22310
								AT5G22460
								AT5G22740
								AT5G23110
								AT5G23900
								AT5G24210
								AT5G24570
								AT5G24620
								AT5G24670
								AT5G24735
								AT5G25040
								AT5G25100
								AT5G25140
								AT5G25240
								AT5G25250
								AT5G25265
								AT5G25280
								AT5G25440
								AT5G25450
								AT5G26230
								AT5G26690
								AT5G26740
								AT5G26920
								AT5G27150
								AT5G27360
								AT5G27420
								AT5G27830
								AT5G27950
								AT5G28300
								AT5G28626
								AT5G28770
								AT5G33290
								AT5G35210
								AT5G36160
								AT5G36870
								AT5G36940
								AT5G37020
								AT5G37600
								AT5G37740
								AT5G38005
								AT5G38140
								AT5G38340
								AT5G38530
								AT5G38565
								AT5G38710
								AT5G38780
								AT5G38980
								AT5G39590
								AT5G40090
								AT5G40230
								AT5G40240
								AT5G40450
								AT5G40850
								AT5G40960
								AT5G41110
								AT5G41160
								AT5G41260
								AT5G41270
								AT5G41410
								AT5G41460
								AT5G41700
								AT5G41750
								AT5G41790
								AT5G41920
								AT5G41940
								AT5G42100
								AT5G42235
								AT5G42240
								AT5G42460
								AT5G42530
								AT5G42590
								AT5G42820
								AT5G42850
								AT5G42860
								AT5G42890
								AT5G43100
								AT5G43470
								AT5G43810
								AT5G43880
								AT5G43910
								AT5G43920
								AT5G44290
								AT5G44340
								AT5G45000
								AT5G45250
								AT5G45360
								AT5G45380
								AT5G45430
								AT5G45490
								AT5G45500
								AT5G45510
								AT5G45650
								AT5G45800
								AT5G46250
								AT5G46260
								AT5G46410
								AT5G46470
								AT5G46600
								AT5G46610
								AT5G46780
								AT5G47100
								AT5G47520
								AT5G47560
								AT5G47830
								AT5G48170
								AT5G48410
								AT5G48440
								AT5G48560
								AT5G48620
								AT5G48810
								AT5G48900
								AT5G49280
								AT5G49360
								AT5G49440
								AT5G49450
								AT5G49580
								AT5G49760
								AT5G50720
								AT5G51450
								AT5G51780
								AT5G52450
								AT5G52750
								AT5G53010
								AT5G53020
								AT5G53130
								AT5G53500
								AT5G53870
								AT5G54250
								AT5G54400
								AT5G54610
								AT5G54630
								AT5G55100
								AT5G55170
								AT5G55500
								AT5G55550
								AT5G55600
								AT5G55850
								AT5G55860
								AT5G56040
								AT5G56140
								AT5G56230
								AT5G56340
								AT5G57040
								AT5G57070
								AT5G57090
								AT5G57700
								AT5G58090
								AT5G58320
								AT5G58500
								AT5G58570
								AT5G58670
								AT5G59300
								AT5G59305
								AT5G59540
								AT5G59700
								AT5G59720
								AT5G59800
								AT5G59950
								AT5G60360
								AT5G60460
								AT5G60480
								AT5G60800
								AT5G60920
								AT5G61250
								AT5G61520
								AT5G61560
								AT5G61600
								AT5G61640
								AT5G62020
								AT5G62130
								AT5G62165
								AT5G62620
								AT5G62865
								AT5G63087
								AT5G63160
								AT5G63180
								AT5G63530
								AT5G63540
								AT5G63620
								AT5G63760
								AT5G63800
								AT5G64090
								AT5G64100
								AT5G64130
								AT5G64230
								AT5G64740
								AT5G64900
								AT5G64920
								AT5G65390
								AT5G65410
								AT5G65640
								AT5G65730
								AT5G65750
								AT5G66030
								AT5G66040
								AT5G66170
								AT5G66180
								AT5G66250
								AT5G66360
								AT5G66630
								AT5G66690
								AT5G66820
								AT5G67070
								AT5G67140
								AT5G67245
								AT5G67280
								AT5G67385
								AT5G67390
