# Supplementary material for: Tissue-specific transcriptome profiling of the Arabidopsis inflorescence stem reveals local cellular signatures
Source: Plant Cell. 2020 Dec 2;33(2):200–23. doi: 10.1093/plcell/koaa019 (PMC8136906; doi:10.1093/plcell/koaa019)
Supplement: koaa019_Supplementary_Data_Updated [file koaa019_supplementary_data_updated.zip › tpc.00825.2020-14-SupplementalDataSet13.xlsx]

## Sheet: NST3, VND7, PXY
Supplemental Data. Shi et al. (2021). Tissue-specific transcriptome profiling of the Arabidopsis Inflorescence stem reveals local cellular signatures. Plant Cell.
Analysis Type:	PANTHER Overrepresentation Test (Released 20200407)
Annotation Version and Release Date:	GO Ontology database DOI: 10.5281/zenodo.3727280 Released 2020-03-23
Analyzed List:	NST3, VND7, PXY (Arabidopsis thaliana)
Reference List:	Arabidopsis thaliana (all genes in database)
Test Type:	FISHER
Correction:	BONFERRONI
Bonferroni count:	2822
GO biological process complete	Arabidopsis thaliana - REFLIST (27416)	NST3, VND7, PXY (6214)	NST3, VND7, PXY (expected)	NST3, VND7, PXY (over/under)	NST3, VND7, PXY (fold Enrichment)	NST3, VND7, PXY (P-value)
plant-type secondary cell wall biogenesis (GO:0009834)	58	40	13.15	+	3.04	0.000768
xylan metabolic process (GO:0045491)	52	34	11.79	+	2.88	0.0131
cytoplasmic translation (GO:0002181)	71	44	16.09	+	2.73	0.002
photosynthesis (GO:0015979)	233	110	52.81	+	2.08	3.3e-06
response to cadmium ion (GO:0046686)	314	147	71.17	+	2.07	8.91e-09
Golgi vesicle transport (GO:0048193)	175	81	39.66	+	2.04	0.0011
photosynthesis, light reaction (GO:0019684)	128	59	29.01	+	2.03	0.0472
sulfur compound biosynthetic process (GO:0044272)	149	68	33.77	+	2.01	0.0166
regulation of cellular component biogenesis (GO:0044087)	139	63	31.51	+	2	0.0429
plant-type cell wall biogenesis (GO:0009832)	148	67	33.55	+	2	0.023
translation (GO:0006412)	566	256	128.29	+	2	2.72e-15
response to light intensity (GO:0009642)	146	66	33.09	+	1.99	0.0214
peptide biosynthetic process (GO:0043043)	571	258	129.42	+	1.99	1.75e-15
protein folding (GO:0006457)	174	76	39.44	+	1.93	0.0154
amide biosynthetic process (GO:0043604)	643	280	145.74	+	1.92	3.22e-15
response to metal ion (GO:0010038)	430	183	97.46	+	1.88	1.58e-08
peptide metabolic process (GO:0006518)	653	277	148.01	+	1.87	6.62e-14
cellular amide metabolic process (GO:0043603)	789	322	178.83	+	1.8	1.18e-14
vesicle-mediated transport (GO:0016192)	458	182	103.81	+	1.75	1.48e-06
plant-type cell wall organization or biogenesis (GO:0071669)	250	99	56.66	+	1.75	0.0162
response to inorganic substance (GO:0010035)	909	346	206.03	+	1.68	2.31e-12
response to water deprivation (GO:0009414)	347	131	78.65	+	1.67	0.00383
response to cold (GO:0009409)	403	151	91.34	+	1.65	0.000928
response to water (GO:0009415)	355	133	80.46	+	1.65	0.00482
response to abscisic acid (GO:0009737)	535	198	121.26	+	1.63	2.5e-05
response to alcohol (GO:0097305)	539	199	122.17	+	1.63	2.77e-05
organonitrogen compound biosynthetic process (GO:1901566)	1403	517	318	+	1.63	1.93e-17
cellular nitrogen compound biosynthetic process (GO:0044271)	1249	459	283.09	+	1.62	6.03e-15
response to temperature stimulus (GO:0009266)	593	216	134.41	+	1.61	1.8e-05
response to light stimulus (GO:0009416)	702	253	159.11	+	1.59	2.02e-06
mRNA processing (GO:0006397)	402	144	91.12	+	1.58	0.0132
response to bacterium (GO:0009617)	483	172	109.47	+	1.57	0.00206
defense response to bacterium (GO:0042742)	396	140	89.76	+	1.56	0.0314
protein transport (GO:0015031)	793	279	179.74	+	1.55	1.75e-06
response to radiation (GO:0009314)	727	255	164.78	+	1.55	1.25e-05
establishment of protein localization (GO:0045184)	802	280	181.78	+	1.54	2.73e-06
cellular macromolecule biosynthetic process (GO:0034645)	1269	443	287.63	+	1.54	2.29e-11
protein localization (GO:0008104)	889	310	201.5	+	1.54	3.65e-07
amide transport (GO:0042886)	822	286	186.31	+	1.54	2.55e-06
peptide transport (GO:0015833)	805	280	182.46	+	1.53	3.69e-06
macromolecule biosynthetic process (GO:0009059)	1325	457	300.32	+	1.52	4.4e-11
intracellular transport (GO:0046907)	732	251	165.91	+	1.51	7.41e-05
response to lipid (GO:0033993)	730	248	165.46	+	1.5	0.000177
establishment of localization in cell (GO:0051649)	786	267	178.15	+	1.5	5.25e-05
protein-containing complex subunit organization (GO:0043933)	591	200	133.95	+	1.49	0.00468
response to acid chemical (GO:0001101)	1138	385	257.93	+	1.49	4.35e-08
mRNA metabolic process (GO:0016071)	513	173	116.27	+	1.49	0.026
response to oxygen-containing compound (GO:1901700)	1534	516	347.69	+	1.48	2.61e-11
gene expression (GO:0010467)	1655	556	375.12	+	1.48	2.35e-12
response to abiotic stimulus (GO:0009628)	2075	696	470.31	+	1.48	4.03e-16
cellular localization (GO:0051641)	938	314	212.6	+	1.48	9.28e-06
cellular protein localization (GO:0034613)	672	221	152.31	+	1.45	0.00633
nitrogen compound transport (GO:0071705)	1042	341	236.18	+	1.44	1.67e-05
macromolecule localization (GO:0033036)	1117	365	253.17	+	1.44	5.31e-06
response to chemical (GO:0042221)	2883	941	653.45	+	1.44	3.08e-20
cellular macromolecule localization (GO:0070727)	707	229	160.25	+	1.43	0.0106
organic substance biosynthetic process (GO:1901576)	2689	868	609.48	+	1.42	3.19e-17
negative regulation of metabolic process (GO:0009892)	651	209	147.55	+	1.42	0.0431
cellular biosynthetic process (GO:0044249)	2631	837	596.33	+	1.4	4.71e-15
biosynthetic process (GO:0009058)	2853	907	646.65	+	1.4	1.16e-16
negative regulation of cellular process (GO:0048523)	730	232	165.46	+	1.4	0.0261
response to organic substance (GO:0010033)	1888	600	427.93	+	1.4	8.65e-10
cellular response to chemical stimulus (GO:0070887)	1431	453	324.34	+	1.4	1.46e-06
cellular component biogenesis (GO:0044085)	1257	397	284.91	+	1.39	2.36e-05
organic substance transport (GO:0071702)	1294	407	293.29	+	1.39	2.5e-05
organic cyclic compound biosynthetic process (GO:1901362)	873	274	197.87	+	1.38	0.00917
negative regulation of biological process (GO:0048519)	1084	340	245.7	+	1.38	0.00054
regulation of biological quality (GO:0065008)	1230	385	278.79	+	1.38	0.000108
organelle organization (GO:0006996)	1681	524	381.01	+	1.38	3.68e-07
response to endogenous stimulus (GO:0009719)	1556	478	352.68	+	1.36	1.42e-05
response to hormone (GO:0009725)	1538	471	348.6	+	1.35	2.8e-05
cellular response to organic substance (GO:0071310)	1021	311	231.42	+	1.34	0.0154
cellular component organization or biogenesis (GO:0071840)	2959	890	670.68	+	1.33	4.08e-11
organic acid metabolic process (GO:0006082)	1069	321	242.3	+	1.32	0.0282
small molecule metabolic process (GO:0044281)	1603	480	363.33	+	1.32	0.000188
oxoacid metabolic process (GO:0043436)	1060	317	240.26	+	1.32	0.0421
cellular protein metabolic process (GO:0044267)	3366	1004	762.92	+	1.32	3.1e-12
cellular component organization (GO:0016043)	2632	784	596.56	+	1.31	1.11e-08
transport (GO:0006810)	2356	701	534	+	1.31	2.49e-07
establishment of localization (GO:0051234)	2402	714	544.43	+	1.31	1.88e-07
positive regulation of biological process (GO:0048518)	1304	386	295.56	+	1.31	0.0116
localization (GO:0051179)	2552	750	578.43	+	1.3	3.09e-07
organonitrogen compound metabolic process (GO:1901564)	4801	1408	1088.18	+	1.29	6.44e-17
protein metabolic process (GO:0019538)	3707	1076	840.21	+	1.28	1.04e-10
response to stimulus (GO:0050896)	6086	1737	1379.43	+	1.26	4.07e-18
cellular response to stimulus (GO:0051716)	2863	817	648.92	+	1.26	4.41e-06
cellular nitrogen compound metabolic process (GO:0034641)	3017	857	683.82	+	1.25	3.39e-06
cellular metabolic process (GO:0044237)	8019	2271	1817.55	+	1.25	2.57e-25
cellular macromolecule metabolic process (GO:0044260)	4401	1246	997.51	+	1.25	2.27e-10
system development (GO:0048731)	1861	522	421.81	+	1.24	0.0328
cellular process (GO:0009987)	12857	3575	2914.12	+	1.23	2.05e-48
regulation of cellular metabolic process (GO:0031323)	2988	828	677.25	+	1.22	0.000259
regulation of metabolic process (GO:0019222)	3269	903	740.94	+	1.22	9.34e-05
response to stress (GO:0006950)	3575	985	810.3	+	1.22	2.52e-05
nitrogen compound metabolic process (GO:0006807)	6439	1774	1459.44	+	1.22	3.93e-13
regulation of biological process (GO:0050789)	5405	1484	1225.08	+	1.21	1.21e-09
regulation of cellular process (GO:0050794)	4811	1319	1090.44	+	1.21	6.62e-08
biological regulation (GO:0065007)	6121	1677	1387.36	+	1.21	2.65e-11
organic substance metabolic process (GO:0071704)	8275	2246	1875.58	+	1.2	3.9e-16
anatomical structure development (GO:0048856)	3023	818	685.18	+	1.19	0.00709
regulation of nitrogen compound metabolic process (GO:0051171)	2760	746	625.57	+	1.19	0.0254
regulation of primary metabolic process (GO:0080090)	2844	768	644.61	+	1.19	0.0196
developmental process (GO:0032502)	3202	863	725.75	+	1.19	0.00591
metabolic process (GO:0008152)	9625	2592	2181.56	+	1.19	9.07e-19
macromolecule metabolic process (GO:0043170)	5757	1549	1304.86	+	1.19	5.93e-08
primary metabolic process (GO:0044238)	7594	2039	1721.23	+	1.18	4.78e-12
regulation of macromolecule metabolic process (GO:0060255)	3009	807	682.01	+	1.18	0.0238
biological_process (GO:0008150)	23033	5444	5220.57	+	1.04	1.23e-09

## Sheet: SMXL5, APL
Analysis Type:	PANTHER Overrepresentation Test (Released 20200407)
Annotation Version and Release Date:	GO Ontology database DOI: 10.5281/zenodo.3727280 Released 2020-03-23
Analyzed List:	SMXL5, APL (Arabidopsis thaliana)
Reference List:	Arabidopsis thaliana (all genes in database)
Test Type:	FISHER
Correction:	BONFERRONI
Bonferroni count:	2822
GO biological process complete	Arabidopsis thaliana - REFLIST (27416)	SMXL5, APL (1676)	SMXL5, APL (expected)	SMXL5, APL (over/under)	SMXL5, APL (fold Enrichment)	SMXL5, APL (P-value)
ion transport (GO:0006811)	742	81	45.36	+	1.79	0.00839
transmembrane transport (GO:0055085)	855	89	52.27	+	1.7	0.0136
