# Supplementary material for: Tissue-specific transcriptome profiling of the Arabidopsis inflorescence stem reveals local cellular signatures
Source: Plant Cell. 2020 Dec 2;33(2):200–23. doi: 10.1093/plcell/koaa019 (PMC8136906; doi:10.1093/plcell/koaa019)
Supplement: koaa019_Supplementary_Data_Updated [file koaa019_supplementary_data_updated.zip › tpc.00825.2020-13-SupplementalDataSet12.xlsx]

## Sheet: Supplemental Dataset 12
Supplemental Data. Shi et al. (2021). Tissue-specific transcriptome profiling of the Arabidopsis Inflorescence stem reveals local cellular signatures. Plant Cell.
Original source data															This study						Processed data
Brady et al., 2016									Sundell et al., 2017						NST3pro, VND7pro, PXYpro -enriched genes			SMXL5pro, APLpro -enriched genes			Brady et al., 2016			Sundell et al., 2017			This study for Brady et al., comparison			This study for Sundell et al., 2017 comparison
Microarray genes	APL	SUC2	S32	S17	S4	S18	JO121		Expressed genes in P. tremula annotated to Arabidopsis genes (de-duplicated)	Cluster b1 (P. tremula genes)	Cluster b1 (annotated Arabidopsis genes)	Cluster g1 g2 (P. tremula genes)	Cluster g1 g2 (annotated Arabidopsis genes)		Gene list	Cluster ID			Cluster ID		Phloem	Xylem		Cluster b1 (de-duplicated)	Cluster g1 g2 (de-duplicated)		NST3pro, VND7pro, PXYpro	SMXL5pro, APLpro		NST3pro, VND7pro, PXYpro	SMXL5pro, APLpro
AT1G01010	AT1G01225	AT1G01190	AT1G01225	AT1G04000	AT1G01510	AT1G01240	AT1G02460		AT1G01120	Potri.001G003900	AT1G55350.1	Potri.001G000700	AT2G32080.2		AT1G01020	1		AT1G01070	4		AT1G01225	AT1G01510		AT1G01225	AT1G01170		AT1G01060	AT1G01070		AT1G01490	AT1G05000
AT1G01030	AT1G02950	AT1G03410	AT1G02170	AT1G05385	AT1G03100	AT1G01550	AT1G43910		AT1G01260	Potri.001G005100	AT3G13540.1	Potri.001G000800	AT1G55550.1		AT1G01430	1		AT1G01110	4		AT1G02950	AT1G03100		AT1G01490	AT1G01200		AT1G01100	AT1G01110		AT1G01550	AT1G11040
AT1G01040	AT1G03990	AT1G04330	AT1G02950	AT1G08550	AT1G03110	AT1G01900	AT1G66020		AT1G01280	Potri.001G006000	AT2G42820.1	Potri.001G000900	AT3G13410.1		AT1G02610	1		AT1G04280	4		AT1G03990	AT1G03110		AT1G02065	AT1G01230		AT1G01160	AT1G01180		AT1G01950	AT1G12200
AT1G01050	AT1G04330	AT1G06830	AT1G03440	AT1G09340	AT1G04020	AT1G02450	AT2G18800		AT1G01310	Potri.001G009200	AT5G19875.1	Potri.001G001400	AT1G55535.1		AT1G03090	1		AT1G04370	4		AT1G04330	AT1G04020		AT1G02170	AT1G01430		AT1G01170	AT1G01420		AT1G02145	AT1G13480
AT1G01060	AT1G04780	AT1G07640	AT1G03990	AT1G10970	AT1G04170	AT1G02640	AT2G28780		AT1G01490	Potri.001G011000	AT5G19880.1	Potri.001G001700	AT5G56360.1		AT1G04140	1		AT1G04600	4		AT1G04780	AT1G04170		AT1G02290	AT1G01500		AT1G01230	AT1G02520		AT1G02305	AT1G14780
AT1G01070	AT1G04880	AT1G10380	AT1G04330	AT1G11100	AT1G04190	AT1G02720	AT2G30490		AT1G01550	Potri.001G011200	AT3G49120.1	Potri.001G004700	AT5G19790.1		AT1G05170	1		AT1G06840	4		AT1G04880	AT1G04190		AT1G02400	AT1G01510		AT1G01240	AT1G02730		AT1G02330	AT1G17350
AT1G01080	AT1G05610	AT1G10900	AT1G04780	AT1G11210	AT1G04480	AT1G02860	AT2G38180		AT1G01860	Potri.001G011300	AT3G49120.1	Potri.001G005500	AT4G08810.1		AT1G16710	1		AT1G08400	4		AT1G05610	AT1G04480		AT1G02740	AT1G01540		AT1G01430	AT1G02800		AT1G02610	AT1G20480
AT1G01090	AT1G05760	AT1G11450	AT1G04880	AT1G12610	AT1G04550	AT1G03070	AT2G44300		AT1G01950	Potri.001G011800	AT5G19900.1	Potri.001G006700	AT1G55320.1		AT1G17255	1		AT1G09510	4		AT1G05760	AT1G04550		AT1G02930	AT1G01630		AT1G01460	AT1G03260		AT1G02840	AT1G21320
AT1G01100	AT1G05770	AT1G12010	AT1G05200	AT1G14090	AT1G04860	AT1G03080	AT3G06020		AT1G01970	Potri.001G013000	AT3G49110.1	Potri.001G007900	AT2G42520.1		AT1G17950	1		AT1G12570	4		AT1G05770	AT1G04860		AT1G03070	AT1G01710		AT1G01490	AT1G03270		AT1G02890	AT1G23110
AT1G01110	AT1G06490	AT1G12140	AT1G05480	AT1G14340	AT1G04870	AT1G03090	AT3G06720		AT1G02080	Potri.001G015500	AT3G45140.1	Potri.001G008000	AT1G55270.1		AT1G18840	1		AT1G13040	4		AT1G06490	AT1G04870		AT1G03220	AT1G01770		AT1G01510	AT1G03440		AT1G02900	AT1G30450
AT1G01120	AT1G07640	AT1G19715	AT1G05610	AT1G15380	AT1G04930	AT1G03445	AT3G11750		AT1G02100	Potri.001G016300	AT5G12890.1	Potri.001G009100	AT1G58170.1		AT1G19170	1		AT1G15310	4		AT1G07640	AT1G04930		AT1G03670	AT1G01780		AT1G01550	AT1G03457		AT1G03140	AT1G30500
AT1G01130	AT1G10360	AT1G21590	AT1G05760	AT1G18060	AT1G05460	AT1G03610	AT3G29635		AT1G02145	Potri.001G017500	AT3G20820.1	Potri.001G013600	AT2G44430.1		AT1G23260	1		AT1G15540	4		AT1G10360	AT1G05460		AT1G03687	AT1G01800		AT1G01620	AT1G03510		AT1G03520	AT1G33500
AT1G01140	AT1G10380	AT1G21760	AT1G05770	AT1G18570	AT1G06220	AT1G04540	AT3G43630		AT1G02170	Potri.001G017600	AT4G31980.1	Potri.001G013900	AT5G13030.1		AT1G26810	1		AT1G16030	4		AT1G10380	AT1G06220		AT1G03840	AT1G01880		AT1G01660	AT1G03660		AT1G03750	AT1G43245
AT1G01150	AT1G10900	AT1G22050	AT1G06490	AT1G19530	AT1G06230	AT1G04760	AT3G61490		AT1G02280	Potri.001G017900	AT4G31980.1	Potri.001G018900	AT1G51220.1		AT1G29500	1		AT1G18860	4		AT1G10900	AT1G06230		AT1G03940	AT1G01910		AT1G01710	AT1G04150		AT1G04110	AT1G49405
AT1G01160	AT1G11450	AT1G22710	AT1G07640	AT1G19540	AT1G06240	AT1G05170	AT4G20210		AT1G02290	Potri.001G021500	AT1G78100.1	Potri.001G020300	AT3G51950.1		AT1G29890	1		AT1G19830	4		AT1G11450	AT1G06240		AT1G04080	AT1G02000		AT1G01725	AT1G04600		AT1G04270	AT1G51350
AT1G01170	AT1G11570	AT1G23380	AT1G08310	AT1G21050	AT1G06270	AT1G05310	AT4G27730		AT1G02305	Potri.001G023100	AT2G41430.1	Potri.001G020600	AT2G41560.1		AT1G30900	1		AT1G21150	4		AT1G11570	AT1G06270		AT1G04920	AT1G02020		AT1G01730	AT1G04880		AT1G04340	AT1G52950
AT1G01180	AT1G11720	AT1G23530	AT1G10360	AT1G21410	AT1G06380	AT1G05330	AT4G29200		AT1G02330	Potri.001G032900	AT3G12490.2	Potri.001G021100	AT3G51940.1		AT1G31070	1		AT1G21490	4		AT1G11720	AT1G06380		AT1G04950	AT1G02040		AT1G01780	AT1G05000		AT1G04780	AT1G55540
AT1G01190	AT1G11915	AT1G23560	AT1G10900	AT1G21450	AT1G06530	AT1G05850	AT5G09760		AT1G02400	Potri.001G033700		Potri.001G022400	AT1G22220.1		AT1G31300	1		AT1G21870	4		AT1G11915	AT1G06530		AT1G05010	AT1G02090		AT1G01820	AT1G05200		AT1G05310	AT1G58170
AT1G01200	AT1G12010	AT1G23730	AT1G11570	AT1G22830	AT1G06670	AT1G06020	AT5G19730		AT1G02420	Potri.001G036500	AT5G07010.1	Potri.001G023800	AT3G13650.1		AT1G33980	1		AT1G21890	4		AT1G12010	AT1G06670		AT1G05200	AT1G02120		AT1G01900	AT1G05440		AT1G05350	AT1G58190
AT1G01210	AT1G12140	AT1G27530	AT1G11720	AT1G22985	AT1G06720	AT1G06100	AT5G26930		AT1G02610	Potri.001G036600	AT5G07010.1	Potri.001G024100	AT2G38800.1		AT1G48900	1		AT1G23700	4		AT1G12140	AT1G06720		AT1G05260	AT1G02130		AT1G01950	AT1G05550		AT1G05830	AT1G63640
AT1G01220	AT1G13050	AT1G28520	AT1G11730	AT1G26800	AT1G06790	AT1G06120	AT5G38970		AT1G02620	Potri.001G042800		Potri.001G026400	AT3G07940.1		AT1G50300	1		AT1G26390	4		AT1G13050	AT1G06790		AT1G05300	AT1G02260		AT1G02020	AT1G06160		AT1G07350	AT1G64260
AT1G01225	AT1G13195	AT1G29160	AT1G11915	AT1G30840	AT1G06900	AT1G06390	AT5G42680		AT1G02840	Potri.001G044100	AT4G37580.1	Potri.001G026500	AT2G11890.1		AT1G51720	1		AT1G26480	4		AT1G13195	AT1G06900		AT1G05610	AT1G02305		AT1G02110	AT1G06440		AT1G07360	AT1G66590
AT1G01230	AT1G13920	AT1G31770	AT1G12490	AT1G42970	AT1G07370	AT1G06470	AT5G47500		AT1G02890	Potri.001G046100	AT1G15950.1	Potri.001G027000	AT3G57040.1		AT1G53300	1		AT1G26799	4		AT1G13920	AT1G07370		AT1G05680	AT1G02410		AT1G02120	AT1G06490		AT1G07380	AT1G67630
AT1G01240	AT1G14530	AT1G31812	AT1G13050	AT1G45474	AT1G07620	AT1G07120	AT5G66815		AT1G02900	Potri.001G049700	AT4G13195.1	Potri.001G029600	AT5G13530.1		AT1G60010	1		AT1G26950	4		AT1G14530	AT1G07620		AT1G06330	AT1G02500		AT1G02140	AT1G06520		AT1G07440	AT1G69040
AT1G01250	AT1G19270	AT1G31940	AT1G13070	AT1G48690	AT1G07790	AT1G07380			AT1G03030	Potri.001G051500	AT5G13930.1	Potri.001G029900	AT3G12260.1		AT1G61190	1		AT1G27080	4		AT1G19270	AT1G07790		AT1G06490	AT1G02810		AT1G02150	AT1G06800		AT1G07590	AT1G70210
AT1G01260	AT1G19715	AT1G33080	AT1G13195	AT1G49320	AT1G07840	AT1G08340			AT1G03140	Potri.001G051600	AT5G13930.1	Potri.001G030100	AT5G06970.1		AT1G64850	1		AT1G30110	4		AT1G19715	AT1G07840		AT1G06620	AT1G02900		AT1G02160	AT1G06810		AT1G07950	AT1G70505
AT1G01280	AT1G22050	AT1G33340	AT1G13920	AT1G49470	AT1G07910	AT1G09440			AT1G03180	Potri.001G053100	AT3G24060.1	Potri.001G031500	AT5G22130.1		AT1G65540	1		AT1G30473	4		AT1G22050	AT1G07910		AT1G06650	AT1G03060		AT1G02220	AT1G06830		AT1G08110	AT1G72560
AT1G01290	AT1G22710	AT1G44100	AT1G14530	AT1G49570	AT1G08390	AT1G09610			AT1G03220	Potri.001G054800	AT1G74110.1	Potri.001G033600	AT2G26920.1		AT1G66345	1		AT1G32240	4		AT1G22710	AT1G08390		AT1G07030	AT1G03080		AT1G02300	AT1G06840		AT1G08460	AT1G79440
AT1G01300	AT1G23530	AT1G45050	AT1G14730	AT1G56600	AT1G08780	AT1G09890			AT1G03350	Potri.001G058500		Potri.001G034200	AT5G13860.1		AT1G67140	1		AT1G32440	4		AT1G23530	AT1G08780		AT1G07160	AT1G03090		AT1G02305	AT1G07340		AT1G08510	AT2G01390
AT1G01310	AT1G23550	AT1G47400	AT1G15080	AT1G60270	AT1G09620	AT1G10670			AT1G03520	Potri.001G059500	AT1G27990.1	Potri.001G036300			AT1G67650	1		AT1G32450	4		AT1G23550	AT1G09620		AT1G07300	AT1G03250		AT1G02330	AT1G07640		AT1G08550	AT2G14820
AT1G01320	AT1G23730	AT1G49560	AT1G16340	AT1G60680	AT1G09660	AT1G10800			AT1G03750	Potri.001G060100	AT1G69040.2	Potri.001G042900	AT5G48930.1		AT1G68200	1		AT1G33817	4		AT1G23730	AT1G09660		AT1G07430	AT1G03310		AT1G02475	AT1G08070		AT1G08600	AT2G16710
AT1G01320	AT1G26450	AT1G52700	AT1G22050	AT1G61280	AT1G09760	AT1G10810			AT1G03760	Potri.001G061800	AT1G28050.1	Potri.001G043200	AT1G16010.1		AT1G69250	1		AT1G34015	4		AT1G26450	AT1G09760		AT1G07650	AT1G03350		AT1G02500	AT1G08390		AT1G09140	AT2G17210
AT1G01340	AT1G29520	AT1G55740	AT1G23530	AT1G61290	AT1G09830	AT1G10850			AT1G03830	Potri.001G071300	AT3G50120.1	Potri.001G044200	AT1G80860.1		AT1G69790	1		AT1G34080	4		AT1G29520	AT1G09830		AT1G07705	AT1G03530		AT1G02560	AT1G08840		AT1G09157	AT2G18940
AT1G01350	AT1G31200	AT1G58340	AT1G23550	AT1G64105	AT1G10270	AT1G11190			AT1G04110	Potri.001G071400	AT3G50120.1	Potri.001G046200			AT1G70420	1		AT1G34090	4		AT1G31200	AT1G10270		AT1G07750	AT1G03700		AT1G02640	AT1G08990		AT1G09730	AT2G27030
AT1G01360	AT1G31335	AT1G59730	AT1G23730	AT1G64590	AT1G10300	AT1G11350			AT1G04210	Potri.001G073600	AT4G20270.1	Potri.001G046300			AT1G75750	1		AT1G34180	4		AT1G31335	AT1G10300		AT1G07985	AT1G03760		AT1G02680	AT1G09090		AT1G09770	AT2G32170
AT1G01370	AT1G31812	AT1G60950	AT1G27070	AT1G64660	AT1G10310	AT1G11740			AT1G04230	Potri.001G074800	AT4G20160.1	Potri.001G046500	AT4G31880.1		AT1G76250	1		AT1G35215	4		AT1G31812	AT1G10310		AT1G08290	AT1G03790		AT1G02780	AT1G09510		AT1G09870	AT2G36350
AT1G01380	AT1G31880	AT1G61930	AT1G27170	AT1G64740	AT1G10780	AT1G12260			AT1G04270	Potri.001G075200		Potri.001G047000			AT1G76450	1		AT1G35280	4		AT1G31880	AT1G10780		AT1G08380	AT1G03900		AT1G02840	AT1G09890		AT1G10070	AT2G38280
AT1G01390	AT1G33340	AT1G62380	AT1G28260	AT1G68010	AT1G11090	AT1G12450			AT1G04340	Potri.001G077400		Potri.001G047100	AT1G15880.1		AT1G77280	1		AT1G35870	4		AT1G33340	AT1G11090		AT1G08465	AT1G03905		AT1G02860	AT1G09960		AT1G10240	AT2G38840
AT1G01410	AT1G33480	AT1G62840	AT1G28520	AT1G68620	AT1G11240	AT1G12500			AT1G04560	Potri.001G078800	AT4G24250.1	Potri.001G048900	AT1G15520.1		AT1G77760	1		AT1G36140	4		AT1G33480	AT1G11240		AT1G08840	AT1G03920		AT1G02890	AT1G10300		AT1G10290	AT2G40116
AT1G01420	AT1G34480	AT1G63820	AT1G29520	AT1G69850	AT1G11280	AT1G12780			AT1G04590	Potri.001G080200	AT5G51230.1	Potri.001G049800	AT3G24160.1		AT1G77770	1		AT1G36600	4		AT1G34480	AT1G11280		AT1G09560	AT1G04110		AT1G02900	AT1G10380		AT1G10580	AT2G40720
AT1G01430	AT1G43000	AT1G64370	AT1G30515	AT1G72070	AT1G11360	AT1G13130			AT1G04650	Potri.001G082000	AT5G16950.1	Potri.001G054600	AT5G60020.1		AT1G78420	1		AT1G36675	4		AT1G43000	AT1G11360		AT1G09812	AT1G04140		AT1G02960	AT1G10520		AT1G11070	AT2G41020
AT1G01440	AT1G45616	AT1G64700	AT1G30810	AT1G72810	AT1G12370	AT1G13450			AT1G04780	Potri.001G083600	AT1G14430.1	Potri.001G056100	AT3G13060.2		AT1G80950	1		AT1G36850	4		AT1G45616	AT1G12370		AT1G09850	AT1G04200		AT1G03040	AT1G10620		AT1G11330	AT2G44280
AT1G01450	AT1G48840	AT1G66890	AT1G31200	AT1G73390	AT1G12830	AT1G13900			AT1G04860	Potri.001G083700	AT2G46680.1	Potri.001G057000			AT2G04955	1		AT1G37060	4		AT1G48840	AT1G12830		AT1G09890	AT1G04260		AT1G03055	AT1G10680		AT1G11380	AT2G46410
AT1G01460	AT1G52700	AT1G67720	AT1G31290	AT1G76460	AT1G13020	AT1G14190			AT1G04950	Potri.001G083800	AT1G26665.2	Potri.001G059200			AT2G16790	1		AT1G40113	4		AT1G52700	AT1G13020		AT1G09910	AT1G04290		AT1G03060	AT1G10760		AT1G11910	AT3G07500
AT1G01470	AT1G53035	AT1G67870	AT1G31320	AT1G76800	AT1G13120	AT1G14240			AT1G05000	Potri.001G083900	AT2G46660.1	Potri.001G059300			AT2G16860	1		AT1G41743	4		AT1G53035	AT1G13120		AT1G10155	AT1G04300		AT1G03090	AT1G11040		AT1G11930	AT3G07530
AT1G01480	AT1G54330	AT1G68500	AT1G31335	AT1G78090	AT1G13160	AT1G14440			AT1G05055	Potri.001G086900	AT4G24050.1	Potri.001G060800	AT5G13160.1		AT2G20280	1		AT1G42140	4		AT1G54330	AT1G13160		AT1G10210	AT1G04410		AT1G03100	AT1G11120		AT1G12430	AT3G09660
AT1G01490	AT1G55740	AT1G69410	AT1G31880	AT1G78270	AT1G13170	AT1G14890			AT1G05310	Potri.001G088100	AT3G49290.1	Potri.001G061000	AT5G43280.1		AT2G22125	1		AT1G42600	4		AT1G55740	AT1G13170		AT1G10380	AT1G04430		AT1G03130	AT1G11130		AT1G12580	AT3G10390
AT1G01500	AT1G58340	AT1G70810	AT1G31940	AT2G03540	AT1G13690	AT1G15960			AT1G05350	Potri.001G089200	AT4G16580.1	Potri.001G062800	AT3G48800.1		AT2G22360	1		AT1G43502	4		AT1G58340	AT1G13690		AT1G10630	AT1G04555		AT1G03140	AT1G11220		AT1G13330	AT3G15140
AT1G01510	AT1G59640	AT1G71040	AT1G33080	AT2G16990	AT1G13730	AT1G16480			AT1G05410	Potri.001G092100	AT2G29380.1	Potri.001G067500			AT2G22560	1		AT1G44050	4		AT1G59640	AT1G13730		AT1G10760	AT1G04610		AT1G03160	AT1G11570		AT1G13560	AT3G16370
AT1G01520	AT1G59730	AT1G71692	AT1G33480	AT2G18915	AT1G14300	AT1G16500			AT1G05600	Potri.001G094800	AT4G23750.1	Potri.001G067900	AT5G13440.1		AT2G23080	1		AT1G48120	4		AT1G59730	AT1G14300		AT1G11050	AT1G04630		AT1G03210	AT1G12110		AT1G15130	AT3G21175
AT1G01530	AT1G60030	AT1G73040	AT1G34480	AT2G20410	AT1G14610	AT1G16520			AT1G05670	Potri.001G097300	AT3G18440.1	Potri.001G068100	AT1G27440.1		AT2G24060	1		AT1G48590	4		AT1G60030	AT1G14610		AT1G11120	AT1G04760		AT1G03280	AT1G12180		AT1G15215	AT3G23510
AT1G01540	AT1G60350	AT1G73630	AT1G42540	AT2G21560	AT1G14710	AT1G17090			AT1G05680	Potri.001G097900	AT1G13130.1	Potri.001G068900	AT5G13390.1		AT2G24690	1		AT1G49938	4		AT1G60350	AT1G14710		AT1G11260	AT1G04770		AT1G03290	AT1G12200		AT1G15340	AT3G43920
AT1G01550	AT1G61563	AT1G75390	AT1G43000	AT2G21960	AT1G14810	AT1G17360			AT1G05750	Potri.001G098600	AT1G64040.1	Potri.001G070200	AT5G32450.1		AT2G26660	1		AT1G50960	4		AT1G61563	AT1G14810		AT1G11570	AT1G04850		AT1G03430	AT1G12530		AT1G15420	AT3G44510
AT1G01560	AT1G61760	AT1G75820	AT1G45180	AT2G22800	AT1G15250	AT1G17950			AT1G05790	Potri.001G098900		Potri.001G070300	AT1G20050.1		AT2G27285	1		AT1G50980	4		AT1G61760	AT1G15250		AT1G11910	AT1G04910		AT1G03520	AT1G12570		AT1G15520	AT3G45400
AT1G01570	AT1G61830	AT1G77380	AT1G45616	AT2G22990	AT1G15440	AT1G17960			AT1G05830	Potri.001G100400		Potri.001G070400	AT4G15755.1		AT2G27980	1		AT1G51850	4		AT1G61830	AT1G15440		AT1G12910	AT1G04945		AT1G03550	AT1G12600		AT1G15710	AT3G54390
AT1G01600	AT1G62400	AT1G78110	AT1G48840	AT2G26690	AT1G16280	AT1G19170			AT1G05910	Potri.001G100500	AT5G41470.1	Potri.001G070800	AT1G44960.1		AT2G28310	1		AT1G55030	4		AT1G62400	AT1G16280		AT1G13080	AT1G05000		AT1G03600	AT1G12660		AT1G15780	AT3G55060
AT1G01610	AT1G62430	AT1G78320	AT1G49560	AT2G30080	AT1G16570	AT1G19230			AT1G05950	Potri.001G106700	AT5G41140.2	Potri.001G071900	AT5G47890.1		AT2G30350	1		AT1G55035	4		AT1G62430	AT1G16570		AT1G13130	AT1G05060		AT1G03620	AT1G12880		AT1G16210	AT3G59890
AT1G01620	AT1G63310	AT1G78580	AT1G53030	AT2G31790	AT1G16610	AT1G19300			AT1G05960	Potri.001G110400	AT1G11260.1	Potri.001G072300	AT5G47870.1		AT2G31945	1		AT1G55540	4		AT1G63310	AT1G16610		AT1G13195	AT1G05065		AT1G03630	AT1G12930		AT1G16350	AT3G60580
AT1G01630	AT1G63900	AT1G78720	AT1G53035	AT2G32800	AT1G16740	AT1G19700			AT1G06070	Potri.001G113100	AT4G22880.1	Potri.001G075700	AT4G20090.1		AT2G31960	1		AT1G58090	4		AT1G63900	AT1G16740		AT1G13740	AT1G05100		AT1G03730	AT1G12940		AT1G16480	AT3G61590
AT1G01640	AT1G64370	AT1G79430	AT1G54330	AT2G35660	AT1G16780	AT1G19940			AT1G06110	Potri.001G114000	AT5G53660.1	Potri.001G077000			AT2G32260	1		AT1G60240	4		AT1G64370	AT1G16780		AT1G13750	AT1G05120		AT1G03750	AT1G13040		AT1G16560	AT4G00490
AT1G01650	AT1G65910	AT1G80760	AT1G55740	AT2G37460	AT1G16790	AT1G20030			AT1G06170	Potri.001G117200	AT4G02570.1	Potri.001G077700			AT2G32320	1		AT1G61630	4		AT1G65910	AT1G16790		AT1G13920	AT1G05170		AT1G03820	AT1G13200		AT1G16800	AT4G00910
AT1G01660	AT1G66890	AT2G01990	AT1G55760	AT2G38600	AT1G16830	AT1G20110			AT1G06220	Potri.001G130700	AT3G17380.1	Potri.001G078500	AT1G02410.1		AT2G32690	1		AT1G62280	4		AT1G66890	AT1G16830		AT1G14040	AT1G05270		AT1G03850	AT1G13230		AT1G16916	AT4G10380
AT1G01670	AT1G67870	AT2G03500	AT1G55960	AT2G39510	AT1G16870	AT1G20390			AT1G06240	Potri.001G131600		Potri.001G079800	AT5G51190.1		AT2G32910	1		AT1G64870	4		AT1G67870	AT1G16870		AT1G14430	AT1G05420		AT1G03870	AT1G13400		AT1G17100	AT4G11400
AT1G01690	AT1G68230	AT2G15310	AT1G56560	AT2G41480	AT1G16920	AT1G20550			AT1G06260	Potri.001G131800	AT1G31880.1	Potri.001G081900	AT1G22860.1		AT2G33470	1		AT1G66050	4		AT1G68230	AT1G16920		AT1G14730	AT1G05430		AT1G03900	AT1G13610		AT1G17280	AT4G16390
AT1G01700	AT1G68430	AT2G16430	AT1G59640	AT2G43400	AT1G17080	AT1G20850			AT1G06330	Potri.001G132100	AT3G01430.1	Potri.001G082500	AT4G24110.1		AT2G33540	1		AT1G69090	4		AT1G68430	AT1G17080		AT1G15125	AT1G05510		AT1G03920	AT1G13630		AT1G17370	AT4G16640
AT1G01710	AT1G69580	AT2G16740	AT1G59730	AT2G43910	AT1G17130	AT1G21780			AT1G06340	Potri.001G137600	AT1G32240.1	Potri.001G083100	AT5G42090.1		AT2G35130	1		AT1G70505	4		AT1G69580	AT1G17130		AT1G15380	AT1G05520		AT1G03930	AT1G13920		AT1G17760	AT4G19050
AT1G01720	AT1G69970	AT2G20500	AT1G60030	AT2G47560	AT1G17470	AT1G21810			AT1G06620	Potri.001G146200	AT4G18020.1	Potri.001G086600	AT5G24320.1		AT2G35190	1		AT1G72970	4		AT1G69970	AT1G17470		AT1G15460	AT1G05590		AT1G03990	AT1G13970		AT1G18650	AT4G20140
AT1G01725	AT1G70670	AT2G22080	AT1G60350	AT2G47950	AT1G17510	AT1G22480			AT1G06710	Potri.001G150700	AT5G04770.1	Potri.001G087600	AT3G23920.1		AT2G36490	1		AT1G74290	4		AT1G70670	AT1G17510		AT1G15690	AT1G05620		AT1G04030	AT1G14440		AT1G18950	AT4G24480
AT1G01730	AT1G70810	AT2G23600	AT1G61710	AT3G01210	AT1G17560	AT1G22610			AT1G06820	Potri.001G153200	AT4G14920.1	Potri.001G088000	AT5G63610.1		AT2G37130	1		AT1G75394	4		AT1G70810	AT1G17560		AT1G15730	AT1G05630		AT1G04040	AT1G14780		AT1G19485	AT4G25250
AT1G01740	AT1G71692	AT2G25680	AT1G61760	AT3G02850	AT1G18040	AT1G22650			AT1G07030	Potri.001G155000	AT4G16790.1	Potri.001G088400	AT4G24015.1		AT2G40316	1		AT1G79120	4		AT1G71692	AT1G18040		AT1G15780	AT1G05680		AT1G04080	AT1G14930		AT1G19530	AT4G27620
AT1G01750	AT1G73040	AT2G27550	AT1G61830	AT3G06330	AT1G18320	AT1G23040			AT1G07130	Potri.001G155700	AT2G44940.1	Potri.001G089100	AT5G10560.1		AT2G44730	1		AT1G79360	4		AT1G73040	AT1G18320		AT1G15820	AT1G05690		AT1G04110	AT1G15310		AT1G19780	AT4G28940
AT1G01760	AT1G73370	AT2G27960	AT1G62045	AT3G08040	AT1G18340	AT1G23260			AT1G07180	Potri.001G157600	AT5G47470.1	Potri.001G090000	AT2G19900.1		AT3G02555	1		AT2G01913	4		AT1G73370	AT1G18340		AT1G15950	AT1G05720		AT1G04140	AT1G15360		AT1G19880	AT4G30870
AT1G01770	AT1G73630	AT2G28810	AT1G62050	AT3G10960	AT1G18640	AT1G23470			AT1G07350	Potri.001G158700	AT5G47510.1	Potri.001G090100			AT3G02600	1		AT2G03770	4		AT1G73630	AT1G18640		AT1G16290	AT1G05940		AT1G04180	AT1G15460		AT1G20575	AT4G31730
AT1G01780	AT1G73850	AT2G30540	AT1G62320	AT3G11020	AT1G19240	AT1G24030			AT1G07360	Potri.001G161400	AT1G17260.1	Potri.001G096900	AT4G23690.1		AT3G03340	1		AT2G04040	4		AT1G73850	AT1G19240		AT1G16310	AT1G06060		AT1G04270	AT1G15560		AT1G20830	AT4G33170
AT1G01790	AT1G74720	AT2G32990	AT1G62400	AT3G11930	AT1G19525	AT1G24440			AT1G07380	Potri.001G162500	AT3G14310.1	Potri.001G098700	AT4G11270.1		AT3G05040	1		AT2G04160	4		AT1G74720	AT1G19525		AT1G16880	AT1G06070		AT1G04300	AT1G15840		AT1G20920	AT4G33440
AT1G01800	AT1G75290	AT2G34690	AT1G62430	AT3G17710	AT1G19690	AT1G24600			AT1G07390	Potri.001G162600	AT3G14310.1	Potri.001G103100	AT1G63690.1		AT3G08890	1		AT2G05110	4		AT1G75290	AT1G19690		AT1G17110	AT1G06110		AT1G04340	AT1G15850		AT1G20980	AT4G35190
AT1G01820	AT1G75620	AT2G35635	AT1G63310	AT3G17800	AT1G19880	AT1G24764			AT1G07440	Potri.001G163400	AT1G53903.1	Potri.001G104600	AT5G12250.1		AT3G11950	1		AT2G05550	4		AT1G75620	AT1G19880		AT1G17260	AT1G06130		AT1G04350	AT1G16030		AT1G21070	AT4G35720
AT1G01830	AT1G75720	AT2G36330	AT1G63900	AT3G18930	AT1G19920	AT1G26290			AT1G07470	Potri.001G163800	AT2G01080.1	Potri.001G105600	AT5G41240.1		AT3G12180	1		AT2G05755	4		AT1G75720	AT1G19920		AT1G17450	AT1G06340		AT1G04390	AT1G16150		AT1G21740	AT4G35730
AT1G01840	AT1G75820	AT2G38640	AT1G64700	AT3G20015	AT1G20220	AT1G26300			AT1G07510	Potri.001G164700	AT3G14200.1	Potri.001G106100	AT5G23860.1		AT3G12350	1		AT2G06840	4		AT1G75820	AT1G20220		AT1G17620	AT1G06410		AT1G04410	AT1G16220		AT1G22030	AT4G36280
AT1G01860	AT1G76040	AT2G39705	AT1G65000	AT3G23240	AT1G20920	AT1G26570			AT1G07530	Potri.001G164800	AT1G54070.1	Potri.001G107000	AT5G23750.1		AT3G12640	1		AT2G06845	4		AT1G76040	AT1G20920		AT1G17840	AT1G06470		AT1G04480	AT1G16440		AT1G22140	AT4G39410
AT1G01900	AT1G76770	AT2G39830	AT1G65910	AT3G23430	AT1G20930	AT1G26620			AT1G07590	Potri.001G167900	AT5G07990.1	Potri.001G107200	AT1G63260.2		AT3G15810	1		AT2G06920	4		AT1G76770	AT1G20930		AT1G17860	AT1G06550		AT1G04550	AT1G16830		AT1G22410	AT5G02750
AT1G01910	AT1G77380	AT2G39890	AT1G66890	AT3G23550	AT1G20960	AT1G26820			AT1G07615	Potri.001G170800	AT3G14000.1	Potri.001G107500	AT4G20330.1		AT3G15980	1		AT2G06980	4		AT1G77380	AT1G20960		AT1G18210	AT1G06620		AT1G04680	AT1G17040		AT1G23460	AT5G03960
AT1G01920	AT1G77700	AT2G40080	AT1G67420	AT3G23700	AT1G21480	AT1G27340			AT1G07630	Potri.001G172700	AT3G15680.1	Potri.001G110100	AT1G12640.1		AT3G16700	1		AT2G07280	4		AT1G77700	AT1G21480		AT1G18890	AT1G06650		AT1G04770	AT1G17090		AT1G24520	AT5G04770
AT1G01930	AT1G78320	AT2G40150	AT1G67720	AT3G25480	AT1G21710	AT1G27380			AT1G07650	Potri.001G174000		Potri.001G111700	AT4G11820.2		AT3G16785	1		AT2G07660	4		AT1G78320	AT1G21710		AT1G19190	AT1G06660		AT1G04780	AT1G17170		AT1G24625	AT5G05840
AT1G01940	AT1G78720	AT2G42280	AT1G67830	AT3G26330	AT1G22920	AT1G27440			AT1G07740	Potri.001G174500	AT1G15460.1	Potri.001G120500	AT4G12430.1		AT3G16910	1		AT2G10130	4		AT1G78720	AT1G22920		AT1G19715	AT1G06690		AT1G04820	AT1G17180		AT1G24706	AT5G12080
AT1G01950	AT1G79380	AT2G46630	AT1G68000	AT3G26650	AT1G22970	AT1G27690			AT1G07750	Potri.001G181700		Potri.001G121400	AT4G12440.2		AT3G19150	1		AT2G10370	4		AT1G79380	AT1G22970		AT1G19980	AT1G06780		AT1G04850	AT1G17350		AT1G25420	AT5G17860
AT1G01960	AT1G79430	AT2G47390	AT1G68230	AT3G26960	AT1G23340	AT1G27920			AT1G07780	Potri.001G183600	AT1G45688.1	Potri.001G124500	AT2G45010.1		AT3G19460	1		AT2G12450	4		AT1G79430	AT1G23340		AT1G20030	AT1G06890		AT1G04960	AT1G17650		AT1G25540	AT5G19580
AT1G01970	AT1G80760	AT2G47710	AT1G68430	AT3G27650	AT1G25320	AT1G28470			AT1G07950	Potri.001G185900	AT4G29100.1	Potri.001G126200	AT5G07630.1		AT3G24840	1		AT2G12730	4		AT1G80760	AT1G25320		AT1G20140	AT1G06900		AT1G04970	AT1G18370		AT1G26270	AT5G24320
AT1G01980	AT2G03500	AT2G48090	AT1G68700	AT3G28600	AT1G25360	AT1G29050			AT1G08060	Potri.001G187500	AT5G11590.1	Potri.001G126700	AT5G04620.2		AT3G26085	1		AT2G12920	4		AT2G03500	AT1G25360		AT1G20225	AT1G06930		AT1G04985	AT1G18400		AT1G26470	AT5G26594
AT1G01990	AT2G04350	AT3G03120	AT1G69080	AT3G45300	AT1G25500	AT1G29060			AT1G08080	Potri.001G188500	AT4G32890.1	Potri.001G127200	AT2G45220.1		AT3G26710	1		AT2G12930	4		AT2G04350	AT1G25500		AT1G20960	AT1G06980		AT1G04990	AT1G18860		AT1G26690	AT5G28780
AT1G02000	AT2G04890	AT3G03150	AT1G69580	AT3G45680	AT1G26170	AT1G29200			AT1G08110	Potri.001G188900	AT1G52140.1	Potri.001G129500			AT3G44880	1		AT2G13380	4		AT2G04890	AT1G26170		AT1G21200	AT1G07080		AT1G05010	AT1G18870		AT1G26810	AT5G35732
AT1G02020	AT2G14620	AT3G03980	AT1G69630	AT3G45700	AT1G26330	AT1G29230			AT1G08420	Potri.001G189300		Potri.001G129700	AT1G33520.1		AT3G45010	1		AT2G13580	4		AT2G14620	AT1G26330		AT1G21830	AT1G07110		AT1G05060	AT1G19040		AT1G27320	AT5G36110
AT1G02050	AT2G15310	AT3G04030	AT1G69970	AT3G46930	AT1G26370	AT1G29590			AT1G08450	Potri.001G192200	AT3G15800.1	Potri.001G131500			AT3G45300	1		AT2G14180	4		AT2G15310	AT1G26370		AT1G22030	AT1G07120		AT1G05160	AT1G19650		AT1G27340	AT5G37600
AT1G02060	AT2G15680	AT3G10910	AT1G70470	AT3G47540	AT1G26460	AT1G31470			AT1G08460	Potri.001G197000	AT3G13890.2	Potri.001G133300	AT1G32100.1		AT3G45740	1		AT2G14820	4		AT2G15680	AT1G26460		AT1G22240	AT1G07160		AT1G05170	AT1G19830		AT1G27510	AT5G37790
AT1G02070	AT2G16430	AT3G12090	AT1G70670	AT3G47620	AT1G26610	AT1G32100			AT1G08500	Potri.001G200700	AT1G17620.1	Potri.001G136300	AT5G61910.3		AT3G46440	1		AT2G19930	4		AT2G16430	AT1G26610		AT1G22340	AT1G07240		AT1G05190	AT1G20180		AT1G28100	AT5G39350
AT1G02080	AT2G16740	AT3G12730	AT1G73040	AT3G48740	AT1G26740	AT1G32740			AT1G08510	Potri.001G201400	AT1G15730.1	Potri.001G138000	AT1G32250.1		AT3G46482	1		AT2G24000	4		AT2G16740	AT1G26740		AT1G22430	AT1G07310		AT1G05310	AT1G20190		AT1G28110	AT5G40400
AT1G02090	AT2G17260	AT3G12750	AT1G73370	AT3G49860	AT1G26840	AT1G32850			AT1G08550	Potri.001G210400	AT1G77700.1	Potri.001G138100	AT1G74340.1		AT3G48100	1		AT2G24700	4		AT2G17260	AT1G26840		AT1G22640	AT1G07390		AT1G05320	AT1G20390		AT1G28210	AT5G44150
AT1G02100	AT2G17730	AT3G15300	AT1G73630	AT3G51820	AT1G26910	AT1G35460			AT1G08590	Potri.001G211900	AT1G22030.1	Potri.001G138500	AT5G46860.1		AT3G49940	1		AT2G25880	4		AT2G17730	AT1G26910		AT1G22690	AT1G07470		AT1G05330	AT1G20400		AT1G28280	AT5G44550
AT1G02110	AT2G18380	AT3G15353	AT1G73850	AT3G56620	AT1G27880	AT1G35780			AT1G08600	Potri.001G214700	AT1G08465.1	Potri.001G138600	AT5G46850.2		AT3G50630	1		AT2G27200	4		AT2G18380	AT1G27880		AT1G22710	AT1G07510		AT1G05350	AT1G20480		AT1G28420	AT5G50350
AT1G02120	AT4G17790	AT3G15650	AT1G74055	AT3G56630	AT1G27900	AT1G43040			AT1G08710	Potri.001G215500	AT3G44160.1	Potri.001G138800	AT1G32320.1		AT3G51130	1		AT2G27220	4		AT4G17790	AT1G27900		AT1G23220	AT1G07530		AT1G05380	AT1G21860		AT1G28440	AT5G50740
AT1G02130	AT2G20800	AT3G16360	AT1G74720	AT3G62040	AT1G28060	AT1G43790			AT1G08970	Potri.001G220900	AT1G20030.2	Potri.001G140900	AT4G17920.1		AT3G52130	1		AT2G28620	4		AT2G20800	AT1G28060		AT1G24020	AT1G07540		AT1G05385	AT1G21870		AT1G28520	AT5G51030
AT1G02140	AT2G22620	AT3G16500	AT1G75290	AT3G62690	AT1G28110	AT1G47410			AT1G09000	Potri.001G222300	AT2G26970.2	Potri.001G141000			AT3G52370	1		AT2G28650	4		AT2G22620	AT1G28110		AT1G24095	AT1G07570		AT1G05460	AT1G21880		AT1G29050	AT5G51060
AT1G02150	AT2G24330	AT3G16560	AT1G75620	AT4G01026	AT1G28420	AT1G48240			AT1G09020	Potri.001G229900	AT2G28270.1	Potri.001G141100	AT5G46690.1		AT3G53340	1		AT2G30240	4		AT2G24330	AT1G28420		AT1G24470	AT1G07650		AT1G05470	AT1G21890		AT1G29220	AT5G51600
AT1G02160	AT2G25280	AT3G19550	AT1G75720	AT4G01440	AT1G29880	AT1G48280			AT1G09140	Potri.001G231200	AT4G25835.1	Potri.001G142500	AT4G17870.1		AT3G54230	1		AT2G30660	4		AT2G25280	AT1G29880		AT1G24620	AT1G07750		AT1G05490	AT1G22370		AT1G29750	AT5G51760
AT1G02170	AT2G25680	AT3G21600	AT1G75820	AT4G01450	AT1G29900	AT1G49880			AT1G09157	Potri.001G238400	AT3G55370.1	Potri.001G142600	AT5G46800.1		AT3G55630	1		AT2G31080	4		AT2G25680	AT1G29900		AT1G25440	AT1G07850		AT1G05500	AT1G22590		AT1G30840	AT5G53890
AT1G02180	AT2G27140	AT3G23630	AT1G76040	AT4G03280	AT1G29940	AT1G49890			AT1G09220	Potri.001G241100	AT2G04340.1	Potri.001G144200	AT2G35330.1		AT3G57230	1		AT2G31432	4		AT2G27140	AT1G29940		AT1G25520	AT1G07910		AT1G05570	AT1G22760		AT1G30890	AT5G53980
AT1G02190	AT2G27300	AT3G24110	AT1G76220	AT4G08290	AT1G29950	AT1G51540			AT1G09240	Potri.001G245100		Potri.001G144700	AT2G35350.1		AT3G62900	1		AT2G33775	4		AT2G27300	AT1G29950		AT1G25580	AT1G07990		AT1G05805	AT1G22770		AT1G32060	AT5G54010
AT1G02205	AT2G27550	AT3G24770	AT1G76230	AT4G11960	AT1G30290	AT1G51640			AT1G09320	Potri.001G249500	AT1G07300.1	Potri.001G145800	AT2G35380.1		AT4G00820	1		AT2G36350	4		AT2G27550	AT1G30290		AT1G26550	AT1G08060		AT1G05830	AT1G22980		AT1G32120	AT5G54090
AT1G02205	AT2G27580	AT3G25400	AT1G76770	AT4G13280	AT1G30440	AT1G53110			AT1G09680	Potri.001G249900	AT2G29660.1	Potri.001G146000	AT5G07610.1		AT4G02560	1		AT2G36640	4		AT2G27580	AT1G30440		AT1G26665	AT1G08110		AT1G05850	AT1G22990		AT1G32130	AT5G55000
AT1G02220	AT2G29410	AT3G25570	AT1G76780	AT4G13310	AT1G30460	AT1G53290			AT1G09730	Potri.001G251200	AT2G38170.3	Potri.001G147900	AT2G44610.1		AT4G06634	1		AT2G37320	4		AT2G29410	AT1G30460		AT1G27170	AT1G08125		AT1G05890	AT1G23060		AT1G32490	AT5G56110
AT1G02230	AT2G30010	AT3G43270	AT1G76970	AT4G15340	AT1G30490	AT1G54160			AT1G09760	Potri.001G251900	AT5G01450.1	Potri.001G148000	AT2G28910.1		AT4G09630	1		AT2G38280	4		AT2G30010	AT1G30490		AT1G27370	AT1G08190		AT1G05940	AT1G23080		AT1G32700	AT5G60010
AT1G02250	AT2G31085	AT3G43430	AT1G77700	AT4G18510	AT1G31230	AT1G54480			AT1G09770	Potri.001G252300	AT3G08510.1	Potri.001G148100	AT5G47010.1		AT4G09720	1		AT2G39230	4		AT2G31085	AT1G31230		AT1G27680	AT1G08280		AT1G06040	AT1G23205		AT1G32740	AT5G63060
AT1G02260	AT5G08350	AT3G45610	AT1G78420	AT4G22980	AT1G31760	AT1G54790			AT1G09820	Potri.001G255800	AT3G21090.1	Potri.001G148600	AT1G32740.1		AT4G10430	1		AT2G41240	4		AT5G08350	AT1G31760		AT1G27990	AT1G08315		AT1G06060	AT1G23300		AT1G32930	AT5G66150
AT1G02270	AT2G31130	AT3G46880	AT1G78720	AT4G23410	AT1G31870	AT1G55180			AT1G09870	Potri.001G261900	AT5G13760.1	Potri.001G149800	AT5G47090.1		AT4G10770	1		AT2G41945	4		AT2G31130	AT1G31870		AT1G28050	AT1G08370		AT1G06090	AT1G23350		AT1G34370	AT1G05200
AT1G02280	AT2G31200	AT3G47500	AT1G79030	AT4G25170	AT1G32440	AT1G55190			AT1G09910	Potri.001G266500	AT1G07985.1	Potri.001G151800	AT5G47120.1		AT4G12610	1		AT2G43465	4		AT2G31200	AT1G32440		AT1G28200	AT1G08420		AT1G06200	AT1G23380		AT1G34630	AT1G06490
AT1G02300	AT5G17450	AT3G47510	AT1G79250	AT4G25434	AT1G33040	AT1G55265			AT1G10070	Potri.001G266700	AT2G41900.1	Potri.001G152000	AT3G60600.1		AT4G13020	1		AT2G45030	4		AT5G17450	AT1G33040		AT1G28220	AT1G08480		AT1G06225	AT1G23530		AT1G35620	AT1G08840
AT1G02305	AT5G16800	AT3G48940	AT1G79380	AT4G26200	AT1G33390	AT1G55810			AT1G10240	Potri.001G268900		Potri.001G156400			AT4G14930	1		AT2G45870	4		AT5G16800	AT1G33390		AT1G28250	AT1G08500		AT1G06230	AT1G23550		AT1G35710	AT1G09890
AT1G02310	AT2G32280	AT3G49220	AT1G79430	AT4G26555	AT1G34010	AT1G55910			AT1G10270	Potri.001G269000	AT3G12650.1	Potri.001G156500	AT4G16695.1		AT4G16447	1		AT2G46190	4		AT2G32280	AT1G34010		AT1G28310	AT1G08650		AT1G06420	AT1G23700		AT1G36050	AT1G10380
AT1G02320	AT5G26940	AT3G49620	AT1G80760	AT4G27460	AT1G34065	AT1G56270			AT1G10280	Potri.001G271400	AT5G48060.1	Potri.001G157700	AT3G60580.1		AT4G17190	1		AT2G47280	4		AT5G26940	AT1G34065		AT1G28510	AT1G08720		AT1G06460	AT1G23990		AT1G44760	AT1G10760
AT1G02330	AT2G32750	AT3G50410	AT1G80850	AT4G27990	AT1G34160	AT1G56720			AT1G10290	Potri.001G278200	AT5G58660.1	Potri.001G157800	AT5G47490.1		AT4G18425	1		AT2G47340	4		AT2G32750	AT1G34160		AT1G28580	AT1G08760		AT1G06470	AT1G24575		AT1G44910	AT1G11120
AT1G02340	AT2G34530	AT3G51680	AT2G02380	AT4G30630	AT1G34270	AT1G57670			AT1G10310	Potri.001G289800	AT1G44910.1	Potri.001G158900	AT5G44790.1		AT4G24740	1		AT3G01630	4		AT2G34530	AT1G34270		AT1G29150	AT1G08800		AT1G06540	AT1G24640		AT1G45249	AT1G11570
AT1G02360	AT2G34540	AT3G53920	AT2G03500	AT4G31140	AT1G34350	AT1G57870			AT1G10330	Potri.001G290800	AT5G36180.1	Potri.001G159700	AT1G31070.2		AT4G25280	1		AT3G04020	4		AT2G34540	AT1G34350		AT1G29160	AT1G08820		AT1G06550	AT1G24735		AT1G47380	AT1G13920
AT1G02370	AT2G34690	AT3G57230	AT2G03980	AT4G31330	AT1G35320	AT1G57990			AT1G10350	Potri.001G290900	AT1G33540.1	Potri.001G159900	AT4G20050.1		AT4G30240	1		AT3G04030	4		AT2G34690	AT1G35320		AT1G29380	AT1G08830		AT1G06640	AT1G25320		AT1G47420	AT1G15460
AT1G02390	AT2G35585	AT3G60490	AT2G04230	AT4G31780	AT1G36310	AT1G58070			AT1G10580	Potri.001G291300	AT1G33540.1	Potri.001G160600	AT2G34980.1		AT4G36648	1		AT3G04870	4		AT2G35585	AT1G36310		AT1G29520	AT1G08930		AT1G06670	AT1G25450		AT1G47480	AT1G25580
AT1G02400	AT2G36330	AT3G61210	AT2G04350	AT4G33770	AT1G43860	AT1G58370			AT1G10700	Potri.001G291700	AT1G33540.1	Potri.001G164900	AT1G72410.1		AT4G38860	1		AT3G04990	4		AT2G36330	AT1G43860		AT1G29670	AT1G09020		AT1G06680	AT1G25580		AT1G47530	AT1G32240
AT1G02410	AT2G36470	AT3G61220	AT2G04550	AT4G34340	AT1G44110	AT1G59850			AT1G10790	Potri.001G291800	AT1G33540.1	Potri.001G165100	AT3G14170.1		AT5G01290	1		AT3G05690	4		AT2G36470	AT1G44110		AT1G30080	AT1G09070		AT1G06700	AT1G25886		AT1G47670	AT1G33540
AT1G02420	AT2G37590	AT3G62930	AT2G04890	AT4G35190	AT1G44780	AT1G60810			AT1G10930	Potri.001G293200		Potri.001G165600	AT1G11890.1		AT5G02270	1		AT3G06980	4		AT2G37590	AT1G44780		AT1G30260	AT1G09155		AT1G06760	AT1G26190		AT1G48140	AT1G34050
AT1G02430	AT2G37610	AT3G62950	AT2G07000	AT4G35250	AT1G44835	AT1G62700			AT1G11040	Potri.001G299300	AT3G19500.1	Potri.001G166000	AT3G14110.1		AT5G03415	1		AT3G07490	4		AT2G37610	AT1G44835		AT1G30650	AT1G09250		AT1G06870	AT1G26320		AT1G48410	AT1G53470
AT1G02440	AT2G38640	AT3G62960	AT2G07673	AT4G37790	AT1G45332	AT1G62820			AT1G11070	Potri.001G301200	AT3G62290.1	Potri.001G166400	AT1G72470.1		AT5G03615	1		AT3G09790	4		AT2G38640	AT1G45332		AT1G31880	AT1G09310		AT1G06900	AT1G26350		AT1G49760	AT1G54330
AT1G02450	AT2G39830	AT3G63050	AT2G07693	AT4G38940	AT1G47500	AT1G62990			AT1G11330	Potri.001G307800	AT5G64700.1	Potri.001G169200	AT1G54215.1		AT5G03760	1		AT3G13690	4		AT2G39830	AT1G47500		AT1G32240	AT1G09330		AT1G06960	AT1G26390		AT1G49820	AT1G55535
AT1G02460	AT2G40050	AT3G63110	AT2G07708	AT4G39510	AT1G47720	AT1G63120			AT1G11340	Potri.001G312800	AT5G09640.1	Potri.001G170400	AT2G06530.1		AT5G04510	1		AT3G15357	4		AT2G40050	AT1G47720		AT1G32730	AT1G09430		AT1G07010	AT1G26400		AT1G50670	AT1G58340
AT1G02470	AT2G41140	AT4G00880	AT2G07712	AT4G39770	AT1G48230	AT1G63430			AT1G11380	Potri.001G315700	AT4G13600.1	Potri.001G175000	AT1G52760.1		AT5G05390	1		AT3G15550	4		AT2G41140	AT1G48230		AT1G32960	AT1G09575		AT1G07040	AT1G26480		AT1G50740	AT1G65910
AT1G02475	AT2G41200	AT4G01250	AT2G07721	AT5G10580	AT1G48610	AT1G63520			AT1G11530	Potri.001G317600	AT1G04920.1	Potri.001G177000	AT1G80360.1		AT5G07630	1		AT3G19550	4		AT2G41200	AT1G48610		AT1G33540	AT1G09580		AT1G07080	AT1G26600		AT1G51110	AT1G67720
AT1G02490	AT2G41300	AT4G01897	AT2G07722	AT5G14780	AT1G48650	AT1G63640			AT1G11660	Potri.001G322200	AT3G22790.1	Potri.001G179000	AT3G15940.1		AT5G07840	1		AT3G21120	4		AT2G41300	AT1G48650		AT1G34000	AT1G09600		AT1G07090	AT1G26700		AT1G51730	AT1G68390
AT1G02500	AT2G42830	AT4G02810	AT2G07723	AT5G14880	AT1G48950	AT1G63910			AT1G11760	Potri.001G323300	AT5G13200.1	Potri.001G179500	AT1G79990.1		AT5G09410	1		AT3G21175	4		AT2G42830	AT1G48950		AT1G34050	AT1G09610		AT1G07110	AT1G26760		AT1G52190	AT1G69560
AT1G02520	AT5G61280	AT4G10120	AT2G07739	AT5G14940	AT1G49540	AT1G66690			AT1G11880	Potri.001G327900		Potri.001G185100	AT1G79830.1		AT5G09880	1		AT3G21465	4		AT5G61280	AT1G49540		AT1G35460	AT1G09645		AT1G07140	AT1G26780		AT1G52380	AT1G69970
AT1G02530	AT5G59080	AT4G14020	AT2G07768	AT5G18340	AT1G49630	AT1G66810			AT1G11910	Potri.001G328700	AT3G27027.1	Potri.001G185300	AT1G79820.1		AT5G15470	1		AT3G21530	4		AT5G59080	AT1G49630		AT1G44910	AT1G09720		AT1G07170	AT1G26790		AT1G52740	AT1G72210
AT1G02540	AT5G58690	AT4G15660	AT2G07773	AT5G19890	AT1G49760	AT1G66820			AT1G11930	Potri.001G333000	AT3G50160.1	Potri.001G188200	AT5G22070.1		AT5G17350	1		AT3G23510	4		AT5G58690	AT1G49760		AT1G45000	AT1G09740		AT1G07230	AT1G27080		AT1G53490	AT1G73040
AT1G02550	AT2G45900	AT4G15680	AT2G12480	AT5G23020	AT1G50140	AT1G68200			AT1G12150	Potri.001G334500	AT5G50360.1	Potri.001G189500	AT1G59870.1		AT5G18940	1		AT3G23930	4		AT2G45900	AT1G50140		AT1G45145	AT1G09840		AT1G07280	AT1G27120		AT1G54310	AT1G73850
AT1G02560	AT2G46630	AT4G16400	AT2G13290	AT5G23050	AT1G50490	AT1G68585			AT1G12200	Potri.001G340200	AT3G01680.1	Potri.001G190800	AT5G56600.2		AT5G19850	1		AT3G24150	4		AT2G46630	AT1G50490		AT1G45688	AT1G09890		AT1G07310	AT1G27160		AT1G54510	AT1G75260
AT1G02570	AT2G47710	AT4G16480	AT2G14620	AT5G23660	AT1G50920	AT1G68600			AT1G12220	Potri.001G340300	AT3G01680.1	Potri.001G195600			AT5G19860	1		AT3G26800	4		AT2G47710	AT1G50920		AT1G47271	AT1G09920		AT1G07320	AT1G27740		AT1G54780	AT1G77700
AT1G02580	AT5G55400	AT4G16563	AT2G15310	AT5G24770	AT1G51060	AT1G68660			AT1G12290	Potri.001G340400	AT3G01680.1	Potri.001G197300	AT1G17720.2		AT5G22020	1		AT3G28315	4		AT5G55400	AT1G51060		AT1G47670	AT1G09930		AT1G07350	AT1G28300		AT1G55000	AT1G78580
AT1G02590	AT2G48090	AT4G16980	AT2G15440	AT5G28510	AT1G51170	AT1G69370			AT1G12300	Potri.001G340500	AT3G01680.1	Potri.001G197600	AT1G72710.1		AT5G23920	1		AT3G28360	4		AT2G48090	AT1G51170		AT1G47960	AT1G10070		AT1G07360	AT1G28360		AT1G55020	AT1G79430
AT1G02620	AT5G53120	AT4G19450	AT2G15680	AT5G35100	AT1G51450	AT1G69680			AT1G12330	Potri.001G340600	AT3G01680.1	Potri.001G198100	AT1G17530.1		AT5G27100	1		AT3G29260	4		AT5G53120	AT1G51450		AT1G47980	AT1G10130		AT1G07380	AT1G28530		AT1G55310	AT2G01660
AT1G02640	AT3G01670	AT4G19840	AT2G17260	AT5G37750	AT1G51510	AT1G70500			AT1G12400	Potri.001G344200	AT5G14510.1	Potri.001G208800	AT1G68140.1		AT5G28622	1		AT3G29710	4		AT3G01670	AT1G51510		AT1G48200	AT1G10150		AT1G07400	AT1G28570		AT1G55810	AT2G03500
AT1G02660	AT3G01680	AT4G21780	AT2G17730	AT5G43180	AT1G51730	AT1G70550			AT1G12430	Potri.001G345700	AT5G63090.1	Potri.001G215400	AT5G22070.1		AT5G34940	1		AT3G29776	4		AT3G01680	AT1G51730		AT1G48480	AT1G10170		AT1G07440	AT1G28590		AT1G56450	AT2G18196
AT1G02670	AT3G03200	AT4G22160	AT2G18245	AT5G47390	AT1G52160	AT1G70690			AT1G12550	Potri.001G348100	AT2G16890.2	Potri.001G217800	AT3G44190.1		AT5G35730	1		AT3G29779	4		AT3G03200	AT1G52160		AT1G49320	AT1G10200		AT1G07590	AT1G28610		AT1G56600	AT2G19930
AT1G02680	AT3G03610	AT4G22212	AT2G18380	AT5G52010	AT1G52190	AT1G71695			AT1G12580	Potri.001G349000	AT3G01510.1	Potri.001G228000	AT1G04945.2		AT5G35740	1		AT3G29800	4		AT3G03610	AT1G52190		AT1G49620	AT1G10240		AT1G07660	AT1G29090		AT1G58110	AT2G29380
AT1G02690	AT3G04030	AT4G23900	AT2G20510	AT5G53190	AT1G52740	AT1G71930			AT1G12700	Potri.001G351200	AT5G62680.1	Potri.001G228100	AT2G32850.2		AT5G37480	1		AT3G30350	4		AT3G04030	AT1G52740		AT1G49730	AT1G10370		AT1G07670	AT1G29730		AT1G58290	AT2G34530
AT1G02700	AT3G04050	AT4G24240	AT2G20515	AT5G58670	AT1G53000	AT1G72180			AT1G12710	Potri.001G353400	AT1G29380.1	Potri.001G230100	AT2G44360.1		AT5G38480	1		AT3G30745	4		AT3G04050	AT1G53000		AT1G50200	AT1G10430		AT1G07690	AT1G30110		AT1G58350	AT2G36330
AT1G02710	AT3G05620	AT4G24450	AT2G20800	AT5G58770	AT1G53140	AT1G72200			AT1G12770	Potri.001G354500	AT1G29520.1	Potri.001G233300	AT3G45770.1		AT5G38700	1		AT3G30810	4		AT3G05620	AT1G53140		AT1G50300	AT1G10460		AT1G07700	AT1G30410		AT1G59520	AT2G36640
AT1G02720	AT5G47920	AT4G24670	AT2G21370	AT5G62360	AT1G53200	AT1G72220			AT1G12775	Potri.001G369400	AT1G55840.1	Potri.001G236300	AT3G23830.1		AT5G39380	1		AT3G31915	4		AT5G47920	AT1G53200		AT1G51130	AT1G10600		AT1G07770	AT1G30473		AT1G59820	AT2G36650
AT1G02730	AT3G07420	AT4G25010	AT2G21770	AT5G62740	AT1G53720	AT1G72830			AT1G12870	Potri.001G372500	AT2G45880.1	Potri.001G237200	AT3G46440.1		AT5G39660	1		AT3G31930	4		AT3G07420	AT1G53720		AT1G51560	AT1G10650		AT1G07820	AT1G30500		AT1G60640	AT2G37925
AT1G02740	AT5G45540	AT4G26180	AT2G22620	AT5G64450	AT1G54380	AT1G72990			AT1G12910	Potri.001G373500	AT3G15080.1	Potri.001G241600	AT1G07540.1		AT5G41220	1		AT3G31980	4		AT5G45540	AT1G54380		AT1G52140	AT1G10670		AT1G07920	AT1G30720		AT1G60710	AT2G40740
AT1G02750	AT3G08510	AT4G31730	AT2G22840	AT5G65210	AT1G54440	AT1G73410			AT1G12990	Potri.001G373600	AT5G46020.1	Potri.001G244300	AT1G07470.1		AT5G44100	1		AT3G32912	4		AT3G08510	AT1G54440		AT1G52500	AT1G10800		AT1G07930	AT1G30825		AT1G60940	AT2G42820
AT1G02780	AT3G10680	AT4G32690	AT2G23950	AT1G72060	AT1G54610	AT1G73640			AT1G13190	Potri.001G378900	AT1G17110.1	Potri.001G246300	AT3G54020.1		AT5G47635	1		AT3G33006	4		AT3G10680	AT1G54610		AT1G52700	AT1G10850		AT1G07940	AT1G31000		AT1G61100	AT2G43465
AT1G02790	AT3G11270	AT4G33160	AT2G24330	AT2G29720	AT1G54990	AT1G73655			AT1G13330	Potri.001G379700	AT3G14470.1	Potri.001G248700	AT2G38080.1		AT5G50310	1		AT3G33008	4		AT3G11270	AT1G54990		AT1G53035	AT1G10950		AT1G07950	AT1G31050		AT1G61150	AT2G44930
AT1G02800	AT3G12730	AT4G34590	AT2G25660	AT5G24780	AT1G55130	AT1G73750			AT1G13480	Potri.001G380100	AT1G53580.2	Potri.001G257100	AT5G12480.1		AT5G51120	1		AT3G33201	4		AT3G12730	AT1G55130		AT1G53163	AT1G11020		AT1G07960	AT1G31260		AT1G61190	AT2G46630
AT1G02810	AT5G40980	AT4G36000	AT2G25680	AT5G37440	AT1G55805	AT1G74690			AT1G13560	Potri.001G381100		Potri.001G258400	AT5G12850.1		AT5G52560	1		AT3G42057	4		AT5G40980	AT1G55805		AT1G53430	AT1G11060		AT1G07990	AT1G31310		AT1G61620	AT3G02040
AT1G02813	AT3G13590	AT4G36410	AT2G26780	AT2G32810	AT1G56050	AT1G74760			AT1G13890	Potri.001G384700	AT3G14840.2	Potri.001G260800	AT3G51990.1		AT5G54670	1		AT3G42174	4		AT3G13590	AT1G56050		AT1G53440	AT1G11090		AT1G08010	AT1G31400		AT1G61670	AT3G02430
AT1G02816	AT3G14000	AT4G37180	AT2G27030	AT2G43920	AT1G56110	AT1G74770			AT1G13960	Potri.001G385200	AT3G14840.1	Potri.001G261000	AT3G60910.1		AT5G55970	1		AT3G42178	4		AT3G14000	AT1G56110		AT1G53470	AT1G11240		AT1G08040	AT1G31630		AT1G61810	AT3G04030
AT1G02820	AT3G14210	AT4G37445	AT2G27140	AT3G17790	AT1G56290	AT1G75020			AT1G14040	Potri.001G386000	AT1G07650.2	Potri.001G266000			AT5G56210	1		AT3G42313	4		AT3G14210	AT1G56290		AT1G53540	AT1G11260		AT1G08050	AT1G31750		AT1G62390	AT3G09550
AT1G02830	AT3G14780	AT4G38530	AT2G27300	AT4G13290	AT1G56350	AT1G75090			AT1G14140	Potri.001G387900		Potri.001G267300	AT3G08500.1		AT5G61670	1		AT3G42420	4		AT3G14780	AT1G56350		AT1G53580	AT1G11330		AT1G08110	AT1G32240		AT1G62810	AT3G10680
AT1G02840	AT3G15300	AT5G01750	AT2G27580		AT1G59760	AT1G75170			AT1G14450	Potri.001G388100		Potri.001G272600			AT5G61830	1		AT3G42545	4		AT3G15300	AT1G59760		AT1G53903	AT1G11340		AT1G08200	AT1G32440		AT1G63690	AT3G12750
AT1G02850	AT5G24300	AT5G02600	AT2G28240		AT1G59830	AT1G75410			AT1G14570	Potri.001G388800		Potri.001G273000	AT1G08500.1		AT5G65060	1		AT3G43563	4		AT5G24300	AT1G59830		AT1G54070	AT1G11360		AT1G08230	AT1G32450		AT1G64090	AT3G12890
AT1G02860	AT3G15353	AT5G03455	AT2G28420		AT1G59990	AT1G75550			AT1G14590	Potri.001G388900		Potri.001G274900	AT5G13530.2		AT5G65530	1		AT3G43580	4		AT3G15353	AT1G59990		AT1G54330	AT1G11480		AT1G08260	AT1G32570		AT1G64230	AT3G15680
AT1G02870	AT3G15490	AT5G03840	AT2G29410		AT1G60080	AT1G75730			AT1G14650	Potri.001G389200	AT1G05680.1	Potri.001G275200	AT5G19390.3		AT5G67580	1		AT3G43840	4		AT3G15490	AT1G60080		AT1G54400	AT1G11740		AT1G08340	AT1G32690		AT1G64355	AT3G17380
AT1G02880	AT5G18240	AT5G04080	AT2G30010		AT1G60850	AT1G75840			AT1G14780	Potri.001G390600	AT3G14900.1	Potri.001G275600	AT5G13500.1		AT1G01060	3		AT3G43864	4		AT5G18240	AT1G60850		AT1G54570	AT1G11770		AT1G08360	AT1G32830		AT1G64500	AT3G18260
AT1G02890	AT3G15650	AT5G04140	AT2G30110		AT1G61040	AT1G76020			AT1G15030	Potri.001G395300	AT5G39080.1	Potri.001G275800	AT5G12300.1		AT1G07590	3		AT3G44215	4		AT3G15650	AT1G61040		AT1G54860	AT1G11790		AT1G08370	AT1G32840		AT1G64510	AT3G19550
AT1G02900	AT3G15800	AT5G04150	AT2G31085		AT1G61870	AT1G76250			AT1G15110	Potri.001G395400	AT5G39050.1	Potri.001G276800	AT4G03250.1		AT1G08283	3		AT3G44650	4		AT3G15800	AT1G61870		AT1G55150	AT1G11800		AT1G08380	AT1G32980		AT1G64550	AT3G25560
AT1G02910	AT3G16360	AT5G04370	AT2G31130		AT1G61990	AT1G77280			AT1G15130	Potri.001G395600	AT3G29590.1	Potri.001G277300	AT3G01900.1		AT1G09340	3		AT3G45253	4		AT3G16360	AT1G61990		AT1G55190	AT1G11860		AT1G08460	AT1G33080		AT1G64570	AT3G26350
AT1G02920	AT3G17380	AT5G05790	AT2G31200		AT1G62085	AT1G77770			AT1G15160	Potri.001G395700	AT5G39080.1	Potri.001G278800	AT3G11130.1		AT1G12900	3		AT3G45400	4		AT3G17380	AT1G62085		AT1G55350	AT1G11890		AT1G08480	AT1G33090		AT1G64970	AT3G50170
AT1G02930	AT3G18260	AT5G06850	AT2G31870		AT1G62830	AT1G78120			AT1G15215	Potri.001G395900	AT5G39050.1	Potri.001G279500	AT3G51780.1		AT1G13930	3		AT3G46183	4		AT3G18260	AT1G62830		AT1G55535	AT1G11910		AT1G08510	AT1G33240		AT1G65280	AT3G52490
AT1G02940	AT3G18570	AT5G07020	AT2G32010		AT1G63050	AT1G78130			AT1G15340	Potri.001G396000		Potri.001G279700	AT5G58575.1		AT1G15100	3		AT3G46270	4		AT3G18570	AT1G63050		AT1G55690	AT1G12000		AT1G08520	AT1G33500		AT1G65440	AT3G57540
AT1G02950	AT3G19340	AT5G09220	AT2G32280		AT1G63130	AT1G79110			AT1G15420	Potri.001G396100	AT2G33845.1	Potri.001G280200	AT5G45840.2		AT1G15430	3		AT3G46840	4		AT3G19340	AT1G63130		AT1G55840	AT1G12020		AT1G08550	AT1G33540		AT1G65580	AT3G57670
AT1G02960	AT3G19550	AT5G13790	AT2G32750		AT1G63160	AT1G79420			AT1G15520	Potri.001G398000	AT1G53163.1	Potri.001G280400	AT5G58530.1		AT1G16210	3		AT3G47050	4		AT3G19550	AT1G63160		AT1G56210	AT1G12260		AT1G08570	AT1G33670		AT1G67030	AT3G60720
AT1G02970	AT3G20450	AT5G14070	AT2G32990		AT1G63420	AT1G79620			AT1G15530	Potri.001G401400	AT1G23220.1	Potri.001G281100	AT1G07080.1		AT1G18060	3		AT3G47660	4		AT3G20450	AT1G63420		AT1G56600	AT1G12280		AT1G08580	AT1G33790		AT1G67340	AT3G63110
AT1G02980	AT5G04080	AT5G16470	AT2G34530		AT1G63470	AT1G80630			AT1G15710	Potri.001G401800	AT4G29280.1	Potri.001G286400	AT1G58290.1		AT1G19450	3		AT3G53900	4		AT5G04080	AT1G63470		AT1G58340	AT1G12290		AT1G08600	AT1G33817		AT1G67480	AT4G02940
AT1G03000	AT3G20570	AT5G16530	AT2G34540		AT1G63810	AT1G80940			AT1G15780	Potri.001G402600	AT1G07750.1	Potri.001G286500	AT4G21860.2		AT1G20340	3		AT3G54830	4		AT3G20570	AT1G63810		AT1G58440	AT1G12310		AT1G08630	AT1G33830		AT1G67750	AT4G05120
AT1G03010	AT3G20870	AT5G17450	AT2G34690		AT1G63850	AT2G01070			AT1G15860	Potri.001G407800	AT5G54250.3	Potri.001G287100	AT4G33670.1		AT1G20580	3		AT3G56550	4		AT3G20870	AT1G63850		AT1G59530	AT1G12350		AT1G08640	AT1G33860		AT1G68190	AT4G09750
AT1G03020	AT3G21210	AT5G18240	AT2G35585		AT1G63980	AT2G01190			AT1G16040	Potri.001G414600	AT4G27280.1	Potri.001G287600	AT3G24730.1		AT1G22140	3		AT3G57800	4		AT3G21210	AT1G63980		AT1G60360	AT1G12360		AT1G08650	AT1G33870		AT1G68460	AT4G10465
AT1G03030	AT3G21280	AT5G19040	AT2G36400		AT1G64185	AT2G01300			AT1G16210	Potri.001G419200	AT3G20570.1	Potri.001G300000	AT4G34230.1		AT1G22410	3		AT3G59160	4		AT3G21280	AT1G64185		AT1G60420	AT1G12390		AT1G08660	AT1G34080		AT1G68570	AT4G11470
AT1G03040	AT3G21600	AT5G20640	AT2G36470		AT1G64630	AT2G01910			AT1G16250	Potri.001G419800	AT4G27220.1	Potri.001G300100	AT2G15240.1		AT1G22780	3		AT3G61113	4		AT3G21600	AT1G64630		AT1G60470	AT1G12400		AT1G08720	AT1G34090		AT1G68810	AT4G13440
AT1G03050	AT3G63000	AT5G25890	AT2G37590		AT1G64790	AT2G02040			AT1G16350	Potri.001G426500	AT4G26090.1	Potri.001G301300	AT2G01640.1		AT1G23190	3		AT3G61740	4		AT3G63000	AT1G64790		AT1G60500	AT1G12430		AT1G08780	AT1G34170		AT1G68910	AT4G14723
AT1G03055	AT3G22400	AT5G26620	AT2G37610		AT1G64880	AT2G02540			AT1G16480	Potri.001G426700		Potri.001G302000	AT3G19420.1		AT1G26630	3		AT3G62490	4		AT3G22400	AT1G64880		AT1G60940	AT1G12450		AT1G08800	AT1G34180		AT1G70370	AT4G15610
AT1G03060	AT3G23630	AT5G29000	AT2G37880		AT1G65370	AT2G02800			AT1G16560	Potri.001G433700	AT4G27190.1	Potri.001G304900	AT4G34040.1		AT1G27970	3		AT3G62850	4		AT3G23630	AT1G65370		AT1G61110	AT1G12470		AT1G08920	AT1G34400		AT1G70620	AT4G20270
AT1G03070	AT3G59370	AT5G40370	AT2G37950		AT1G65700	AT2G02810			AT1G16650	Potri.001G434700	AT4G26090.1	Potri.001G306200	AT2G03200.1		AT1G28520	3		AT4G01440	4		AT3G59370	AT1G65700		AT1G61190	AT1G12500		AT1G09060	AT1G34480		AT1G71070	AT4G20990
AT1G03080	AT3G24110	AT5G40960	AT2G38550		AT1G66070	AT2G03200			AT1G16690	Potri.001G436600	AT1G78380.1	Potri.001G312900	AT1G22310.2		AT1G30120	3		AT4G02940	4		AT3G24110	AT1G66070		AT1G61215	AT1G12640		AT1G09070	AT1G34545		AT1G71420	AT4G22880
AT1G03090	AT3G53380	AT5G40980	AT2G38840		AT1G66530	AT2G03350			AT1G16720	Potri.001G437100	AT1G78380.1	Potri.001G313900	AT1G15800.1		AT1G30630	3		AT4G03830	4		AT3G53380	AT1G66530		AT1G61310	AT1G12680		AT1G09130	AT1G35170		AT1G71900	AT4G24250
AT1G03100	AT3G24770	AT5G41090	AT2G39080		AT1G67490	AT2G03450			AT1G16800	Potri.001G439300		Potri.001G314200	AT2G32720.1		AT1G31812	3		AT4G04402	4		AT3G24770	AT1G67490		AT1G61600	AT1G12700		AT1G09140	AT1G35280		AT1G72160	AT4G27670
AT1G03110	AT3G25855	AT5G42900	AT2G39830		AT1G68470	AT2G04850			AT1G16900	Potri.001G440200	AT5G36110.1	Potri.001G315400	AT3G24100.1		AT1G32060	3		AT4G06488	4		AT3G25855	AT1G68470		AT1G61820	AT1G12710		AT1G09160	AT1G35370		AT1G72220	AT4G33490
AT1G03130	AT3G26350	AT5G43380	AT2G40050		AT1G68720	AT2G05210			AT1G16916	Potri.001G444000	AT4G27190.1	Potri.001G315800	AT3G25040.1		AT1G33800	3		AT4G06491	4		AT3G26350	AT1G68720		AT1G63300	AT1G12780		AT1G09200	AT1G35590		AT1G72430	AT4G34560
AT1G03140	AT3G48620	AT5G43890	AT2G41140		AT1G68790	AT2G05320			AT1G16970	Potri.001G444200	AT1G61310.1	Potri.001G316400	AT1G04850.1		AT1G34000	3		AT4G06566	4		AT3G48620	AT1G68790		AT1G63310	AT1G12840		AT1G09210	AT1G35625		AT1G72790	AT4G36710
AT1G03150	AT3G26580	AT5G47650	AT2G41200		AT1G68990	AT2G11810			AT1G17020	Potri.001G444500	AT4G27190.1	Potri.001G319300			AT1G42970	3		AT4G06708	4		AT3G26580	AT1G68990		AT1G64040	AT1G13130		AT1G09270	AT1G35730		AT1G72990	AT4G39330
AT1G03160	AT3G27870	AT5G48960	AT2G41210		AT1G69020	AT2G14095			AT1G17070	Potri.001G445600	AT4G27190.1	Potri.001G319400			AT1G47200	3		AT4G06935	4		AT3G27870	AT1G69020		AT1G64160	AT1G13180		AT1G09280	AT1G35790		AT1G73170	AT5G02460
AT1G03170	AT4G38570	AT5G49320	AT2G41300		AT1G69620	AT2G15320			AT1G17100	Potri.001G446300	AT4G27190.1	Potri.001G319500	AT5G43490.1		AT1G51510	3		AT4G07270	4		AT4G38570	AT1G69620		AT1G64700	AT1G13245		AT1G09340	AT1G35890		AT1G73350	AT5G02600
AT1G03180	AT3G28150	AT5G49660	AT2G42800		AT1G69670	AT2G15570			AT1G17230	Potri.001G446900	AT4G27190.1	Potri.001G320500	AT4G13940.1		AT1G51650	3		AT4G07770	4		AT3G28150	AT1G69670		AT1G64770	AT1G13340		AT1G09400	AT1G35995		AT1G73380	AT5G04980
AT1G03190	AT3G43270	AT5G50210	AT2G42830		AT1G69770	AT2G15760			AT1G17280	Potri.001G451100	AT5G54160.1	Potri.001G320800	AT5G03170.1		AT1G60950	3		AT4G09940	4		AT3G43270	AT1G69770		AT1G64890	AT1G13360		AT1G09415	AT1G36510		AT1G73390	AT5G06850
AT1G03200	AT3G44200	AT5G50720	AT2G43230		AT1G71830	AT2G16710			AT1G17330	Potri.001G452400	AT2G18196.1	Potri.001G323600	AT5G14020.1		AT1G62660	3		AT4G10440	4		AT3G44200	AT1G71830		AT1G65060	AT1G13440		AT1G09430	AT1G36600		AT1G73820	AT5G07990
AT1G03210	AT3G45610	AT5G50890	AT2G44000		AT1G71850	AT2G16720			AT1G17350	Potri.001G452900	AT1G63310.1	Potri.001G323700	AT4G15620.1		AT1G62750	3		AT4G12370	4		AT3G45610	AT1G71850		AT1G65440	AT1G13450		AT1G09440	AT1G36620		AT1G73960	AT5G11810
AT1G03220	AT3G46880	AT5G51310	AT2G45900		AT1G72090	AT2G17710			AT1G17370	Potri.001G453000	AT3G30340.1	Potri.001G324200	AT5G41120.1		AT1G63910	3		AT4G13280	4		AT3G46880	AT1G72090		AT1G65780	AT1G13480		AT1G09575	AT1G37000		AT1G74250	AT5G13930
AT1G03230	AT3G47180	AT5G52120	AT2G46630		AT1G72320	AT2G17940			AT1G17440	Potri.001G456500	AT2G17410.2	Potri.001G326600	AT3G27000.1		AT1G64090	3		AT4G13992	4		AT3G47180	AT1G72320		AT1G65810	AT1G13570		AT1G09590	AT1G37057		AT1G74520	AT5G15780
AT1G03240	AT4G31240	AT5G53120	AT2G47710		AT1G72340	AT2G18170			AT1G17640	Potri.001G459500	AT4G20800.1	Potri.001G330300	AT3G27090.1		AT1G65486	3		AT4G14245	4		AT4G31240	AT1G72340		AT1G65880	AT1G13630		AT1G09610	AT1G37060		AT1G74910	AT5G16740
AT1G03250	AT3G49360	AT5G53580	AT3G01490		AT1G72390	AT2G18300			AT1G17680	Potri.001G466800	AT2G34730.1	Potri.001G331800	AT3G58730.1		AT1G65490	3		AT4G14970	4		AT3G49360	AT1G72390		AT1G65910	AT1G13635		AT1G09620	AT1G40390		AT1G75010	AT5G18970
AT1G03260	AT3G50340	AT5G53980	AT3G01670		AT1G72480	AT2G18720			AT1G17760	Potri.001G471300	AT1G55690.1	Potri.001G332200	AT3G27200.1		AT1G66200	3		AT4G16040	4		AT3G50340	AT1G72480		AT1G66350	AT1G13740		AT1G09640	AT1G41825		AT1G75030	AT5G19040
AT1G03270	AT3G51680	AT5G54130	AT3G01680		AT1G73320	AT2G19780			AT1G18040	Potri.001G472200	AT5G56220.1	Potri.001G333200	AT3G01810.1		AT1G67030	3		AT4G16230	4		AT3G51680	AT1G73320		AT1G66430	AT1G13820		AT1G09660	AT1G42605		AT1G75100	AT5G19090
AT1G03280	AT4G23900	AT5G54660	AT3G01960		AT1G73460	AT2G20650			AT1G18070	Potri.002G005300	AT1G06330.1	Potri.001G333300	AT5G63410.1		AT1G67090	3		AT4G16390	4		AT4G23900	AT1G73460		AT1G66980	AT1G13900		AT1G09690	AT1G43020		AT1G76460	AT5G20400
AT1G03290	AT3G53920	AT5G56600	AT3G03170		AT1G73590	AT2G21180			AT1G18260	Potri.002G012900	AT1G47670.1	Potri.001G335100	AT5G14280.1		AT1G67350	3		AT4G16400	4		AT3G53920	AT1G73590		AT1G67030	AT1G13940		AT1G09730	AT1G43620		AT1G76490	AT5G20870
AT1G03300	AT3G58350	AT5G57190	AT3G03200		AT1G73930	AT2G21300			AT1G18390	Potri.002G015100	AT3G03190.1	Potri.001G335800	AT3G04120.1		AT1G67865	3		AT4G17785	4		AT3G58350	AT1G73930		AT1G67260	AT1G13950		AT1G09770	AT1G43730		AT1G76730	AT5G20950
AT1G03310	AT3G61210	AT5G57350	AT3G03550		AT1G73940	AT2G21970			AT1G18440	Potri.002G015500		Potri.001G336400	AT3G01720.1		AT1G69780	3		AT4G20990	4		AT3G61210	AT1G73940		AT1G67720	AT1G14000		AT1G09815	AT1G43800		AT1G76810	AT5G22870
AT1G03320	AT4G18340	AT5G57815	AT3G03610		AT1G74040	AT2G22120			AT1G18600	Potri.002G017000	AT1G76040.2	Potri.001G336500	AT5G40710.1		AT1G70890	3		AT4G23300	4		AT4G18340	AT1G74040		AT1G67790	AT1G14240		AT1G09850	AT1G44050		AT1G77180	AT5G23100
AT1G03330	AT3G62930	AT5G58690	AT3G04030		AT1G74150	AT2G23760			AT1G18650	Potri.002G017200	AT1G60420.1	Potri.001G338500	AT5G40645.1		AT1G72020	3		AT4G25100	4		AT3G62930	AT1G74150		AT1G67856	AT1G14530		AT1G09870	AT1G44510		AT1G77360	AT5G23810
AT1G03350	AT3G62950	AT5G59080	AT3G04050		AT1G74260	AT2G24040			AT1G18800	Potri.002G017500	AT1G20225.1	Potri.001G343400	AT3G01640.1		AT1G73330	3		AT4G25560	4		AT3G62950	AT1G74260		AT1G67970	AT1G14560		AT1G09980	AT1G44850		AT1G77380	AT5G24318
AT1G03360	AT4G11140	AT5G60450	AT3G05620		AT1G74420	AT2G24240			AT1G18950	Potri.002G018000	AT5G42180.1	Potri.001G345900	AT5G14530.1		AT1G73870	3		AT4G25920	4		AT4G11140	AT1G74420		AT1G68180	AT1G14570		AT1G10050	AT1G47210		AT1G78020	AT5G25380
AT1G03370	AT3G63050	AT5G63710	AT3G07420		AT1G75560	AT2G24570			AT1G19140	Potri.002G018300	AT4G39330.1	Potri.001G347100	AT5G14610.2		AT1G74730	3		AT4G26055	4		AT3G63050	AT1G75560		AT1G68390	AT1G14590		AT1G10060	AT1G47810		AT1G78100	AT5G25810
AT1G03380	AT4G00880	AT5G63850	AT3G08510		AT1G75670	AT2G24660			AT1G19340	Potri.002G018800	AT1G75900.1	Potri.001G348400	AT5G14550.1		AT1G75630	3		AT4G26920	4		AT4G00880	AT1G75670		AT1G68810	AT1G14610		AT1G10070	AT1G47860		AT1G78380	AT5G27690
AT1G03390	AT4G00890	AT5G63990	AT3G10680		AT1G75980	AT2G25940			AT1G19485	Potri.002G019000	AT4G35070.1	Potri.001G348500	AT3G01560.1		AT1G76520	3		AT4G28690	4		AT4G00890	AT1G75980		AT1G69040	AT1G14720		AT1G10120	AT1G47910		AT1G79280	AT5G28490
AT1G03400	AT4G02810	AT5G64240	AT3G10840		AT1G76270	AT2G26290			AT1G19530	Potri.002G021500	AT2G16600.1	Potri.001G349500	AT5G14710.1		AT1G77690	3		AT4G28775	4		AT4G02810	AT1G76270		AT1G69170	AT1G15100		AT1G10130	AT1G48095		AT1G79420	AT5G37180
AT1G03410	AT4G03500	AT5G66440	AT3G11270		AT1G76300	AT2G26670			AT1G19780	Potri.002G022100	AT5G42146.1	Potri.001G350400	AT5G14950.1		AT2G01140	3		AT4G30400	4		AT4G03500	AT1G76300		AT1G69310	AT1G15120		AT1G10140	AT1G48120		AT1G79740	AT5G41470
AT1G03420	AT4G09950	AT1G11460	AT3G11760		AT1G76400	AT2G26740			AT1G19800	Potri.002G022200	AT1G19980.1	Potri.001G350700	AT3G01380.1		AT2G02050	3		AT4G33020	4		AT4G09950	AT1G76400		AT1G69550	AT1G15130		AT1G10160	AT1G48130		AT1G79750	AT5G42146
AT1G03430	AT4G10120	AT1G21770	AT3G12160		AT1G77550	AT2G26800			AT1G19880	Potri.002G024000	AT2G28305.1	Potri.001G352300	AT2G34410.1		AT2G03750	3		AT4G33440	4		AT4G10120	AT1G77550		AT1G69560	AT1G15140		AT1G10200	AT1G48150		AT1G79830	AT5G43120
AT1G03440	AT4G10360	AT2G23590	AT3G12730		AT1G77580	AT2G26940			AT1G20200	Potri.002G028500	AT1G75520.1	Potri.001G352700	AT1G29790.1		AT2G05070	3		AT4G33490	4		AT4G10360	AT1G77580		AT1G69580	AT1G15200		AT1G10240	AT1G48220		AT1G79870	AT5G45540
AT1G03445	AT4G11370		AT3G13590		AT1G77720	AT2G27740			AT1G20230	Potri.002G029300	AT2G27190.1	Potri.001G353100	AT1G29350.1		AT2G05100	3		AT4G36150	4		AT4G11370	AT1G77720		AT1G69588	AT1G15260		AT1G10290	AT1G48360		AT1G80420	AT5G46530
AT1G03457	AT4G12580		AT3G13965		AT1G77840	AT2G27920			AT1G20300	Potri.002G030000	AT1G45145.1	Potri.001G353300			AT2G16510	3		AT4G37030	4		AT4G12580	AT1G77840		AT1G69850	AT1G15460		AT1G10320	AT1G48930		AT1G80940	AT5G50360
AT1G03470	AT4G14020		AT3G14000		AT1G78430	AT2G27950			AT1G20480	Potri.002G030100	AT1G19715.3	Potri.001G354900	AT4G18050.1		AT2G21330	3		AT5G03420	4		AT4G14020	AT1G78430		AT1G69880	AT1G15520		AT1G10400	AT1G49270		AT1G80950	AT5G54130
AT1G03475	AT4G15460		AT3G14210		AT1G78770	AT2G28110			AT1G20560	Potri.002G030400	AT1G19715.3	Potri.001G356100	AT1G50640.1		AT2G21870	3		AT5G05840	4		AT4G15460	AT1G78770		AT1G69970	AT1G15690		AT1G10460	AT1G49370		AT2G01930	AT5G54660
AT1G03490	AT4G16400		AT3G14780		AT1G78810	AT2G28200			AT1G20575	Potri.002G032100	AT1G10210.1	Potri.001G358200	AT5G07220.1		AT2G26140	3		AT5G06080	4		AT4G16400	AT1G78810		AT1G70070	AT1G15750		AT1G10470	AT1G49430		AT2G02960	AT5G56350
AT1G03495	AT4G16480		AT3G15353		AT1G79500	AT2G28250			AT1G20830	Potri.002G033600	AT5G42800.1	Potri.001G358500	AT1G30330.1		AT2G28190	3		AT5G06265	4		AT4G16480	AT1G79500		AT1G70210	AT1G15780		AT1G10480	AT1G49650		AT2G03510	AT5G62850
AT1G03510	AT4G16640		AT3G15490		AT1G79540	AT2G28760			AT1G20920	Potri.002G034700	AT1G75260.1	Potri.001G360600	AT5G55500.1		AT2G29660	3		AT5G06510	4		AT4G16640	AT1G79540		AT1G70840	AT1G15800		AT1G10570	AT1G49660		AT2G04305	AT5G62940
AT1G03520	AT4G17910		AT3G15680		AT1G79560	AT2G28930			AT1G20980	Potri.002G034800	AT1G47271.1	Potri.001G361300	AT3G07810.1		AT2G30520	3		AT5G06850	4		AT4G17910	AT1G79560		AT1G70880	AT1G15860		AT1G10590	AT1G49910		AT2G04520	AT5G65140
AT1G03530	AT4G19840		AT3G15770		AT1G79630	AT2G29050			AT1G21010	Potri.002G035000	AT1G75250.2	Potri.001G362000	AT4G16447.1		AT2G30570	3		AT5G07760	4		AT4G19840	AT1G79630		AT1G70890	AT1G15880		AT1G10630	AT1G49930		AT2G05620	AT1G02800
AT1G03540	AT4G20350		AT3G15800		AT1G80070	AT2G29130			AT1G21070	Potri.002G038400	AT2G20500.1	Potri.001G366500	AT3G13130.1		AT2G30620	3		AT5G08565	4		AT4G20350	AT1G80070		AT1G71692	AT1G15950		AT1G10670	AT1G49940		AT2G06520	AT1G10520
AT1G03550	AT4G21310		AT3G16030		AT1G80100	AT2G29890			AT1G21080	Potri.002G041300	AT2G31320.1	Potri.001G367200	AT5G55640.1		AT2G31490	3		AT5G09475	4		AT4G21310	AT1G80100		AT1G71860	AT1G16010		AT1G10720	AT1G50030		AT2G11000	AT1G12930
AT1G03560	AT4G22120		AT3G17380		AT1G80245	AT2G31090			AT1G21320	Potri.002G042900		Potri.001G368900	AT5G55850.3		AT2G32070	3		AT5G09500	4		AT4G22120	AT1G80245		AT1G72210	AT1G16220		AT1G10750	AT1G50090		AT2G14170	AT1G22770
AT1G03590	AT4G22212		AT3G17730		AT1G80270	AT2G31110			AT1G21340	Potri.002G043800	AT1G55190.1	Potri.001G370800	AT5G55950.1		AT2G34690	3		AT5G11930	4		AT4G22212	AT1G80270		AT1G72740	AT1G16290		AT1G10840	AT1G50220		AT2G16950	AT1G23380
AT1G03600	AT4G23040		AT3G18260		AT1G80280	AT2G31120			AT1G21650	Potri.002G047500	AT3G63380.1	Potri.001G371700	AT5G55990.1		AT2G35370	3		AT5G16740	4		AT4G23040	AT1G80280		AT1G73040	AT1G16310		AT1G10870	AT1G50250		AT2G17390	AT1G29730
AT1G03610	AT4G23910		AT3G18570		AT1G80350	AT2G31570			AT1G21710	Potri.002G048900	AT3G18670.1	Potri.001G372000	AT4G21160.1		AT2G37170	3		AT5G17860	4		AT4G23910	AT1G80350		AT1G73100	AT1G16770		AT1G10890	AT1G50390		AT2G17640	AT1G32690
AT1G03620	AT4G24250		AT3G18670		AT1G80370	AT2G31980			AT1G21740	Potri.002G050500	AT3G22600.1	Potri.001G373200	AT3G15090.1		AT2G37750	3		AT5G19580	4		AT4G24250	AT1G80370		AT1G73370	AT1G16840		AT1G10940	AT1G50400		AT2G17880	AT1G45231
AT1G03630	AT4G24450		AT3G19340		AT1G80620	AT2G32510			AT1G21790	Potri.002G051100	AT3G22530.1	Potri.001G375500	AT1G53210.1		AT2G38140	3		AT5G23310	4		AT4G24450	AT1G80620		AT1G73590	AT1G16860		AT1G10950	AT1G50960		AT2G17970	AT1G50030
AT1G03660	AT4G24560		AT3G20200		AT1G80680	AT2G32720			AT1G22030	Potri.002G054100	AT4G09820.1	Potri.001G375700	AT3G15050.1		AT2G39330	3		AT5G24960	4		AT4G24560	AT1G80680		AT1G73830	AT1G16890		AT1G10960	AT1G50990		AT2G19330	AT1G51340
AT1G03680	AT4G24670		AT3G20450		AT1G80790	AT2G32910			AT1G22140	Potri.002G055100	AT3G59030.1	Potri.001G375900	AT1G73170.1		AT2G39730	3		AT5G25320	4		AT4G24670	AT1G80790		AT1G73850	AT1G17020		AT1G10970	AT1G51210		AT2G20060	AT1G53920
AT1G03687	AT4G26180		AT3G20570		AT1G80930	AT2G33390			AT1G22220	Potri.002G058700	AT1G06490.1	Potri.001G376000			AT2G41790	3		AT5G25810	4		AT4G26180	AT1G80930		AT1G74110	AT1G17030		AT1G11070	AT1G51240		AT2G20120	AT1G67265
AT1G03700	AT4G32270		AT3G20870		AT2G01120	AT2G33570			AT1G22260	Potri.002G063600	AT4G09750.1	Potri.001G376700	AT1G73140.1		AT2G43020	3		AT5G26283	4		AT4G32270	AT2G01120		AT1G74470	AT1G17080		AT1G11080	AT1G51250		AT2G20280	AT1G68750
AT1G03710	AT4G33490		AT3G21210		AT2G01270	AT2G34150			AT1G22360	Potri.002G065000	AT1G34000.1	Potri.001G377800	AT1G17130.1		AT2G43460	3		AT5G28080	4		AT4G33490	AT2G01270		AT1G74970	AT1G17120		AT1G11100	AT1G51340		AT2G20360	AT1G70300
AT1G03720	AT4G34590		AT3G21280		AT2G01950	AT2G34790			AT1G22400	Potri.002G070800	AT5G41470.1	Potri.001G381500	AT1G79450.1		AT2G44310	3		AT5G28100	4		AT4G34590	AT2G01950		AT1G75080	AT1G17130		AT1G11190	AT1G51350		AT2G20760	AT1G71870
AT1G03730	AT4G35010		AT3G21600		AT2G02560	AT2G35110			AT1G22410	Potri.002G072100	AT1G77120.1	Potri.001G382700	AT3G14750.1		AT2G45960	3		AT5G28635	4		AT4G35010	AT2G02560		AT1G75210	AT1G17160		AT1G11260	AT1G51810		AT2G20820	AT1G74260
AT1G03740	AT4G35290		AT3G22400		AT2G03090	AT2G35210			AT1G22540	Potri.002G073000	AT3G15360.1	Potri.001G390200	AT1G53320.1		AT2G46650	3		AT5G28675	4		AT4G35290	AT2G03090		AT1G75250	AT1G17200		AT1G11280	AT1G51840		AT2G21240	AT2G39830
AT1G03750	AT4G35970		AT3G23605		AT2G03130	AT2G35290			AT1G22620	Potri.002G076400		Potri.001G392300	AT3G50930.1		AT2G47710	3		AT5G28970	4		AT4G35970	AT2G03130		AT1G75260	AT1G17270		AT1G11290	AT1G51850		AT2G22140	AT2G42620
AT1G03770	AT4G36410		AT3G23870		AT2G03150	AT2G35860			AT1G22730	Potri.002G076500		Potri.001G392700	AT1G53290.1		AT3G01060	3		AT5G29053	4		AT4G36410	AT2G03150		AT1G75520	AT1G17370		AT1G11330	AT1G52060		AT2G22540	AT2G47160
AT1G03780	AT4G36620		AT3G24110		AT2G04280	AT2G36710			AT1G22800	Potri.002G080900	AT3G19910.1	Potri.001G394600	AT3G14400.1		AT3G01210	3		AT5G32690	4		AT4G36620	AT2G04280		AT1G75580	AT1G17455		AT1G11360	AT1G52950		AT2G22840	AT2G47300
AT1G03790	AT4G37445		AT3G24770		AT2G04630	AT2G37090			AT1G22920	Potri.002G083900	AT1G21830.1	Potri.001G399100	AT1G28280.2		AT3G01400	3		AT5G33232	4		AT4G37445	AT2G04630		AT1G75710	AT1G17530		AT1G11380	AT1G53140		AT2G23610	AT3G06980
AT1G03820	AT5G01480		AT3G25855		AT2G04660	AT2G37300			AT1G22940	Potri.002G084000		Potri.001G399400	AT4G27500.1		AT3G02050	3		AT5G33382	4		AT5G01480	AT2G04660		AT1G75820	AT1G17720		AT1G11480	AT1G53270		AT2G23790	AT3G07370
AT1G03830	AT5G02140		AT3G26100		AT2G04845	AT2G37540			AT1G22950	Potri.002G084400	AT1G48200.1	Potri.001G399900	AT1G53035.1		AT3G03070	3		AT5G33424	4		AT5G02140	AT2G04845		AT1G75900	AT1G17745		AT1G11580	AT1G53770		AT2G24220	AT3G08800
AT1G03840	AT5G02600		AT3G26350		AT2G05250	AT2G37585			AT1G23110	Potri.002G085800	AT1G60360.1	Potri.001G401100	AT5G60020.1		AT3G04780	3		AT5G34780	4		AT5G02600	AT2G05250		AT1G76040	AT1G17890		AT1G11650	AT1G53860		AT2G26280	AT3G16360
AT1G03850	AT5G03530		AT3G26380		AT2G06210	AT2G37750			AT1G23170	Potri.002G087100	AT1G77700.1	Potri.001G401300	AT5G60020.1		AT3G06040	3		AT5G35606	4		AT5G03530	AT2G06210		AT1G76160	AT1G17950		AT1G11680	AT1G53920		AT2G26290	AT3G20870
AT1G03860	AT5G03795		AT3G26580		AT2G06990	AT2G38060			AT1G23280	Potri.002G087500	AT1G75710.1	Potri.001G401600	AT4G27470.1		AT3G06050	3		AT5G36223	4		AT5G03795	AT2G06990		AT1G76450	AT1G18010		AT1G11700	AT1G54030		AT2G26430	AT3G21110
AT1G03870	AT5G03840		AT3G27050		AT2G11890	AT2G38080			AT1G23460	Potri.002G087700	AT2G25710.1	Potri.001G403600	AT3G15480.1		AT3G06125	3		AT5G38530	4		AT5G03840	AT2G11890		AT1G76500	AT1G18190		AT1G11730	AT1G54330		AT2G26500	AT3G22400
AT1G03880	AT5G03960		AT3G27310		AT2G11910	AT2G38320			AT1G23710	Potri.002G088500	AT1G24620.1	Potri.001G403700	AT4G27430.1		AT3G09390	3		AT5G39970	4		AT5G03960	AT2G11910		AT1G76690	AT1G18260		AT1G11840	AT1G54420		AT2G27020	AT3G25545
AT1G03890	AT5G04060		AT3G27870		AT2G13540	AT2G38340			AT1G24265	Potri.002G093900	AT1G78060.1	Potri.001G406300	AT5G54310.1		AT3G10920	3		AT5G40720	4		AT5G04060	AT2G13540		AT1G76900	AT1G18290		AT1G11860	AT1G54940		AT2G27080	AT3G54320
AT1G03900	AT5G04310		AT3G28150		AT2G13600	AT2G38480			AT1G24480	Potri.002G094800	AT5G65160.1	Potri.001G406400			AT3G11660	3		AT5G40820	4		AT5G04310	AT2G13600		AT1G77020	AT1G18480		AT1G11890	AT1G54970		AT2G27170	AT3G55760
AT1G03905	AT5G04310		AT3G44200		AT2G13690	AT2G38820			AT1G24520	Potri.002G099600	AT1G28220.1	Potri.001G409100	AT1G11360.1		AT3G12260	3		AT5G42785	4		AT5G04700	AT2G13690		AT1G77120	AT1G18580		AT1G11910	AT1G55030		AT2G27260	AT3G58710
AT1G03910	AT5G04700		AT3G45610		AT2G15630	AT2G39710			AT1G24625	Potri.002G100600	AT4G40060.1	Potri.001G414800	AT1G11360.1		AT3G12345	3		AT5G43800	4		AT5G04890	AT2G15630		AT1G77380	AT1G18720		AT1G11930	AT1G55540		AT2G27470	AT3G58720
AT1G03920	AT5G04890		AT3G47180		AT2G16440	AT2G40070			AT1G24706	Potri.002G101900	AT1G72210.1	Potri.001G416300	AT5G54670.1		AT3G12780	3		AT5G44150	4		AT5G06850	AT2G16440		AT1G77680	AT1G18740		AT1G12000	AT1G55700		AT2G28000	AT4G13030
AT1G03930	AT5G06850		AT3G48620		AT2G16480	AT2G40090			AT1G24880	Potri.002G102500	AT4G24380.1	Potri.001G416400	AT3G01440.1		AT3G14430	3		AT5G46200	4		AT5G07710	AT2G16480		AT1G77700	AT1G18950		AT1G12080	AT1G55740		AT2G28105	AT4G22990
AT1G03940	AT5G07710		AT3G49360		AT2G17020	AT2G40120			AT1G25220	Potri.002G104800	AT4G24560.1	Potri.001G416800	AT5G54690.1		AT3G14860	3		AT5G46610	4		AT5G11100	AT2G17020		AT1G77855	AT1G19130		AT1G12120	AT1G56030		AT2G28290	AT4G24040
AT1G03950	AT5G11100		AT3G49380		AT2G17250	AT2G40370			AT1G25330	Potri.002G107200	AT1G58340.1	Potri.001G418900	AT4G27120.1		AT3G15354	3		AT5G49430	4		AT5G11990	AT2G17250		AT1G78060	AT1G19170		AT1G12230	AT1G56080		AT2G28350	AT4G39740
AT1G03960	AT5G11990		AT3G50340		AT2G17620	AT2G41230			AT1G25360	Potri.002G109600	AT3G57230.1	Potri.001G420200	AT5G54800.1		AT3G17020	3		AT5G50060	4		AT5G14070	AT2G17620		AT1G78100	AT1G19190		AT1G12250	AT1G56670		AT2G28600	AT5G03420
AT1G03970	AT5G14070		AT3G50920		AT2G17970	AT2G41330			AT1G25370	Potri.002G110200	AT1G09890.1	Potri.001G421200	AT4G27060.1		AT3G17185	3		AT5G51060	4		AT5G16610	AT2G17970		AT1G78380	AT1G19300		AT1G12260	AT1G57590		AT2G28890	AT5G20420
AT1G03980	AT5G16610		AT3G51870		AT2G18220	AT2G41600			AT1G25390	Potri.002G112100	AT5G49630.1	Potri.001G428600			AT3G19760	3		AT5G53905	4		AT5G17260	AT2G18220		AT1G78440	AT1G19310		AT1G12270	AT1G57850		AT2G29130	AT5G22090
AT1G03980	AT5G17260		AT3G52490		AT2G18330	AT2G41610			AT1G25420	Potri.002G114500	AT1G58440.1	Potri.001G431000	AT1G17200.1		AT3G22540	3		AT5G55350	4		AT5G18690	AT2G18330		AT1G78580	AT1G19360		AT1G12280	AT1G57980		AT2G29210	AT5G24090
AT1G03990	AT5G18690		AT3G53380		AT2G18400	AT2G41700			AT1G25520	Potri.002G115900	AT1G59530.1	Potri.001G436400	AT1G17200.1		AT3G23810	3		AT5G58900	4		AT5G18970	AT2G18400		AT1G79000	AT1G19440		AT1G12320	AT1G58060		AT2G30140	AT5G25950
AT1G04000	AT5G18970		AT3G54270		AT2G18780	AT2G41720			AT1G25540	Potri.002G116600	AT5G65920.1	Potri.001G440600	AT4G20410.1		AT3G26670	3		AT5G59120	4		AT5G20030	AT2G18780		AT1G79430	AT1G19480		AT1G12360	AT1G58170		AT2G30390	AT5G39000
AT1G04010	AT5G20030		AT3G56580		AT2G20530	AT2G41740			AT1G26270	Potri.002G117800	AT5G67590.1	Potri.001G441100	AT4G03230.1		AT3G28710	3		AT5G59930	4		AT5G20870	AT2G20530		AT1G79480	AT1G19835		AT1G12410	AT1G58190		AT2G30490	AT5G40960
AT1G04020	AT5G20870		AT3G58350		AT2G20710	AT2G41760			AT1G26355	Potri.002G120600	AT4G24220.1	Potri.001G441200	AT4G21390.1		AT3G29360	3		AT5G60760	4		AT5G22870	AT2G20710		AT1G79590	AT1G19860		AT1G12430	AT1G58340		AT2G30520	AT5G42990
AT1G04030	AT5G22870		AT3G59370		AT2G21060	AT2G42890			AT1G26370	Potri.002G120700	AT4G24220.2	Potri.001G441300	AT3G16030.1		AT3G30390	3		AT5G61290	4		AT5G23170	AT2G21060		AT1G80530	AT1G19870		AT1G12520	AT1G58360		AT2G30620	AT5G49660
AT1G04040	AT5G23170		AT3G59490		AT2G21090	AT2G43420			AT1G26470	Potri.002G120800	AT5G43120.1	Potri.001G441400	AT4G21390.1		AT3G46000	3		AT5G62240	4		AT5G24620	AT2G21090		AT2G01050	AT1G19910		AT1G12580	AT1G58450		AT2G31060	AT5G50760
AT1G04050	AT5G24620		AT3G59900		AT2G21290	AT2G43840			AT1G26665	Potri.002G121100	AT4G37370.1	Potri.001G441800	AT4G21390.1		AT3G46780	3		AT5G62250	4		AT5G25370	AT2G21290		AT2G01080	AT1G20050		AT1G12640	AT1G59540		AT2G31390	AT5G59250
AT1G04050	AT5G25370		AT3G61080		AT2G21440	AT2G44260			AT1G26690	Potri.002G121800		Potri.001G442000	AT1G11330.2		AT3G47650	3		AT5G66270	4		AT5G25490	AT2G21440		AT2G01220	AT1G20080		AT1G12650	AT1G59660		AT2G31680	AT5G59810
AT1G04070	AT5G25490		AT3G61670		AT2G21860	AT2G44430			AT1G26810	Potri.002G122900	AT3G16150.1	Potri.001G443200	AT2G35630.1		AT3G48000	3		AT1G01180	11		AT5G26190	AT2G21860		AT2G01290	AT1G20110		AT1G12680	AT1G59725		AT2G32520	AT1G06800
AT1G04080	AT5G26190		AT3G63000		AT2G22100	AT2G44690			AT1G27090	Potri.002G124900	AT3G49180.1	Potri.001G445500	AT1G79160.1		AT3G50820	3		AT1G09710	11		AT5G26620	AT2G22100		AT2G01420	AT1G20200		AT1G12780	AT1G60240		AT2G32760	AT1G08070
AT1G04090	AT5G26620		AT3G63050		AT2G22400	AT2G45040			AT1G27170	Potri.002G126900	AT4G26470.1	Potri.001G447300	AT5G17540.1		AT3G52730	3		AT1G17180	11		AT5G28960	AT2G22400		AT2G01630	AT1G20460		AT1G12810	AT1G60620		AT2G32910	AT1G09090
AT1G04100	AT5G28960		AT4G00150		AT2G22530	AT2G45130			AT1G27320	Potri.002G127000	AT5G42380.1	Potri.001G447400	AT5G17540.1		AT3G55290	3		AT1G31163	11		AT5G37180	AT2G22530		AT2G01660	AT1G20670		AT1G12845	AT1G61010		AT2G33310	AT1G17650
AT1G04110	AT5G37180		AT4G00350		AT2G23350	AT2G45420			AT1G27340	Potri.002G128800	AT5G42680.1	Potri.001G447500	AT5G17540.1		AT3G57340	3		AT1G33860	11		AT5G37680	AT2G23350		AT2G02010	AT1G20693		AT1G12850	AT1G61630		AT2G33340	AT1G22370
AT1G04120	AT5G37680		AT4G00890		AT2G23380	AT2G45890			AT1G27460	Potri.002G129000	AT4G09680.1	Potri.001G447800	AT5G17540.1		AT3G60750	3		AT1G36936	11		AT5G38070	AT2G23380		AT2G02070	AT1G20760		AT1G12900	AT1G61760		AT2G33490	AT1G30110
AT1G04130	AT5G38070		AT4G02810		AT2G24050	AT2G46225			AT1G27510	Potri.002G131600		Potri.001G448400	AT2G46770.1		AT3G61990	3		AT1G54420	11		AT5G38770	AT2G24050		AT2G02130	AT1G20780		AT1G12920	AT1G61830		AT2G33800	AT1G56440
AT1G04140	AT5G38770		AT4G03270		AT2G24230	AT2G46300			AT1G27695	Potri.002G132200	AT1G74970.1	Potri.001G449000	AT4G10570.1		AT3G62790	3		AT1G57980	11		AT5G40960	AT2G24230		AT2G02240	AT1G20850		AT1G13120	AT1G61930		AT2G34630	AT1G63440
AT1G04150	AT5G40960		AT4G03500		AT2G24630	AT2G46620			AT1G27752	Potri.002G141200	AT2G44940.1	Potri.001G454800	AT1G33260.2		AT3G63540	3		AT2G02060	11		AT5G42720	AT2G24630		AT2G02990	AT1G20925		AT1G13160	AT1G62050		AT2G34790	AT1G71150
AT1G04160	AT5G42720		AT4G04620		AT2G24830	AT2G46710			AT1G27940	Potri.002G143900	AT2G45130.1	Potri.001G458000	AT3G12955.1		AT4G01150	3		AT2G02103	11		AT5G43890	AT2G24830		AT2G03500	AT1G20970		AT1G13170	AT1G62210		AT2G34930	AT1G74180
AT1G04170	AT5G43890		AT4G04900		AT2G24960	AT2G46760			AT1G28100	Potri.002G145400	AT3G60720.1	Potri.001G463000	AT1G70500.1		AT4G01680	3		AT2G05900	11		AT5G44150	AT2G24960		AT2G03550	AT1G21065		AT1G13220	AT1G62260		AT2G35110	AT1G79120
AT1G04180	AT5G44150		AT4G09950		AT2G25060	AT2G47350			AT1G28110	Potri.002G145700	AT3G60730.1	Potri.001G463300	AT2G34790.1		AT4G02890	3		AT2G06120	11		AT5G45160	AT2G25060		AT2G04340	AT1G21170		AT1G13260	AT1G62280		AT2G35130	AT2G01680
AT1G04190	AT5G45160		AT4G10360		AT2G25670	AT2G47500			AT1G28210	Potri.002G150300	AT2G45550.1	Potri.001G466900	AT1G30540.1		AT4G03280	3		AT2G14378	11		AT5G45320	AT2G25670		AT2G05160	AT1G21360		AT1G13280	AT1G62570		AT2G35160	AT2G04160
AT1G04200	AT5G45320		AT4G11140		AT2G25730	AT2G47670			AT1G28280	Potri.002G151300	AT4G25420.1	Potri.001G469300	AT3G13235.3		AT4G03520	3		AT2G29380	11		AT5G47510	AT2G25730		AT2G05710	AT1G21370		AT1G13330	AT1G62590		AT2G35800	AT2G18900
AT1G04220	AT5G47510		AT4G11370		AT2G25760	AT2G47700			AT1G28420	Potri.002G162100	AT4G00290.1	Potri.001G469800	AT1G55730.1		AT4G04020	3		AT2G36610	11		AT5G48060	AT2G25760		AT2G06990	AT1G21380		AT1G13340	AT1G62710		AT2G36090	AT2G26490
AT1G04230	AT5G48060		AT4G12580		AT2G25830	AT3G01010			AT1G28440	Potri.002G167700	AT2G46320.1	Potri.001G471000	AT4G26480.1		AT4G04640	3		AT2G43795	11		AT5G48690	AT2G25830		AT2G13620	AT1G21580		AT1G13350	AT1G63020		AT2G37220	AT2G29150
AT1G04240	AT5G48690		AT4G13600		AT2G25840	AT3G01070			AT1G28480	Potri.002G174900	AT2G46600.1	Potri.001G472600	AT4G26450.1		AT4G10100	3		AT3G02430	11		AT5G49320	AT2G25840		AT2G14520	AT1G21610		AT1G13380	AT1G63440		AT2G37580	AT2G39930
AT1G04250	AT5G49320		AT4G14020		AT2G25870	AT3G01650			AT1G28520	Potri.002G175200	AT2G46660.1	Potri.001G472700	AT1G55620.2		AT4G10480	3		AT3G04490	11		AT5G50120	AT2G25870		AT2G15490	AT1G21630		AT1G13440	AT1G63550		AT2G38110	AT2G42510
AT1G04260	AT5G50120		AT4G15460		AT2G25880	AT3G01760			AT1G28690	Potri.002G175400	AT2G46630.1	Potri.001G472800	AT5G56270.1		AT4G10810	3		AT3G07260	11		AT5G50720	AT2G25880		AT2G15560	AT1G21660		AT1G13450	AT1G63640		AT2G38700	AT3G04020
AT1G04270	AT5G50720		AT4G16400		AT2G26200	AT3G01810			AT1G29050	Potri.002G179000	AT3G61930.1	Potri.002G001100	AT1G76660.1		AT4G11570	3		AT3G47180	11		AT5G51260	AT2G26200		AT2G15680	AT1G21840		AT1G13470	AT1G63810		AT2G38710	AT3G04870
AT1G04290	AT5G51260		AT4G16640		AT2G26460	AT3G01860			AT1G29220	Potri.002G180000	AT4G01410.1	Potri.002G001200			AT4G13930	3		AT3G60210	11		AT5G53030	AT2G26460		AT2G16050	AT1G21980		AT1G13560	AT1G64260		AT2G39100	AT3G09670
AT1G04300	AT5G53030		AT4G17245		AT2G26700	AT3G02070			AT1G29260	Potri.002G182700	AT3G30340.1	Potri.002G003500	AT1G20925.1		AT4G14030	3		AT4G05613	11		AT5G53980	AT2G26700		AT2G16060	AT1G22060		AT1G13600	AT1G64370		AT2G39340	AT3G17980
AT1G04310	AT5G53980		AT4G17510		AT2G26730	AT3G03210			AT1G29750	Potri.002G184000	AT1G02290.1	Potri.002G006500			AT4G14210	3		AT4G16530	11		AT5G54660	AT2G26730		AT2G16230	AT1G22150		AT1G13640	AT1G64480		AT2G39580	AT3G21150
AT1G04330	AT5G54660		AT4G17790		AT2G26760	AT3G03470			AT1G29810	Potri.002G184100	AT1G28200.1	Potri.002G006900	AT2G33640.1		AT4G14380	3		AT4G38990	11		AT5G56600	AT2G26760		AT2G16390	AT1G22170		AT1G13650	AT1G64660		AT2G40110	AT3G24150
AT1G04340	AT5G56600		AT4G17910		AT2G26810	AT3G03530			AT1G29951	Potri.002G185700	AT2G46940.1	Potri.002G007700	AT5G42350.1		AT4G14710	3		AT5G04960	11		AT5G56720	AT2G26810		AT2G16600	AT1G22220		AT1G13690	AT1G64690		AT2G40360	AT3G43240
AT1G04350	AT5G56720		AT4G18240		AT2G26930	AT3G03690			AT1G30450	Potri.002G187000	AT3G62120.1	Potri.002G007800	AT1G76390.1		AT4G21105	3		AT5G14330	11		AT5G57350	AT2G26930		AT2G16750	AT1G22260		AT1G13700	AT1G64780		AT2G40410	AT3G55160
AT1G04360	AT5G57350		AT4G18340		AT2G27330	AT3G03770			AT1G30480	Potri.002G191800	AT2G47190.1	Potri.002G008600	AT1G20760.1		AT4G21280	3		AT5G28644	11		AT5G61260	AT2G27330		AT2G16890	AT1G22310		AT1G13830	AT1G64930		AT2G40650	AT3G56550
AT1G04380	AT5G61260		AT4G18530		AT2G27970	AT3G04060			AT1G30500	Potri.002G191900	AT1G02400.1	Potri.002G013000	AT1G20460.1		AT4G21580	3		AT5G28785	11		AT5G62100	AT2G27970		AT2G16980	AT1G22360		AT1G13860	AT1G65090		AT2G40890	AT4G00630
AT1G04390	AT5G62100		AT4G19840		AT2G27980	AT3G05030			AT1G30610	Potri.002G200400	AT4G02195.1	Potri.002G016600	AT1G76060.1		AT4G22890	3		AT5G42480	11		AT5G62250	AT2G27980		AT2G17220	AT1G22410		AT1G13900	AT1G65620		AT2G41060	AT4G02750
AT1G04400	AT5G62250		AT4G20270		AT2G28450	AT3G05180			AT1G30755	Potri.002G202000		Potri.002G019400	AT1G75850.1		AT4G23730	3		AT5G43140	11		AT5G62960	AT2G28450		AT2G17410	AT1G22450		AT1G13930	AT1G65690		AT2G41740	AT4G11650
AT1G04410	AT5G62960		AT4G20350		AT2G28600	AT3G05270			AT1G30840	Potri.002G206000	AT3G05500.1	Potri.002G020100	AT4G16630.1		AT4G24440	3		AT5G43410	11		AT5G63850	AT2G28600		AT2G17420	AT1G22610		AT1G13950	AT1G65910		AT2G41900	AT4G13420
AT1G04420	AT5G63850		AT4G21110		AT2G29210	AT3G05470			AT1G30890	Potri.002G208400	AT2G30540.1	Potri.002G020900	AT5G05670.1		AT4G25050	3		AT1G01420	17		AT5G64240	AT2G29210		AT2G17880	AT1G22640		AT1G13980	AT1G66050		AT2G42500	AT4G17610
AT1G04430	AT5G64240		AT4G21310		AT2G29540	AT3G05630			AT1G31220	Potri.002G217600	AT2G05160.1	Potri.002G023000	AT1G75720.2		AT4G26710	3		AT1G13630	17		AT5G64780	AT2G29540		AT2G17990	AT1G22710		AT1G14030	AT1G66060		AT2G43060	AT4G18810
AT1G04440	AT5G64780		AT4G21420		AT2G29680	AT3G06035			AT1G31240	Potri.002G224100	AT1G05010.1	Potri.002G023800	AT3G11310.1		AT4G27700	3		AT1G23380	17		AT5G67050	AT2G29680		AT2G18196	AT1G22760		AT1G14190	AT1G66110		AT2G43070	AT4G18910
AT1G04480	AT5G67050		AT4G21980		AT2G29690	AT3G06080			AT1G31340	Potri.002G225500	AT3G21670.1	Potri.002G024400	AT1G47900.2		AT4G28060	3		AT1G70300	17		AT5G67460	AT2G29690		AT2G18360	AT1G22790		AT1G14200	AT1G66280		AT2G43120	AT4G21530
AT1G04490	AT5G67460		AT4G22120		AT2G29760	AT3G06770			AT1G31500	Potri.002G227600	AT1G76160.1	Potri.002G025100	AT1G19860.1		AT4G29480	3		AT1G74180	17		AT5G67470	AT2G29760		AT2G18470	AT1G22850		AT1G14210	AT1G66310		AT2G43290	AT4G25000
AT1G04500	AT5G67470		AT4G23040		AT2G30150	AT3G07020			AT1G31650	Potri.002G230000	AT1G05200.1	Potri.002G027200	AT1G19910.1		AT4G32530	3		AT1G74660	17		AT5G67550	AT2G30150		AT2G18600	AT1G22860		AT1G14230	AT1G66440		AT2G43370	AT4G35270
AT1G04510	AT5G67550		AT4G23900		AT2G30160	AT3G07940			AT1G31800	Potri.002G233100	AT5G16740.1	Potri.002G028600	AT2G21410.1		AT4G33865	3		AT1G76705	17		AT1G11460	AT2G30160		AT2G18660	AT1G22870		AT1G14320	AT1G66550		AT2G43490	AT4G37360
AT1G04520	AT1G11460		AT4G23910		AT2G30200	AT3G08490			AT1G31830	Potri.002G233200	AT5G16740.1	Potri.002G028900	AT1G75510.1		AT4G34630	3		AT2G02080	17		AT2G21030	AT2G30200		AT2G19090	AT1G23030		AT1G14330	AT1G66570		AT2G43770	AT5G08170
AT1G04530	AT2G21030		AT4G24210		AT2G30470	AT3G08500			AT1G31840	Potri.002G237300	ATCG00560.1	Potri.002G031000	AT2G16400.1		AT4G34980	3		AT2G19110	17		AT1G61566	AT2G30470		AT2G19480	AT1G23040		AT1G14340	AT1G66590		AT2G45380	AT5G09500
AT1G04540	AT1G61566		AT4G24250		AT2G31240	AT3G08890			AT1G31940	Potri.002G241200	AT5G48830.1	Potri.002G034400	AT1G75280.1		AT4G35060	3		AT2G29350	17		AT1G70680	AT2G31240		AT2G19570	AT1G23050		AT1G14370	AT1G66840		AT2G45520	AT5G11860
AT1G04550	AT1G70680		AT4G24450		AT2G31270	AT3G09310			AT1G32060	Potri.002G241300	AT3G24770.1	Potri.002G034600	AT1G47270.2		AT4G38970	3		AT3G42996	17		AT2G15690	AT2G31270		AT2G19930	AT1G23160		AT1G14400	AT1G67110		AT2G45590	AT5G17170
AT1G04560	AT2G15690		AT4G24560		AT2G31725	AT3G09320			AT1G32120	Potri.002G244700	AT3G07170.1	Potri.002G036000	AT4G28540.1		AT5G02380	3		AT3G47540	17		AT3G44160	AT2G31725		AT2G20020	AT1G23170		AT1G14480	AT1G67460		AT2G45620	AT5G28640
AT1G04580	AT3G44160		AT4G24670		AT2G31740	AT3G09560			AT1G32130	Potri.002G248600	AT3G07360.1	Potri.002G036200	AT2G20470.1		AT5G02502	3		AT3G57540	17		AT5G04680	AT2G31740		AT2G20142	AT1G23390		AT1G14610	AT1G67630		AT2G45720	AT5G36210
AT1G04590	AT5G04680		AT4G25000		AT2G32070	AT3G09760			AT1G32220	Potri.002G250400	AT2G26470.1	Potri.002G036300	AT1G03905.1		AT5G02790	3		AT4G22280	17		AT5G28910	AT2G32070		AT2G20180	AT1G23460		AT1G14670	AT1G67720		AT2G46200	AT5G39980
AT1G04600	AT5G28910		AT4G26180		AT2G33210	AT3G09980			AT1G32260	Potri.002G250500	AT3G07440.1	Potri.002G036400	AT1G03900.1		AT5G03630	3		AT5G07580	17		AT1G01190	AT2G33210		AT2G20362	AT1G23540		AT1G14685	AT1G67990		AT2G46580	AT5G46050
AT1G04610			AT4G26920		AT2G33290	AT3G10080			AT1G32310	Potri.002G250600		Potri.002G037600			AT5G03880	3		AT5G23810	17		AT1G03410	AT2G33290		AT2G20370	AT1G23550		AT1G14710	AT1G68230		AT2G46620	AT5G49690
AT1G04620			AT4G28130		AT2G33560	AT3G10410			AT1G32330	Potri.002G250900		Potri.002G041700	AT2G42410.1		AT5G05360	3		AT5G40960	17		AT1G06830	AT2G33560		AT2G20500	AT1G23710		AT1G14720	AT1G68250		AT2G47180	AT5G62650
AT1G04625			AT4G28330		AT2G33680	AT3G10490			AT1G32350	Potri.002G252800	AT2G20180.2	Potri.002G045600	AT5G11630.1		AT5G06450	3		AT5G56840	17		AT1G21590	AT2G33680		AT2G20560	AT1G23740		AT1G14830	AT1G68500		AT2G48110	AT5G66530
AT1G04640			AT4G30935		AT2G33730	AT3G10550			AT1G32360	Potri.002G256100	AT2G20362.1	Potri.002G049300	AT3G63290.1		AT5G08050	3		AT1G01590	23		AT1G21760	AT2G33730		AT2G20562	AT1G23750		AT1G14870	AT1G68740		AT3G01120	AT1G12940
AT1G04645			AT4G31020		AT2G34040	AT3G10740			AT1G32490	Potri.002G256200	AT2G20370.1	Potri.002G049400	AT3G04810.1		AT5G08060	3		AT1G01680	23		AT1G23380	AT2G34040		AT2G20740	AT1G23780		AT1G14890	AT1G68750		AT3G01400	AT1G20180
AT1G04650			AT4G31240		AT2G34060	AT3G10760			AT1G32550	Potri.002G261800	AT2G16230.1	Potri.002G050400	AT3G22600.1		AT5G08300	3		AT1G02520	23		AT1G23560	AT2G34060		AT2G21080	AT1G23850		AT1G14910	AT1G68880		AT3G01540	AT1G21890
AT1G04660			AT4G32270		AT2G34640	AT3G10810			AT1G32580	Potri.003G006900	AT1G09812.1	Potri.002G051200	AT1G05420.1		AT5G08670	3		AT1G02730	23		AT1G27530	AT2G34640		AT2G21490	AT1G24020		AT1G14980	AT1G69040		AT3G01790	AT1G26320
AT1G04670			AT4G33490		AT2G34710	AT3G11490			AT1G32640	Potri.003G010800		Potri.002G052800	AT3G63120.1		AT5G13420	3		AT1G03260	23		AT1G28520	AT2G34710		AT2G23060	AT1G24030		AT1G15020	AT1G69100		AT3G02050	AT1G32450
AT1G04680			AT4G33660		AT2G34780	AT3G12110			AT1G32700	Potri.003G013500		Potri.002G053200			AT5G13630	3		AT1G03270	23		AT1G29160	AT2G34780		AT2G23770	AT1G24040		AT1G15100	AT1G69180		AT3G02065	AT1G43620
AT1G04690			AT4G33925		AT2G35030	AT3G12955			AT1G32740	Potri.003G015400	AT1G60940.1	Potri.002G054500	AT2G27310.1		AT5G14740	3		AT1G03440	23		AT1G31770	AT2G35030		AT2G23970	AT1G24110		AT1G15130	AT1G69190		AT3G02260	AT1G50960
AT1G04700			AT4G34080		AT2G35040	AT3G14280			AT1G32780	Potri.003G015600	AT1G60940.1	Potri.002G055200	AT2G43040.1		AT5G19440	3		AT1G03457	23		AT1G31940	AT2G35040		AT2G24270	AT1G24120		AT1G15200	AT1G69560		AT3G02600	AT1G52330
AT1G04710			AT4G35010		AT2G35160	AT3G14360			AT1G32790	Potri.003G020100	AT1G77700.1	Potri.002G057700	AT1G06550.1		AT5G19740	3		AT1G04150	23		AT1G33080	AT2G35160		AT2G24520	AT1G24160		AT1G15230	AT1G69660		AT3G04160	AT1G62280
AT1G04730			AT4G35290		AT2G35170	AT3G14720			AT1G32900	Potri.003G020400	AT1G15820.1	Potri.002G059000	AT3G59110.1		AT5G19760	3		AT1G04880	23		AT1G44100	AT2G35170		AT2G25600	AT1G24190		AT1G15290	AT1G69920		AT3G04400	AT1G68740
AT1G04750			AT4G35870		AT2G35605	AT3G14920			AT1G32930	Potri.003G021400	AT2G19480.3	Potri.002G059100	AT4G18170.1		AT5G19990	3		AT1G04983	23		AT1G45050	AT2G35605		AT2G25710	AT1G24230		AT1G15340	AT1G69970		AT3G04610	AT1G78950
AT1G04760			AT4G35970		AT2G35795	AT3G15050			AT1G33170	Potri.003G024900	AT1G60500.1	Potri.002G059900	AT2G42880.1		AT5G20070	3		AT1G06490	23		AT1G47400	AT2G35795		AT2G25735	AT1G24300		AT1G15370	AT1G70210		AT3G04830	AT1G78955
AT1G04770			AT4G36450		AT2G36200	AT3G15220			AT1G33390	Potri.003G026100	AT3G14840.2	Potri.002G060000			AT5G20650	3		AT1G06797	23		AT1G49560	AT2G36200		AT2G25737	AT1G24460		AT1G15400	AT1G70300		AT3G04880	AT2G25680
AT1G04780			AT4G36620		AT2G36230	AT3G15250			AT1G33420	Potri.003G029300	AT3G19190.1	Potri.002G062300	AT1G71780.1		AT5G22360	3		AT1G06963	23		AT1G60950	AT2G36230		AT2G26470	AT1G24560		AT1G15420	AT1G70330		AT3G05710	AT2G37530
AT1G04790			AT4G37445		AT2G36240	AT3G15410			AT1G33500	Potri.003G030200		Potri.002G062400	AT4G09720.1		AT5G26780	3		AT1G07340	23		AT1G61930	AT2G36240		AT2G26520	AT1G25370		AT1G15430	AT1G70460		AT3G06050	AT3G05690
AT1G04800			AT4G37740		AT2G36480	AT3G16090			AT1G33780	Potri.003G030800	AT3G59310.1	Potri.002G062700	AT1G22760.1		AT5G38410	3		AT1G07640	23		AT1G62380	AT2G36480		AT2G26600	AT1G25375		AT1G15500	AT1G71870		AT3G06080	AT3G13690
AT1G04810			AT4G38570		AT2G36930	AT3G16540			AT1G34150	Potri.003G031100	AT1G52500.2	Potri.002G064900	AT1G22790.1		AT5G38470	3		AT1G07800	23		AT1G62840	AT2G36930		AT2G26695	AT1G25380		AT1G15520	AT1G72110		AT3G06170	AT3G15352
AT1G04820			AT4G38590		AT2G37020	AT3G16570			AT1G34300	Potri.003G032600	AT3G15800.1	Potri.002G066800	AT1G76760.1		AT5G40500	3		AT1G08070	23		AT1G63820	AT2G37020		AT2G26710	AT1G25420		AT1G15690	AT1G72350		AT3G06350	AT3G61113
AT1G04830			AT4G39010		AT2G37210	AT3G16920			AT1G34320	Potri.003G034700	AT3G21250.2	Potri.002G067800	AT1G18740.1		AT5G42965	3		AT1G08357	23		AT1G64700	AT2G37210		AT2G26970	AT1G25550		AT1G15710	AT1G72560		AT3G06400	AT4G04955
AT1G04840			AT5G01370		AT2G37400	AT3G18295			AT1G34355	Potri.003G036200	AT2G19480.3	Potri.002G069100	AT1G43690.1		AT5G43150	3		AT1G08840	23		AT1G67720	AT2G37400		AT2G27035	AT1G25682		AT1G15740	AT1G72970		AT3G06850	AT4G13250
AT1G04850			AT5G01480		AT2G37560	AT3G18660			AT1G34370	Potri.003G036500	AT2G19480.3	Potri.002G069200	AT1G15120.1		AT5G45775	3		AT1G08990	23		AT1G68500	AT2G37560		AT2G27040	AT1G26190		AT1G15750	AT1G73040		AT3G07350	AT4G14190
AT1G04860			AT5G02140		AT2G37630	AT3G19290			AT1G34630	Potri.003G040400	AT2G19480.1	Potri.002G070900	AT5G48940.1		AT5G47030	3		AT1G09090	23		AT1G69410	AT2G37630		AT2G27140	AT1G26310		AT1G15780	AT1G73410		AT3G07800	AT4G16530
AT1G04870			AT5G02460		AT2G37790	AT3G19310			AT1G35620	Potri.003G040700	AT2G19480.3	Potri.002G071600	AT1G77140.1		AT5G47890	3		AT1G10620	23		AT1G71040	AT2G37790		AT2G27190	AT1G26550		AT1G15820	AT1G73610		AT3G07870	AT4G20070
AT1G04880			AT5G02490		AT2G37890	AT3G19460			AT1G35710	Potri.003G046000	AT5G45320.1	Potri.002G071800	AT5G42240.1		AT5G48850	3		AT1G11040	23		AT1G75390	AT2G37890		AT2G27740	AT1G26560		AT1G15870	AT1G73620		AT3G07910	AT4G21380
AT1G04900			AT5G02570		AT2G37990	AT3G20290			AT1G36050	Potri.003G049800	AT1G52140.1	Potri.002G071900	AT1G48880.1		AT5G49480	3		AT1G11220	23		AT1G78110	AT2G37990		AT2G28270	AT1G26580		AT1G15880	AT1G73700		AT3G09360	AT4G25800
AT1G04910			AT5G02600		AT2G38090	AT3G20860			AT1G36310	Potri.003G054000		Potri.002G072000	AT1G43790.1		AT5G50460	3		AT1G12110	23		AT1G78580	AT2G38090		AT2G28305	AT1G26610		AT1G15920	AT1G73850		AT3G09650	AT4G26740
AT1G04920			AT5G03455		AT2G38620	AT3G20960			AT1G36320	Potri.003G055100	AT2G25735.1	Potri.002G074400	AT1G43890.1		AT5G59890	3		AT1G12600	23		AT2G01990	AT2G38620		AT2G28480	AT1G26650		AT1G15930	AT1G74080		AT3G10740	AT4G29860
AT1G04930			AT5G03530		AT2G38810	AT3G21550			AT1G36990	Potri.003G060300	AT1G52700.1	Potri.002G079200	AT1G21660.1		AT5G61970	3		AT1G12660	23		AT2G20500	AT2G38810		AT2G28550	AT1G26670		AT1G15940	AT1G74180		AT3G10760	AT4G30400
AT1G04940			AT5G03795		AT2G39260	AT3G21890			AT1G42470	Potri.003G061300	AT3G15680.1	Potri.002G083400	AT1G77580.2		AT5G63580	3		AT1G12663	23		AT2G22080	AT2G39260		AT2G28580	AT1G26800		AT1G15950	AT1G74260		AT3G10910	AT4G35900
AT1G04950			AT5G03840		AT2G39290	AT3G22070			AT1G42990	Potri.003G063200	AT3G14000.1	Potri.002G084500	AT1G77610.1		AT5G64040	3		AT1G12880	23		AT2G23600	AT2G39290		AT2G28625	AT1G26820		AT1G15960	AT1G74290		AT3G11710	AT4G37030
AT1G04960			AT5G04060		AT2G39795	AT3G23170			AT1G43245	Potri.003G064000	AT1G17450.2	Potri.002G084700	AT1G77620.1		AT5G64550	3		AT1G12890	23		AT2G27960	AT2G39795		AT2G28690	AT1G26830		AT1G16010	AT1G74660		AT3G11800	AT5G05790
AT1G04970			AT5G04080		AT2G39870	AT3G23200			AT1G43640	Potri.003G064200	AT5G45480.1	Potri.002G088700	AT4G08460.1		AT5G66120	3		AT1G13230	23		AT2G28810	AT2G39870		AT2G28760	AT1G27000		AT1G16080	AT1G74720		AT3G11830	AT5G11320
AT1G04980			AT5G04310		AT2G39910	AT3G23590			AT1G43722	Potri.003G066400	AT5G06900.1	Potri.002G089300	AT1G36980.1		AT1G01100	5		AT1G13490	23		AT2G30540	AT2G39910		AT2G28780	AT1G27210		AT1G16170	AT1G74810		AT3G12290	AT5G14940
AT1G04985			AT5G04310		AT2G40010	AT3G23980			AT1G43850	Potri.003G066600	AT5G07990.1	Potri.002G090500	AT1G12350.1		AT1G01490	5		AT1G13610	23		AT2G32990	AT2G40010		AT2G29290	AT1G27290		AT1G16180	AT1G75160		AT3G12600	AT5G20110
AT1G04990			AT5G04700		AT2G40290	AT3G24550			AT1G43900	Potri.003G066800	AT5G07990.1	Potri.002G092500	AT1G22150.1		AT1G02560	5		AT1G13970	23		AT2G35635	AT2G40290		AT2G29380	AT1G27350		AT1G16210	AT1G75620		AT3G12640	AT5G20635
AT1G05000			AT5G04890		AT2G40360	AT3G24720			AT1G44170	Potri.003G076200	AT5G47510.1	Potri.002G092700	AT1G36160.1		AT1G03600	5		AT1G14440	23		AT2G39705	AT2G40360		AT2G29460	AT1G27440		AT1G16240	AT1G75780		AT3G12810	AT5G22820
AT1G05010			AT5G04900		AT2G40570	AT3G25900			AT1G44760	Potri.003G077900	AT4G17350.1	Potri.002G093700			AT1G04270	5		AT1G14688	23		AT2G39890	AT2G40570		AT2G29525	AT1G27461		AT1G16350	AT1G75930		AT3G13080	AT5G46240
AT1G05020			AT5G04980		AT2G40650	AT3G26125			AT1G44910	Potri.003G079300	AT2G44940.1	Potri.002G093800	AT1G53710.2		AT1G05060	5		AT1G15360	23		AT2G40080	AT2G40650		AT2G29660	AT1G27500		AT1G16400	AT1G76220		AT3G13300	AT5G62960
AT1G05030			AT5G07710		AT2G40660	AT3G26400			AT1G45110	Potri.003G079700	AT2G39810.1	Potri.002G096300	AT1G22260.1		AT1G06200	5		AT1G16150	23		AT2G40150	AT2G40660		AT2G30130	AT1G27510		AT1G16410	AT1G76310		AT3G13340	AT5G64080
AT1G05040			AT5G08350		AT2G41820	AT3G26670			AT1G45249	Potri.003G079900	AT4G16790.1	Potri.002G097000	AT5G37820.1		AT1G07770	5		AT1G16220	23		AT2G42280	AT2G41820		AT2G30400	AT1G27600		AT1G16420	AT1G76370		AT3G13600	AT1G01180
AT1G05055			AT5G11100		AT2G42740	AT3G27070			AT1G45332	Potri.003G082200	AT4G17540.1	Potri.002G097400	AT5G09430.1		AT1G07940	5		AT1G16225	23		AT2G47390	AT2G42740		AT2G30500	AT1G27700		AT1G16460	AT1G76740		AT3G13920	AT1G01880
AT1G05060			AT5G11990		AT2G42770	AT3G27200			AT1G45616	Potri.003G082400	AT4G17550.1	Potri.002G097700	AT1G22310.2		AT1G07950	5		AT1G17090	23		AT3G03120	AT2G42770		AT2G30540	AT1G27760		AT1G16470	AT1G76930		AT3G14160	AT1G02630
AT1G05070			AT5G13880		AT2G42810	AT3G27320			AT1G47250	Potri.003G085900	AT1G32730.1	Potri.002G099900	AT1G78310.1		AT1G08360	5		AT1G17170	23		AT3G03150	AT2G42810		AT2G31180	AT1G27770		AT1G16480	AT1G77310		AT3G14180	AT1G08400
AT1G05090			AT5G14070		AT2G43260	AT3G27350			AT1G47380	Potri.003G088300	AT4G18010.2	Potri.002G101000			AT1G08570	5		AT1G19560	23		AT3G03980	AT2G43260		AT2G31320	AT1G27850		AT1G16500	AT1G77700		AT3G14620	AT1G28300
AT1G05100			AT5G14710		AT2G43770	AT3G27930			AT1G47420	Potri.003G091700	AT4G17870.1	Potri.002G101200	AT1G72230.1		AT1G08580	5		AT1G19650	23		AT3G10910	AT2G43770		AT2G31500	AT1G27920		AT1G16560	AT1G77720		AT3G14720	AT1G28590
AT1G05120			AT5G14890		AT2G44020	AT3G27960			AT1G47480	Potri.003G096300	AT1G32240.1	Potri.002G101300	AT1G72230.1		AT1G09130	5		AT1G19810	23		AT3G12090	AT2G44020		AT2G31820	AT1G27980		AT1G16610	AT1G77730		AT3G14910	AT1G62710
AT1G05140			AT5G16450		AT2G44040	AT3G28920			AT1G47530	Potri.003G101500	AT1G31880.1	Potri.002G101600	AT2G14095.1		AT1G09590	5		AT1G20180	23		AT3G12750	AT2G44040		AT2G32000	AT1G28110		AT1G16710	AT1G77980		AT3G14980	AT1G64480
AT1G05150			AT5G16520		AT2G44660	AT3G29360			AT1G47670	Potri.003G104500	AT2G38250.1	Potri.002G103900	AT2G33735.1		AT1G10960	5		AT1G20190	23		AT3G16500	AT2G44660		AT2G32010	AT1G28150		AT1G16800	AT1G78030		AT3G15010	AT1G75160
AT1G05160			AT5G16610		AT2G44820	AT3G29630			AT1G47990	Potri.003G113700	AT4G12390.1	Potri.002G104000	AT4G24620.1		AT1G11360	5		AT1G20480	23		AT3G16560	AT2G44820		AT2G32120	AT1G28200		AT1G16810	AT1G78580		AT3G15040	AT1G80130
AT1G05170			AT5G16800		AT2G45280	AT3G30720			AT1G48040	Potri.003G121000	AT4G23010.3	Potri.002G104700	AT1G09740.1		AT1G11475	5		AT1G21320	23		AT3G25400	AT2G45280		AT2G32280	AT1G28240		AT1G16820	AT1G78610		AT3G15130	AT2G34660
AT1G05180			AT5G17260		AT2G45320	AT3G32400			AT1G48140	Potri.003G121400	AT4G23030.1	Potri.002G105500	AT2G01710.1		AT1G12920	5		AT1G21475	23		AT3G25570	AT2G45320		AT2G32640	AT1G28270		AT1G16840	AT1G78720		AT3G16640	AT2G41945
AT1G05190			AT5G17450		AT2G45490	AT3G42950			AT1G48380	Potri.003G125000	AT5G23850.1	Potri.002G107000			AT1G13280	5		AT1G21860	23		AT3G43430	AT2G45490		AT2G33810	AT1G28280		AT1G16850	AT1G78940		AT3G17810	AT2G44980
AT1G05200			AT5G17980		AT2G45540	AT3G43190			AT1G48410	Potri.003G128400	AT5G41320.1	Potri.002G107800	AT1G58290.1		AT1G14320	5		AT1G21960	23		AT3G47500	AT2G45540		AT2G33840	AT1G28420		AT1G16860	AT1G78950		AT3G18165	AT3G05327
AT1G05205			AT5G18650		AT2G45700	AT3G44730			AT1G48520	Potri.003G130200		Potri.002G109200	AT5G26780.1		AT1G14980	5		AT1G22370	23		AT3G47510	AT2G45700		AT2G33845	AT1G28440		AT1G16880	AT1G78960		AT3G18270	AT3G17310
AT1G05210			AT5G18970		AT2G45730	AT3G45040			AT1G48570	Potri.003G134100	AT3G18440.1	Potri.002G109400			AT1G16410	5		AT1G23060	23		AT3G48940	AT2G45730		AT2G34260	AT1G28480		AT1G16890	AT1G79360		AT3G18290	AT3G61740
AT1G05230			AT5G20030		AT2G46090	AT3G45280			AT1G48745	Potri.003G134500	AT4G24220.2	Potri.002G110000	AT1G09890.1		AT1G16460	5		AT1G23110	23		AT3G49220	AT2G46090		AT2G34530	AT1G28490		AT1G17080	AT1G79430		AT3G19300	AT4G19460
AT1G05240			AT5G20870		AT2G46290	AT3G45490			AT1G49180	Potri.003G134600	AT1G64160.1	Potri.002G110900	AT4G24470.3		AT1G17745	5		AT1G24575	23		AT3G49620	AT2G46290		AT2G34540	AT1G28680		AT1G17100	AT1G79440		AT3G20070	AT4G20350
AT1G05250			AT5G22870		AT2G46470	AT3G45710			AT1G49405	Potri.003G134800	AT1G64160.1	Potri.002G113100	AT1G58370.1		AT1G18080	5		AT1G24640	23		AT3G50410	AT2G46470		AT2G34690	AT1G28960		AT1G17110	AT1G79530		AT3G20820	AT4G21865
AT1G05260			AT5G23170		AT2G47620	AT3G45870			AT1G49760	Potri.003G134900	AT5G41610.1	Potri.002G113400	AT4G37790.1		AT1G18540	5		AT1G25450	23		AT3G57230	AT2G47620		AT2G34730	AT1G29050		AT1G17280	AT1G79760		AT3G20860	AT4G25433
AT1G05270			AT5G24300		AT2G47640	AT3G47400			AT1G49820	Potri.003G135200		Potri.002G116800	AT1G02000.1		AT1G18590	5		AT1G26320	23		AT3G60490	AT2G47640		AT2G35585	AT1G29170		AT1G17290	AT1G79860		AT3G21290	AT4G26330
AT1G05280			AT5G24620		AT2G47790	AT3G47420			AT1G49920	Potri.003G140600	AT4G23900.1	Potri.002G118700	AT5G43190.1		AT1G19600	5		AT1G26400	23		AT3G61220	AT2G47790		AT2G35770	AT1G29200		AT1G17360	AT1G80060		AT3G21295	AT4G29380
AT1G05290			AT5G25370		AT2G47840	AT3G48880			AT1G50170	Potri.003G142400	AT4G23990.1	Potri.002G119000	AT4G34160.1		AT1G19715	5		AT1G26600	23		AT3G62960	AT2G47840		AT2G36110	AT1G29260		AT1G17370	AT1G80090		AT3G21430	AT4G35130
AT1G05300			AT5G25490		AT2G47980	AT3G49060			AT1G50370	Potri.003G142800	AT3G49290.1	Potri.002G119400	AT3G49940.1		AT1G21440	5		AT1G26700	23		AT3G63110	AT2G47980		AT2G36330	AT1G29330		AT1G17430	AT1G80130		AT3G21610	AT5G17260
AT1G05310			AT5G26190		AT2G47990	AT3G49070			AT1G50440	Potri.003G143100	AT4G10850.1	Potri.002G119500	AT1G49890.1		AT1G22850	5		AT1G27160	23		AT4G01250	AT2G47990		AT2G36540	AT1G29350		AT1G17470	AT1G80140		AT3G21710	AT5G18290
AT1G05320			AT5G26620		AT3G01160	AT3G49260			AT1G50575	Potri.003G144300	AT2G47460.1	Potri.002G122000	AT1G47200.1		AT1G23850	5		AT1G27671	23		AT4G01897	AT3G01160		AT2G36640	AT1G29530		AT1G17500	AT1G80520		AT3G22320	AT5G25820
AT1G05330			AT5G26940		AT3G01410	AT3G49880			AT1G50600	Potri.003G146300	AT5G41940.1	Potri.002G126000	AT4G17650.1		AT1G24510	5		AT1G27740	23		AT4G15660	AT3G01410		AT2G36650	AT1G29690		AT1G17530	AT1G80640		AT3G22440	AT5G27830
AT1G05340			AT5G28960		AT3G01610	AT3G50220			AT1G50670	Potri.003G156000		Potri.002G126100	AT3G19270.1		AT1G25260	5		AT1G28300	23		AT4G15680	AT3G01610		AT2G36720	AT1G29720		AT1G17620	AT1G80690		AT3G22970	AT5G42370
AT1G05350			AT5G35670		AT3G01790	AT3G50500			AT1G50740	Potri.003G157300	AT4G20270.1	Potri.002G131900			AT1G26550	5		AT1G28570	23		AT4G16563	AT3G01790		AT2G36830	AT1G29790		AT1G17720	AT1G80740		AT3G23255	AT5G42785
AT1G05360			AT5G35740		AT3G02010	AT3G51090			AT1G50830	Potri.003G157400	AT4G20280.1	Potri.002G132900	AT1G19300.1		AT1G26880	5		AT1G28590	23		AT4G16980	AT3G02010		AT2G37260	AT1G29800		AT1G17730	AT1G80830		AT3G24100	AT5G49430
AT1G05370			AT5G37180		AT3G02320	AT3G51190			AT1G50840	Potri.003G159300	AT3G50170.1	Potri.002G133100	AT1G75020.1		AT1G27450	5		AT1G29580	23		AT4G19450	AT3G02320		AT2G37390	AT1G29950		AT1G17745	AT2G01029		AT3G24570	AT5G58900
AT1G05380			AT5G37620		AT3G02400	AT3G51300			AT1G51110	Potri.003G159400	AT3G50120.1	Potri.002G133300	AT5G42620.2		AT1G27730	5		AT1G29830	23		AT4G21780	AT3G02400		AT2G37630	AT1G30000		AT1G17750	AT2G01260		AT3G24800	AT1G02520
AT1G05385			AT5G37680		AT3G02530	AT3G51630			AT1G51130	Potri.003G160300	AT5G47920.1	Potri.002G134100	AT1G80950.1		AT1G29700	5		AT1G30170	23		AT4G22160	AT3G02530		AT2G37710	AT1G30330		AT1G17760	AT2G01390		AT3G25150	AT1G06840
AT1G05400			AT5G37710		AT3G02650	AT3G52370			AT1G51350	Potri.003G165300		Potri.002G136700	AT2G35680.1		AT1G30530	5		AT1G30410	23		AT4G24240	AT3G02650		AT2G37900	AT1G30450		AT1G17880	AT2G01660		AT3G25840	AT1G08990
AT1G05410			AT5G38070		AT3G02760	AT3G52550			AT1G51400	Potri.003G166200	AT5G21090.1	Potri.002G137400	AT1G02090.1		AT1G30580	5		AT1G30720	23		AT4G25010	AT3G02760		AT2G37925	AT1G30460		AT1G17890	AT2G01680		AT3G25910	AT1G09710
AT1G05430			AT5G38080		AT3G02920	AT3G52820			AT1G51440	Potri.003G168200	AT5G50710.1	Potri.002G138400	AT1G02130.1		AT1G32770	5		AT1G30825	23		AT4G31730	AT3G02920		AT2G38000	AT1G30480		AT1G17930	AT2G01800		AT3G26618	AT1G16220
AT1G05440			AT5G38770		AT3G02950	AT3G52900			AT1G51550	Potri.003G168500	AT5G13090.1	Potri.002G143400	AT3G60550.1		AT1G33120	5		AT1G31000	23		AT4G32690	AT3G02950		AT2G38170	AT1G30540		AT1G17950	AT2G01810		AT3G27100	AT1G30825
AT1G05450			AT5G39230		AT3G03060	AT3G53030			AT1G51560	Potri.003G170400	AT3G48660.1	Potri.002G143500			AT1G33140	5		AT1G31310	23		AT4G33160	AT3G03060		AT2G38250	AT1G30570		AT1G18050	AT2G02020		AT3G27320	AT1G31050
AT1G05460			AT5G40260		AT3G03130	AT3G53350			AT1G51610	Potri.003G174300	AT3G24020.1	Potri.002G143600	AT1G02040.1		AT1G34030	5		AT1G32830	23		AT4G36000	AT3G03130		AT2G38310	AT1G30620		AT1G18060	AT2G02060		AT3G27890	AT1G55740
AT1G05470			AT5G40440		AT3G03920	AT3G53540			AT1G51730	Potri.003G187700	AT3G14250.1	Potri.002G145200	AT2G45200.1		AT1G34418	5		AT1G32890	23		AT4G37180	AT3G03920		AT2G38540	AT1G30810		AT1G18080	AT2G02080		AT3G28345	AT1G60995
AT1G05480			AT5G40580		AT3G03960	AT3G53620			AT1G51745	Potri.003G187900	AT5G23570.1	Potri.002G146300	AT2G45290.1		AT1G37130	5		AT1G32980	23		AT4G38530	AT3G03960		AT2G38640	AT1G30890		AT1G18160	AT2G02230		AT3G29770	AT2G16990
AT1G05490			AT5G40960		AT3G04340	AT3G53950			AT1G51965	Potri.003G188000	AT5G23570.1	Potri.002G149200	AT3G60860.1		AT1G41880	5		AT1G33080	23		AT5G01750	AT3G04340		AT2G38905	AT1G30900		AT1G18190	AT2G02390		AT3G30380	AT2G18193
AT1G05500			AT5G40980		AT3G04770	AT3G54120			AT1G52190	Potri.003G188100	AT5G23570.1	Potri.002G150700	AT3G61050.1		AT1G43170	5		AT1G33090	23		AT5G03455	AT3G04770		AT2G39470	AT1G30970		AT1G18210	AT2G02540		AT3G30390	AT2G24610
AT1G05510			AT5G42720		AT3G05060	AT3G56050			AT1G52320	Potri.003G188300		Potri.002G150900	AT2G45610.1		AT1G44810	5		AT1G33240	23		AT5G04140	AT3G05060		AT2G39710	AT1G31070		AT1G18250	AT2G02640		AT3G33520	AT2G26270
AT1G05520			AT5G43590		AT3G05560	AT3G56230			AT1G52340	Potri.003G188400	AT5G23570.1	Potri.002G151500	AT2G45640.1		AT1G48600	5		AT1G33670	23		AT5G04150	AT3G05560		AT2G39720	AT1G31170		AT1G18270	AT2G02670		AT3G42050	AT2G41290
AT1G05530			AT5G44150		AT3G05760	AT3G56590			AT1G52380	Potri.003G188900	AT5G07010.1	Potri.002G152100	AT2G42010.1		AT1G48920	5		AT1G33790	23		AT5G04370	AT3G05760		AT2G39810	AT1G31175		AT1G18360	AT2G02680		AT3G42640	AT3G14680
AT1G05540			AT5G45160		AT3G06030	AT3G56730			AT1G52620	Potri.003G189100	AT5G07010.1	Potri.002G152500	AT1G01910.1		AT1G49760	5		AT1G34170	23		AT5G05790	AT3G06030		AT2G39950	AT1G31340		AT1G18470	AT2G02770		AT3G45600	AT3G14850
AT1G05550			AT5G45320		AT3G06130	AT3G56740			AT1G52630	Potri.003G195000		Potri.002G152800	AT1G01880.2		AT1G50200	5		AT1G34480	23		AT5G07020	AT3G06130		AT2G40435	AT1G31350		AT1G18540	AT2G02980		AT3G46550	AT3G17760
AT1G05560			AT5G45540		AT3G06310	AT3G57070			AT1G52640	Potri.003G198400	AT3G13080.1	Potri.002G154500	AT3G61140.1		AT1G50320	5		AT1G34545	23		AT5G09220	AT3G06310		AT2G40740	AT1G31720		AT1G18570	AT2G03480		AT3G47000	AT3G49845
AT1G05570			AT5G47510		AT3G06740	AT3G57420			AT1G52740	Potri.003G198800	AT3G14180.1	Potri.002G155000	AT4G00720.1		AT1G50920	5		AT1G34560	23		AT5G13790	AT3G06740		AT2G41200	AT1G31730		AT1G18590	AT2G03500		AT3G47350	AT3G61610
AT1G05575			AT5G47920		AT3G06790	AT3G58600			AT1G52950	Potri.003G204000	AT2G41560.1	Potri.002G155600	AT1G63220.1		AT1G51070	5		AT1G35170	23		AT5G16470	AT3G06790		AT2G41380	AT1G31812		AT1G18650	AT2G03770		AT3G47470	AT4G06536
AT1G05577			AT5G48060		AT3G06940	AT3G58650			AT1G53320	Potri.003G205000	AT3G57670.1	Potri.002G155700			AT1G52150	5		AT1G35370	23		AT5G16530	AT3G06940		AT2G41430	AT1G31910		AT1G18670	AT2G04032		AT3G47890	AT4G12290
AT1G05590			AT5G48690		AT3G07030	AT3G58780			AT1G53430	Potri.003G205800	AT3G20830.1	Potri.002G156000	AT4G00570.1		AT1G52300	5		AT1G35590	23		AT5G19040	AT3G07030		AT2G41560	AT1G31940		AT1G18680	AT2G04040		AT3G48240	AT4G12320
AT1G05600			AT5G49320		AT3G07060	AT3G59690			AT1G53440	Potri.003G214800	AT5G06720.1	Potri.002G157000	AT1G01800.1		AT1G53750	5		AT1G35790	23		AT5G20640	AT3G07060		AT2G41705	AT1G32050		AT1G18700	AT2G04060		AT3G48880	AT4G13840
AT1G05610			AT5G50120		AT3G07110	AT3G60020			AT1G53490	Potri.003G215600	AT3G58060.1	Potri.002G157300	AT1G01780.1		AT1G54095	5		AT1G35890	23		AT5G25890	AT3G07110		AT2G41810	AT1G32100		AT1G18710	AT2G04130		AT3G49290	AT4G16400
AT1G05620			AT5G50720		AT3G07140	AT3G60080			AT1G53540	Potri.003G216000	AT5G19875.1	Potri.002G159200	AT4G00500.1		AT1G54500	5		AT1G36620	23		AT5G29000	AT3G07140		AT2G41900	AT1G32130		AT1G18720	AT2G04160		AT3G49601	AT4G16600
AT1G05630			AT5G51070		AT3G07170	AT3G60520			AT1G53590	Potri.003G217500		Potri.002G160000	AT4G00440.2		AT1G55000	5		AT1G36710	23		AT5G40370	AT3G07170		AT2G42820	AT1G32170		AT1G18840	AT2G04460		AT3G49780	AT4G23050
AT1G05650			AT5G51260		AT3G07180	AT3G60590			AT1G53800	Potri.003G218900	AT4G25650.1	Potri.002G160600	AT3G61415.1		AT1G55110	5		AT1G36880	23		AT5G41090	AT3G07180		AT2G42920	AT1G32250		AT1G18950	AT2G04560		AT3G49940	AT4G30980
AT1G05660			AT5G52260		AT3G07190	AT3G60600			AT1G54310	Potri.003G219900	AT3G13540.1	Potri.002G162700	AT4G01320.1		AT1G55675	5		AT1G37050	23		AT5G42900	AT3G07190		AT2G43465	AT1G32320		AT1G18990	AT2G04580		AT3G50430	AT4G39380
AT1G05670			AT5G53030		AT3G07200	AT3G61090			AT1G54510	Potri.003G223300	AT1G55535.1	Potri.002G163200	AT1G01510.1		AT1G56450	5		AT1G37057	23		AT5G43380	AT3G07200		AT2G43490	AT1G32340		AT1G19000	AT2G05180		AT3G50670	AT5G05350
AT1G05680			AT5G53120		AT3G07630	AT3G61690			AT1G54530	Potri.004G000300	AT5G16340.1	Potri.002G164100	AT5G12370.1		AT1G57660	5		AT1G37113	23		AT5G47650	AT3G07630		AT2G43780	AT1G32370		AT1G19050	AT2G05200		AT3G51000	AT5G06839
AT1G05690			AT5G53450		AT3G07910	AT3G62020			AT1G54560	Potri.004G006700	AT5G35735.1	Potri.002G164300			AT1G57720	5		AT1G40104	23		AT5G48960	AT3G07910		AT2G44930	AT1G32410		AT1G19080	AT2G05390		AT3G51660	AT5G38780
AT1G05700			AT5G54660		AT3G08570	AT3G62160			AT1G54780	Potri.004G015100	AT2G46410.1	Potri.002G168000	AT5G41730.1		AT1G59900	5		AT1G40390	23		AT5G49660	AT3G08570		AT2G44940	AT1G32460		AT1G19120	AT2G05550		AT3G52560	AT5G56840
AT1G05710			AT5G55400		AT3G09090	AT3G62730			AT1G54850	Potri.004G016400	AT3G21690.1	Potri.002G168100	AT4G01100.1		AT1G61520	5		AT1G41825	23		AT5G50210	AT3G09090		AT2G45130	AT1G32500		AT1G19130	AT2G05755		AT3G52660	AT5G60520
AT1G05720			AT5G55640		AT3G09880	AT3G63120			AT1G54870	Potri.004G019500	AT1G61820.1	Potri.002G168300	AT3G61660.1		AT1G61620	5		AT1G42490	23		AT5G50890	AT3G09880		AT2G45180	AT1G32540		AT1G19170	AT2G05870		AT3G53270	AT1G02730
AT1G05740			AT5G55730		AT3G09890	AT4G00220			AT1G55000	Potri.004G020000	AT1G70890.1	Potri.002G168400	AT4G01080.1		AT1G62390	5		AT1G42605	23		AT5G51310	AT3G09890		AT2G45550	AT1G32700		AT1G19200	AT2G05900		AT3G53340	AT1G05440
AT1G05750			AT5G56180		AT3G10050	AT4G00230			AT1G55020	Potri.004G020100	AT1G70880.1	Potri.002G169600	AT3G61680.1		AT1G62560	5		AT1G43020	23		AT5G52120	AT3G10050		AT2G45830	AT1G32740		AT1G19230	AT2G06120		AT3G53570	AT1G12110
AT1G05760			AT5G56720		AT3G10180	AT4G00330			AT1G55140	Potri.004G023300	AT4G05220.1	Potri.002G171100	AT3G61750.1		AT1G65290	5		AT1G43145	23		AT5G53580	AT3G10180		AT2G45880	AT1G33170		AT1G19270	AT2G06180		AT3G54040	AT1G17040
AT1G05770			AT5G57110		AT3G10530	AT4G00850			AT1G55150	Potri.004G023400	AT3G20600.1	Potri.002G173300	AT2G46560.1		AT1G65720	5		AT1G43800	23		AT5G54130	AT3G10530		AT2G46320	AT1G33260		AT1G19290	AT2G06330		AT3G54050	AT1G18370
AT1G05790			AT5G57130		AT3G10610	AT4G01960			AT1G55170	Potri.004G025200	AT4G23180.1	Potri.002G173400	AT4G10840.1		AT1G65980	5		AT1G43883	23		AT5G57190	AT3G10610		AT2G46410	AT1G33360		AT1G19300	AT2G06840		AT3G54170	AT1G22760
AT1G05800			AT5G57160		AT3G10630	AT4G02075			AT1G55210	Potri.004G026100	AT4G23180.1	Potri.002G173500			AT1G67700	5		AT1G44850	23		AT5G57815	AT3G10630		AT2G46600	AT1G33470		AT1G19350	AT2G06980		AT3G54500	AT1G23550
AT1G05805			AT5G57350		AT3G11250	AT4G02170			AT1G55230	Potri.004G026200	AT4G11470.1	Potri.002G175600	AT2G46620.1		AT1G68010	5		AT1G47910	23		AT5G60450	AT3G11250		AT2G46630	AT1G33490		AT1G19360	AT2G07280		AT3G54880	AT1G32440
AT1G05810			AT5G58600		AT3G11400	AT4G02320			AT1G55260	Potri.004G026400	AT4G23180.1	Potri.002G175700	AT1G01200.1		AT1G68660	5		AT1G48150	23		AT5G63710	AT3G11400		AT2G46660	AT1G33520		AT1G19430	AT2G07395		AT3G55520	AT1G43800
AT1G05830			AT5G58690		AT3G11710	AT4G02350			AT1G55270	Potri.004G031200	AT4G21310.1	Potri.002G175800	AT1G20780.1		AT1G70600	5		AT1G48698	23		AT5G63990	AT3G11710		AT2G46680	AT1G33800		AT1G19450	AT2G07630		AT3G55600	AT1G49660
AT1G05840			AT5G61250		AT3G12180	AT4G03260			AT1G55310	Potri.004G031800	AT5G54680.1	Potri.002G176800	AT2G46710.1		AT1G71500	5		AT1G49070	23		AT5G66440	AT3G12180		AT2G46940	AT1G33970		AT1G19485	AT2G07660		AT3G55990	AT1G53860
AT1G05850			AT5G61260		AT3G12210	AT4G03320			AT1G55340	Potri.004G032100	AT4G03270.1	Potri.002G178700	AT2G46770.1		AT1G71730	5		AT1G49650	23		AT1G21770	AT3G12210		AT2G47115	AT1G33980		AT1G19530	AT2G10370		AT3G56130	AT1G61010
AT1G05860			AT5G61280		AT3G12270	AT4G03340			AT1G55350	Potri.004G032300	AT4G05120.1	Potri.002G184900	AT3G62020.1		AT1G72370	5		AT1G49910	23		AT2G23590	AT3G12270		AT2G47140	AT1G34060		AT1G19540	AT2G10690		AT3G57050	AT1G62050
AT1G05880			AT5G61360		AT3G12370	AT4G04220			AT1G55460	Potri.004G032600	AT3G01410.1	Potri.002G185900	AT4G01680.1		AT1G73170	5		AT1G49940	23		AT1G02170	AT3G12370		AT2G47190	AT1G34150		AT1G19570	AT2G11190		AT3G57230	AT1G63020
AT1G05890			AT5G62100		AT3G12380	AT4G04320			AT1G55540	Potri.004G034200	AT4G21500.1	Potri.002G189700	AT3G62240.1		AT1G73230	5		AT1G50055	23		AT1G03440	AT3G12380		AT2G47460	AT1G34220		AT1G19600	AT2G12920		AT3G57430	AT1G64690
AT1G05900			AT5G62250		AT3G12390	AT4G04460			AT1G55690	Potri.004G035100	AT5G57580.1	Potri.002G193300	AT2G47270.1		AT1G74090	5		AT1G50090	23		AT1G05200	AT3G12390		AT2G47485	AT1G34260		AT1G19660	AT2G12930		AT3G58040	AT1G65710
AT1G05910			AT5G62940		AT3G12530	AT4G05030			AT1G55805	Potri.004G036900	AT1G61215.1	Potri.002G195400	AT2G47360.1		AT1G74270	5		AT1G50990	23		AT1G05480	AT3G12530		AT2G47680	AT1G34470		AT1G19690	AT2G13250		AT3G58110	AT1G68350
AT1G05920			AT5G62950		AT3G12650	AT4G05060			AT1G55810	Potri.004G041500	AT2G20740.1	Potri.002G195900	AT5G61310.1		AT1G74520	5		AT1G51240	23		AT1G08310	AT3G12650		AT2G47880	AT1G34550		AT1G19700	AT2G13500		AT3G59800	AT1G73620
AT1G05940			AT5G62960		AT3G12770	AT4G07950			AT1G55870	Potri.004G045400	AT1G28250.1	Potri.002G196300	AT4G02030.1		AT1G76920	5		AT1G51250	23		AT1G11730	AT3G12770		AT2G48020	AT1G34575		AT1G19715	AT2G13890		AT3G60360	AT1G75620
AT1G05950			AT5G63060		AT3G12860	AT4G08160			AT1G55915	Potri.004G046100	AT5G60850.1	Potri.002G196900	AT4G02090.1		AT1G77540	5		AT1G51350	23		AT1G12490	AT3G12860		AT3G01280	AT1G34780		AT1G19770	AT2G13900		AT3G60820	AT1G76310
AT1G05960			AT5G64240		AT3G13570	AT4G09990			AT1G56050	Potri.004G046600	AT1G28310.2	Potri.002G197500	AT4G34140.1		AT1G77710	5		AT1G51405	23		AT1G13070	AT3G13570		AT3G01320	AT1G35470		AT1G19780	AT2G13910		AT3G61200	AT1G79760
AT1G05990			AT5G64480		AT3G13580	AT4G10390			AT1G56130	Potri.004G046700	AT2G33810.1	Potri.002G208100	AT2G47890.1		AT1G77885	5		AT1G51810	23		AT1G14730	AT3G13580		AT3G01410	AT1G36050		AT1G19835	AT2G14100		AT3G61415	AT1G80690
AT1G06000			AT5G64780		AT3G13860	AT4G11820			AT1G56180	Potri.004G051500	AT5G28010.1	Potri.002G213100	AT3G63010.1		AT1G77940	5		AT1G51840	23		AT1G15080	AT3G13860		AT3G01430	AT1G36160		AT1G19850	AT2G14320		AT3G61600	AT2G01810
AT1G06010			AT5G65040		AT3G14080	AT4G12080			AT1G56300	Potri.004G056900	AT1G29160.1	Potri.002G213600	AT3G63000.1		AT1G78370	5		AT1G52120	23		AT1G16340	AT3G14080		AT3G01510	AT1G36370		AT1G19870	AT2G14650		AT3G61690	AT2G02230
AT1G06020			AT5G67050		AT3G14740	AT4G12250			AT1G56450	Potri.004G057700	AT1G09850.1	Potri.002G216800	AT3G07040.1		AT1G78380	5		AT1G53140	23		AT1G27070	AT3G14740		AT3G01680	AT1G36380		AT1G19880	AT2G14670		AT3G62020	AT2G22610
AT1G06030			AT5G67460		AT3G16100	AT4G12320			AT1G56570	Potri.004G058500	AT5G45800.1	Potri.002G217200	AT4G12780.1		AT1G79040	5		AT1G53470	23		AT1G27170	AT3G16100		AT3G01980	AT1G36390		AT1G19910	AT2G15100		AT3G62420	AT2G26180
AT1G06040			AT5G67470		AT3G16200	AT4G12350			AT1G56580	Potri.004G064800	AT2G34530.1	Potri.002G217300	AT4G12650.1		AT1G79970	5		AT1G53860	23		AT1G28260	AT3G16200		AT3G02040	AT1G36980		AT1G19920	AT2G15300		AT3G63390	AT2G33640
AT1G06050			AT5G67550		AT3G16310	AT4G12910			AT1G56590	Potri.004G064900	AT2G34540.2	Potri.002G222400	AT3G07810.2		AT1G80300	5		AT1G54330	23		AT1G30515	AT3G16310		AT3G02230	AT1G43130		AT1G19930	AT2G15370		AT3G63500	AT2G36200
AT1G06060			AT2G07699		AT3G16490	AT4G12980			AT1G56600	Potri.004G067300	AT3G05070.1	Potri.002G223300	AT2G04780.1		AT2G01250	5		AT1G54445	23		AT1G30810	AT3G16490		AT3G02430	AT1G43690		AT1G19940	AT2G15410		AT4G00440	AT2G37420
AT1G06060			AT2G07725		AT3G16620	AT4G13345			AT1G57540	Potri.004G067900	AT1G17860.1	Potri.002G223600	AT2G32900.1		AT2G01320	5		AT1G54950	23		AT1G31290	AT3G16620		AT3G02468	AT1G43790		AT1G19960	AT2G16040		AT4G00820	AT2G39180
AT1G06070			AT2G07731		AT3G16780	AT4G13980			AT1G57770	Potri.004G069600	AT3G16520.3	Potri.002G225000	AT2G32980.1		AT2G04520	5		AT1G54970	23		AT1G31320	AT3G16780		AT3G02470	AT1G43890		AT1G19970	AT2G16090		AT4G00850	AT2G39800
AT1G06080			AT2G07711		AT3G16870	AT4G14200			AT1G58110	Potri.004G072900	AT5G52780.1	Potri.002G225100	AT2G32980.1		AT2G04700	5		AT1G55320	23		AT1G42540	AT3G16870		AT3G02630	AT1G44130		AT1G20010	AT2G16120		AT4G01050	AT2G40030
AT1G06090			AT2G07741		AT3G17160	AT4G14940			AT1G58170	Potri.004G073000	AT1G01490.1	Potri.002G226900	AT3G21610.1		AT2G05220	5		AT1G55740	23		AT1G45180	AT3G17160		AT3G02710	AT1G44170		AT1G20020	AT2G16260		AT4G01100	AT2G42570
AT1G06100			AT2G07718		AT3G17430	AT4G15093			AT1G58190	Potri.004G076600	AT3G02710.1	Potri.002G228900	AT1G05170.2		AT2G05620	5		AT1G56080	23		AT1G53030	AT3G17430		AT3G02850	AT1G44750		AT1G20030	AT2G16450		AT4G01200	AT2G46310
AT1G06110			AT2G07687		AT3G17465	AT4G15430			AT1G58210	Potri.004G077500	AT1G65810.1	Potri.002G231100	AT3G59290.1		AT2G05830	5		AT1G56390	23		AT1G55760	AT3G17465		AT3G03190	AT1G44820		AT1G20050	AT2G16460		AT4G01210	AT3G04340
AT1G06120			AT2G07682		AT3G17600	AT4G17220			AT1G58290	Potri.004G077600	AT1G65810.1	Potri.002G232100	AT2G43080.1		AT2G09990	5		AT1G56670	23		AT1G55960	AT3G17600		AT3G03270	AT1G44910		AT1G20080	AT2G16580		AT4G01570	AT3G07970
AT1G06130			AT2G07696		AT3G18030	AT4G17483			AT1G58350	Potri.004G079600		Potri.002G233800	AT1G48360.3		AT2G14260	5		AT1G57800	23		AT1G56560	AT3G18030		AT3G03550	AT1G44960		AT1G20090	AT2G16710		AT4G02080	AT3G09080
AT1G06140			AT2G07695		AT3G18110	AT4G17670			AT1G58520	Potri.004G081000	AT1G65910.1	Potri.002G234900	AT1G05510.1		AT2G14755	5		AT1G58007	23		AT1G61710	AT3G18110		AT3G03620	AT1G44970		AT1G20110	AT2G16740		AT4G02440	AT3G09780
AT1G06145			AT1G27180		AT3G18130	AT4G17870			AT1G59520	Potri.004G081300	AT1G73370.1	Potri.002G239300	AT3G59470.1		AT2G14880	5		AT1G58190	23		AT1G62045	AT3G18130		AT3G03770	AT1G45150		AT1G20150	AT2G16990		AT4G02510	AT3G10310
AT1G06160			AT2G21030		AT3G18190	AT4G17890			AT1G59820	Potri.004G082000	AT1G65880.1	Potri.002G245500	AT5G48655.1		AT2G17040	5		AT1G58340	23		AT1G62050	AT3G18190		AT3G03860	AT1G45170		AT1G20160	AT2G17210		AT4G02920	AT3G12870
AT1G06170			AT1G70680		AT3G18520	AT4G18050			AT1G60420	Potri.004G082400	AT5G16560.1	Potri.002G245900	AT3G07220.1		AT2G18040	5		AT1G58360	23		AT1G62320	AT3G18520		AT3G04030	AT1G45616		AT1G20260	AT2G17330		AT4G03020	AT3G15550
AT1G06180			AT2G15690		AT3G18524	AT4G18230			AT1G60430	Potri.004G083400		Potri.002G249400	AT3G07400.1		AT2G18960	5		AT1G59540	23		AT1G65000	AT3G18524		AT3G04070	AT1G47056		AT1G20330	AT2G17490		AT4G03110	AT3G16200
AT1G06190			AT3G44160		AT3G18790	AT4G18425			AT1G60640	Potri.004G085400	AT5G37600.1	Potri.002G254600	AT2G20300.1		AT2G19310	5		AT1G60987	23		AT1G67420	AT3G18790		AT3G04945	AT1G47128		AT1G20340	AT2G17500		AT4G04210	AT3G17340
AT1G06200			AT5G28910		AT3G18940	AT4G18550			AT1G60690	Potri.004G088100	AT4G09460.1	Potri.002G254700	AT1G04140.1		AT2G19730	5		AT1G62262	23		AT1G67830	AT3G18940		AT3G05070	AT1G47200		AT1G20430	AT2G17590		AT4G05320	AT3G17360
AT1G06210			AT5G04680		AT3G19120	AT4G18640			AT1G60710	Potri.004G093800	AT5G39080.1	Potri.002G256500	AT4G28650.1		AT2G19750	5		AT1G62421	23		AT1G68000	AT3G19120		AT3G05410	AT1G47270		AT1G20440	AT2G17600		AT4G06634	AT3G19050
AT1G06220			AT2G45260		AT3G19300	AT4G18720			AT1G60770	Potri.004G095000	AT2G34260.1	Potri.002G256600	AT4G28640.3		AT2G20530	5		AT1G63020	23		AT1G68700	AT3G19300		AT3G05500	AT1G47310		AT1G20550	AT2G17610		AT4G08310	AT3G19590
AT1G06225					AT3G19360	AT4G18780			AT1G60890	Potri.004G096100	AT5G39050.1	Potri.002G257800	AT4G28610.1		AT2G20724	5		AT1G63440	23		AT1G69080	AT3G19360		AT3G05620	AT1G47330		AT1G20575	AT2G18380		AT4G10710	AT3G20150
AT1G06230					AT3G19510	AT4G19040			AT1G60940	Potri.004G096200	AT5G39050.1	Potri.002G257900	AT5G44030.1		AT2G20820	5		AT1G63550	23		AT1G69630	AT3G19510		AT3G06330	AT1G47410		AT1G20580	AT2G18800		AT4G10730	AT3G20260
AT1G06240					AT3G19540	AT4G19110			AT1G61050	Potri.004G097300	AT5G38220.1	Potri.002G258700	AT5G46050.1		AT2G21580	5		AT1G63810	23		AT1G70470	AT3G19540		AT3G06350	AT1G47480		AT1G20620	AT2G18840		AT4G11260	AT3G22510
AT1G06250					AT3G19570	AT4G19420			AT1G61100	Potri.004G099400	AT1G73830.2	Potri.002G261400			AT2G21970	5		AT1G64255	23		AT1G74055	AT3G19570		AT3G06660	AT1G47550		AT1G20630	AT2G18900		AT4G12680	AT3G22780
AT1G06260					AT3G19590	AT4G19640			AT1G61110	Potri.004G101400	AT5G16080.1	Potri.002G261500			AT2G22240	5		AT1G64340	23		AT1G76220	AT3G19590		AT3G06790	AT1G47640		AT1G20670	AT2G18940		AT4G12690	AT3G25100
AT1G06270					AT3G19630	AT4G20260			AT1G61140	Potri.004G104200	AT1G79000.1	Potri.002G261700	AT5G42710.1		AT2G23070	5		AT1G64930	23		AT1G76230	AT3G19630		AT3G06880	AT1G47740		AT1G20680	AT2G19050		AT4G12910	AT3G44820
AT1G06290					AT3G19740	AT4G22680			AT1G61150	Potri.004G106100	AT1G61600.1	Potri.003G003200	AT1G10240.1		AT2G23090	5		AT1G65910	23		AT1G76780	AT3G19740		AT3G06890	AT1G47750		AT1G20696	AT2G19110		AT4G13010	AT3G49250
AT1G06310					AT3G20000	AT4G22850			AT1G61180	Potri.004G114300	AT5G15780.1	Potri.003G003800			AT2G23600	5		AT1G66060	23		AT1G76970	AT3G20000		AT3G07000	AT1G47830		AT1G20770	AT2G19250		AT4G14270	AT3G49500
AT1G06320					AT3G20050	AT4G22920			AT1G61190	Potri.004G114400	AT5G15780.1	Potri.003G009400	AT1G58070.1		AT2G24790	5		AT1G66110	23		AT1G78420	AT3G20050		AT3G07170	AT1G47890		AT1G20810	AT2G19410		AT4G14410	AT3G52940
AT1G06340					AT3G20240	AT4G23400			AT1G61350	Potri.004G116500	AT3G29770.1	Potri.003G009700	AT1G71900.1		AT2G24940	5		AT1G66280	23		AT1G79030	AT3G20240		AT3G07360	AT1G47900		AT1G20830	AT2G19930		AT4G14550	AT3G54770
AT1G06350					AT3G20430	AT4G24120			AT1G61470	Potri.004G124200	AT2G01420.2	Potri.003G013200	AT1G07390.3		AT2G25210	5		AT1G66310	23		AT1G79250	AT3G20430		AT3G07440	AT1G48090		AT1G20850	AT2G20100		AT4G14860	AT3G56370
AT1G06360					AT3G20480	AT4G24430			AT1G61620	Potri.004G126000	AT3G16520.3	Potri.003G015300	AT1G10950.1		AT2G25450	5		AT1G66440	23		AT1G80850	AT3G20480		AT3G07510	AT1G48160		AT1G20920	AT2G20290		AT4G14965	AT3G57500
AT1G06380					AT3G20490	AT4G26220			AT1G61670	Potri.004G132700	AT1G30080.1	Potri.003G019300	AT1G09580.1		AT2G26740	5		AT1G66550	23		AT2G02380	AT3G20490		AT3G08510	AT1G48175		AT1G20950	AT2G20616		AT4G15030	AT3G57800
AT1G06390					AT3G20710	AT4G26790			AT1G61770	Potri.004G134500	AT5G08500.1	Potri.003G019600	AT5G24690.1		AT2G27530	5		AT1G66570	23		AT2G03980	AT3G20710		AT3G09032	AT1G48280		AT1G20970	AT2G21090		AT4G15920	AT3G58650
AT1G06400					AT3G20740	AT4G26940			AT1G61810	Potri.004G140400	AT2G15560.1	Potri.003G021800	AT1G68140.1		AT2G28000	5		AT1G66840	23		AT2G04230	AT3G20740		AT3G09110	AT1G48300		AT1G20980	AT2G21210		AT4G16070	AT4G02290
AT1G06410					AT3G20780	AT4G27430			AT1G62290	Potri.004G140900	AT3G19270.1	Potri.003G021900	AT1G15200.1		AT2G28370	5		AT1G67460	23		AT2G04550	AT3G20780		AT3G09140	AT1G48310		AT1G21000	AT2G21450		AT4G16280	AT4G13370
AT1G06420					AT3G20820	AT4G27435			AT1G62310	Potri.004G141900	AT3G19184.1	Potri.003G023000	AT4G33430.1		AT2G30860	5		AT1G67630	23		AT2G07000	AT3G20820		AT3G09550	AT1G48320		AT1G21050	AT2G21480		AT4G16370	AT4G14970
AT1G06430					AT3G21160	AT4G27750			AT1G62350	Potri.004G145200	AT3G19080.1	Potri.003G023200			AT2G31585	5		AT1G67720	23		AT2G07673	AT3G21160		AT3G10060	AT1G48360		AT1G21065	AT2G21680		AT4G16710	AT4G18570
AT1G06440					AT3G21420	AT4G28140			AT1G62360	Potri.004G149500	AT2G16050.1	Potri.003G025200	AT1G15780.1		AT2G32060	5		AT1G68350	23		AT2G07693	AT3G21420		AT3G10360	AT1G48440		AT1G21070	AT2G21880		AT4G17950	AT4G21820
AT1G06450					AT3G21740	AT4G28370			AT1G62390	Potri.004G149600	AT4G37240.1	Potri.003G029000	AT1G15780.1		AT2G32487	5		AT1G68740	23		AT2G07708	AT3G21740		AT3G10680	AT1G48480		AT1G21160	AT2G22030		AT4G18260	AT4G25240
AT1G06460					AT3G22220	AT4G28500			AT1G62810	Potri.004G157800	AT5G53560.1	Potri.003G029500	AT3G22380.2		AT2G33220	5		AT1G68750	23		AT2G07712	AT3G22220		AT3G10870	AT1G48540		AT1G21190	AT2G22200		AT4G19160	AT4G29910
AT1G06470					AT3G22480	AT4G28550			AT1G62930	Potri.004G158600	AT1G45000.1	Potri.003G034300	AT1G17720.2		AT2G33370	5		AT1G69180	23		AT2G07721	AT3G22480		AT3G10910	AT1G48635		AT1G21210	AT2G22610		AT4G19420	AT5G01420
AT1G06490					AT3G22520	AT4G28640			AT1G63080	Potri.004G158700	AT4G39110.1	Potri.003G034900	AT3G13690.1		AT2G33410	5		AT1G69920	23		AT2G07722	AT3G22520		AT3G11150	AT1G48760		AT1G21240	AT2G22620		AT4G19670	AT5G02370
AT1G06500					AT3G22590	AT4G29950			AT1G63245	Potri.004G159000	AT2G16390.1	Potri.003G036700			AT2G34470	5		AT1G69970	23		AT2G07723	AT3G22590		AT3G11340	AT1G48780		AT1G21250	AT2G22950		AT4G20300	AT5G09800
AT1G06510					AT3G22630	AT4G30500			AT1G63610	Potri.004G159200	AT2G16390.1	Potri.003G039800	AT1G55080.1		AT2G34480	5		AT1G70330	23		AT2G07739	AT3G22630		AT3G11570	AT1G48790		AT1G21270	AT2G23000		AT4G21105	AT5G11750
AT1G06520					AT3G22660	AT4G30670			AT1G63640	Potri.004G160600	AT5G66350.1	Potri.003G043900	AT3G13930.1		AT2G34520	5		AT1G70970	23		AT2G07768	AT3G22660		AT3G11710	AT1G48840		AT1G21310	AT2G23050		AT4G21220	AT5G14980
AT1G06530					AT3G22670	AT4G32010			AT1G63690	Potri.004G167800	AT5G42146.1	Potri.003G044200	AT1G72770.1		AT2G35260	5		AT1G72110	23		AT2G07773	AT3G22670		AT3G11770	AT1G48850		AT1G21370	AT2G23510		AT4G21540	AT5G16690
AT1G06540					AT3G22780	AT4G32280			AT1G63800	Potri.004G167900	AT4G32090.1	Potri.003G048200			AT2G35940	5		AT1G72350	23		AT2G12480	AT3G22780		AT3G12090	AT1G48880		AT1G21440	AT2G23590		AT4G21660	AT5G17450
AT1G06550					AT3G22790	AT4G32350			AT1G63930	Potri.004G169100	AT4G38710.2	Potri.003G048300	AT1G33490.1		AT2G36170	5		AT1G72560	23		AT2G13290	AT3G22790		AT3G12490	AT1G48900		AT1G21500	AT2G23960		AT4G21670	AT5G19260
AT1G06560					AT3G22810	AT4G33330			AT1G64050	Potri.004G172300	AT2G17880.1	Potri.003G049600	AT3G16340.1		AT2G36620	5		AT1G73610	23		AT2G15440	AT3G22810		AT3G12500	AT1G49040		AT1G21580	AT2G24000		AT4G22330	AT5G23300
AT1G06570					AT3G22980	AT4G33330			AT1G64080	Potri.004G172700	AT1G22340.1	Potri.003G052100	AT1G79830.1		AT2G37270	5		AT1G73620	23		AT2G18245	AT3G22980		AT3G12650	AT1G49050		AT1G21610	AT2G24610		AT4G22360	AT5G24080
AT1G06580					AT3G23070	AT4G33810			AT1G64090	Potri.004G175000	AT5G53300.1	Potri.003G056100	AT1G79990.2		AT2G37410	5		AT1G74810	23		AT2G20510	AT3G23070		AT3G12750	AT1G49160		AT1G21630	AT2G24930		AT4G22920	AT5G44010
AT1G06590					AT3G23080	AT4G33950			AT1G64160	Potri.004G175100	AT2G16750.1	Potri.003G067100	AT5G20570.1		AT2G37600	5		AT1G75160	23		AT2G20515	AT3G23080		AT3G12890	AT1G49400		AT1G21680	AT2G25230		AT4G23890	AT5G44670
AT1G06620					AT3G23330	AT4G34215			AT1G64230	Potri.004G183000		Potri.003G067900	AT3G14075.1		AT2G37970	5		AT1G75930	23		AT2G21370	AT3G23330		AT3G13080	AT1G49520		AT1G21740	AT2G25630		AT4G24220	AT5G45520
AT1G06630					AT3G23620	AT4G34320			AT1G64260	Potri.004G184000	AT5G25940.1	Potri.003G068800	AT3G42880.1		AT2G39460	5		AT1G76370	23		AT2G21770	AT3G23620		AT3G13227	AT1G49670		AT1G21750	AT2G25680		AT4G24630	AT5G46280
AT1G06640					AT3G23740	AT4G34500			AT1G64355	Potri.004G188200	AT3G44735.1	Potri.003G070100	AT3G14160.1		AT2G40205	5		AT1G77310	23		AT2G22840	AT3G23740		AT3G13540	AT1G49780		AT1G21810	AT2G25780		AT4G24690	AT5G51330
AT1G06650					AT3G23880	AT4G34610			AT1G64500	Potri.004G188300		Potri.003G073500	AT1G17270.1		AT2G41650	5		AT1G77720	23		AT2G23950	AT3G23880		AT3G13890	AT1G49850		AT1G21830	AT2G25880		AT4G24910	AT5G52830
AT1G06670					AT3G23890	AT4G34630			AT1G64510	Potri.004G197900	AT3G14470.1	Potri.003G073800	AT3G14360.1		AT2G41680	5		AT1G77980	23		AT2G25660	AT3G23890		AT3G14000	AT1G49890		AT1G21840	AT2G26135		AT4G25370	AT5G62260
AT1G06680					AT3G23940	AT4G34930			AT1G64550	Potri.004G199100	AT5G22330.1	Potri.003G074300	AT2G34980.1		AT2G41840	5		AT1G78610	23		AT2G26780	AT3G23940		AT3G14172	AT1G49920		AT1G21910	AT2G26180		AT4G25500	AT5G62550
AT1G06690					AT3G24080	AT4G35350			AT1G64570	Potri.004G199400	AT1G08380.1	Potri.003G074700	AT2G35020.1		AT2G41905	5		AT1G78950	23		AT2G27030	AT3G24080		AT3G14180	AT1G49950		AT1G21920	AT2G26490		AT4G25680	AT5G67070
AT1G06700					AT3G24440	AT4G35550			AT1G64940	Potri.004G199900	AT2G47140.1	Potri.003G077100	AT5G47490.1		AT2G42310	5		AT1G78955	23		AT2G28240	AT3G24440		AT3G14200	AT1G49960		AT1G22030	AT2G27030		AT4G26630	AT5G67400
AT1G06710					AT3G24490	AT4G35950			AT1G64970	Potri.004G204500		Potri.003G078100	AT4G16695.1		AT2G43100	5		AT1G78960	23		AT2G28420	AT3G24490		AT3G14225	AT1G50300		AT1G22060	AT2G27200		AT4G27000	AT1G01110
AT1G06720					AT3G24830	AT4G36540			AT1G65070	Potri.004G209200	AT2G16050.1	Potri.003G079200	AT4G16760.1		AT2G43535	5		AT1G79440	23		AT2G30110	AT3G24830		AT3G14250	AT1G50370		AT1G22140	AT2G27220		AT4G27450	AT1G03440
AT1G06730					AT3G25100	AT4G36870			AT1G65280	Potri.004G212200	AT2G28305.1	Potri.003G081000	AT4G17510.1		AT2G43540	5		AT1G80520	23		AT2G31870	AT3G25100		AT3G14310	AT1G50420		AT1G22160	AT2G27420		AT4G27800	AT1G08390
AT1G06740					AT3G25470	AT4G36890			AT1G65410	Potri.004G214700	AT5G60800.2	Potri.003G083800	AT2G44730.1		AT2G43650	5		AT1G80540	23		AT2G32010	AT3G25470		AT3G14440	AT1G50600		AT1G22330	AT2G27870		AT4G28080	AT1G21880
AT1G06750					AT3G25710	AT4G36920			AT1G65440	Potri.004G218000		Potri.003G084900	AT5G47080.1		AT2G43710	5		AT2G02023	23		AT2G36400	AT3G25710		AT3G14460	AT1G50640		AT1G22410	AT2G28180		AT4G28440	AT1G26190
AT1G06760					AT3G26360	AT4G37280			AT1G65560	Potri.004G218800	AT4G20020.1	Potri.003G085000	AT4G17080.1		AT2G44383	5		AT2G02540	23		AT2G37880	AT3G26360		AT3G14470	AT1G50940		AT1G22450	AT2G28620		AT4G29110	AT1G28360
AT1G06770					AT3G26370	AT4G37880			AT1G65580	Potri.004G221400		Potri.003G086700	AT2G44610.1		AT2G44610	5		AT2G02670	23		AT2G37950	AT3G26370		AT3G14570	AT1G51160		AT1G22480	AT2G28650		AT4G30390	AT1G59540
AT1G06780					AT3G26420	AT4G38950			AT1G65700	Potri.004G222000	AT5G07900.1	Potri.003G089100	AT1G32460.1		AT2G45695	5		AT2G02680	23		AT2G38550	AT3G26420		AT3G14840	AT1G51200		AT1G22510	AT2G28830		AT4G30440	AT1G64660
AT1G06790					AT3G26920	AT4G39320			AT1G66590	Potri.004G223900	AT5G65700.1	Potri.003G089200	AT2G32440.1		AT2G46080	5		AT2G02770	23		AT2G38840	AT3G26920		AT3G14900	AT1G51220		AT1G22530	AT2G29150		AT4G30630	AT1G74720
AT1G06800					AT3G27280	AT5G01190			AT1G66680	Potri.004G226200		Potri.003G089400	AT2G35360.1		AT2G46100	5		AT2G02890	23		AT2G39080	AT3G27280		AT3G15080	AT1G51410		AT1G22550	AT2G29220		AT4G31340	AT1G77720
AT1G06810					AT3G27330	AT5G01360			AT1G66890	Potri.004G227200	AT5G49900.1	Potri.003G089700	AT1G32500.1		AT2G46600	5		AT2G03500	23		AT2G41210	AT3G27330		AT3G15360	AT1G51590		AT1G22630	AT2G29350		AT4G31580	AT1G77980
AT1G06820					AT3G27670	AT5G01520			AT1G66920	Potri.004G235700	AT1G49730.1	Potri.003G091400	AT2G35290.1		AT2G47110	5		AT2G04470	23		AT2G42800	AT3G27670		AT3G15680	AT1G51630		AT1G22640	AT2G29380		AT4G31720	AT1G78610
AT1G06830					AT3G27740	AT5G01700			AT1G66950	Potri.004G236400		Potri.003G091500	AT5G46800.1		AT2G47180	5		AT2G05390	23		AT2G43230	AT3G27740		AT3G15730	AT1G51650		AT1G22710	AT2G29500		AT4G31820	AT1G79860
AT1G06840					AT3G28420	AT5G01730			AT1G66980	Potri.005G001000		Potri.003G092300	AT4G17890.1		AT2G47450	5		AT2G05441	23		AT2G44000	AT3G28420		AT3G15800	AT1G51660		AT1G22750	AT2G30200		AT4G31860	AT2G22620
AT1G06850					AT3G28700	AT5G01920			AT1G67030	Potri.005G006800	AT1G56600.1	Potri.003G093500	AT4G17920.1		AT2G47610	5		AT2G05545	23		AT3G01490	AT3G28700		AT3G16150	AT1G51740		AT1G22780	AT2G30220		AT4G32010	AT2G29500
AT1G06870					AT3G28720	AT5G01970			AT1G67060	Potri.005G007500	AT3G60470.1	Potri.003G093800	AT5G52980.1		AT2G47690	5		AT2G05645	23		AT3G01960	AT3G28720		AT3G16520	AT1G51980		AT1G22790	AT2G30240		AT4G32060	AT2G30230
AT1G06890					AT3G29310	AT5G02010			AT1G67250	Potri.005G008400	AT3G60470.1	Potri.003G099300	AT1G32050.1		AT3G01120	5		AT2G06180	23		AT3G03170	AT3G29310		AT3G16560	AT1G52140		AT1G22850	AT2G30650		AT4G33080	AT2G34700
AT1G06900					AT3G29370	AT5G02420			AT1G67330	Potri.005G008500	AT3G60470.1	Potri.003G100200	AT1G32100.1		AT3G01130	5		AT2G06885	23		AT3G03550	AT3G29370		AT3G16770	AT1G52150		AT1G22860	AT2G30660		AT4G33090	AT2G36026
AT1G06930					AT3G29375	AT5G02440			AT1G67340	Potri.005G020200	AT5G57580.1	Potri.003G101600	AT4G19110.1		AT3G01280	5		AT2G07395	23		AT3G10840	AT3G29375		AT3G17210	AT1G52520		AT1G22885	AT2G31010		AT4G33350	AT2G41890
AT1G06950					AT3G32930	AT5G02560			AT1G67360	Potri.005G022700	AT3G05620.1	Potri.003G102100			AT3G01340	5		AT2G07635	23		AT3G11760	AT3G32930		AT3G17380	AT1G52730		AT1G22890	AT2G31080		AT4G33640	AT3G13170
AT1G06960					AT3G42800	AT5G02620			AT1G67370	Potri.005G025200	AT5G27730.1	Potri.003G102200			AT3G01520	5		AT2G08220	23		AT3G12160	AT3G42800		AT3G17450	AT1G52740		AT1G23020	AT2G31720		AT4G33985	AT3G15990
AT1G06970					AT3G43590	AT5G03160			AT1G67400	Potri.005G026100	AT1G56210.1	Potri.003G102300			AT3G02020	5		AT2G10310	23		AT3G13965	AT3G43590		AT3G17730	AT1G52760		AT1G23040	AT2G31760		AT4G34110	AT3G16070
AT1G06980					AT3G43610	AT5G03260			AT1G67410	Potri.005G027100	AT3G05410.2	Potri.003G104100	AT3G23640.1		AT3G02200	5		AT2G11015	23		AT3G15680	AT3G43610		AT3G17830	AT1G52780		AT1G23120	AT2G31770		AT4G34131	AT3G26050
AT1G06990					AT3G43700	AT5G04200			AT1G67420	Potri.005G030300	AT5G27550.1	Potri.003G104200	AT1G33520.1		AT3G02700	5		AT2G11020	23		AT3G15770	AT3G43700		AT3G18080	AT1G53035		AT1G23190	AT2G32170		AT4G34215	AT3G28040
AT1G07000					AT3G44590	AT5G04540			AT1G67480	Potri.005G030500	AT5G27550.1	Potri.003G105400	AT1G61590.1		AT3G03100	5		AT2G11040	23		AT3G16030	AT3G44590		AT3G18170	AT1G53040		AT1G23260	AT2G32415		AT4G34430	AT3G47830
AT1G07010					AT3G46100	AT5G04840			AT1G67570	Potri.005G030700	AT1G69550.1	Potri.003G105600	AT5G45275.1		AT3G03160	5		AT2G11050	23		AT3G17730	AT3G46100		AT3G18260	AT1G53050		AT1G23310	AT2G32750		AT4G34620	AT3G51760
AT1G07010					AT3G46180	AT5G05390			AT1G67600	Potri.005G031200	AT4G12010.1	Potri.003G110100	AT5G44800.1		AT3G04400	5		AT2G11410	23		AT3G18670	AT3G46180		AT3G18440	AT1G53120		AT1G23340	AT2G33350		AT4G34760	AT3G52525
AT1G07020					AT3G47060	AT5G05540			AT1G67620	Potri.005G031400		Potri.003G113000	AT1G12260.1		AT3G04840	5		AT2G11530	23		AT3G20200	AT3G47060		AT3G18650	AT1G53190		AT1G23390	AT2G33530		AT4G35240	AT3G53900
AT1G07025					AT3G47370	AT5G06370			AT1G67630	Potri.005G031600	AT4G12010.1	Potri.003G113200	AT5G56720.1		AT3G04920	5		AT2G11630	23		AT3G23605	AT3G47370		AT3G18670	AT1G53200		AT1G23460	AT2G33640		AT4G35750	AT3G62660
AT1G07030					AT3G47390	AT5G06610			AT1G67660	Potri.005G034200	AT1G54860.1	Potri.003G115000	AT1G12310.1		AT3G05200	5		AT2G12370	23		AT3G23870	AT3G47390		AT3G19000	AT1G53210		AT1G23490	AT2G33880		AT4G35890	AT4G00150
AT1G07040					AT3G47890	AT5G06670			AT1G67750	Potri.005G034300	AT1G54860.1	Potri.003G115800	AT1G12360.1		AT3G05590	5		AT2G12510	23		AT3G26100	AT3G47890		AT3G19080	AT1G53290		AT1G23580	AT2G34020		AT4G36800	AT4G22730
AT1G07050					AT3G47930	AT5G06930			AT1G68070	Potri.005G046700	AT1G54570.1	Potri.003G118000	AT1G12500.1		AT3G06170	5		AT2G13300	23		AT3G26380	AT3G47930		AT3G19184	AT1G53320		AT1G23800	AT2G34530		AT4G36980	AT4G31890
AT1G07060					AT3G48040	AT5G07000			AT1G68090	Potri.005G047000		Potri.003G118500	AT1G04110.1		AT3G06680	5		AT2G14650	23		AT3G27050	AT3G48040		AT3G19190	AT1G53400		AT1G23850	AT2G34660		AT4G37270	AT4G34220
AT1G07070					AT3G48120	AT5G07080			AT1G68190	Potri.005G048700	AT4G14880.1	Potri.003G118600	AT3G58630.1		AT3G06700	5		AT2G14825	23		AT3G27310	AT3G48120		AT3G19270	AT1G53540		AT1G23860	AT2G34700		AT4G38470	AT5G01370
AT1G07080					AT3G48150	AT5G07220			AT1G68320	Potri.005G052700	AT3G63380.1	Potri.003G120600	AT4G22990.2		AT3G07110	5		AT2G15100	23		AT3G49380	AT3G48150		AT3G19500	AT1G53710		AT1G23870	AT2G34890		AT4G38495	AT5G03150
AT1G07090					AT3G48750	AT5G07800			AT1G68360	Potri.005G053000	AT5G28840.1	Potri.003G121900	AT1G12710.1		AT3G07910	5		AT2G15250	23		AT3G50920	AT3G48750		AT3G19550	AT1G53910		AT1G24040	AT2G34990		AT4G38620	AT5G06740
AT1G07110					AT3G48970	AT5G08370			AT1G68460	Potri.005G060000	AT1G77120.1	Potri.003G122100	AT4G26965.1		AT3G08610	5		AT2G16040	23		AT3G51870	AT3G48970		AT3G19660	AT1G53990		AT1G24050	AT2G35075		AT4G38800	AT5G07660
AT1G07120					AT3G49010	AT5G08390			AT1G68570	Potri.005G064100	AT5G64530.1	Potri.003G123700	AT1G12780.1		AT3G09500	5		AT2G16260	23		AT3G52490	AT3G49010		AT3G19800	AT1G54115		AT1G24070	AT2G35570		AT4G38960	AT5G10510
AT1G07130					AT3G49080	AT5G08480			AT1G68590	Potri.005G072600	AT4G33950.1	Potri.003G130700	AT1G63830.1		AT3G09630	5		AT2G16710	23		AT3G54270	AT3G49080		AT3G19840	AT1G54130		AT1G24100	AT2G35890		AT4G38970	AT5G10990
AT1G07140					AT3G49240	AT5G08560			AT1G68640	Potri.005G073100	AT1G17840.1	Potri.003G131800	AT4G01370.1		AT3G10850	5		AT2G17210	23		AT3G56580	AT3G49240		AT3G19850	AT1G54170		AT1G24120	AT2G35990		AT4G39230	AT5G14580
AT1G07150					AT3G49470	AT5G09460			AT1G68810	Potri.005G077200	AT5G65140.2	Potri.003G131900	AT5G52640.1		AT3G11400	5		AT2G17490	23		AT3G59490	AT3G49470		AT3G19910	AT1G54210		AT1G24170	AT2G36050		AT4G39660	AT5G20860
AT1G07160					AT3G49640	AT5G09480			AT1G68910	Potri.005G079000	AT5G10180.1	Potri.003G132000	AT1G63910.1		AT3G11510	5		AT2G17500	23		AT3G59900	AT3G49640		AT3G19970	AT1G54215		AT1G24180	AT2G36190		AT4G39680	AT5G21280
AT1G07170					AT3G49660	AT5G11540			AT1G68930	Potri.005G081000	AT4G02340.1	Potri.003G136000	AT5G53340.1		AT3G11940	5		AT2G17590	23		AT3G61080	AT3G49660		AT3G20475	AT1G54320		AT1G24190	AT2G36200		AT4G39860	AT5G22740
AT1G07180					AT3G49710	AT5G11710			AT1G68990	Potri.005G081800		Potri.003G140300	AT4G23885.1		AT3G12800	5		AT2G18193	23		AT3G61670	AT3G49710		AT3G20570	AT1G54340		AT1G24350	AT2G36330		AT4G40030	AT5G23690
AT1G07190					AT3G49750	AT5G11790			AT1G69020	Potri.005G088200	AT5G08350.1	Potri.003G143200	AT4G10840.1		AT3G14420	5		AT2G18840	23		AT4G00150	AT3G49750		AT3G20600	AT1G54520		AT1G24440	AT2G36350		AT5G01920	AT5G25530
AT1G07210					AT3G49890	AT5G12250			AT1G69040	Potri.005G088300	AT5G08350.1	Potri.003G143800	AT4G10810.1		AT3G15000	5		AT2G21090	23		AT4G00350	AT3G49890		AT3G20820	AT1G54540		AT1G24460	AT2G36580		AT5G02030	AT5G38530
AT1G07220					AT3G50620	AT5G12370			AT1G69290	Potri.005G088400	AT5G08350.1	Potri.003G144600	AT5G42000.1		AT3G15353	5		AT2G21840	23		AT4G03270	AT3G50620		AT3G20830	AT1G54610		AT1G24510	AT2G36640		AT5G02810	AT5G42340
AT1G07230					AT3G51010	AT5G12870			AT1G69330	Potri.005G088900	AT5G08340.2	Potri.003G145200	AT4G10790.1		AT3G15395	5		AT2G22030	23		AT4G04620	AT3G51010		AT3G21090	AT1G54790		AT1G24520	AT2G36650		AT5G03280	AT5G50290
AT1G07240					AT3G51320	AT5G12950			AT1G69350	Potri.005G089000	AT3G19970.1	Potri.003G147700	AT5G42090.1		AT3G15850	5		AT2G22610	23		AT4G04900	AT3G51320		AT3G21230	AT1G54820		AT1G24530	AT2G36660		AT5G03290	AT5G53920
AT1G07250					AT3G51670	AT5G13820			AT1G69480	Potri.005G094300	AT1G50200.1	Potri.003G151100	AT5G61580.1		AT3G16510	5		AT2G22905	23		AT4G13600	AT3G51670		AT3G21250	AT1G54920		AT1G24600	AT2G37320		AT5G03380	AT5G55730
AT1G07260					AT3G51800	AT5G14210			AT1G69550	Potri.005G094700	AT3G19800.1	Potri.003G151600	AT5G51220.1		AT3G16520	5		AT2G22950	23		AT4G17245	AT3G51800		AT3G21510	AT1G55080		AT1G24610	AT2G37420		AT5G03880	AT5G56590
AT1G07270					AT3G53580	AT5G14410			AT1G69680	Potri.005G098400	AT2G36650.1	Potri.003G151700	AT5G49720.1		AT3G18140	5		AT2G24165	23		AT4G17510	AT3G53580		AT3G21600	AT1G55090		AT1G24625	AT2G37440		AT5G04320	AT5G65500
AT1G07280					AT3G53880	AT5G14510			AT1G69770	Potri.005G108300	AT5G54380.1	Potri.003G156400	AT4G20160.1		AT3G18190	5		AT2G24610	23		AT4G18240	AT3G53880		AT3G21620	AT1G55160		AT1G24706	AT2G37590		AT5G04560	AT1G04280
AT1G07290					AT3G53900	AT5G14550			AT1G69800	Potri.005G108500	AT3G51370.1	Potri.003G159200	AT5G47900.1		AT3G18215	5		AT2G24930	23		AT4G18530	AT3G53900		AT3G21670	AT1G55265		AT1G24764	AT2G38280		AT5G04590	AT1G06440
AT1G07300					AT3G54080	AT5G14570			AT1G70090	Potri.005G112200	AT4G35000.1	Potri.003G161400	AT5G13390.1		AT3G18740	5		AT2G25680	23		AT4G20270	AT3G54080		AT3G21690	AT1G55270		AT1G25230	AT2G38460		AT5G04830	AT1G13040
AT1G07310					AT3G54540	AT5G15180			AT1G70180	Potri.005G112500	AT4G35987.1	Potri.003G161600	AT5G38895.2		AT3G22230	5		AT2G26180	23		AT4G21110	AT3G54540		AT3G21750	AT1G55300		AT1G25250	AT2G38840		AT5G05080	AT1G16030
AT1G07320					AT3G54560	AT5G15210			AT1G70190	Potri.005G113700	AT3G51240.1	Potri.003G162000	AT1G27440.1		AT3G23390	5		AT2G29220	23		AT4G21420	AT3G54560		AT3G21760	AT1G55320		AT1G25260	AT2G39180		AT5G05800	AT1G26760
AT1G07330					AT3G54610	AT5G15490			AT1G70210	Potri.005G113900	AT3G51240.1	Potri.003G162100	AT1G01630.1		AT3G23490	5		AT2G30200	23		AT4G21980	AT3G54610		AT3G22104	AT1G55535		AT1G25350	AT2G39230		AT5G06100	AT1G28530
AT1G07340					AT3G54630	AT5G15630			AT1G70370	Potri.005G114000	AT3G51240.1	Potri.003G164200	AT1G03080.1		AT3G24830	5		AT2G30370	23		AT4G24210	AT3G54630		AT3G22142	AT1G55550		AT1G25380	AT2G39560		AT5G06140	AT1G33240
AT1G07350					AT3G54670	AT5G15790			AT1G70505	Potri.005G117000	AT1G15380.1	Potri.003G165800	AT2G33510.1		AT3G24927	5		AT2G31425	23		AT4G25000	AT3G54670		AT3G22530	AT1G55620		AT1G25400	AT2G39790		AT5G06310	AT1G49430
AT1G07360					AT3G54750	AT5G16490			AT1G70570	Potri.005G117600	AT5G66320.1	Potri.003G167900	AT3G27010.1		AT3G25520	5		AT2G31720	23		AT4G26920	AT3G54750		AT3G22540	AT1G55730		AT1G25420	AT2G39800		AT5G06600	AT1G53140
AT1G07370					AT3G55010	AT5G16570			AT1G70620	Potri.005G118700	AT5G66390.1	Potri.003G168000	AT5G13110.1		AT3G26395	5		AT2G33880	23		AT4G28130	AT3G55010		AT3G22600	AT1G55750		AT1G25530	AT2G39830		AT5G06710	AT1G60620
AT1G07380					AT3G55170	AT5G16870			AT1G70750	Potri.005G122700	AT3G50870.1	Potri.003G169700	AT5G65070.1		AT3G26440	5		AT2G34890	23		AT4G28330	AT3G55170		AT3G22790	AT1G55790		AT1G25540	AT2G39930		AT5G06720	AT1G63810
AT1G07390					AT3G55200	AT5G16880			AT1G71000	Potri.005G124200	AT2G25737.1	Potri.003G170000	AT1G26310.1		AT3G27830	5		AT2G35075	23		AT4G30935	AT3G55200		AT3G22830	AT1G55910		AT1G25550	AT2G40030		AT5G07630	AT2G02150
AT1G07400					AT3G55380	AT5G17420			AT1G71070	Potri.005G124400	AT2G18470.1	Potri.003G172200	AT3G04280.1		AT3G27890	5		AT2G35570	23		AT4G31020	AT3G55380		AT3G23230	AT1G55930		AT1G25570	AT2G40210		AT5G07800	AT2G02980
AT1G07410					AT3G55400	AT5G17600			AT1G71160	Potri.005G124500	AT5G03970.1	Potri.003G173000	AT1G67350.1		AT3G28500	5		AT2G36200	23		AT4G33660	AT3G55400		AT3G23330	AT1G56200		AT1G26110	AT2G40670		AT5G07830	AT2G04560
AT1G07420					AT3G55605	AT5G18130			AT1G71350	Potri.005G125800	AT4G36710.1	Potri.003G173300	AT1G27920.1		AT3G28950	5		AT2G36580	23		AT4G33925	AT3G55605		AT3G23920	AT1G56420		AT1G26150	AT2G40680		AT5G08450	AT2G30200
AT1G07430					AT3G56100	AT5G18270			AT1G71400	Potri.005G126400	AT1G75080.1	Potri.003G173500	AT1G74110.1		AT3G32930	5		AT2G36660	23		AT4G34080	AT3G56100		AT3G24020	AT1G56423		AT1G26230	AT2G40720		AT5G08535	AT2G30933
AT1G07440					AT3G56120	AT5G18460			AT1G71420	Potri.005G128100	AT3G50770.1	Potri.003G173800	AT1G04630.1		AT3G43980	5		AT2G37420	23		AT4G35870	AT3G56120		AT3G24060	AT1G56460		AT1G26270	AT2G40740		AT5G09330	AT2G33530
AT1G07450					AT3G56270	AT5G18830			AT1G71450	Potri.005G134400	AT5G66880.1	Potri.003G175500			AT3G44010	5		AT2G37530	23		AT4G36450	AT3G56270		AT3G24320	AT1G56720		AT1G26300	AT2G40900		AT5G09650	AT2G37320
AT1G07460					AT3G56510	AT5G18900			AT1G71691	Potri.005G140700	AT4G36920.1	Potri.003G177700	AT2G32670.1		AT3G44110	5		AT2G37925	23		AT4G37740	AT3G56510		AT3G24503	AT1G57560		AT1G26410	AT2G41020		AT5G09900	AT2G42200
AT1G07470					AT3G56810	AT5G19870			AT1G71840	Potri.005G142100	AT1G10630.1	Potri.003G178000	AT3G24180.1		AT3G44310	5		AT2G39790	23		AT4G38590	AT3G56810		AT3G24520	AT1G57680		AT1G26440	AT2G41290		AT5G10010	AT2G44740
AT1G07480					AT3G56850	AT5G20580			AT1G71900	Potri.005G142300	AT4G37250.1	Potri.003G178100			AT3G44620	5		AT2G39830	23		AT4G39010	AT3G56850		AT3G24770	AT1G58060		AT1G26470	AT2G41890		AT5G10840	AT2G44830
AT1G07490					AT3G56860	AT5G23130			AT1G72160	Potri.005G148400	AT4G37750.1	Potri.003G178300			AT3G45600	5		AT2G40210	23		AT5G01370	AT3G56860		AT3G25560	AT1G58070		AT1G26550	AT2G41940		AT5G11260	AT2G47230
AT1G07500					AT3G56990	AT5G23340			AT1G72220	Potri.005G150600		Potri.003G181100	AT1G80780.1		AT3G46010	5		AT2G40680	23		AT5G02460	AT3G56990		AT3G25620	AT1G58110		AT1G26570	AT2G42090		AT5G11390	AT3G05340
AT1G07510					AT3G57150	AT5G23400			AT1G72330	Potri.005G150700	AT3G57390.1	Potri.003G189000			AT3G46040	5		AT2G42570	23		AT5G02490	AT3G57150		AT3G25882	AT1G58170		AT1G26580	AT2G42200		AT5G11500	AT3G10690
AT1G07520					AT3G57220	AT5G23550			AT1G72390	Potri.005G153300	AT4G24500.2	Potri.003G194700	AT3G56710.1		AT3G46620	5		AT2G42820	23		AT5G02570	AT3G57220		AT3G26350	AT1G58250		AT1G26620	AT2G42560		AT5G12040	AT3G16610
AT1G07530					AT3G57290	AT5G23750			AT1G72430	Potri.005G156500		Potri.003G194800	AT5G13530.1		AT3G46845	5		AT2G44280	23		AT5G04900	AT3G57290		AT3G26510	AT1G58290		AT1G26630	AT2G42570		AT5G12230	AT3G21465
AT1G07540					AT3G57490	AT5G23800			AT1G72560	Potri.005G173400	AT1G75710.1	Potri.003G197900	AT5G13480.1		AT3G47000	5		AT2G44590	23		AT5G04980	AT3G57490		AT3G26935	AT1G58370		AT1G26670	AT2G42620		AT5G13180	AT3G22880
AT1G07550					AT3G57560	AT5G23870			AT1G72790	Potri.005G173900	AT1G77700.1	Potri.003G198200	AT2G11890.1		AT3G47965	5		AT2G44930	23		AT5G13880	AT3G57560		AT3G27027	AT1G58400		AT1G26690	AT2G43040		AT5G13340	AT3G46750
AT1G07560					AT3G57830	AT5G24390			AT1G72820	Potri.005G174600	AT2G41705.1	Potri.003G205900	AT3G02645.1		AT3G48140	5		AT2G44980	23		AT5G14710	AT3G57830		AT3G27030	AT1G58420		AT1G26770	AT2G43870		AT5G13650	AT3G56570
AT1G07570					AT3G58100	AT5G24510			AT1G72990	Potri.005G174800	AT1G77680.1	Potri.003G217700	AT1G55270.1		AT3G48180	5		AT2G45135	23		AT5G14890	AT3G58100		AT3G28150	AT1G59590		AT1G26800	AT2G44030		AT5G14170	AT3G60210
AT1G07590					AT3G58140	AT5G24570			AT1G73080	Potri.005G177600	AT1G21830.1	Potri.003G222300	AT5G56510.1		AT3G48930	5		AT2G46308	23		AT5G16450	AT3G58140		AT3G28345	AT1G59610		AT1G26820	AT2G44590		AT5G14260	AT3G63140
AT1G07590					AT3G58180	AT5G25280			AT1G73100	Potri.005G178800		Potri.003G223000	AT5G56360.1		AT3G49910	5		AT2G47750	23		AT5G16520	AT3G58180		AT3G28960	AT1G59650		AT1G26830	AT2G44740		AT5G14320	AT4G13690
AT1G07600					AT3G58470	AT5G26330			AT1G73150	Potri.005G180300	AT3G19910.1	Potri.003G223100	AT5G56350.1		AT3G52230	5		AT3G01080	23		AT5G17980	AT3G58470		AT3G29590	AT1G59750		AT1G26850	AT2G44830		AT5G14420	AT4G16141
AT1G07610					AT3G58510	AT5G27710			AT1G73170	Potri.005G181600	AT1G77380.1	Potri.003G223800	AT1G55550.1		AT3G52590	5		AT3G01516	23		AT5G18650	AT3G58510		AT3G29770	AT1G59820		AT1G26880	AT2G44930		AT5G14460	AT4G25315
AT1G07620					AT3G58540	AT5G34850			AT1G73220	Potri.005G181800	AT1G11050.1	Potri.004G001800	AT1G12020.1		AT3G53430	5		AT3G05327	23		AT5G35670	AT3G58540		AT3G30340	AT1G59870		AT1G26910	AT2G44980		AT5G15460	AT4G26055
AT1G07630					AT3G58560	AT5G35080			AT1G73350	Potri.005G183400	AT4G21470.1	Potri.004G001900	AT1G62400.1		AT3G53740	5		AT3G05695	23		AT5G35740	AT3G58560		AT3G30380	AT1G59900		AT1G27100	AT2G45030		AT5G15740	AT4G30150
AT1G07640					AT3G58660	AT5G35750			AT1G73380	Potri.005G183500		Potri.004G002500	AT3G25070.1		AT3G53870	5		AT3G05730	23		AT5G37620	AT3G58660		AT3G30841	AT1G59960		AT1G27210	AT2G45870		AT5G15790	AT4G33160
AT1G07650					AT3G58700	AT5G35960			AT1G73390	Potri.005G184000		Potri.004G002800	AT1G05000.1		AT3G53890	5		AT3G05820	23		AT5G37710	AT3G58700		AT3G42170	AT1G60060		AT1G27300	AT2G46190		AT5G15900	AT5G06550
AT1G07660					AT3G58840	AT5G36260			AT1G73470	Potri.005G185800	AT1G77020.1	Potri.004G005900	AT4G22120.1		AT3G54600	5		AT3G06460	23		AT5G38080	AT3G58840		AT3G42640	AT1G60160		AT1G27310	AT2G46310		AT5G16450	AT5G15800
AT1G07670					AT3G59390	AT5G37310			AT1G73480	Potri.005G191700	AT1G21200.1	Potri.004G006000	AT4G22120.1		AT3G54900	5		AT3G06585	23		AT5G39230	AT3G59390		AT3G43790	AT1G60190		AT1G27320	AT2G46410		AT5G17230	AT5G18840
AT1G07680					AT3G59410	AT5G38310			AT1G73740	Potri.005G192400	AT1G76900.1	Potri.004G009600	AT1G11860.1		AT3G56360	5		AT3G07250	23		AT5G40260	AT3G59410		AT3G44160	AT1G60420		AT1G27340	AT2G46630		AT5G17300	AT5G23310
AT1G07690					AT3G59650	AT5G38610			AT1G73750	Potri.005G201100	AT3G58830.1	Potri.004G010900	AT1G11800.1		AT3G56910	5		AT3G07370	23		AT5G40440	AT3G59650		AT3G44735	AT1G60430		AT1G27350	AT2G46790		AT5G17770	AT5G27220
AT1G07700					AT3G59670	AT5G38900			AT1G73820	Potri.005G202600	AT2G42920.1	Potri.004G013400	AT1G11790.1		AT3G58510	5		AT3G07945	23		AT5G40580	AT3G59670		AT3G45080	AT1G60560		AT1G27370	AT2G47130		AT5G18460	AT5G40480
AT1G07705					AT3G59800	AT5G39350			AT1G73930	Potri.005G203500	AT3G59100.1	Potri.004G013600	AT1G11740.1		AT3G58660	5		AT3G07970	23		AT5G43590	AT3G59800		AT3G45140	AT1G60710		AT1G27380	AT2G47160		AT5G18580	AT5G40820
AT1G07720					AT3G59820	AT5G39380			AT1G73960	Potri.005G206400	AT5G36930.2	Potri.004G024600	AT4G23180.1		AT3G58730	5		AT3G08140	23		AT5G51070	AT3G59820		AT3G46640	AT1G60810		AT1G27400	AT2G47230		AT5G18610	AT5G42480
AT1G07730					AT3G59980	AT5G39760			AT1G73965	Potri.005G208600	AT4G09820.1	Potri.004G026800	AT1G61620.1		AT3G58970	5		AT3G08255	23		AT5G52260	AT3G59980		AT3G47990	AT1G61040		AT1G27430	AT2G47280		AT5G18620	AT5G43810
AT1G07740					AT3G60040	AT5G40020			AT1G74190	Potri.005G209300		Potri.004G028000	AT4G21380.1		AT3G58990	5		AT3G09080	23		AT5G53450	AT3G60040		AT3G48080	AT1G61065		AT1G27435	AT2G47300		AT5G18800	AT5G47020
AT1G07740					AT3G60360	AT5G40470			AT1G74250	Potri.005G214000	AT1G03070.1	Potri.004G030700	AT1G61720.1		AT3G59760	5		AT3G09240	23		AT5G55640	AT3G60360		AT3G48190	AT1G61240		AT1G27440	AT2G47340		AT5G18850	AT5G47580
AT1G07745					AT3G60740	AT5G40740			AT1G74360	Potri.005G221500	AT3G53820.1	Potri.004G033600	AT1G11260.1		AT3G60080	5		AT3G09485	23		AT5G55730	AT3G60740		AT3G48425	AT1G61250		AT1G27450	AT2G47750		AT5G18940	AT5G57450
AT1G07750					AT3G60770	AT5G41180			AT1G74520	Potri.005G222300	AT1G06620.1	Potri.004G034100	AT4G05020.1		AT3G60245	5		AT3G09660	23		AT5G56180	AT3G60770		AT3G48660	AT1G61260		AT1G27510	AT3G01080		AT5G19440	AT5G64320
AT1G07770					AT3G60830	AT5G42560			AT1G74850	Potri.005G224200	AT2G20500.1	Potri.004G034300			AT3G60480	5		AT3G09670	23		AT5G57110	AT3G60830		AT3G48770	AT1G61330		AT1G27520	AT3G01630		AT5G19485	AT1G13630
AT1G07780					AT3G60880	AT5G42690			AT1G74910	Potri.005G228000	AT1G75250.1	Potri.004G035700	AT1G61260.1		AT3G61110	5		AT3G09780	23		AT5G57130	AT3G60880		AT3G49110	AT1G61590		AT1G27530	AT3G02040		AT5G19590	AT1G20925
AT1G07790					AT3G60980	AT5G43070			AT1G74920	Potri.005G228300	AT1G47271.1	Potri.004G039000	AT4G21660.1		AT3G61470	5		AT3G10310	23		AT5G57160	AT3G60980		AT3G49120	AT1G61620		AT1G27630	AT3G02100		AT5G19900	AT1G27500
AT1G07795					AT3G61100	AT5G44030			AT1G74950	Potri.005G228400	AT1G75260.1	Potri.004G039100	AT2G20780.1		AT3G62250	5		AT3G10390	23		AT5G58600	AT3G61100		AT3G49180	AT1G61690		AT1G27650	AT3G02125		AT5G20250	AT1G48360
AT1G07810					AT3G61620	AT5G44750			AT1G75010	Potri.005G229500	AT5G42800.1	Potri.004G039700	AT3G51000.1		AT3G62530	5		AT3G10600	23		AT5G61250	AT3G61620		AT3G49190	AT1G61720		AT1G27690	AT3G03910		AT5G20900	AT1G55320
AT1G07820					AT3G61650	AT5G45020			AT1G75030	Potri.005G232400	AT1G19715.3	Potri.004G040500	AT2G47960.1		AT3G62870	5		AT3G10690	23		AT5G61360	AT3G61650		AT3G49290	AT1G61790		AT1G27730	AT3G04020		AT5G21930	AT2G01260
AT1G07830					AT3G62060	AT5G45710			AT1G75060	Potri.005G232500	AT1G19715.3	Potri.004G042700	AT4G03510.1		AT3G63520	5		AT3G11070	23		AT5G62940	AT3G62060		AT3G49780	AT1G62330		AT1G27850	AT3G04030		AT5G22010	AT2G02540
AT1G07840					AT3G62310	AT5G45970			AT1G75100	Potri.005G237200	AT1G75580.1	Potri.004G044100	AT1G28240.1		AT4G00100	5		AT3G11260	23		AT5G62950	AT3G62310		AT3G49810	AT1G62350		AT1G27970	AT3G04340		AT5G22850	AT2G03480
AT1G07850					AT3G63130	AT5G46115			AT1G75130	Potri.005G241500	AT1G75820.1	Potri.004G044900	AT1G28270.1		AT4G01070	5		AT3G11385	23		AT5G63060	AT3G63130		AT3G50120	AT1G62390		AT1G27980	AT3G04870		AT5G22875	AT2G05755
AT1G07860					AT3G63390	AT5G46340			AT1G75140	Potri.005G244700	AT1G60420.1	Potri.004G047800	AT3G57430.1		AT4G01480	5		AT3G11390	23		AT5G64480	AT3G63390		AT3G50140	AT1G62400		AT1G28060	AT3G04990		AT5G23090	AT2G16460
AT1G07870					AT3G63410	AT5G46910			AT1G75230	Potri.005G245900	AT2G16980.2	Potri.004G048200			AT4G01610	5		AT3G12750	23		AT5G65040	AT3G63410		AT3G50150	AT1G62710		AT1G28080	AT3G05180		AT5G23360	AT2G43040
AT1G07880					AT4G00310	AT5G47180			AT1G75670	Potri.005G246600	AT1G53470.1	Potri.004G048700	AT1G28420.1		AT4G02230	5		AT3G12870	23		AT2G07699	AT4G00310		AT3G50160	AT1G62990		AT1G28100	AT3G05690		AT5G23540	AT3G02100
AT1G07890					AT4G00440	AT5G47635			AT1G75980	Potri.005G256300	AT4G10465.1	Potri.004G049200	AT5G46080.1		AT4G02715	5		AT3G13170	23		AT2G07725	AT4G00440		AT3G50170	AT1G63120		AT1G28110	AT3G05730		AT5G23570	AT3G05940
AT1G07910					AT4G00620	AT5G47730			AT1G76140	Potri.005G256600	AT1G76450.1	Potri.004G050100			AT4G02770	5		AT3G13590	23		AT2G07731	AT4G00620		AT3G50180	AT1G63220		AT1G28140	AT3G05820		AT5G23575	AT3G49420
AT1G07920					AT4G00630	AT5G47820			AT1G76360	Potri.005G257200	AT1G76500.1	Potri.004G050200	AT2G33860.1		AT4G03060	5		AT3G14300	23		AT2G07711	AT4G00630		AT3G50700	AT1G63260		AT1G28190	AT3G05940		AT5G23680	AT4G00500
AT1G07930					AT4G01210	AT5G48640			AT1G76390	Potri.005G258500	AT1G20960.1	Potri.004G050800	AT1G28490.1		AT4G03260	5		AT3G14510	23		AT2G07741	AT4G01210		AT3G50770	AT1G63300		AT1G28210	AT3G05960		AT5G23850	AT4G14240
AT1G07940					AT4G01560	AT5G48740			AT1G76400	Potri.006G001900	AT4G05030.1	Potri.004G052900	AT2G34010.1		AT4G04410	5		AT3G14560	23		AT2G07718	AT4G01560		AT3G50810	AT1G63440		AT1G28250	AT3G06020		AT5G24120	AT4G17920
AT1G07950					AT4G02010	AT5G48910			AT1G76440	Potri.006G002000	AT4G05030.1	Potri.004G053000	AT2G33990.1		AT4G04610	5		AT3G14680	23		AT2G07687	AT4G02010		AT3G50870	AT1G63500		AT1G28280	AT3G06360		AT5G24165	AT4G18050
AT1G07960					AT4G02060	AT5G49060			AT1G76460	Potri.006G005900	AT3G42640.1	Potri.004G053300	AT1G28960.2		AT4G04692	5		AT3G15140	23		AT2G07682	AT4G02060		AT3G50940	AT1G63690		AT1G28290	AT3G06460		AT5G24490	AT4G28640
AT1G07970					AT4G02750	AT5G49460			AT1G76490	Potri.006G006000	AT4G16370.1	Potri.004G053500	AT1G28680.1		AT4G04830	5		AT3G15310	23		AT2G07696	AT4G02750		AT3G50950	AT1G63700		AT1G28327	AT3G06980		AT5G24500	AT4G39810
AT1G07980					AT4G02930	AT5G49570			AT1G76730	Potri.006G006800	AT1G05300.1	Potri.004G058900	AT1G29200.2		AT4G05180	5		AT3G16360	23		AT2G07695	AT4G02930		AT3G51240	AT1G63770		AT1G28330	AT3G07250		AT5G25060	AT5G11100
AT1G07990					AT4G04870	AT5G49690			AT1G76760	Potri.006G006900	AT3G12750.1	Potri.004G059600	AT4G18780.1		AT4G09320	5		AT3G16432	23		AT1G27180	AT4G04870		AT3G51370	AT1G63830		AT1G28400	AT3G07260		AT5G25190	AT5G12370
AT1G08000					AT4G05190	AT5G49710			AT1G76810	Potri.006G007900		Potri.004G062000	AT1G17030.1		AT4G09830	5		AT3G17360	23		AT2G45260	AT4G05190		AT3G51680	AT1G63850		AT1G28420	AT3G07370		AT5G25260	AT5G14610
AT1G08010					AT4G05400	AT5G49720			AT1G76860	Potri.006G008200	AT1G79480.1	Potri.004G067100	AT1G54540.1		AT4G10450	5		AT3G17380	23		AT1G04000	AT4G05400		AT3G51740	AT1G63910		AT1G28440	AT3G07490		AT5G25265	AT5G15120
AT1G08020					AT4G05410	AT5G49800			AT1G76890	Potri.006G009300		Potri.004G068400	AT2G25720.1		AT4G11240	5		AT3G17520	23		AT1G05385	AT4G05410		AT3G51750	AT1G64230		AT1G28470	AT3G07530		AT5G26667	AT5G33370
AT1G08040					AT4G05420	AT5G49900			AT1G76980	Potri.006G009800	AT3G51970.1	Potri.004G073400			AT4G12030	5		AT3G17530	23		AT1G08550	AT4G05420		AT3G51860	AT1G64260		AT1G28490	AT3G07540		AT5G27240	AT5G43140
AT1G08050					AT4G05450	AT5G50420			AT1G77010	Potri.006G011200	AT5G45480.1	Potri.004G074900	AT1G65930.1		AT4G12800	5		AT3G17760	23		AT1G09340	AT4G05450		AT3G51970	AT1G64280		AT1G28520	AT3G07970		AT5G27360	AT5G48940
AT1G08060					AT4G05460	AT5G51890			AT1G77030	Potri.006G012400	AT5G45540.1	Potri.004G078400	AT1G70530.1		AT4G13770	5		AT3G19050	23		AT1G10970	AT4G05460		AT3G52490	AT1G64290		AT1G28580	AT3G08800		AT5G27380	AT5G51640
AT1G08065					AT4G07400	AT5G52560			AT1G77170	Potri.006G013500	AT5G45480.1	Potri.004G081100	AT3G12740.1		AT4G13940	5		AT3G19055	23		AT1G11100	AT4G07400		AT3G52600	AT1G64610		AT1G28670	AT3G09000		AT5G27450	AT1G58060
AT1G08070					AT4G08220	AT5G53590			AT1G77180	Potri.006G014100	AT1G53430.1	Potri.004G082800	AT5G37510.2		AT4G14040	5		AT3G19590	23		AT1G11210	AT4G08220		AT3G53420	AT1G64720		AT1G28680	AT3G09080		AT5G27470	AT1G70330
AT1G08080					AT4G08360	AT5G54570			AT1G77360	Potri.006G015300	AT4G16480.1	Potri.004G089200	AT3G03430.1		AT4G14320	5		AT3G20150	23		AT1G12610	AT4G08360		AT3G53480	AT1G64860		AT1G29040	AT3G09240		AT5G27650	AT2G02390
AT1G08090					AT4G08460	AT5G54670			AT1G77380	Potri.006G016800	AT5G35740.1	Potri.004G090000	AT1G24230.1		AT4G14410	5		AT3G20395	23		AT1G14090	AT4G08460		AT3G53720	AT1G64890		AT1G29050	AT3G09550		AT5G27660	AT3G21530
AT1G08100					AT4G08590	AT5G54690			AT1G77410	Potri.006G018400	AT4G16380.1	Potri.004G091100	AT1G23170.2		AT4G14615	5		AT3G21110	23		AT1G14340	AT4G08590		AT3G53810	AT1G64940		AT1G29060	AT3G09660		AT5G28840	AT3G52470
AT1G08105					AT4G09140	AT5G55550			AT1G77620	Potri.006G018500		Potri.004G092300			AT4G14716	5		AT3G21150	23		AT1G15380	AT4G09140		AT3G53820	AT1G65020		AT1G29070	AT3G09670		AT5G34850	AT3G57620
AT1G08110					AT4G09800	AT5G55950			AT1G77660	Potri.006G018700	AT4G16380.1	Potri.004G092800	AT2G01300.1		AT4G15000	5		AT3G21900	23		AT1G18060	AT4G09800		AT3G53960	AT1G65320		AT1G29080	AT3G09780		AT5G35170	AT4G11680
AT1G08130					AT4G09810	AT5G55970			AT1G77670	Potri.006G018900	AT4G16380.2	Potri.004G095100	AT1G66810.1		AT4G15770	5		AT3G21937	23		AT1G18570	AT4G09810		AT3G54040	AT1G65380		AT1G29200	AT3G09790		AT5G35330	AT4G26930
AT1G08135					AT4G10480	AT5G56270			AT1G78020	Potri.006G019100	AT4G16380.1	Potri.004G099100	AT1G67070.1		AT4G16720	5		AT3G22400	23		AT1G19530	AT4G10480		AT3G54070	AT1G65430		AT1G29220	AT3G10310		AT5G35753	AT4G29090
AT1G08170					AT4G10620	AT5G57070			AT1G78100	Potri.006G019500	AT4G16380.2	Potri.004G099800	AT5G16110.1		AT4G16830	5		AT3G23630	23		AT1G19540	AT4G10620		AT3G54800	AT1G65520		AT1G29240	AT3G10390		AT5G37020	AT1G09960
AT1G08180					AT4G10710	AT5G57080			AT1G78380	Potri.006G020500	AT4G16380.1	Potri.004G101200	AT1G67140.1		AT4G17170	5		AT3G24140	23		AT1G21050	AT4G10710		AT3G55120	AT1G65610		AT1G29310	AT3G10600		AT5G37055	AT1G12530
AT1G08190					AT4G10750	AT5G57670			AT1G78560	Potri.006G026200	AT5G13750.1	Potri.004G105200	AT5G38560.1		AT4G17340	5		AT3G24280	23		AT1G21410	AT4G10750		AT3G55240	AT1G65660		AT1G29395	AT3G10680		AT5G37370	AT1G26480
AT1G08200					AT4G10760	AT5G57680			AT1G78570	Potri.006G031200	AT1G15780.1	Potri.004G105400	AT5G15880.1		AT4G18100	5		AT3G24390	23		AT1G21450	AT4G10760		AT3G55370	AT1G65720		AT1G29400	AT3G10690		AT5G37480	AT1G64870
AT1G08210					AT4G11120	AT5G57770			AT1G78770	Potri.006G037000	AT1G73590.1	Potri.004G106800	AT3G02470.1		AT4G18730	5		AT3G24650	23		AT1G22830	AT4G11120		AT3G55646	AT1G65730		AT1G29430	AT3G10710		AT5G37540	AT2G18840
AT1G08220					AT4G11160	AT5G58120			AT1G78922	Potri.006G037900		Potri.004G112200	AT1G77840.1		AT4G20440	5		AT3G24675	23		AT1G22985	AT4G11160		AT3G56400	AT1G65840		AT1G29470	AT3G10900		AT5G37710	AT2G32415
AT1G08230					AT4G11420	AT5G58540			AT1G79050	Potri.006G038600	AT2G41200.1	Potri.004G112400	AT5G15710.1		AT4G21620	5		AT3G25080	23		AT1G26800	AT4G11420		AT3G56720	AT1G65930		AT1G29500	AT3G11200		AT5G37780	AT3G04490
AT1G08250					AT4G11950	AT5G58970			AT1G79070	Potri.006G039300	AT3G11340.1	Potri.004G118400	AT1G26580.1		AT4G21860	5		AT3G25727	23		AT1G30840	AT4G11950		AT3G56770	AT1G66170		AT1G29520	AT3G11390		AT5G38280	AT3G48950
AT1G08260					AT4G12060	AT5G59050			AT1G79090	Potri.006G039900	AT3G56720.2	Potri.004G118900	AT3G02090.1		AT4G22160	5		AT3G25950	23		AT1G42970	AT4G12060		AT3G56900	AT1G66200		AT1G29530	AT3G11860		AT5G38410	AT3G49030
AT1G08270					AT4G12640	AT5G59290			AT1G79220	Potri.006G042900	AT3G50180.1	Potri.004G119000	AT5G15530.1		AT4G22200	5		AT3G26050	23		AT1G45474	AT4G12640		AT3G57230	AT1G66740		AT1G29650	AT3G12420		AT5G38700	AT4G16970
AT1G08280					AT4G13120	AT5G59400			AT1G79270	Potri.006G043300		Potri.004G119700	AT3G02100.1		AT4G22220	5		AT3G26160	23		AT1G48690	AT4G13120		AT3G57390	AT1G66810		AT1G29700	AT3G12750		AT5G38830	AT4G17760
AT1G08310					AT4G13140	AT5G59845			AT1G79280	Potri.006G047400	AT4G20990.1	Potri.004G123700	AT5G08060.1		AT4G23100	5		AT3G26250	23		AT1G49320	AT4G13140		AT3G57540	AT1G66920		AT1G29750	AT3G12850		AT5G38840	AT4G18465
AT1G08315					AT4G13170	AT5G60020			AT1G79350	Potri.006G048200	AT2G15490.1	Potri.004G126500	AT5G15210.1		AT4G23630	5		AT3G26260	23		AT1G49470	AT4G13170		AT3G57670	AT1G67070		AT1G29770	AT3G12870		AT5G39890	AT5G06250
AT1G08320					AT4G13710	AT5G60490			AT1G79420	Potri.006G050300	AT2G41810.1	Potri.004G126800	AT5G39785.1		AT4G24690	5		AT3G26480	23		AT1G49570	AT4G13710		AT3G58060	AT1G67140		AT1G29900	AT3G12890		AT5G40190	AT5G17250
AT1G08340					AT4G13720	AT5G60660			AT1G79440	Potri.006G051800	AT2G34690.1	Potri.004G127400	AT5G39570.1		AT4G24820	5		AT3G27290	23		AT1G56600	AT4G13720		AT3G58830	AT1G67170		AT1G29910	AT3G13140		AT5G40490	AT5G25400
AT1G08350					AT4G13780	AT5G60720			AT1G79630	Potri.006G054700	AT3G53720.1	Potri.004G132300	AT1G30000.1		AT4G25890	5		AT3G28220	23		AT1G60270	AT4G13780		AT3G59010	AT1G67190		AT1G29920	AT3G13170		AT5G41020	AT5G38970
AT1G08360					AT4G14490	AT5G60860			AT1G79650	Potri.006G058700	AT5G06850.1	Potri.004G132600	AT2G34580.1		AT4G26840	5		AT3G28390	23		AT1G60680	AT4G14490		AT3G59030	AT1G67300		AT1G29930	AT3G13590		AT5G41210	AT5G42330
AT1G08370					AT4G14700	AT5G60940			AT1G79740	Potri.006G060900	AT1G80530.1	Potri.004G132900	AT5G46210.1		AT4G26850	5		AT3G28680	23		AT1G61280	AT4G14700		AT3G59100	AT1G67330		AT1G29950	AT3G13690		AT5G41340	AT5G42655
AT1G08380					AT4G14900	AT5G61340			AT1G79750	Potri.006G066400	AT5G52600.1	Potri.004G133700	AT5G23490.1		AT4G26860	5		AT3G28800	23		AT1G61290	AT4G14900		AT3G59140	AT1G67350		AT1G29980	AT3G13810		AT5G41700	AT5G60040
AT1G08390					AT4G15090	AT5G62150			AT1G79830	Potri.006G066500	AT5G20400.1	Potri.004G135000	AT5G23550.1		AT4G27090	5		AT3G28865	23		AT1G64105	AT4G15090		AT3G59310	AT1G67370		AT1G30000	AT3G13830		AT5G42200	AT5G60760
AT1G08410					AT4G15640	AT5G62380			AT1G79840	Potri.006G067400	AT5G20230.1	Potri.004G135200	AT4G15093.1		AT4G27130	5		AT3G29050	23		AT1G64590	AT4G15640		AT3G59410	AT1G67410		AT1G30120	AT3G14300		AT5G43130
AT1G08420					AT4G15770	AT5G62500			AT1G79870	Potri.006G067500	AT2G26600.1	Potri.004G136200			AT4G27580	5		AT3G29639	23		AT1G64660	AT4G15770		AT3G60450	AT1G67480		AT1G30200	AT3G14510		AT5G43150
AT1G08430					AT4G15880	AT5G62880			AT1G79915	Potri.006G068200	AT5G20190.1	Potri.004G137400			AT4G28440	5		AT3G29695	23		AT1G64740	AT4G15880		AT3G60470	AT1G67510		AT1G30210	AT3G14560		AT5G43700
AT1G08450					AT4G15890	AT5G62900			AT1G80030	Potri.006G073800	AT4G29920.1	Potri.004G137500			AT4G29870	5		AT3G30170	23		AT1G68010	AT4G15890		AT3G60690	AT1G67540		AT1G30230	AT3G14680		AT5G43970
AT1G08460					AT4G16120	AT5G64340			AT1G80080	Potri.006G076900	AT4G30110.1	Potri.004G138800			AT4G30010	5		AT3G30211	23		AT1G68620	AT4G16120		AT3G60720	AT1G67570		AT1G30270	AT3G14850		AT5G44200
AT1G08470					AT4G16650	AT5G64390			AT1G80150	Potri.006G077000	AT2G19090.1	Potri.004G142400	AT2G03550.1		AT4G30450	5		AT3G30465	23		AT1G69850	AT4G16650		AT3G60730	AT1G67730		AT1G30380	AT3G15140		AT5G44280
AT1G08480					AT4G17520	AT5G64690			AT1G80260	Potri.006G077700		Potri.004G142800	AT1G19190.1		AT4G31480	5		AT3G30570	23		AT1G72070	AT4G17520		AT3G61250	AT1G67785		AT1G30400	AT3G15310		AT5G44800
AT1G08490					AT4G17610	AT5G64850			AT1G80400	Potri.006G082000	AT2G28780.1	Potri.004G142900	AT1G19190.1		AT4G31700	5		AT3G30630	23		AT1G72810	AT4G17610		AT3G61930	AT1G67850		AT1G30530	AT3G15352		AT5G45190
AT1G08500					AT4G17960	AT5G64880			AT1G80410	Potri.006G082600		Potri.004G150600	AT3G18870.1		AT4G32040	5		AT3G30660	23		AT1G73390	AT4G17960		AT3G62040	AT1G67920		AT1G30580	AT3G15357		AT5G45360
AT1G08510					AT4G18820	AT5G65110			AT1G80420	Potri.006G084200	AT5G02460.1	Potri.004G150700	AT3G18860.1		AT4G32150	5		AT3G30685	23		AT1G76460	AT4G18820		AT3G62120	AT1G68070		AT1G30630	AT3G15550		AT5G46020
AT1G08520					AT4G19130	AT5G65290			AT1G80550	Potri.006G088100	AT5G02140.1	Potri.004G151800	AT4G15310.1		AT4G32940	5		AT3G30721	23		AT1G76800	AT4G19130		AT3G62200	AT1G68140		AT1G30760	AT3G15602		AT5G46630
AT1G08540					AT4G19540	AT5G66310			AT1G80660	Potri.006G088400	AT2G37710.1	Potri.004G153400	AT3G18820.1		AT4G33010	5		AT3G30750	23		AT1G78090	AT4G19540		AT3G62290	AT1G68320		AT1G30810	AT3G15680		AT5G47390
AT1G08550					AT4G20430	AT5G66330			AT1G80760	Potri.006G088600	AT2G37710.1	Potri.004G156000	AT4G34530.1		AT4G33250	5		AT3G30811	23		AT1G78270	AT4G20430		AT3G62760	AT1G68370		AT1G30820	AT3G15990		AT5G47660
AT1G08560					AT4G20440	AT5G67210			AT1G80770	Potri.006G093300	AT2G37925.1	Potri.004G156100	AT2G21620.1		AT4G33670	5		AT3G30831	23		AT2G03540	AT4G20440		AT3G62860	AT1G68390		AT1G30840	AT3G16200		AT5G47690
AT1G08570					AT4G20980	AT5G67230			AT1G80840	Potri.006G093400	AT1G53540.1	Potri.004G156900	AT4G39220.1		AT4G34190	5		AT3G30832	23		AT2G16990	AT4G20980		AT3G62950	AT1G68430		AT1G30880	AT3G16320		AT5G47720
AT1G08580					AT4G21060	AT1G06090			AT1G80940	Potri.006G095400	AT2G38000.1	Potri.004G158400	AT4G39140.1		AT4G34200	5		AT3G30846	23		AT2G18915	AT4G21060		AT3G63110	AT1G68550		AT1G30890	AT3G16360		AT5G47760
AT1G08590					AT4G21140	AT1G14185			AT1G80950	Potri.006G097700	AT3G09032.1	Potri.004G160400	AT4G39080.1		AT4G34350	5		AT3G31970	23		AT2G20410	AT4G21140		AT3G63380	AT1G68585		AT1G30900	AT3G16370		AT5G48160
AT1G08600					AT4G21460	AT1G23460			AT2G01130	Potri.006G098500		Potri.004G161000	AT4G39070.1		AT4G34640	5		AT3G32047	23		AT2G21560	AT4G21460		AT4G00290	AT1G68680		AT1G30970	AT3G16580		AT5G48385
AT1G08610					AT4G22670	AT1G24610			AT2G01170	Potri.006G098600		Potri.004G161100	AT4G39050.1		AT4G35230	5		AT3G32091	23		AT2G21960	AT4G22670		AT4G00770	AT1G68725		AT1G31070	AT3G16610		AT5G48560
AT1G08620					AT4G23440	AT1G29550			AT2G01275	Potri.006G102600	AT5G01310.1	Potri.004G161300	AT4G34660.1		AT4G35450	5		AT3G32092	23		AT2G22800	AT4G23440		AT4G01410	AT1G68820		AT1G31130	AT3G17070		AT5G48730
AT1G08630					AT4G23620	AT5G33210			AT2G01390	Potri.006G104100	AT2G38310.1	Potri.004G162800	AT2G21300.1		AT4G35490	5		AT3G32164	23		AT2G22990	AT4G23620		AT4G02195	AT1G68940		AT1G31150	AT3G17310		AT5G49230
AT1G08640					AT4G23820	AT1G51550			AT2G01440	Potri.006G107700	AT2G30400.1	Potri.004G163200	AT2G21270.1		AT4G36130	5		AT3G32200	23		AT2G26690	AT4G23820		AT4G02340	AT1G69060		AT1G31280	AT3G17340		AT5G49360
AT1G08650					AT4G23840	AT1G55270			AT2G01818	Potri.006G112200	AT5G01990.1	Potri.004G163400	AT4G34720.1		AT4G37830	5		AT3G32360	23		AT2G30080	AT4G23840		AT4G02370	AT1G69340		AT1G31300	AT3G17360		AT5G49540
AT1G08660					AT4G23950	AT1G57980			AT2G01930	Potri.006G122800	AT5G03450.1	Potri.004G167400	AT2G21190.1		AT4G38460	5		AT3G33160	23		AT2G31790	AT4G23950		AT4G02570	AT1G69370		AT1G31320	AT3G17380		AT5G49650
AT1G08670					AT4G24390	AT1G59840			AT2G01980	Potri.006G127900	AT5G03230.1	Potri.004G168000	AT2G21170.1		AT4G38680	5		AT3G33163	23		AT2G32800	AT4G24390		AT4G02940	AT1G69380		AT1G31330	AT3G17520		AT5G49810
AT1G08680					AT4G24470	AT1G66700			AT2G02070	Potri.006G132400	AT2G28550.3	Potri.004G168100	AT3G19860.2		AT4G38740	5		AT3G33293	23		AT2G35660	AT4G24470		AT4G03230	AT1G69390		AT1G31350	AT3G17760		AT5G49930
AT1G08680					AT4G24530	AT2G26750			AT2G02220	Potri.006G137200	AT5G20810.1	Potri.004G168400	AT2G21150.1		AT4G38800	5		AT3G42054	23		AT2G37460	AT4G24530		AT4G03260	AT1G69600		AT1G31490	AT3G17980		AT5G50130
AT1G08700					AT4G24780	AT2G38330			AT2G02370	Potri.006G137800	AT5G20740.1	Potri.004G172500	AT4G34940.1		AT4G39200	5		AT3G42060	23		AT2G38600	AT4G24780		AT4G03270	AT1G69640		AT1G31580	AT3G18260		AT5G50320
AT1G08720					AT4G25320	AT1G61270			AT2G02960	Potri.006G139900	AT5G09810.1	Potri.004G174600	AT2G20990.1		AT4G40030	5		AT3G42155	23		AT2G39510	AT4G25320		AT4G03500	AT1G69780		AT1G31710	AT3G19050		AT5G50330
AT1G08730					AT4G25550	AT5G24380			AT2G03050	Potri.006G141400	AT5G07990.1	Potri.004G176200	AT2G16860.1		AT5G01020	5		AT3G42160	23		AT2G41480	AT4G25550		AT4G03600	AT1G69830		AT1G31720	AT3G19200		AT5G51230
AT1G08735					AT4G25630	AT5G38600			AT2G03070	Potri.006G150000	AT5G56780.1	Potri.004G176600	AT1G20200.1		AT5G01350	5		AT3G42190	23		AT2G43400	AT4G25630		AT4G05030	AT1G69980		AT1G31730	AT3G19550		AT5G51300
AT1G08740					AT4G25740	AT5G44040			AT2G03510	Potri.006G155200	AT2G03500.1	Potri.004G177500	AT4G38510.5		AT5G02500	5		AT3G42360	23		AT2G43910	AT4G25740		AT4G05120	AT1G70000		AT1G31812	AT3G19590		AT5G51410
AT1G08740					AT4G26190	AT4G34920			AT2G03690	Potri.006G164400	AT2G19930.1	Potri.004G177600	AT4G38500.1		AT5G02610	5		AT3G42431	23		AT2G47560	AT4G26190		AT4G05220	AT1G70060		AT1G31820	AT3G19700		AT5G52200
AT1G08750					AT4G26300	AT5G01930			AT2G04235	Potri.006G164700	AT3G21600.1	Potri.004G183200	AT1G76270.1		AT5G02870	5		AT3G42535	23		AT2G47950	AT4G26300		AT4G05430	AT1G70100		AT1G31850	AT3G20030		AT5G52210
AT1G08770					AT4G26310	AT5G03170			AT2G04305	Potri.006G171100	AT5G17050.1	Potri.004G183600	AT4G38380.1		AT5G02960	5		AT3G42626	23		AT3G01210	AT4G26310		AT4G09460	AT1G70140		AT1G31870	AT3G20150		AT5G52470
AT1G08780					AT4G26670	AT5G12960			AT2G04520	Potri.006G171200	AT5G17050.1	Potri.004G183700	AT2G32730.1		AT5G03280	5		AT3G42710	23		AT3G02850	AT4G26670		AT4G09680	AT1G70160		AT1G31910	AT3G20260		AT5G52600
AT1G08800					AT4G26720	AT3G53530			AT2G04845	Potri.006G171400	AT5G57630.1	Potri.004G184200	AT1G08280.1		AT5G03290	5		AT3G42718	23		AT3G06330	AT4G26720		AT4G09750	AT1G70250		AT1G31930	AT3G20450		AT5G52882
AT1G08810					AT4G26870	AT1G01210			AT2G04860	Potri.006G188900		Potri.004G188500			AT5G03455	5		AT3G42770	23		AT3G08040	AT4G26870		AT4G09820	AT1G70320		AT1G31970	AT3G20870		AT5G53150
AT1G08830					AT4G26900	AT4G12310			AT2G04865	Potri.006G191000	AT5G06800.1	Potri.004G190600	AT5G21990.1		AT5G03850	5		AT3G43270	23		AT3G10960	AT4G26900		AT4G10120	AT1G70330		AT1G32050	AT3G20990		AT5G53440
AT1G08840					AT4G27060	AT3G03540			AT2G04900	Potri.006G191100	AT5G06790.1	Potri.004G190800	AT2G36300.1		AT5G04590	5		AT3G43315	23		AT3G11020	AT4G27060		AT4G10465	AT1G70500		AT1G32060	AT3G21110		AT5G53450
AT1G08860					AT4G27230	AT3G10480			AT2G05250	Potri.006G204500	AT3G52490.1	Potri.004G190900	AT5G17920.1		AT5G04750	5		AT3G43360	23		AT3G11930	AT4G27230		AT4G10500	AT1G70520		AT1G32080	AT3G21175		AT5G53560
AT1G08880					AT4G27660	AT2G41770			AT2G05620	Potri.006G206400	AT3G51680.1	Potri.004G194400	AT5G17770.1		AT5G06060	5		AT3G43546	23		AT3G17710	AT4G27660		AT4G10780	AT1G70530		AT1G32100	AT3G21210		AT5G53800
AT1G08890					AT4G28190				AT2G05990	Potri.006G209000	AT1G12910.1	Potri.004G197500	AT2G27060.1		AT5G07690	5		AT3G43680	23		AT3G17800	AT4G28190		AT4G10790	AT1G70730		AT1G32120	AT3G21590		AT5G54270
AT1G08900					AT4G28200				AT2G06000	Potri.006G213900	AT5G02600.1	Potri.004G199300	AT2G27310.1		AT5G08290	5		AT3G43830	23		AT3G18930	AT4G28200		AT4G10810	AT1G70750		AT1G32130	AT3G22020		AT5G54380
AT1G08920					AT4G28450				AT2G06005	Potri.006G214500	AT3G09550.1	Potri.004G199500	AT3G11590.1		AT5G09590	5		AT3G43835	23		AT3G20015	AT4G28450		AT4G10850	AT1G70940		AT1G32160	AT3G22400		AT5G54390
AT1G08930					AT4G29830				AT2G06520	Potri.006G216700	AT5G20870.1	Potri.004G200200	AT5G22280.3		AT5G09620	5		AT3G43863	23		AT3G23240	AT4G29830		AT4G11470	AT1G70985		AT1G32170	AT3G22780		AT5G54490
AT1G08940					AT4G29870				AT2G06925	Potri.006G220500	AT5G21910.1	Potri.004G203300	AT1G67190.1		AT5G09650	5		AT3G44090	23		AT3G23430	AT4G29870		AT4G12010	AT1G71010		AT1G32190	AT3G22880		AT5G54650
AT1G08960					AT4G30700				AT2G07020	Potri.006G230000	AT5G11810.1	Potri.004G207400	AT4G38225.2		AT5G10180	5		AT3G44240	23		AT3G23550	AT4G30700		AT4G12390	AT1G71070		AT1G32230	AT3G23130		AT5G54680
AT1G08970					AT4G30800				AT2G07734	Potri.006G233200	AT5G18200.1	Potri.004G207600	AT4G35350.1		AT5G13850	5		AT3G44510	23		AT3G23700	AT4G30800		AT4G12560	AT1G71090		AT1G32370	AT3G23270		AT5G55100
AT1G08980					AT4G30820				AT2G11000	Potri.006G245400	AT5G25560.1	Potri.004G210400	AT5G60600.3		AT5G14200	5		AT3G44705	23		AT3G25480	AT4G30820		AT4G13070	AT1G71120		AT1G32400	AT3G23510		AT5G55310
AT1G08990					AT4G30860				AT2G13440	Potri.006G247200	AT5G25380.1	Potri.004G211000	AT2G28410.1		AT5G15200	5		AT3G44780	23		AT3G26330	AT4G30860		AT4G13195	AT1G71190		AT1G32470	AT3G23630		AT5G55850
AT1G09000					AT4G30890				AT2G13600	Potri.006G251300	AT5G25490.1	Potri.004G211900	AT2G28315.1		AT5G15520	5		AT3G45560	23		AT3G26650	AT4G30890		AT4G13440	AT1G71696		AT1G32490	AT3G23930		AT5G56890
AT1G09000					AT4G30930				AT2G13810	Potri.006G253900	AT3G15730.1	Potri.004G212600	AT2G28250.1		AT5G16130	5		AT3G46170	23		AT3G26960	AT4G30930		AT4G13600	AT1G71780		AT1G32520	AT3G24140		AT5G57670
AT1G09010					AT4G31120				AT2G14170	Potri.006G262400		Potri.004G214400	AT3G45020.1		AT5G16470	5		AT3G46280	23		AT3G27650	AT4G31120		AT4G13730	AT1G71790		AT1G32530	AT3G24150		AT5G57685
AT1G09020					AT4G31180				AT2G14820	Potri.006G267000	AT2G02240.1	Potri.004G214900	AT1G08110.4		AT5G17870	5		AT3G46690	23		AT3G28600	AT4G31180		AT4G14010	AT1G71840		AT1G32540	AT3G24280		AT5G57800
AT1G09030					AT4G31200				AT2G14860	Potri.006G267700	AT5G24930.1	Potri.004G215000			AT5G18380	5		AT3G46770	23		AT3G45300	AT4G31200		AT4G14103	AT1G71900		AT1G32700	AT3G24300		AT5G57870
AT1G09060					AT4G31360				AT2G15270	Potri.006G271800	AT3G14470.1	Potri.004G215900			AT5G20020	5		AT3G46880	23		AT3G45680	AT4G31360		AT4G14305	AT1G71930		AT1G32740	AT3G24390		AT5G58140
AT1G09070					AT4G31810				AT2G15480	Potri.006G274000	AT3G14470.1	Potri.004G216900	AT2G28200.1		AT5G20290	5		AT3G47040	23		AT3G45700	AT4G31810		AT4G14370	AT1G71940		AT1G32750	AT3G24650		AT5G58200
AT1G09080					AT4G31880				AT2G15490	Potri.006G275800	AT3G14470.1	Potri.004G219100	AT1G58110.1		AT5G20570	5		AT3G47750	23		AT3G46930	AT4G31880		AT4G14380	AT1G71950		AT1G32770	AT3G25080		AT5G58290
AT1G09090					AT4G31890				AT2G15560	Potri.006G277900	AT1G29150.1	Potri.004G222800	AT1G58070.1		AT5G20620	5		AT3G47870	23		AT3G47540	AT4G31890		AT4G14390	AT1G72020		AT1G32920	AT3G25100		AT5G58370
AT1G09100					AT4G31930				AT2G15910	Potri.006G280700	AT4G31140.1	Potri.004G225700	AT1G09840.1		AT5G20720	5		AT3G48300	23		AT3G47620	AT4G31930		AT4G14400	AT1G72090		AT1G32930	AT3G25545		AT5G58930
AT1G09130					AT4G32120				AT2G16030	Potri.007G001100		Potri.004G226800	AT1G09610.1		AT5G20890	5		AT3G48620	23		AT3G48740	AT4G32120		AT4G14450	AT1G72220		AT1G33040	AT3G25560		AT5G58950
AT1G09140					AT4G32610				AT2G16390	Potri.007G004300	AT5G10530.1	Potri.004G228400	AT1G59610.1		AT5G21274	5		AT3G48920	23		AT3G49860	AT4G32610		AT4G14540	AT1G72230		AT1G33050	AT3G25950		AT5G59305
AT1G09150					AT4G32720				AT2G16570	Potri.007G004400	AT5G10530.1	Potri.004G229500	AT5G49820.1		AT5G21960	5		AT3G48950	23		AT3G51820	AT4G32720		AT4G14723	AT1G72300		AT1G33055	AT3G26050		AT5G59400
AT1G09155					AT4G32830				AT2G16710	Potri.007G004500	AT5G10530.1	Potri.004G232900	AT5G51260.1		AT5G22650	5		AT3G49030	23		AT3G56620	AT4G32830		AT4G14880	AT1G72410		AT1G33060	AT3G26140		AT5G59890
AT1G09160					AT4G32840				AT2G16730	Potri.007G005500	AT5G67610.1	Potri.004G234900	AT4G19380.1		AT5G23010	5		AT3G49270	23		AT3G56630	AT4G32840		AT4G14920	AT1G72470		AT1G33120	AT3G26160		AT5G59900
AT1G09170					AT4G32880				AT2G16880	Potri.007G006800	AT3G49780.1	Potri.004G235000	AT1G31720.1		AT5G24660	5		AT3G49845	23		AT3G62040	AT4G32880		AT4G15210	AT1G72510		AT1G33140	AT3G26250		AT5G59950
AT1G09180					AT4G33400				AT2G16900	Potri.007G010000		Potri.004G235200	AT1G31730.1		AT5G24930	5		AT3G50170	23		AT3G62690	AT4G33400		AT4G15215	AT1G72550		AT1G33260	AT3G26260		AT5G60020
AT1G09190					AT4G34540				AT2G16920	Potri.007G012600	AT2G17990.1	Potri.004G237100	AT4G19185.1		AT5G24980	5		AT3G50400	23		AT4G01026	AT4G34540		AT4G15450	AT1G72680		AT1G33340	AT3G26350		AT5G60440
AT1G09200					AT4G35850				AT2G16950	Potri.007G015100	AT1G15380.1	Potri.005G000300	AT3G05940.1		AT5G26630	5		AT3G50470	23		AT4G01440	AT4G35850		AT4G15610	AT1G72710		AT1G33360	AT3G26480		AT5G60460
AT1G09210					AT4G35890				AT2G17030	Potri.007G015700	AT5G19730.1	Potri.005G000600	AT3G05940.1		AT5G27470	5		AT3G50990	23		AT4G01450	AT4G35890		AT4G15880	AT1G72770		AT1G33480	AT3G26800		AT5G61150
AT1G09220					AT4G36180				AT2G17210	Potri.007G019300	AT5G66390.1	Potri.005G003300	AT1G56720.1		AT5G27770	5		AT3G51570	23		AT4G03280	AT4G36180		AT4G16370	AT1G72890		AT1G33490	AT3G27290		AT5G61820
AT1G09230					AT4G36660				AT2G17220	Potri.007G023800	AT1G75250.1	Potri.005G004400	AT5G36930.2		AT5G27950	5		AT3G51760	23		AT4G08290	AT4G36660		AT4G16380	AT1G72910		AT1G33520	AT3G27990		AT5G61840
AT1G09240					AT4G36680				AT2G17250	Potri.007G024500	AT3G50870.1	Potri.005G004500	AT1G72890.2		AT5G33320	5		AT3G52490	23		AT4G11960	AT4G36680		AT4G16480	AT1G73050		AT1G33700	AT3G28040		AT5G61910
AT1G09250					AT4G36690				AT2G17390	Potri.007G024700	AT5G47530.1	Potri.005G004900	AT1G09430.1		AT5G35530	5		AT3G52525	23		AT4G13280	AT4G36690		AT4G16580	AT1G73140		AT1G33770	AT3G28220		AT5G62640
AT1G09270					AT4G37080				AT2G17410	Potri.007G027600	AT4G36650.1	Potri.005G005100			AT5G35630	5		AT3G52940	23		AT4G13310	AT4G37080		AT4G16790	AT1G73170		AT1G33800	AT3G28360		AT5G62760
AT1G09270					AT4G37130				AT2G17640	Potri.007G029200	AT4G36710.1	Potri.005G005300	AT4G10710.1		AT5G37770	5		AT3G53080	23		AT4G15340	AT4G37130		AT4G17070	AT1G73750		AT1G33970	AT3G28390		AT5G62790
AT1G09280					AT4G37170				AT2G17705	Potri.007G029700	AT4G36760.1	Potri.005G020400	AT3G06720.1		AT5G39950	5		AT3G53240	23		AT4G18510	AT4G37170		AT4G17300	AT1G73830		AT1G33980	AT3G28420		AT5G63030
AT1G09290					AT4G37630				AT2G17880	Potri.007G032100	AT2G23770.1	Potri.005G021900	AT5G27930.1		AT5G40370	5		AT3G53910	23		AT4G22980	AT4G37630		AT4G17350	AT1G73930		AT1G34000	AT3G28680		AT5G63840
AT1G09300					AT4G37650				AT2G17950	Potri.007G034000		Potri.005G023900	AT4G15920.1		AT5G40850	5		AT3G55100	23		AT4G23410	AT4G37650		AT4G17540	AT1G73965		AT1G34030	AT3G29220		AT5G64160
AT1G09310					AT4G37910				AT2G17970	Potri.007G034100		Potri.005G024100	AT3G05580.1		AT5G41010	5		AT3G55160	23		AT4G25170	AT4G37910		AT4G17550	AT1G74030		AT1G34270	AT3G29260		AT5G64200
AT1G09320					AT4G38050				AT2G18030	Potri.007G039300	AT5G66900.1	Potri.005G024300	AT5G03980.1		AT5G41520	5		AT3G55720	23		AT4G25434	AT4G38050		AT4G17870	AT1G74110		AT1G34340	AT3G29450		AT5G64390
AT1G09330					AT4G38100				AT2G18360	Potri.007G039400	AT4G37180.1	Potri.005G024500	AT5G27760.1		AT5G41685	5		AT3G56280	23		AT4G26200	AT4G38100		AT4G18010	AT1G74190		AT1G34370	AT3G29695		AT5G64460
AT1G09340					AT4G38110				AT2G18410	Potri.007G039900		Potri.005G032900			AT5G41700	5		AT3G57620	23		AT4G26555	AT4G38110		AT4G18020	AT1G74340		AT1G34460	AT3G29800		AT5G65170
AT1G09350					AT4G38270				AT2G18465	Potri.007G042300		Potri.005G033900	AT5G27490.1		AT5G42190	5		AT3G58350	23		AT4G27460	AT4G38270		AT4G19810	AT1G74530		AT1G34470	AT3G30350		AT5G65180
AT1G09360					AT4G38300				AT2G18670	Potri.007G042700		Potri.005G034100	AT1G54920.2		AT5G42850	5		AT3G59420	23		AT4G27990	AT4G38300		AT4G20020	AT1G74590		AT1G34550	AT3G30465		AT5G65220
AT1G09370					AT4G38660				AT2G18940	Potri.007G042900	AT2G15680.1	Potri.005G036500	AT4G16710.1		AT5G43780	5		AT3G59740	23		AT4G30630	AT4G38660		AT4G20160	AT1G74690		AT1G34630	AT3G30570		AT5G65260
AT1G09380					AT4G38710				AT2G19130	Potri.007G044100	AT4G36980.4	Potri.005G037400	AT3G47570.1		AT5G43940	5		AT3G59890	23		AT4G31140	AT4G38710		AT4G20270	AT1G74740		AT1G35210	AT3G30660		AT5G65280
AT1G09390					AT4G38750				AT2G19170	Potri.007G050500	AT4G24204.3	Potri.005G039900	AT1G08930.1		AT5G43970	5		AT3G59930	23		AT4G31330	AT4G38750		AT4G20280	AT1G74920		AT1G35220	AT3G30680		AT5G65530
AT1G09400					AT4G38890				AT2G19260	Potri.007G051200	AT4G37445.1	Potri.005G044400	AT1G08830.1		AT5G44580	5		AT3G60966	23		AT4G31780	AT4G38890		AT4G20800	AT1G74960		AT1G35250	AT3G30750		AT5G65560
AT1G09410					AT4G39280				AT2G19330	Potri.007G054200	AT2G23060.1	Potri.005G044700	AT3G05010.1		AT5G47570	5		AT3G61185	23		AT4G33770	AT4G39280		AT4G20850	AT1G75020		AT1G35310	AT3G30810		AT5G65940
AT1G09415					AT4G39680				AT2G19490	Potri.007G058200	AT5G65590.1	Potri.005G045500	AT1G54610.1		AT5G47640	5		AT3G61400	23		AT4G34340	AT4G39680		AT4G20970	AT1G75140		AT1G35350	AT3G30846		AT5G65950
AT1G09420					AT4G39920				AT2G19520	Potri.007G060900	AT4G35830.1	Potri.005G049100	AT4G32640.1		AT5G47700	5		AT3G61610	23		AT4G35190	AT4G39920		AT4G20990	AT1G75170		AT1G35420	AT3G31915		AT5G66140
AT1G09430					AT5G01230				AT2G19580	Potri.007G066800	AT3G12890.1	Potri.005G051300	AT3G04830.1		AT5G47880	5		AT3G61720	23		AT4G35250	AT5G01230		AT4G21200	AT1G75250		AT1G35460	AT3G31930		AT5G66200
AT1G09440					AT5G01890				AT2G19600	Potri.007G075200	AT5G08350.1	Potri.005G057300	AT1G49160.2		AT5G47930	5		AT3G62430	23		AT4G37790	AT5G01890		AT4G21310	AT1G75280		AT1G35580	AT3G31970		AT5G66320
AT1G09450					AT5G02530				AT2G20000	Potri.007G075700	AT5G08350.1	Potri.005G059000	AT5G64070.1		AT5G48810	5		AT3G63140	23		AT4G38940	AT5G02530		AT4G21430	AT1G75310		AT1G35620	AT3G31980		AT5G66680
AT1G09460					AT5G02590				AT2G20020	Potri.007G082200	AT4G14540.1	Potri.005G061400	AT1G55750.1		AT5G50950	5		AT4G00155	23		AT4G39510	AT5G02590		AT4G21470	AT1G75330		AT1G35710	AT3G32200		AT5G67210
AT1G09480					AT5G02630				AT2G20060	Potri.007G085800		Potri.005G061600	AT3G18660.2		AT5G52470	5		AT4G00490	23		AT4G39770	AT5G02630		AT4G21500	AT1G75390		AT1G35780	AT3G32360		AT1G04080
AT1G09490					AT5G02760				AT2G20120	Potri.007G087300	AT4G39700.1	Potri.005G063700	AT3G19380.1		AT5G52650	5		AT4G00630	23		AT5G10580	AT5G02760		AT4G21570	AT1G75510		AT1G36030	AT3G42060		AT1G05010
AT1G09500					AT5G02830				AT2G20280	Potri.007G090900	AT5G65140.1	Potri.005G065200	AT5G64030.1		AT5G54390	5		AT4G00670	23		AT5G14780	AT5G02830		AT4G21780	AT1G75630		AT1G36050	AT3G42140		AT1G08290
AT1G09510					AT5G03870				AT2G20360	Potri.007G094700	AT4G39955.1	Potri.005G066500	AT4G30770.1		AT5G54760	5		AT4G00890	23		AT5G14880	AT5G03870		AT4G22010	AT1G75720		AT1G36060	AT3G42160		AT1G08380
AT1G09510					AT5G04280				AT2G20495	Potri.007G094800	AT1G10380.1	Potri.005G067600	AT5G62950.1		AT5G54770	5		AT4G01420	23		AT5G14940	AT5G04280		AT4G22110	AT1G75760		AT1G36160	AT3G42190		AT1G09850
AT1G09520					AT5G04910				AT2G20562	Potri.007G099200	AT4G33490.2	Potri.005G067800	AT1G21610.3		AT5G55140	5		AT4G01830	23		AT5G18340	AT5G04910		AT4G22880	AT1G75810		AT1G36730	AT3G42310		AT1G10155
AT1G09530					AT5G04940				AT2G20580	Potri.007G099300	AT4G33490.2	Potri.005G068000	AT3G57710.1		AT5G55160	5		AT4G01975	23		AT5G19890	AT5G04940		AT4G23010	AT1G75840		AT1G36980	AT3G42360		AT1G10630
AT1G09550					AT5G05450				AT2G20710	Potri.007G105000	AT5G64530.1	Potri.005G070400	AT3G05270.1		AT5G55190	5		AT4G02150	23		AT5G23020	AT5G05450		AT4G23030	AT1G75850		AT1G37130	AT3G42420		AT1G11260
AT1G09560					AT5G05470				AT2G20760	Potri.007G108700	AT1G77120.1	Potri.005G071000	AT5G08710.1		AT5G56010	5		AT4G03570	23		AT5G23050	AT5G05470		AT4G23180	AT1G76060		AT1G41795	AT3G42540		AT1G15690
AT1G09570					AT5G05520				AT2G20820	Potri.007G110000	AT3G18670.1	Potri.005G073500	AT5G65250.1		AT5G56670	5		AT4G04157	23		AT5G23660	AT5G05520		AT4G23750	AT1G76065		AT1G41830	AT3G42580		AT1G15820
AT1G09575					AT5G05660				AT2G20830	Potri.007G111000	AT4G05430.1	Potri.005G076100	AT5G65030.1		AT5G56680	5		AT4G04395	23		AT5G24770	AT5G05660		AT4G23900	AT1G76070		AT1G41880	AT3G42710		AT1G15950
AT1G09590					AT5G05670				AT2G21045	Potri.007G119100		Potri.005G078000	AT5G65090.1		AT5G57290	5		AT4G04655	23		AT5G28510	AT5G05670		AT4G23990	AT1G76080		AT1G42550	AT3G42770		AT1G16880
AT1G09600					AT5G05680				AT2G21070	Potri.007G122100	AT1G05260.1	Potri.005G079100	AT4G39810.1		AT5G57940	5		AT4G04710	23		AT5G35100	AT5G05680		AT4G24050	AT1G76140		AT1G42960	AT3G42996		AT1G17110
AT1G09610					AT5G05690				AT2G21120	Potri.007G122200	AT5G15180.1	Potri.005G079200	AT2G22250.2		AT5G58330	5		AT4G05073	23		AT5G37750	AT5G05690		AT4G24204	AT1G76150		AT1G42970	AT3G43000		AT1G17620
AT1G09620					AT5G06000				AT2G21240	Potri.007G122800		Potri.005G080100	AT2G22125.1		AT5G58420	5		AT4G05110	23		AT5G43180	AT5G06000		AT4G24220	AT1G76250		AT1G43170	AT3G43040		AT1G18210
AT1G09630					AT5G06050				AT2G21440	Potri.007G127000	AT2G31500.1	Potri.005G080200	AT4G39690.1		AT5G58590	5		AT4G05380	23		AT5G47390	AT5G06050		AT4G24250	AT1G76270		AT1G43650	AT3G43050		AT1G19715
AT1G09640					AT5G06160				AT2G21540	Potri.007G128300	AT3G59410.2	Potri.005G081600	AT2G41060.1		AT5G58930	5		AT4G06481	23		AT5G52010	AT5G06160		AT4G24350	AT1G76340		AT1G43670	AT3G43080		AT1G20030
AT1G09660					AT5G06190				AT2G21610	Potri.007G129600	AT2G28480.1	Potri.005G085100	AT5G64813.1		AT5G59850	5		AT4G06523	23		AT5G53190	AT5G06190		AT4G24380	AT1G76390		AT1G43700	AT3G43240		AT1G21830
AT1G09660					AT5G06210				AT2G21710	Potri.007G132000	AT4G37650.1	Potri.005G086200	AT2G20860.1		AT5G59880	5		AT4G06536	23		AT5G58670	AT5G06210		AT4G24500	AT1G76550		AT1G43710	AT3G43270		AT1G22640
AT1G09680					AT5G06240				AT2G22140	Potri.007G132100	AT2G43465.1	Potri.005G087800	AT1G14610.1		AT5G60460	5		AT4G06584	23		AT5G58770	AT5G06240		AT4G24560	AT1G76650		AT1G43770	AT3G43350		AT1G22710
AT1G09690					AT5G06460				AT2G22500	Potri.007G132200		Potri.005G087900	AT1G14610.1		AT5G60670	5		AT4G06590	23		AT5G62360	AT5G06460		AT4G24810	AT1G76660		AT1G43790	AT3G43360		AT1G25440
AT1G09700					AT5G06550				AT2G22540	Potri.007G133500	AT3G14225.1	Potri.005G089200	AT3G19960.1		AT5G62740	5		AT4G06596	23		AT5G62740	AT5G06550		AT4G24900	AT1G76690		AT1G43860	AT3G43680		AT1G26550
AT1G09720					AT5G06710				AT2G22720	Potri.007G133700	AT3G14225.1	Potri.005G090500	AT3G19950.1		AT5G63030	5		AT4G06644	23		AT5G64450	AT5G06710		AT4G25420	AT1G76760		AT1G43890	AT3G43840		AT1G27370
AT1G09730					AT5G06940				AT2G22840	Potri.007G135000	AT1G03840.1	Potri.005G092200	AT5G23190.1		AT5G63500	5		AT4G06650	23		AT5G65210	AT5G06940		AT4G25500	AT1G76920		AT1G43910	AT3G43920		AT1G28250
AT1G09740					AT5G07320				AT2G23610	Potri.007G136000	AT2G20560.1	Potri.005G092300			AT5G63570	5		AT4G06652	23		AT1G72060	AT5G07320		AT4G25640	AT1G76990		AT1G44446	AT3G43970		AT1G28580
AT1G09750					AT5G07590				AT2G23620	Potri.007G146700		Potri.005G092800	AT5G23130.1		AT5G64140	5		AT4G06752	23		AT2G29720	AT5G07590		AT4G25650	AT1G77120		AT1G44575	AT3G43990		AT1G29520
AT1G09760					AT5G07810				AT2G23690	Potri.008G004700	AT5G55630.1	Potri.005G093000	AT5G23110.1		AT5G64350	5		AT4G07494	23		AT5G24780	AT5G07810		AT4G25835	AT1G77140		AT1G44760	AT3G44240		AT1G34000
AT1G09770					AT5G07900				AT2G23740	Potri.008G005300	AT3G17380.1	Potri.005G093800	AT1G65730.1		AT5G64400	5		AT4G07516	23		AT5G37440	AT5G07900		AT4G26090	AT1G77220		AT1G44770	AT3G44510		AT1G35460
AT1G09780					AT5G08020				AT2G23780	Potri.008G005500	AT2G28625.1	Potri.005G095900	AT2G30070.1		AT5G66140	5		AT4G07530	23		AT2G32810	AT5G08020		AT4G26190	AT1G77280		AT1G44780	AT3G44780		AT1G45688
AT1G09790					AT5G08040				AT2G23790	Potri.008G005600	AT3G17380.1	Potri.005G096600	AT1G79180.1		AT5G66240	5		AT4G07640	23		AT2G43920	AT5G08040		AT4G26340	AT1G77300		AT1G44790	AT3G44820		AT1G47960
AT1G09795					AT5G08120				AT2G24030	Potri.008G005700	AT3G17380.1	Potri.005G096700	AT1G31340.1		AT5G66570	5		AT4G07736	23		AT3G17790	AT5G08120		AT4G26470	AT1G77420		AT1G44800	AT3G45310		AT1G48480
AT1G09800					AT5G08260				AT2G24220	Potri.008G007800	AT4G29905.1	Potri.005G099800	AT5G66030.2		AT1G01160	9		AT4G07865	23		AT4G13290	AT5G08260		AT4G26910	AT1G77580		AT1G44810	AT3G45560		AT1G49320
AT1G09810					AT5G08450				AT2G24370	Potri.008G010100	AT2G28690.1	Potri.005G099900	AT4G35630.1		AT1G02120	9		AT4G07947	23			AT5G08450		AT4G27190	AT1G77610		AT1G44820	AT3G45670		AT1G49730
AT1G09815					AT5G08610				AT2G24490	Potri.008G010200	AT2G33840.1	Potri.005G100200	AT2G17200.1		AT1G02300	9		AT4G08092	23			AT5G08610		AT4G27220	AT1G77620		AT1G44910	AT3G45680		AT1G50200
AT1G09820					AT5G08620				AT2G24530	Potri.008G010400	AT1G16880.1	Potri.005G100800	AT2G17570.1		AT1G02680	9		AT4G08101	23			AT5G08620		AT4G27280	AT1G77840		AT1G45180	AT3G45810		AT1G50300
AT1G09830					AT5G09500				AT2G24765	Potri.008G010500	AT2G27040.1	Potri.005G101400	AT1G20693.2		AT1G03280	9		AT4G08105	23			AT5G09500		AT4G27360	AT1G78170		AT1G45688	AT3G46170		AT1G53163
AT1G09840					AT5G09770				AT2G25290	Potri.008G011000	AT5G04980.2	Potri.005G102100	AT4G35500.1		AT1G03730	9		AT4G08134	23			AT5G09770		AT4G27590	AT1G78230		AT1G45976	AT3G46270		AT1G53580
AT1G09850					AT5G10010				AT2G25410	Potri.008G012200	AT5G18440.1	Potri.005G102200	AT1G21630.1		AT1G04300	9		AT4G08340	23			AT5G10010		AT4G27670	AT1G78280		AT1G47128	AT3G46280		AT1G61310
AT1G09870					AT5G10240				AT2G25470	Potri.008G013400	AT5G64620.1	Potri.005G106400	AT4G35770.1		AT1G06060	9		AT4G08570	23			AT5G10240		AT4G28880	AT1G78310		AT1G47200	AT3G46490		AT1G61600
AT1G09890					AT5G10360				AT2G25620	Potri.008G013800	AT5G04890.1	Potri.005G108000	AT5G66060.1		AT1G06230	9		AT4G08870	23			AT5G10360		AT4G29100	AT1G78540		AT1G47310	AT3G46680		AT1G61820
AT1G09900					AT5G11010				AT2G25737	Potri.008G013900	AT5G04890.1	Potri.005G108100	AT4G35830.2		AT1G07670	9		AT4G08880	23			AT5G11010		AT4G29110	AT1G78680		AT1G47380	AT3G46690		AT1G63300
AT1G09910					AT5G11150				AT2G25830	Potri.008G014000	AT3G10680.1	Potri.005G108200	AT2G17730.2		AT1G07960	9		AT4G09400	23			AT5G11150		AT4G29280	AT1G78800		AT1G47410	AT3G46750		AT1G64040
AT1G09920					AT5G11480				AT2G25890	Potri.008G017600	AT3G52490.1	Potri.005G109400	AT4G35890.1		AT1G08550	9		AT4G09950	23			AT5G11480		AT4G29905	AT1G78895		AT1G47420	AT3G46770		AT1G64770
AT1G09930					AT5G11690				AT2G25930	Potri.008G018000		Potri.005G109600	AT3G51325.1		AT1G08820	9		AT4G10010	23			AT5G11690		AT4G29920	AT1G78900		AT1G47480	AT3G46840		AT1G65880
AT1G09940					AT5G11760				AT2G25950	Potri.008G020300	AT3G18650.1	Potri.005G110600	AT2G17790.1		AT1G08910	9		AT4G10420	23			AT5G11760		AT4G30110	AT1G78955		AT1G47490	AT3G46880		AT1G67970
AT1G09950					AT5G11880				AT2G26000	Potri.008G023400	AT3G18670.1	Potri.005G111500			AT1G09730	9		AT4G10465	23			AT5G11880		AT4G31140	AT1G79000		AT1G47520	AT3G47010		AT1G69580
AT1G09960					AT5G12980				AT2G26060	Potri.008G024600	AT2G27740.1	Potri.005G111600	AT2G17840.1		AT1G09980	9		AT4G10580	23			AT5G12980		AT4G31810	AT1G79010		AT1G47530	AT3G47040		AT1G69850
AT1G09970					AT5G13610				AT2G26070	Potri.008G028600	AT4G24350.1	Potri.005G114400	AT2G17940.1		AT1G10720	9		AT4G11030	23			AT5G13610		AT4G31980	AT1G79020		AT1G47670	AT3G47050		AT1G70880
AT1G09980					AT5G13680				AT2G26100	Potri.008G028900	AT5G04500.1	Potri.005G114500			AT1G10890	9		AT4G11140	23			AT5G13680		AT4G32010	AT1G79160		AT1G47960	AT3G47180		AT1G70890
AT1G09980					AT5G13830				AT2G26280	Potri.008G031600		Potri.005G115900	AT1G19860.1		AT1G11260	9		AT4G11290	23			AT5G13830		AT4G32090	AT1G79180		AT1G47970	AT3G47430		AT1G71860
AT1G10000					AT5G13840				AT2G26290	Potri.008G032600	AT5G04320.2	Potri.005G116900	AT3G51150.2		AT1G12270	9		AT4G11340	23			AT5G13840		AT4G32180	AT1G79270		AT1G48090	AT3G47540		AT1G73590
AT1G10010					AT5G13850				AT2G26310	Potri.008G036100		Potri.005G118300	AT3G51050.1		AT1G14685	9		AT4G11430	23			AT5G13850		AT4G32890	AT1G79330		AT1G48140	AT3G47660		AT1G74470
AT1G10020					AT5G14050				AT2G26350	Potri.008G036500	AT3G10360.1	Potri.005G119500	AT2G18170.1		AT1G15130	9		AT4G11650	23			AT5G14050		AT4G33490	AT1G79390		AT1G48160	AT3G47750		AT1G75080
AT1G10030					AT5G14105				AT2G26430	Potri.008G039600	AT3G53420.1	Potri.005G121700	AT2G18290.1		AT1G15200	9		AT4G11745	23			AT5G14105		AT4G33950	AT1G79420		AT1G48280	AT3G48620		AT1G75250
AT1G10050					AT5G14270				AT2G26500	Potri.008G041600	AT3G12090.1	Potri.005G123000	AT4G36630.1		AT1G15240	9		AT4G12620	23			AT5G14270		AT4G34560	AT1G79440		AT1G48300	AT3G48920		AT1G76040
AT1G10060					AT5G14440				AT2G26590	Potri.008G044300	AT2G38905.1	Potri.005G123100	AT3G50845.1		AT1G15940	9		AT4G12820	23			AT5G14440		AT4G35000	AT1G79450		AT1G48310	AT3G48950		AT1G76450
AT1G10070					AT5G14450				AT2G26680	Potri.008G053100	AT2G28760.1	Potri.005G128400	AT2G33580.1		AT1G16470	9		AT4G12915	23			AT5G14450		AT4G35070	AT1G79510		AT1G48350	AT3G49250		AT1G76900
AT1G10090					AT5G14600				AT2G26710	Potri.008G055100	AT3G55370.2	Potri.005G131200	AT2G23460.1		AT1G16820	9		AT4G13260	23			AT5G14600		AT4G35160	AT1G79540		AT1G48390	AT3G49270		AT1G77120
AT1G10090					AT5G14610				AT2G26790	Potri.008G057600	AT5G02220.1	Potri.005G134900	AT5G66870.1		AT1G17730	9		AT4G13262	23			AT5G14610		AT4G35830	AT1G79550		AT1G48410	AT3G49420		AT1G77855
AT1G10110					AT5G15010				AT2G26910	Potri.008G058000	AT2G39710.1	Potri.005G136400	AT4G37080.2		AT1G18160	9		AT4G13263	23			AT5G15010		AT4G35987	AT1G79590		AT1G48430	AT3G49500		AT1G79000
AT1G10120					AT5G15070				AT2G27020	Potri.008G058100	AT2G39720.1	Potri.005G137500	AT3G19150.1		AT1G19120	9		AT4G13370	23			AT5G15070		AT4G36650	AT1G79640		AT1G48440	AT3G49700		AT2G01080
AT1G10130					AT5G15280				AT2G27030	Potri.008G061100	AT3G53960.1	Potri.005G137600	AT3G19184.1		AT1G19290	9		AT4G13420	23			AT5G15280		AT4G36710	AT1G79660		AT1G48450	AT3G50170		AT2G01220
AT1G10140					AT5G15390				AT2G27080	Potri.008G061700	AT3G55646.1	Potri.005G137700	AT3G50370.1		AT1G19780	9		AT4G13840	23			AT5G15390		AT4G36760	AT1G79820		AT1G48480	AT3G50200		AT2G05710
AT1G10150					AT5G15520				AT2G27110	Potri.008G069800	AT3G11150.1	Potri.005G139200	AT5G67080.1		AT1G20970	9		AT4G13900	23			AT5G15520		AT4G36920	AT1G79830		AT1G48490	AT3G50400		AT2G06990
AT1G10160					AT5G15570				AT2G27170	Potri.008G072400	AT5G05480.1	Potri.005G139400	AT4G36945.1		AT1G21160	9		AT4G15290	23			AT5G15570		AT4G36980	AT1G79940		AT1G48600	AT3G50580		AT2G16050
AT1G10170					AT5G15610				AT2G27260	Potri.008G077900	AT3G02630.1	Potri.005G141300	AT5G67210.1		AT1G21580	9		AT4G15360	23			AT5G15610		AT4G37180	AT1G79990		AT1G48760	AT3G50650		AT2G16600
AT1G10180					AT5G15750				AT2G27290	Potri.008G079200		Potri.005G141500	AT5G67230.1		AT1G21610	9		AT4G15700	23			AT5G15750		AT4G37240	AT1G80000		AT1G48780	AT3G50850		AT2G16890
AT1G10190					AT5G15980				AT2G27450	Potri.008G081500	AT1G54330.1	Potri.005G142700	AT4G37270.1		AT1G21630	9		AT4G15970	23			AT5G15980		AT4G37250	AT1G80130		AT1G48850	AT3G50990		AT2G16980
AT1G10200					AT5G16070				AT2G27460	Potri.008G081800	AT1G79430.1	Potri.005G142800	AT4G37270.1		AT1G25380	9		AT4G16545	23			AT5G16070		AT4G37370	AT1G80150		AT1G48860	AT3G51360		AT2G17990
AT1G10210					AT5G16750				AT2G27470	Potri.008G082900	AT1G79480.1	Potri.005G143100			AT1G27430	9		AT4G16590	23			AT5G16750		AT4G37445	AT1G80260		AT1G48880	AT3G51410		AT2G18470
AT1G10230					AT5G16950				AT2G27500	Potri.008G085400	AT1G50300.1	Potri.005G144600	AT5G43100.1		AT1G27510	9		AT4G16600	23			AT5G16950		AT4G37580	AT1G80280		AT1G48900	AT3G51570		AT2G19480
AT1G10240					AT5G17160				AT2G27610	Potri.008G086100	AT1G69588.1	Potri.005G145300	AT5G67360.1		AT1G27921	9		AT4G16640	23			AT5G17160		AT4G37650	AT1G80360		AT1G48920	AT3G51700		AT2G20142
AT1G10250					AT5G17410				AT2G27660	Potri.008G093300	AT1G13920.1	Potri.005G146600	AT4G07990.2		AT1G28420	9		AT4G16748	23			AT5G17410		AT4G37750	AT1G80570		AT1G48960	AT3G51760		AT2G20370
AT1G10260					AT5G17440				AT2G28000	Potri.008G094000	AT1G69310.1	Potri.005G147900	AT1G10130.1		AT1G30200	9		AT4G17610	23			AT5G17440		AT4G38495	AT1G80780		AT1G49010	AT3G51960		AT2G20740
AT1G10270					AT5G17620				AT2G28105	Potri.008G096000	AT1G13750.1	Potri.005G148000	AT1G43130.1		AT1G31130	9		AT4G17660	23			AT5G17620		AT4G38620	AT1G80860		AT1G49160	AT3G52470		AT2G23770
AT1G10290					AT5G17930				AT2G28120	Potri.008G098800	AT3G53480.1	Potri.005G148800	AT3G49880.1		AT1G32130	9		AT4G17760	23			AT5G17930		AT4G38710	AT1G80940		AT1G49240	AT3G52490		AT2G24270
AT1G10300					AT5G18070				AT2G28270	Potri.008G098900	AT4G15215.1	Potri.005G150000			AT1G32230	9		AT4G18960	23			AT5G18070		AT4G39110	AT1G80950		AT1G49310	AT3G52940		AT2G27035
AT1G10310					AT5G18570				AT2G28290	Potri.008G099600	AT3G17380.1	Potri.005G156100	AT2G01710.1		AT1G32700	9		AT4G19050	23			AT5G18570		AT4G39300	AT2G01140		AT1G49320	AT3G53080		AT2G27740
AT1G10320					AT5G19020				AT2G28350	Potri.008G102000	AT1G47980.1	Potri.005G162300	AT1G78310.1		AT1G33050	9		AT4G19452	23			AT5G19020		AT4G39330	AT2G01260		AT1G49340	AT3G53230		AT2G28305
AT1G10330					AT5G19130				AT2G28600	Potri.008G103800	AT5G49010.1	Potri.005G162900	AT4G08960.1		AT1G43770	9		AT4G19460	23			AT5G19130		AT4G39670	AT2G01270		AT1G49450	AT3G53240		AT2G28550
AT1G10340					AT5G19300				AT2G28670	Potri.008G107000	AT2G29290.2	Potri.005G164100	AT1G22310.2		AT1G44446	9		AT4G20000	23			AT5G19300		AT4G39700	AT2G01300		AT1G49520	AT3G53550		AT2G28760
AT1G10350					AT5G19310				AT2G28890	Potri.008G108900	AT5G49320.1	Potri.005G168800	AT1G36050.1		AT1G51402	9		AT4G20070	23			AT5G19310		AT4G39900	AT2G01350		AT1G49710	AT3G53780		AT2G28780
AT1G10360					AT5G19320				AT2G29070	Potri.008G110200		Potri.005G172900	AT4G08180.1		AT1G52825	9		AT4G20350	23			AT5G19320		AT4G39955	AT2G01460		AT1G49730	AT3G53900		AT2G29525
AT1G10370					AT5G19370				AT2G29110	Potri.008G110300	AT3G25560.1	Potri.005G173700			AT1G53720	9		AT4G21865	23			AT5G19370		AT4G40060	AT2G01470		AT1G49740	AT3G53910		AT2G29660
AT1G10380					AT5G19620				AT2G29130	Potri.008G114100		Potri.005G174700	AT4G08230.1		AT1G54100	9		AT4G22990	23			AT5G19620		AT5G01310	AT2G01600		AT1G49750	AT3G54320		AT2G30500
AT1G10390					AT5G19660				AT2G29190	Potri.008G118900	AT5G42740.1	Potri.005G177200	AT1G77610.1		AT1G54140	9		AT4G23050	23			AT5G19660		AT5G01450	AT2G01640		AT1G49760	AT3G54390		AT2G32010
AT1G10400					AT5G20170				AT2G29210	Potri.008G119600	AT4G39670.1	Potri.005G182800	AT1G77280.1		AT1G54460	9		AT4G23090	23			AT5G20170		AT5G01870	AT2G01650		AT1G49820	AT3G54770		AT2G34690
AT1G10410					AT5G20600				AT2G29420	Potri.008G120400	AT1G25440.1	Potri.005G182900	AT1G21580.1		AT1G54920	9		AT4G23160	23			AT5G20600		AT5G01990	AT2G01660		AT1G49890	AT3G55060		AT2G34730
AT1G10420					AT5G20890				AT2G29540	Potri.008G123000		Potri.005G184400	AT5G51810.1		AT1G60170	9		AT4G23390	23			AT5G20890		AT5G02140	AT2G01690		AT1G49900	AT3G55100		AT2G35585
AT1G10430					AT5G21160				AT2G29630	Potri.008G128500	AT4G38620.1	Potri.005G188600	AT1G21360.1		AT1G61690	9		AT4G23510	23			AT5G21160		AT5G02220	AT2G01710		AT1G49970	AT3G55160		AT2G36830
AT1G10450					AT5G22320				AT2G29670	Potri.008G133200	AT2G01630.1	Potri.005G188700	AT5G48940.1		AT1G63430	9		AT4G24510	23			AT5G22320		AT5G02460	AT2G01755		AT1G50010	AT3G55720		AT2G37900
AT1G10460					AT5G22330				AT2G29760	Potri.008G133500	AT2G01660.1	Potri.005G190000	AT5G42140.1		AT1G63690	9		AT4G24715	23			AT5G22330		AT5G02500	AT2G01930		AT1G50200	AT3G55760		AT2G38170
AT1G10470					AT5G22760				AT2G29950	Potri.008G138300	AT1G14730.1	Potri.005G191000	AT1G15120.1		AT1G63700	9		AT4G25090	23			AT5G22760		AT5G02600	AT2G01940		AT1G50290	AT3G56280		AT2G38310
AT1G10480					AT5G22790				AT2G30000	Potri.008G143000		Potri.005G194200	AT2G21770.1		AT1G64060	9		AT4G25240	23			AT5G22790		AT5G03230	AT2G02160		AT1G50300	AT3G56370		AT2G38540
AT1G10490					AT5G22840				AT2G30140	Potri.008G143100	AT1G65810.1	Potri.005G195500	AT5G42440.1		AT1G64280	9		AT4G25800	23			AT5G22840		AT5G03340	AT2G02220		AT1G50320	AT3G56550		AT2G38640
AT1G10500					AT5G23070				AT2G30210	Potri.008G143200		Potri.005G196000			AT1G64550	9		AT4G26460	23			AT5G23070		AT5G03450	AT2G02390		AT1G50420	AT3G56620		AT2G39470
AT1G10510					AT5G23250				AT2G30260	Potri.008G143400	AT1G65810.1	Potri.005G196500	AT4G09810.1		AT1G64572	9		AT4G26466	23			AT5G23250		AT5G03795	AT2G02540		AT1G50480	AT3G56670		AT2G39720
AT1G10520					AT5G23300				AT2G30360	Potri.008G143500		Potri.005G197000	AT1G71696.1		AT1G64630	9		AT4G27670	23			AT5G23300		AT5G03970	AT2G02710		AT1G50500	AT3G56700		AT2G41200
AT1G10522					AT5G23850				AT2G30390	Potri.008G145000	AT4G39900.1	Potri.005G198700	AT1G31340.1		AT1G64720	9		AT4G28000	23			AT5G23850		AT5G04220	AT2G02760		AT1G50570	AT3G57010		AT2G41705
AT1G10530					AT5G23880				AT2G30490	Potri.008G146400	AT5G62890.1	Potri.005G199300	AT1G34150.1		AT1G65280	9		AT4G28340	23			AT5G23880		AT5G04290	AT2G02860		AT1G50590	AT3G57540		AT2G45180
AT1G10540					AT5G24020				AT2G30520	Potri.008G146600	AT1G70210.1	Potri.005G199400			AT1G65440	9		AT4G28940	23			AT5G24020		AT5G04320	AT2G02960		AT1G50630	AT3G57620		AT2G46600
AT1G10550					AT5G24330				AT2G30590	Potri.008G146900		Potri.005G199500			AT1G65580	9		AT4G29285	23			AT5G24330		AT5G04500	AT2G02970		AT1G50640	AT3G57670		AT2G48020
AT1G10560					AT5G24350				AT2G30620	Potri.008G147000	AT1G24095.1	Potri.005G201800	AT2G42880.1		AT1G65950	9		AT4G29290	23			AT5G24350		AT5G04690	AT2G03060		AT1G50660	AT3G57800		AT3G01280
AT1G10570					AT5G24830				AT2G30630	Potri.008G148700		Potri.005G203600	AT3G59090.2		AT1G66260	9		AT4G29860	23			AT5G24830		AT5G04770	AT2G03150		AT1G50670	AT3G58350		AT3G01320
AT1G10585					AT5G24840				AT2G30700	Potri.008G154500	AT3G22540.1	Potri.005G205700	AT1G06660.1		AT1G66660	9		AT4G29910	23			AT5G24840		AT5G04890	AT2G03200		AT1G50740	AT3G58620		AT3G01430
AT1G10590					AT5G25060				AT2G31060	Potri.008G162500	AT5G43630.1	Potri.005G207000	AT1G06690.1		AT1G67480	9		AT4G29970	23			AT5G25060		AT5G04930	AT2G03480		AT1G50750	AT3G58650		AT3G02470
AT1G10610					AT5G25080				AT2G31140	Potri.008G165400	AT1G06650.2	Potri.005G210200	AT3G22380.2		AT1G68720	9		AT4G30870	23			AT5G25080		AT5G04980	AT2G03530		AT1G50920	AT3G58710		AT3G03270
AT1G10620					AT5G25170				AT2G31170	Potri.008G165600	AT5G07050.1	Potri.005G210500	AT4G02740.1		AT1G68790	9		AT4G31890	23			AT5G25170		AT5G05130	AT2G03550		AT1G50970	AT3G59370		AT3G03770
AT1G10630					AT5G25500				AT2G31240	Potri.008G166100	AT3G23230.1	Potri.005G211000			AT1G69060	9		AT4G33550	23			AT5G25500		AT5G05210	AT2G03630		AT1G51060	AT3G59420		AT3G03860
AT1G10640					AT5G25830				AT2G31390	Potri.008G167200	AT4G14380.1	Potri.005G212300	AT3G22640.1		AT1G69220	9		AT4G37360	23			AT5G25830		AT5G05460	AT2G03640		AT1G51070	AT3G59740		AT3G05070
AT1G10650					AT5G26360				AT2G31600	Potri.008G173300	AT5G05210.1	Potri.005G217600	AT4G02620.1		AT1G69260	9		AT4G37400	23			AT5G26360		AT5G05480	AT2G03690		AT1G51110	AT3G59890		AT3G06330
AT1G10660					AT5G26710				AT2G31660	Potri.008G174100	AT3G23920.1	Potri.005G218000	AT4G02580.1		AT1G69980	9		AT4G37950	23			AT5G26710		AT5G06100	AT2G03810		AT1G51160	AT3G59930		AT3G06890
AT1G10670					AT5G27110				AT2G31680	Potri.008G174400		Potri.005G221300	AT4G03030.1		AT1G70620	9		AT4G38530	23			AT5G27110		AT5G06720	AT2G03890		AT1G51200	AT3G60210		AT3G08510
AT1G10680					AT5G27140				AT2G31900	Potri.008G177200	AT3G50940.1	Potri.005G221400	AT2G42410.1		AT1G71070	9		AT4G38880	23			AT5G27140		AT5G06790	AT2G04039		AT1G51270	AT3G60490		AT3G09140
AT1G10690					AT5G27330				AT2G31955	Potri.008G181200	AT1G67720.1	Potri.005G221800			AT1G72180	9		AT4G39590	23			AT5G27330		AT5G06800	AT2G04160		AT1G51430	AT3G60580		AT3G10870
AT1G10700					AT5G27400				AT2G32170	Potri.008G181600	AT1G24470.1	Potri.005G223300	AT3G23240.1		AT1G73130	9		AT4G39740	23			AT5G27400		AT5G06850	AT2G04305		AT1G51460	AT3G60720		AT3G11770
AT1G10710					AT5G27470				AT2G32230	Potri.008G185900		Potri.005G226400	AT1G03900.1		AT1G73350	9		AT5G01605	23			AT5G27470		AT5G06900	AT2G04740		AT1G51510	AT3G61340		AT3G12490
AT1G10720					AT5G27620				AT2G32235	Potri.008G188200	AT1G10760.1	Potri.005G226700	AT1G03920.1		AT1G73960	9		AT5G02370	23			AT5G27620		AT5G07010	AT2G04780		AT1G51580	AT3G61400		AT3G14172
AT1G10730					AT5G27630				AT2G32480	Potri.008G189400	AT1G60470.1	Potri.005G228800	AT5G42785.1		AT1G73980	9		AT5G02750	23			AT5G27630		AT5G07050	AT2G04850		AT1G51650	AT3G61590		AT3G14200
AT1G10740					AT5G27830				AT2G32520	Potri.008G190200	AT5G40270.1	Potri.005G229300	AT1G75310.1		AT1G74320	9		AT5G03620	23			AT5G27830		AT5G07610	AT2G05250		AT1G51660	AT3G61610		AT3G14310
AT1G10750					AT5G27970				AT2G32600	Potri.008G191500	AT1G69970.2	Potri.005G229800	AT5G66440.1		AT1G74440	9		AT5G03840	23			AT5G27970		AT5G07900	AT2G05590		AT1G51670	AT3G61720		AT3G16150
AT1G10760					AT5G28740				AT2G32630	Potri.008G194100	AT1G69880.1	Potri.005G230400	AT2G16370.1		AT1G75080	9		AT5G04380	23			AT5G28740		AT5G07990	AT2G05755		AT1G51680	AT3G61740		AT3G16520
AT1G10770					AT5G33300				AT2G32760	Potri.008G196400	AT3G06330.1	Potri.005G230700	AT2G16370.1		AT1G75180	9		AT5G04730	23			AT5G33300		AT5G08340	AT2G05940		AT1G51690	AT3G61830		AT3G16770
AT1G10780					AT5G35560				AT2G32910	Potri.008G197800	AT5G18910.1	Potri.005G231300	AT1G75390.1		AT1G75410	9		AT5G04770	23			AT5G35560		AT5G08350	AT2G05990		AT1G51720	AT3G62280		AT3G18080
AT1G10800					AT5G35620				AT2G33260	Potri.008G200000	AT5G18970.1	Potri.005G234100	AT2G21410.1		AT1G75510	9		AT5G05150	23			AT5G35620		AT5G08391	AT2G06010		AT1G51730	AT3G62430		AT3G18440
AT1G10810					AT5G35910				AT2G33310	Potri.008G200200		Potri.005G235300	AT1G19910.1		AT1G76410	9		AT5G05880	23			AT5G35910		AT5G08430	AT2G06510		AT1G51940	AT3G62490		AT3G19000
AT1G10830					AT5G35930				AT2G33340	Potri.008G200300	AT5G18970.1	Potri.005G236200	AT1G19870.1		AT1G76810	9		AT5G06839	23			AT5G35930		AT5G08450	AT2G06530		AT1G52000	AT3G62660		AT3G19910
AT1G10840					AT5G36890				AT2G33450	Potri.008G202200	AT5G19040.1	Potri.005G237100	AT1G19835.1		AT1G77080	9		AT5G07600	23			AT5G36890		AT5G08500	AT2G07180		AT1G52030	AT3G63110		AT3G20570
AT1G10850					AT5G36950				AT2G33460	Potri.008G203200	AT1G03220.1	Potri.005G239000	AT2G18420.1		AT1G77180	9		AT5G07990	23			AT5G36950		AT5G09640	AT2G10950		AT1G52150	AT3G63140		AT3G20830
AT1G10870					AT5G37350				AT2G33490	Potri.008G203700	AT5G28780.1	Potri.005G239200	AT2G34430.1		AT1G78800	9		AT5G10510	23			AT5G37350		AT5G09810	AT2G11890		AT1G52190	AT3G63320		AT3G21230
AT1G10880					AT5G37530				AT2G33590	Potri.008G205000	AT4G15610.1	Potri.005G241200	AT1G75810.1		AT1G78890	9		AT5G10900	23			AT5G37530		AT5G10180	AT2G13100		AT1G52220	AT4G00150		AT3G22540
AT1G10890					AT5G37580				AT2G33630	Potri.008G210600		Potri.005G244500	AT5G42200.1		AT1G79280	9		AT5G11050	23			AT5G37580		AT5G10530	AT2G13350		AT1G52300	AT4G00490		AT3G22790
AT1G10900					AT5G38110				AT2G33800	Potri.008G210800		Potri.005G245600	AT1G76070.1		AT1G79740	9		AT5G11320	23			AT5G38110		AT5G10610	AT2G13650		AT1G52360	AT4G00500		AT3G22830
AT1G10910					AT5G38460				AT2G33820	Potri.008G210900	AT3G16770.1	Potri.005G245700	AT1G76080.1		AT1G79830	9		AT5G11750	23			AT5G38460		AT5G10770	AT2G14095		AT1G52380	AT4G00630		AT3G25620
AT1G10920					AT5G38720				AT2G34040	Potri.008G218100		Potri.005G249600	AT1G76250.1		AT1G79940	9		AT5G11940	23			AT5G38720		AT5G11590	AT2G14110		AT1G52400	AT4G00890		AT3G25882
AT1G10940					AT5G38840				AT2G34400	Potri.008G218300		Potri.005G253000	AT1G20760.1		AT1G80040	9		AT5G12350	23			AT5G38840		AT5G11810	AT2G14255		AT1G52420	AT4G00910		AT3G26935
AT1G10950					AT5G39960				AT2G34570	Potri.008G218500		Potri.005G253500	AT5G42360.1		AT1G80440	9		AT5G13485	23			AT5G39960		AT5G12890	AT2G14680		AT1G52590	AT4G01340		AT3G28150
AT1G10960					AT5G40150				AT2G34630	Potri.008G218600		Potri.005G255400	AT4G35300.1		AT2G01080	9		AT5G13930	23			AT5G40150		AT5G13090	AT2G14740		AT1G52740	AT4G01420		AT3G47990
AT1G10970					AT5G40200				AT2G34790	Potri.008G218700		Potri.005G256000	AT1G20850.1		AT2G01090	9		AT5G13940	23			AT5G40200		AT5G13180	AT2G14830		AT1G52760	AT4G01440		AT3G50770
AT1G10980					AT5G40280				AT2G34930	Potri.008G226600	AT3G06890.1	Potri.005G259600	AT2G33580.1		AT2G01100	9		AT5G14610	23			AT5G40280		AT5G13200	AT2G14835		AT1G52830	AT4G01450		AT3G51370
AT1G10990					AT5G40490				AT2G34960	Potri.009G003800	AT5G22870.1	Potri.005G259800	AT1G21065.1		AT2G01190	9		AT5G15660	23			AT5G40490		AT5G13520	AT2G14860		AT1G52870	AT4G01830		AT3G51740
AT1G11000					AT5G40530				AT2G35030	Potri.009G005400	AT2G36830.1	Potri.006G003100	AT5G47790.1		AT2G01670	9		AT5G15800	23			AT5G40530		AT5G13750	AT2G15230		AT1G52890	AT4G02150		AT3G51750
AT1G11020					AT5G40830				AT2G35110	Potri.009G007600	AT5G60800.2	Potri.006G007000	AT3G21790.1		AT2G01910	9		AT5G16580	23			AT5G40830		AT5G13760	AT2G15240		AT1G53110	AT4G02290		AT3G51860
AT1G11040					AT5G41150				AT2G35130	Potri.009G011800	AT5G60450.1	Potri.006G009000	AT2G32300.1		AT2G03640	9		AT5G16690	23			AT5G41150		AT5G13930	AT2G15530		AT1G53160	AT4G02710		AT3G53420
AT1G11050					AT5G41190				AT2G35160	Potri.009G018700	AT5G06100.2	Potri.006G011300	AT4G21060.2		AT2G03730	9		AT5G18290	23			AT5G41190		AT5G14250	AT2G15570		AT1G53165	AT4G02750		AT3G53720
AT1G11060					AT5G41650				AT2G35215	Potri.009G022300	AT3G12490.2	Potri.006G015700	AT3G07810.1		AT2G11240	9		AT5G18730	23			AT5G41650		AT5G14510	AT2G15820		AT1G53170	AT4G02810		AT3G55240
AT1G11070					AT5G41760				AT2G35390	Potri.009G028300	AT5G43580.1	Potri.006G016100	AT4G16460.1		AT2G14045	9		AT5G19060	23			AT5G41760		AT5G14700	AT2G15860		AT1G53180	AT4G02940		AT3G55370
AT1G11080					AT5G41970				AT2G35605	Potri.009G029500	AT3G55370.1	Potri.006G023900	AT3G22290.1		AT2G14255	9		AT5G20420	23			AT5G41970		AT5G14750	AT2G15900		AT1G53210	AT4G02960		AT3G56400
AT1G11090					AT5G42130				AT2G35736	Potri.009G034300	AT5G59510.1	Potri.006G024000	AT5G60580.2		AT2G14835	9		AT5G21280	23			AT5G42130		AT5G15180	AT2G16250		AT1G53290	AT4G03570		AT3G60470
AT1G11100					AT5G42240				AT2G35795	Potri.009G034800	AT5G59550.1	Potri.006G026100	AT3G56840.1		AT2G16485	9		AT5G22160	23			AT5G42240		AT5G15410	AT2G16370		AT1G53300	AT4G03610		AT3G60690
AT1G11120					AT5G42540				AT2G35800	Potri.009G035000	AT3G46640.1	Potri.006G030700			AT2G17020	9		AT5G22590	23			AT5G42540		AT5G15780	AT2G16400		AT1G53490	AT4G03760		AT3G62290
AT1G11130					AT5G43080				AT2G36070	Potri.009G039400	AT2G29525.1	Potri.006G032900	AT1G79590.1		AT2G17787	9		AT5G23690	23			AT5G43080		AT5G16080	AT2G16460		AT1G53500	AT4G03770		AT4G02570
AT1G11130					AT5G43460				AT2G36090	Potri.009G045800	AT2G38170.1	Potri.006G033400	AT5G48570.1		AT2G18290	9		AT5G24080	23			AT5G43460		AT5G16340	AT2G16530		AT1G53510	AT4G03830		AT4G03230
AT1G11160					AT5G43670				AT2G36100	Potri.009G046600	AT3G08510.1	Potri.006G033600	AT3G56630.1		AT2G18710	9		AT5G24480	23			AT5G43670		AT5G16560	AT2G16750		AT1G53560	AT4G04655		AT4G03260
AT1G11170					AT5G43720				AT2G36240	Potri.009G065600	AT5G48060.1	Potri.006G035700	AT5G05130.1		AT2G19710	9		AT5G24775	23			AT5G43720		AT5G16740	AT2G16790		AT1G53580	AT4G04710		AT4G09460
AT1G11180					AT5G43870				AT2G36290	Potri.009G080100		Potri.006G040100	AT3G56740.1		AT2G20670	9		AT5G25420	23			AT5G43870		AT5G16760	AT2G16860		AT1G53710	AT4G04955		AT4G10790
AT1G11190					AT5G43970				AT2G36305	Potri.009G091100	AT3G19550.1	Potri.006G043000	AT3G50180.1		AT2G20815	9		AT5G26280	23			AT5G43970		AT5G16950	AT2G16910		AT1G53720	AT4G05110		AT4G10810
AT1G11200					AT5G44710				AT2G36350	Potri.009G093600		Potri.006G046200	AT2G41350.1		AT2G23290	9		AT5G26582	23			AT5G44710		AT5G17020	AT2G16920		AT1G53730	AT4G05120		AT4G12560
AT1G11210					AT5G45420				AT2G36400	Potri.009G096900	AT1G10630.1	Potri.006G046300	AT2G41350.2		AT2G23810	9		AT5G27140	23			AT5G45420		AT5G17050	AT2G16980		AT1G53750	AT4G07530		AT4G14380
AT1G11220					AT5G45600				AT2G36710	Potri.009G098800	AT5G67210.1	Potri.006G048400	AT3G10330.1		AT2G25170	9		AT5G27885	23			AT5G45600		AT5G17540	AT2G17020		AT1G53780	AT4G07640		AT4G14400
AT1G11240					AT5G46160				AT2G36810	Potri.009G101400	AT5G42900.1	Potri.006G051000	AT2G41770.1		AT2G25250	9		AT5G27895	23			AT5G46160		AT5G17680	AT2G17030		AT1G53790	AT4G07680		AT4G14880
AT1G11250					AT5G46280				AT2G36980	Potri.009G103600	AT1G49620.1	Potri.006G053400	AT3G57550.2		AT2G25320	9		AT5G28285	23			AT5G46280		AT5G17800	AT2G17033		AT1G53850	AT4G07720		AT4G14920
AT1G11260					AT5G46740				AT2G37025	Potri.009G103800	AT2G03550.1	Potri.006G056100			AT2G25920	9		AT5G28535	23			AT5G46740		AT5G17850	AT2G17200		AT1G53910	AT4G08020		AT4G15210
AT1G11265					AT5G47210				AT2G37035	Potri.009G104600	AT1G19190.1	Potri.006G056200	AT2G41905.1		AT2G26280	9		AT5G28672	23			AT5G47210		AT5G17860	AT2G17290		AT1G53990	AT4G08340		AT4G15450
AT1G11265					AT5G47320				AT2G37220	Potri.009G106300	AT2G26520.1	Potri.006G056300	AT3G20860.1		AT2G26430	9		AT5G28700	23			AT5G47320		AT5G17980	AT2G17390		AT1G54020	AT4G08610		AT4G16380
AT1G11270					AT5G47410				AT2G37240	Potri.009G110200	AT3G50810.1	Potri.006G059800			AT2G26980	9		AT5G28888	23			AT5G47410		AT5G17990	AT2G17570		AT1G54080	AT4G08710		AT4G16480
AT1G11280					AT5G47790				AT2G37580	Potri.009G110500	AT2G16050.1	Potri.006G061200	AT2G25470.1		AT2G27170	9		AT5G29020	23			AT5G47790		AT5G18200	AT2G17730		AT1G54100	AT4G08750		AT4G16580
AT1G11290					AT5G48310				AT2G37770	Potri.009G110900	AT2G16060.1	Potri.006G062100	AT5G54062.1		AT2G27350	9		AT5G29032	23			AT5G48310		AT5G18440	AT2G17790		AT1G54130	AT4G08870		AT4G17870
AT1G11300					AT5G48330				AT2G37960	Potri.009G114600	AT1G49320.1	Potri.006G062300	AT5G20380.1		AT2G28250	9		AT5G29571	23			AT5G48330		AT5G18610	AT2G17800		AT1G54140	AT4G08880		AT4G18020
AT1G11310					AT5G48460				AT2G38025	Potri.009G115900	AT4G39300.1	Potri.006G063200	AT1G49920.1		AT2G28940	9		AT5G29635	23			AT5G48460		AT5G18910	AT2G17840		AT1G54160	AT4G09400		AT4G20280
AT1G11320					AT5G48600				AT2G38110	Potri.009G116800	AT2G18360.1	Potri.006G065200	AT2G10950.1		AT2G29210	9		AT5G30420	23			AT5G48600		AT5G18970	AT2G17940		AT1G54200	AT4G09660		AT4G21430
AT1G11330					AT5G48830				AT2G38130	Potri.009G117000	AT2G18360.1	Potri.006G065600	AT5G35430.1		AT2G30550	9		AT5G30500	23			AT5G48830		AT5G19040	AT2G18040		AT1G54270	AT4G09940		AT4G22010
AT1G11340					AT5G48870				AT2G38250	Potri.009G117100	AT2G18360.1	Potri.006G066600	AT4G28640.3		AT2G31090	9		AT5G31355	23			AT5G48870		AT5G19090	AT2G18060		AT1G54280	AT4G09950		AT4G24810
AT1G11350					AT5G49030				AT2G38280	Potri.009G119000	AT4G34560.1	Potri.006G066800	AT3G15880.2		AT2G32700	9		AT5G31752	23			AT5G49030		AT5G19730	AT2G18170		AT1G54310	AT4G10010		AT4G25640
AT1G11360					AT5G49160				AT2G38290	Potri.009G119600		Potri.006G067000	AT3G15810.1		AT2G33435	9		AT5G32481	23			AT5G49160		AT5G19875	AT2G18250		AT1G54320	AT4G10200		AT4G25650
AT1G11370					AT5G49220				AT2G38330	Potri.009G120100	AT2G21490.1	Potri.006G069600	AT2G41480.1		AT2G35330	9		AT5G32518	23			AT5G49220		AT5G19880	AT2G18260		AT1G54340	AT4G10380		AT4G26190
AT1G11380					AT5G49510				AT2G38430	Potri.009G120400	AT4G39110.1	Potri.006G071000	AT2G38670.1		AT2G35340	9		AT5G33200	23			AT5G49510		AT5G19900	AT2G18290		AT1G54360	AT4G10420		AT4G27280
AT1G11390					AT5G49530				AT2G38500	Potri.009G129300	AT5G42146.1	Potri.006G075300	AT1G48175.1		AT2G35840	9		AT5G33252	23			AT5G49530		AT5G20190	AT2G18300		AT1G54370	AT4G10440		AT4G28880
AT1G11400					AT5G49960				AT2G38700	Potri.009G130200	AT4G38710.2	Potri.006G075600	AT4G30010.1		AT2G36895	9		AT5G33533	23			AT5G49960		AT5G20230	AT2G18420		AT1G54410	AT4G10580		AT4G29100
AT1G11410					AT5G50310				AT2G38710	Potri.009G135800	AT1G20140.1	Potri.006G075900	AT4G29960.1		AT2G37840	9		AT5G33624	23			AT5G50310		AT5G20280	AT2G18660		AT1G54460	AT4G11030		AT4G29905
AT1G11420					AT5G50315				AT2G38730	Potri.009G136700	AT5G47900.1	Potri.006G076400	AT5G57240.1		AT2G38650	9		AT5G34770	23			AT5G50315		AT5G20400	AT2G18670		AT1G54470	AT4G11140		AT4G29920
AT1G11430					AT5G50550				AT2G38760	Potri.009G140800	AT1G47670.1	Potri.006G076500	AT1G06980.1		AT2G39650	9		AT5G34851	23			AT5G50550		AT5G20740	AT2G18700		AT1G54500	AT4G11290		AT4G30110
AT1G11440					AT5G50990				AT2G38840	Potri.009G142000	AT3G12500.1	Potri.006G077400	AT2G31490.1		AT2G39760	9		AT5G34895	23			AT5G50990		AT5G20810	AT2G18760		AT1G54510	AT4G11340		AT4G31140
AT1G11450					AT5G51120				AT2G38940	Potri.009G143700	AT1G08290.1	Potri.006G077900	AT4G31300.1		AT2G40070	9		AT5G35025	23			AT5G51120		AT5G20870	AT2G18890		AT1G54580	AT4G11400		AT4G31980
AT1G11460					AT5G51140				AT2G39080	Potri.009G149800	AT3G17450.1	Potri.006G081300	AT4G27690.1		AT2G40270	9		AT5G35334	23			AT5G51140		AT5G20885	AT2G18950		AT1G54610	AT4G11470		AT4G33950
AT1G11470					AT5G51590				AT2G39100	Potri.009G153000	AT2G27140.1	Potri.006G083600	AT2G37520.1		AT2G40410	9		AT5G35390	23			AT5G51590		AT5G20950	AT2G19130		AT1G54630	AT4G11650		AT4G35000
AT1G11480					AT5G51770				AT2G39340	Potri.009G157600	AT5G28490.1	Potri.006G085600	AT5G02320.1		AT2G41070	9		AT5G35555	23			AT5G51770		AT5G21090	AT2G19390		AT1G54710	AT4G11745		AT4G35830
AT1G11520					AT5G51960				AT2G39580	Potri.009G157700	AT1G74470.1	Potri.006G087100	AT5G60020.1		AT2G41250	9		AT5G35756	23			AT5G51960		AT5G21105	AT2G19450		AT1G54780	AT4G11870		AT4G36920
AT1G11530					AT5G52180				AT2G39620	Potri.009G159700	AT5G21105.1	Potri.006G087500	AT5G60020.1		AT2G41960	9		AT5G36905	23			AT5G52180		AT5G21910	AT2G19570		AT1G54790	AT4G12290		AT4G37180
AT1G11540					AT5G52650				AT2G39725	Potri.010G000600	AT1G24020.1	Potri.006G092600	AT5G02010.1		AT2G42190	9		AT5G36935	23			AT5G52650		AT5G22330	AT2G19590		AT1G54920	AT4G12320		AT4G37240
AT1G11545					AT5G52820				AT2G39795	Potri.010G005300	AT1G06330.1	Potri.006G094300	AT3G54040.1		AT2G42760	9		AT5G37100	23			AT5G52820		AT5G22355	AT2G19690		AT1G55000	AT4G12580		AT4G37250
AT1G11560					AT5G53280				AT2G39840	Potri.010G007200	AT3G06790.2	Potri.006G096900	AT2G38080.1		AT2G43210	9		AT5G37180	23			AT5G53280		AT5G22870	AT2G19790		AT1G55020	AT4G12620		AT4G38710
AT1G11570					AT5G53620				AT2G39920	Potri.010G007400		Potri.006G097000	AT2G38080.1		AT2G43400	9		AT5G37560	23			AT5G53620		AT5G23100	AT2G19830		AT1G55110	AT4G13000		AT4G39955
AT1G11580					AT5G53800				AT2G40110	Potri.010G007600		Potri.006G097100	AT2G38080.1		AT2G44430	9		AT5G37790	23			AT5G53800		AT5G23570	AT2G19900		AT1G55130	AT4G13030		AT4G40060
AT1G11590					AT5G54900				AT2G40116	Potri.010G020100		Potri.006G099100	AT3G47570.1		AT2G44680	9		AT5G38192	23			AT5G54900		AT5G23730	AT2G19950		AT1G55180	AT4G13190		AT5G01310
AT1G11600					AT5G54910				AT2G40190	Potri.010G022600		Potri.006G101800	AT3G51840.1		AT2G44690	9		AT5G38705	23			AT5G54910		AT5G23810	AT2G20010		AT1G55250	AT4G13250		AT5G02500
AT1G11610					AT5G55660				AT2G40200	Potri.010G024500	AT5G24860.1	Potri.006G104400	AT2G38360.1		AT2G44820	9		AT5G38970	23			AT5G55660		AT5G23850	AT2G20230		AT1G55310	AT4G13260		AT5G03230
AT1G11630					AT5G55670				AT2G40330	Potri.010G024800	AT3G16560.1	Potri.006G106500	AT5G01760.1		AT2G45660	9		AT5G39310	23			AT5G55670		AT5G24260	AT2G20300		AT1G55325	AT4G13280		AT5G04220
AT1G11650					AT5G56680				AT2G40360	Potri.010G034300	AT1G69850.1	Potri.006G107200	AT2G40475.1		AT2G45920	9		AT5G39330	23			AT5G56680		AT5G24318	AT2G20310		AT1G55360	AT4G13345		AT5G04290
AT1G11660					AT5G56730				AT2G40410	Potri.010G038500	AT1G70070.1	Potri.006G109400	AT5G01910.1		AT2G46550	9		AT5G39700	23			AT5G56730		AT5G24490	AT2G20470		AT1G55390	AT4G13410		AT5G04890
AT1G11670					AT5G56910				AT2G40610	Potri.010G039800	AT1G69970.2	Potri.006G109900	AT5G01930.1		AT2G46560	9		AT5G39980	23			AT5G56910		AT5G24560	AT2G20560		AT1G55510	AT4G13420		AT5G05210
AT1G11680					AT5G56940				AT2G40630	Potri.010G040500	AT1G10380.1	Potri.006G110400	AT2G38580.1		AT2G46900	9		AT5G39995	23			AT5G56940		AT5G24620	AT2G20562		AT1G55610	AT4G13440		AT5G08430
AT1G11690					AT5G57120				AT2G40650	Potri.010G041600		Potri.006G111900	AT5G01970.1		AT3G01320	9		AT5G40275	23			AT5G57120		AT5G24630	AT2G20650		AT1G55660	AT4G13690		AT5G08500
AT1G11700					AT5G57280				AT2G40660	Potri.010G042000	AT1G60470.1	Potri.006G112100	AT5G01980.1		AT3G01350	9		AT5G40310	23			AT5G57280		AT5G24660	AT2G20680		AT1G55670	AT4G13840		AT5G10180
AT1G11710					AT5G57990				AT2G40720	Potri.010G044100	AT1G10760.1	Potri.006G112400			AT3G01540	9		AT5G40400	23			AT5G57990		AT5G24860	AT2G20710		AT1G55680	AT4G13900		AT5G10610
AT1G11720					AT5G58130				AT2G40770	Potri.010G046400	AT3G26510.1	Potri.006G112700	AT3G05975.1		AT3G01780	9		AT5G41470	23			AT5G58130		AT5G24930	AT2G20780		AT1G55730	AT4G14080		AT5G10770
AT1G11730					AT5G58410				AT2G40810	Potri.010G047000		Potri.006G113300	AT3G08590.1		AT3G02450	9		AT5G42655	23			AT5G58410		AT5G25260	AT2G20800		AT1G55810	AT4G14140		AT5G13090
AT1G11740					AT5G58480				AT2G40890	Potri.010G047100	AT1G67856.1	Potri.006G113900	AT2G38670.1		AT3G03360	9		AT5G42905	23			AT5G58480		AT5G25380	AT2G20820		AT1G55820	AT4G14190		AT5G15180
AT1G11750					AT5G58530				AT2G40930	Potri.010G049000	AT3G26350.1	Potri.006G114800	AT3G52880.1		AT3G04470	9		AT5G43120	23			AT5G58530		AT5G25490	AT2G20830		AT1G55860	AT4G14230		AT5G15410
AT1G11760					AT5G59240				AT2G40935	Potri.010G050200	AT1G67790.1	Potri.006G115800	AT5G03730.1		AT3G05160	9		AT5G43415	23			AT5G59240		AT5G25560	AT2G20840		AT1G55960	AT4G14240		AT5G16760
AT1G11770					AT5G59360				AT2G41020	Potri.010G050700	AT1G67790.1	Potri.006G119300	AT2G27920.1		AT3G05545	9		AT5G44300	23			AT5G59360		AT5G25810	AT2G20860		AT1G56000	AT4G14460		AT5G17050
AT1G11780					AT5G59380				AT2G41060	Potri.010G052800	AT1G67720.1	Potri.006G119500	AT5G03555.1		AT3G05760	9		AT5G44630	23			AT5G59380		AT5G25930	AT2G20990		AT1G56010	AT4G14970		AT5G20810
AT1G11790					AT5G59460				AT2G41080	Potri.010G053000	AT1G13195.1	Potri.006G120400	AT1G63300.1		AT3G06330	9		AT5G45520	23			AT5G59460		AT5G25940	AT2G21150		AT1G56120	AT4G15290		AT5G20885
AT1G11800					AT5G59740				AT2G41500	Potri.010G053400	AT4G27670.1	Potri.006G120500	AT1G22060.1		AT3G06380	9		AT5G45540	23			AT5G59740		AT5G26710	AT2G21170		AT1G56145	AT4G15360		AT5G21105
AT1G11810					AT5G59750				AT2G41720	Potri.010G055200	AT3G13080.2	Potri.006G120600	AT3G53150.1		AT3G06400	9		AT5G46050	23			AT5G59750		AT5G27370	AT2G21190		AT1G56150	AT4G15390		AT5G24620
AT1G11840					AT5G59900				AT2G41740	Potri.010G063000	AT1G47960.1	Potri.006G123200	AT2G36880.1		AT3G06410	9		AT5G46650	23			AT5G59900		AT5G27550	AT2G21195		AT1G56200	AT4G15400		AT5G24630
AT1G11850					AT5G59910				AT2G41750	Potri.010G065000	AT3G24320.1	Potri.006G128000	AT5G60660.1		AT3G06760	9		AT5G48550	23			AT5G59910		AT5G27690	AT2G21270		AT1G56220	AT4G15590		AT5G24660
AT1G11860					AT5G59970				AT2G41810	Potri.010G068900	AT4G14305.1	Potri.006G128200	AT5G60660.1		AT3G07280	9		AT5G48690	23			AT5G59970		AT5G27730	AT2G21300		AT1G56230	AT4G15610		AT5G24930
AT1G11870					AT5G60030				AT2G41900	Potri.010G072400	AT3G23230.1	Potri.006G129100	AT3G53390.1		AT3G07565	9		AT5G49340	23			AT5G60030		AT5G28010	AT2G21370		AT1G56280	AT4G15700		AT5G25560
AT1G11880					AT5G60150				AT2G42280	Potri.010G073900	AT4G14450.1	Potri.006G129200	AT5G03170.1		AT3G08530	9		AT5G49465	23			AT5G60150		AT5G28490	AT2G21410		AT1G56330	AT4G16030		AT5G25940
AT1G11890					AT5G60690				AT2G42320	Potri.010G076400		Potri.006G130500	AT5G03110.1		AT3G09050	9		AT5G50350	23			AT5G60690		AT5G28780	AT2G21520		AT1G56340	AT4G16040		AT5G27370
AT1G11900					AT5G60870				AT2G42490	Potri.010G082000	AT3G22830.1	Potri.006G131000	AT2G37090.1		AT3G09360	9		AT5G50740	23			AT5G60870		AT5G28840	AT2G21600		AT1G56450	AT4G16230		AT5G35670
AT1G11910					AT5G60960				AT2G42500	Potri.010G082200	AT4G14723.1	Potri.006G131300	AT5G02970.1		AT3G09410	9		AT5G50760	23			AT5G60960		AT5G33280	AT2G21620		AT1G56600	AT4G16390		AT5G35740
AT1G11915					AT5G61000				AT2G42520	Potri.010G084300	AT2G32010.1	Potri.006G136700	AT3G43190.1		AT3G10350	9		AT5G50800	23			AT5G61000		AT5G35090	AT2G21770		AT1G56660	AT4G16400		AT5G39950
AT1G11920					AT5G61030				AT2G42900	Potri.010G088600	AT2G32120.1	Potri.006G137700	AT5G20790.1		AT3G10730	9		AT5G51030	23			AT5G61030		AT5G35670	AT2G21820		AT1G56700	AT4G16530		AT5G41140
AT1G11930					AT5G61770				AT2G43060	Potri.010G095500	AT5G62890.1	Potri.006G139500	AT3G42950.1		AT3G11700	9		AT5G51090	23			AT5G61770		AT5G35735	AT2G21940		AT1G56710	AT4G16590		AT5G42180
AT1G11940					AT5G61880				AT2G43070	Potri.010G099100	AT2G02070.1	Potri.006G142000	AT2G06010.1		AT3G11810	9		AT5G53890	23			AT5G61880		AT5G35740	AT2G21950		AT1G56720	AT4G16600		AT5G42570
AT1G11950					AT5G61930				AT2G43090	Potri.010G100500	AT2G02010.1	Potri.006G145700	AT5G20490.1		AT3G12140	9		AT5G53980	23			AT5G61930		AT5G35830	AT2G21970		AT1G57660	AT4G16640		AT5G43060
AT1G11960					AT5G62440				AT2G43120	Potri.010G101500	AT2G35585.1	Potri.006G146300	AT4G26060.1		AT3G14172	9		AT5G54010	23			AT5G62440		AT5G36000	AT2G22120		AT1G57680	AT4G16970		AT5G45490
AT1G11970					AT5G63010				AT2G43190	Potri.010G102800		Potri.006G147500	AT5G57020.1		AT3G14395	9		AT5G54700	23			AT5G63010		AT5G36110	AT2G22125		AT1G57720	AT4G17610		AT5G45800
AT1G11990					AT5G63140				AT2G43250	Potri.010G104300	AT1G67970.1	Potri.006G148000	AT5G57000.2		AT3G14400	9		AT5G55020	23			AT5G63140		AT5G36180	AT2G22250		AT1G57750	AT4G17660		AT5G47530
AT1G12000					AT5G64140				AT2G43290	Potri.010G114000	AT4G38620.1	Potri.006G149100	AT2G19790.1		AT3G15770	9		AT5G55440	23			AT5G64140		AT5G36930	AT2G22480		AT1G57860	AT4G17760		AT5G48810
AT1G12010					AT5G64210				AT2G43310	Potri.010G115300	AT2G01290.1	Potri.006G150800			AT3G16840	9		AT5G56110	23			AT5G64210		AT5G37180	AT2G22540		AT1G58100	AT4G17785		AT5G49400
AT1G12020					AT5G64600				AT2G43370	Potri.010G115900		Potri.006G150900	AT4G29680.1		AT3G17930	9		AT5G56368	23			AT5G64600		AT5G37600	AT2G22590		AT1G58110	AT4G18050		AT5G49630
AT1G12030					AT5G64670				AT2G43490	Potri.010G117700		Potri.006G151600	AT2G19590.1		AT3G18390	9		AT5G56560	23			AT5G64670		AT5G37660	AT2G22600		AT1G58120	AT4G18350		AT5G50160
AT1G12040					AT5G64816				AT2G43500	Potri.010G118400		Potri.006G152700	AT4G29230.1		AT3G19650	9		AT5G56690	23			AT5G64816		AT5G37790	AT2G22620		AT1G58180	AT4G18465		AT5G50400
AT1G12050					AT5G65000				AT2G43770	Potri.010G120200	AT2G01220.2	Potri.006G153700	AT3G57340.1		AT3G20430	9		AT5G56730	23			AT5G65000		AT5G38220	AT2G22640		AT1G58200	AT4G18570		AT5G53300
AT1G12070					AT5G65240				AT2G43810	Potri.010G121000	AT5G38280.1	Potri.006G153800	AT4G26240.1		AT3G22170	9		AT5G56990	23			AT5G65240		AT5G38260	AT2G22660		AT1G58230	AT4G18810		AT5G53730
AT1G12080					AT5G65460				AT2G43900	Potri.010G125100	AT1G25440.1	Potri.006G155000	AT2G18660.1		AT3G23980	9		AT5G57090	23			AT5G65460		AT5G38280	AT2G22780		AT1G58250	AT4G18870		AT5G53870
AT1G12090					AT5G65560				AT2G44020	Potri.010G125900	AT3G25882.1	Potri.006G155500	AT3G24420.1		AT3G25910	9		AT5G57320	23			AT5G65560		AT5G38450	AT2G23070		AT1G58290	AT4G18910		AT5G54160
AT1G12100					AT5G65860				AT2G44050	Potri.010G127400	AT3G18440.1	Potri.006G156900	AT3G24530.1		AT3G26618	9		AT5G57350	23			AT5G65860		AT5G38760	AT2G23093		AT1G58350	AT4G18960		AT5G54770
AT1G12110					AT5G66000				AT2G44065	Potri.010G129700	AT1G25580.1	Potri.006G157600	AT3G24515.1		AT3G27610	9		AT5G57450	23			AT5G66000		AT5G38840	AT2G23140		AT1G58370	AT4G19050		AT5G54860
AT1G12120					AT5G66290				AT2G44100	Potri.010G131900	AT3G25620.2	Potri.006G159800	AT3G24515.1		AT3G32940	9		AT5G58750	23			AT5G66290		AT5G39050	AT2G23150		AT1G59520	AT4G19460		AT5G55160
AT1G12130					AT5G66540				AT2G44200	Potri.010G132000		Potri.006G165600	AT4G25910.1		AT3G42052	9		AT5G58830	23			AT5G66540		AT5G39080	AT2G23240		AT1G59590	AT4G19800		AT5G55630
AT1G12140					AT5G67220				AT2G44270	Potri.010G132100		Potri.006G166600	AT2G18890.1		AT3G42790	9		AT5G58860	23			AT5G67220		AT5G39890	AT2G23420		AT1G59610	AT4G20000		AT5G56680
AT1G12150					AT5G67360				AT2G44280	Potri.010G134100	AT3G25560.1	Potri.006G168600			AT3G45443	9		AT5G59230	23			AT5G67360		AT5G39950	AT2G23460		AT1G59650	AT4G20070		AT5G56750
AT1G12160					AT5G67390				AT2G44900	Potri.010G136900	AT3G30380.2	Potri.006G170300	AT4G12560.1		AT3G45620	9		AT5G59616	23			AT5G67390		AT5G40240	AT2G23740		AT1G59710	AT4G20140		AT5G56860
AT1G12180					AT5G67440				AT2G45260	Potri.010G139300	AT2G26710.1	Potri.006G175700	AT2G18670.1		AT3G45730	9		AT5G59810	23			AT5G67440		AT5G40270	AT2G23760		AT1G59720	AT4G20270		AT5G58300
AT1G12190					AT5G25230				AT2G45320	Potri.010G140400	AT5G49320.1	Potri.006G177600	AT4G30420.1		AT3G47080	9		AT5G60010	23			AT5G25230		AT5G40390	AT2G23810		AT1G59740	AT4G20350		AT5G60450
AT1G12200					AT5G59690				AT2G45330	Potri.010G142400	AT5G49400.1	Potri.006G181400	AT5G57860.1		AT3G47675	9		AT5G60520	23			AT5G59690		AT5G40870	AT2G23910		AT1G59750	AT4G20370		AT5G60800
AT1G12210					AT1G70980				AT2G45380	Potri.010G144000	AT3G06660.1	Potri.006G181900	AT5G17420.1		AT3G47890	9		AT5G60730	23			AT1G70980		AT5G41140	AT2G23940		AT1G59820	AT4G20990		AT5G60850
AT1G12220					AT1G17070				AT2G45520	Potri.010G144200	AT3G50140.1	Potri.006G182000	AT2G24060.1		AT3G48060	9		AT5G60780	23			AT1G17070		AT5G41320	AT2G24060		AT1G59900	AT4G21323		AT5G62680
AT1G12230					AT3G10110				AT2G45560	Potri.010G151200	AT3G17210.1	Potri.006G183600	AT4G30600.1		AT3G48330	9		AT5G61470	23			AT3G10110		AT5G41470	AT2G24240		AT1G59970	AT4G21380		AT5G62890
AT1G12240					AT2G45030				AT2G45590	Potri.010G154300	AT1G69170.1	Potri.006G185200	AT5G57990.1		AT3G49140	9		AT5G62230	23			AT2G45030		AT5G41610	AT2G24540		AT1G59980	AT4G21820		AT5G64310
AT1G12250					AT1G47490				AT2G45620	Potri.010G154500	AT4G12560.1	Potri.006G185300	AT2G24240.1		AT3G49720	9		AT5G62340	23			AT1G47490		AT5G41940	AT2G24580		AT1G60000	AT4G22280		AT5G64360
AT1G12260					AT1G73450				AT2G45630	Potri.010G154800		Potri.006G187000	AT1G52780.1		AT3G49790	9		AT5G62650	23			AT1G73450		AT5G42146	AT2G24820		AT1G60010	AT4G22430		AT5G65700
AT1G12270					AT2G05230				AT2G45720	Potri.010G157900	AT1G13740.1	Potri.006G190200	AT3G46920.1		AT3G49880	9		AT5G62660	23			AT2G05230		AT5G42180	AT2G25050		AT1G60060	AT4G22730		AT5G67590
AT1G12280					AT5G50650				AT2G45990	Potri.010G160900	AT1G13920.1	Potri.006G190900	AT3G15010.1		AT3G50670	9		AT5G62850	23			AT5G50650		AT5G42380	AT2G25110		AT1G60140	AT4G22880		AT1G03280
AT1G12290					AT5G27120				AT2G46200	Potri.010G165600	AT1G26550.1	Potri.006G191500	AT1G20970.1		AT3G51830	9		AT5G62970	23			AT5G27120		AT5G42570	AT2G25280		AT1G60170	AT4G23050		AT1G03430
AT1G12310					AT2G24990				AT2G46410	Potri.010G165800	AT1G14040.1	Potri.006G192800	AT2G42070.1		AT3G52120	9		AT5G63063	23			AT2G24990		AT5G42680	AT2G25290		AT1G60200	AT4G23090		AT1G03600
AT1G12320					AT4G28510				AT2G46495	Potri.010G167900	AT1G69580.1	Potri.006G195000	AT3G12010.1		AT3G52220	9		AT5G63740	23			AT4G28510		AT5G42740	AT2G25320		AT1G60660	AT4G23110		AT1G03650
AT1G12330					AT3G54180				AT2G46570	Potri.010G168000		Potri.006G195900	AT3G58520.1		AT3G53100	9		AT5G64320	23			AT3G54180		AT5G42800	AT2G25355		AT1G60710	AT4G23160		AT1G04850
AT1G12340					AT3G14390				AT2G46580	Potri.010G169000	AT3G28960.1	Potri.006G196500	AT3G11980.1		AT3G53570	9		AT5G65687	23			AT3G14390		AT5G42900	AT2G25410		AT1G60780	AT4G23300		AT1G05160
AT1G12350					AT4G38650				AT2G46620	Potri.010G170400	AT3G19840.1	Potri.006G197900	AT3G58460.1		AT3G54010	9		AT5G66150	23			AT4G38650		AT5G43060	AT2G25430		AT1G60810	AT4G23410		AT1G05460
AT1G12360					AT5G02820				AT2G46800	Potri.010G170900	AT3G19850.1	Potri.006G200300	AT5G06390.1		AT3G54120	9		AT1G01880	29			AT5G02820		AT5G43120	AT2G25470		AT1G60870	AT4G23510		AT1G07010
AT1G12370					AT4G29840				AT2G46980	Potri.010G172300	AT1G16290.1	Potri.006G200500			AT3G54170	9		AT1G03510	29			AT4G29840		AT5G43580	AT2G25530		AT1G60900	AT4G24040		AT1G07090
AT1G12390					AT4G08350				AT2G47180	Potri.010G172600	AT1G16310.1	Potri.006G216500	AT4G33140.1		AT3G54620	9		AT1G03660	29			AT4G08350		AT5G43630	AT2G25670		AT1G60940	AT4G24250		AT1G08230
AT1G12400					AT4G12620				AT2G47330	Potri.010G172700	AT1G16310.1	Potri.006G217000	AT5G20885.1		AT3G54670	9		AT1G05580	29			AT4G12620		AT5G44120	AT2G25720		AT1G60950	AT4G24450		AT1G08570
AT1G12410					AT3G60050				AT2G47390	Potri.010G172800	AT1G16310.1	Potri.006G217100	AT2G26210.1		AT3G54760	9		AT1G06148	29			AT3G60050		AT5G45160	AT2G25730		AT1G60960	AT4G24480		AT1G08640
AT1G12430					AT3G59890				AT2G47430	Potri.010G172900	AT1G16310.1	Potri.006G217400	AT3G43520.1		AT3G56740	9		AT1G06160	29			AT3G59890		AT5G45320	AT2G25740		AT1G61100	AT4G24510		AT1G09620
AT1G12450					AT3G18240				AT2G47480	Potri.010G173500	AT1G79480.1	Potri.006G221900	AT5G21430.1		AT3G56790	9		AT1G06520	29			AT3G18240		AT5G45470	AT2G25760		AT1G61150	AT4G25000		AT1G09815
AT1G12460					AT2G45530				AT2G47640	Potri.010G174100	AT1G79430.1	Potri.006G225000			AT3G56860	9		AT1G12530	29			AT2G45530		AT5G45480	AT2G26070		AT1G61190	AT4G25010		AT1G11840
AT1G12470					AT2G46280				AT2G47810	Potri.010G183000	AT2G13620.1	Potri.006G226000	AT5G11960.1		AT3G57880	9		AT1G13920	29			AT2G46280		AT5G45490	AT2G26110		AT1G61210	AT4G25090		AT1G14685
AT1G12480					AT5G05620				AT2G47830	Potri.010G184200	AT5G05460.1	Potri.006G227100	AT5G56450.1		AT3G57890	9		AT1G15772	29			AT5G05620		AT5G45540	AT2G26210		AT1G61250	AT4G25100		AT1G19230
AT1G12490					AT4G00600				AT2G47850	Potri.010G184400	AT2G30130.1	Potri.006G228600	AT5G11890.1		AT3G58050	9		AT1G17040	29			AT4G00600		AT5G45730	AT2G26250		AT1G61260	AT4G25240		AT1G19720
AT1G12500					AT3G26430				AT2G47960	Potri.010G190900		Potri.006G229300	AT4G33010.1		AT3G58600	9		AT1G19040	29			AT3G26430		AT5G45800	AT2G26460		AT1G61310	AT4G25250		AT1G21000
AT1G12520					AT3G47900				AT2G47980	Potri.010G192800	AT2G39950.1	Potri.006G229400	AT5G11850.1		AT3G59800	9		AT1G22990	29			AT3G47900		AT5G46020	AT2G26600		AT1G61520	AT4G25560		AT1G21050
AT1G12530					AT3G55220				AT2G48110	Potri.010G205400	AT3G55370.2	Potri.006G229600	AT5G11840.1		AT3G60860	9		AT1G25886	29			AT3G55220		AT5G46070	AT2G26710		AT1G61620	AT4G25790		AT1G22160
AT1G12550									AT3G01050	Potri.010G205500	AT5G02500.1	Potri.006G229900	AT2G26070.1		AT3G61420	9		AT1G26976	29			AT1G01240		AT5G46530	AT2G26800		AT1G61660	AT4G25800		AT1G22750
AT1G12560									AT3G01090	Potri.010G210000	AT2G39470.1	Potri.006G230800	AT5G56750.1		AT3G63080	9		AT1G27500	29			AT1G01550		AT5G47470	AT2G26830		AT1G61667	AT4G25920		AT1G23120
AT1G12570									AT3G01120	Potri.010G210600	AT3G09140.2	Potri.006G233400	AT5G11730.1		AT4G00060	9		AT1G31050	29			AT1G01900		AT5G47510	AT2G26850		AT1G61680	AT4G26330		AT1G25350
AT1G12580									AT3G01160	Potri.010G210800	AT3G09110.1	Potri.006G233600	AT5G56530.1		AT4G01210	9		AT1G31750	29			AT1G02450		AT5G47530	AT2G26890		AT1G61690	AT4G26430		AT1G26800
AT1G12600									AT3G01300	Potri.010G211500	AT3G55240.1	Potri.006G234100	AT5G11710.1		AT4G01290	9		AT1G32975	29			AT1G02640		AT5G47610	AT2G26920		AT1G61730	AT4G26460		AT1G27660
AT1G12610									AT3G01360	Potri.010G213000	AT3G55120.1	Potri.006G235400	AT4G32850.5		AT4G01995	9		AT1G33830	29			AT1G02720		AT5G47740	AT2G27060		AT1G61740	AT4G26740		AT1G27980
AT1G12620									AT3G01400	Potri.010G214400	AT5G62200.1	Potri.006G237600	AT5G11640.1		AT4G02480	9		AT1G36420	29			AT1G02860		AT5G47900	AT2G27230		AT1G61810	AT4G26920		AT1G30760
AT1G12630									AT3G01540	Potri.010G215700	AT5G13520.1	Potri.006G238300	AT5G23340.1		AT4G02510	9		AT1G43180	29			AT1G03070		AT5G47920	AT2G27260		AT1G61820	AT4G26930		AT1G31320
AT1G12640									AT3G01570	Potri.010G215800		Potri.006G240200	AT1G27600.1		AT4G03330	9		AT1G43245	29			AT1G03080		AT5G48060	AT2G27285		AT1G61850	AT4G27620		AT1G32583
AT1G12650									AT3G01790	Potri.010G220200	AT2G35770.1	Potri.006G241000	AT4G32760.1		AT4G04614	9		AT1G44510	29			AT1G03090		AT5G48380	AT2G27310		AT1G61900	AT4G27670		AT1G33060
AT1G12660									AT3G01930	Potri.010G220300	AT3G12090.1	Potri.006G241200	AT4G32750.1		AT4G08035	9		AT1G47210	29			AT1G03445		AT5G48810	AT2G27500		AT1G62020	AT4G28000		AT1G35420
AT1G12680									AT3G01980	Potri.010G221300		Potri.006G242500	AT1G12700.1		AT4G08110	9		AT1G47810	29			AT1G03610		AT5G48830	AT2G27510		AT1G62380	AT4G28640		AT1G35580
AT1G12700									AT3G02010	Potri.010G223400	AT3G54800.1	Potri.006G246300	AT2G25670.1		AT4G10080	9		AT1G49330	29			AT1G04540		AT5G49010	AT2G27600		AT1G62390	AT4G28700		AT1G37130
AT1G12710									AT3G02050	Potri.010G223900	AT5G04220.2	Potri.006G248700	AT4G32530.1		AT4G10920	9		AT1G50770	29			AT1G04760		AT5G49320	AT2G27690		AT1G62430	AT4G28940		AT1G42970
AT1G12720									AT3G02065	Potri.010G228800	AT5G04290.1	Potri.006G249300	AT1G52740.1		AT4G12680	9		AT1G52330	29			AT1G05170		AT5G49400	AT2G27740		AT1G62480	AT4G29090		AT1G43860
AT1G12730									AT3G02260	Potri.010G232700	AT5G04500.1	Potri.006G250000	AT5G25450.1		AT4G12760	9		AT1G57850	29			AT1G05310		AT5G49630	AT2G27920		AT1G62540	AT4G29270		AT1G43910
AT1G12740									AT3G02310	Potri.010G239400		Potri.006G250700	AT3G54980.1		AT4G12780	9		AT1G58450	29			AT1G05330		AT5G49900	AT2G27930		AT1G62560	AT4G29285		AT1G44790
AT1G12750									AT3G02330	Potri.010G241000	AT5G04770.1	Potri.006G252100	AT4G32400.1		AT4G14550	9		AT1G60920	29			AT1G05850		AT5G50160	AT2G27950		AT1G62600	AT4G29380		AT1G51060
AT1G12775									AT3G02540	Potri.010G241600	AT3G52490.1	Potri.006G253800	AT5G25390.2		AT4G14560	9		AT1G61795	29			AT1G06020		AT5G50360	AT2G28060		AT1G62660	AT4G29580		AT1G52220
AT1G12780									AT3G02580	Potri.010G244200	AT4G26190.1	Potri.006G256400	AT2G25320.1		AT4G14920	9		AT1G62050	29			AT1G06100		AT5G50400	AT2G28100		AT1G62700	AT4G29620		AT1G52360
AT1G12790									AT3G02600	Potri.010G244300	AT2G36540.1	Potri.006G257000	AT4G32140.1		AT4G14990	9		AT1G62570	29			AT1G06120		AT5G50710	AT2G28110		AT1G62750	AT4G29710		AT1G53990
AT1G12800									AT3G02660	Potri.010G244400	AT2G36540.1	Potri.006G257200	AT4G32120.1		AT4G15030	9		AT1G63640	29			AT1G06390		AT5G50790	AT2G28200		AT1G62770	AT4G29740		AT1G55860
AT1G12810									AT3G02790	Potri.010G245600	AT5G04890.1	Potri.006G258600	AT5G11090.1		AT4G16630	9		AT1G64690	29			AT1G06470		AT5G50860	AT2G28250		AT1G62780	AT4G29910		AT1G59970
AT1G12820									AT3G02850	Potri.010G246200	AT5G04930.1	Potri.006G259500	AT5G11040.1		AT4G17330	9		AT1G65483	29			AT1G07120		AT5G51130	AT2G28310		AT1G62790	AT4G30070		AT1G60170
AT1G12830									AT3G02870	Potri.010G248400	AT3G43790.2	Potri.006G262300	AT5G54830.1		AT4G17950	9		AT1G65690	29			AT1G07380		AT5G51160	AT2G28315		AT1G62800	AT4G30120		AT1G60200
AT1G12840									AT3G02950	Potri.010G252300	AT1G51560.1	Potri.006G262600	AT1G13940.1		AT4G19490	9		AT1G65750	29			AT1G08340		AT5G51230	AT2G28320		AT1G62810	AT4G30150		AT1G60950
AT1G12845									AT3G03010	Potri.010G253000	AT2G28625.1	Potri.006G262900	AT1G23850.1		AT4G21660	9		AT1G67265	29			AT1G09440		AT5G52020	AT2G28370		AT1G62920	AT4G30400		AT1G61520
AT1G12850									AT3G03050	Potri.011G002500	AT3G21690.1	Potri.006G263000	AT2G37585.1		AT4G21740	9		AT1G73410	29			AT1G09610		AT5G52190	AT2G28390		AT1G62970	AT4G30560		AT1G65980
AT1G12860									AT3G03280	Potri.011G003600	AT5G45470.1	Potri.006G263200	AT2G25110.1		AT4G22360	9		AT2G01029	29			AT1G09890		AT5G52390	AT2G28410		AT1G62990	AT4G30670		AT1G66200
AT1G12880									AT3G03300	Potri.011G006200	AT1G09910.1	Potri.006G263700	AT2G25050.1		AT4G24390	9		AT2G01260	29			AT1G10670		AT5G52600	AT2G28430		AT1G63000	AT4G31730		AT1G67050
AT1G12900									AT3G03305	Potri.011G013000	AT4G16580.1	Potri.006G278700	AT1G06470.1		AT4G24800	9		AT2G01390	29			AT1G10800		AT5G52780	AT2G28470		AT1G63090	AT4G31890		AT1G67910
AT1G12910									AT3G03380	Potri.011G015700	AT3G18670.1	Potri.006G278800			AT4G24840	9		AT2G02230	29			AT1G10810		AT5G53190	AT2G28550		AT1G63110	AT4G33020		AT1G68720
AT1G12920									AT3G03750	Potri.011G016000	AT3G18670.1	Potri.006G279600	AT1G17370.1		AT4G25230	9		AT2G04580	29			AT1G10850		AT5G53300	AT2G28880		AT1G63120	AT4G33160		AT1G69490
AT1G12930									AT3G03810	Potri.011G016100	AT4G03500.1	Potri.006G280900	AT4G31130.1		AT4G25500	9		AT2G05200	29			AT1G11190		AT5G53390	AT2G28910		AT1G63290	AT4G33170		AT1G69510
AT1G12935									AT3G03890	Potri.011G016200	AT3G18670.1	Potri.007G002100	AT1G78955.1		AT4G25690	9		AT2G12940	29			AT1G11350		AT5G53560	AT2G28940		AT1G63300	AT4G33230		AT1G69700
AT1G12940									AT3G03980	Potri.011G016400	AT3G18670.1	Potri.007G005100	AT5G67590.1		AT4G26400	9		AT2G15300	29			AT1G11740		AT5G53660	AT2G29050		AT1G63420	AT4G33260		AT1G70580
AT1G12950									AT3G04120	Potri.011G017500	AT3G54070.1	Potri.007G005200			AT4G26750	9		AT2G16090	29			AT1G12260		AT5G53730	AT2G29120		AT1G63430	AT4G33440		AT1G71695
AT1G12960									AT3G04130	Potri.011G017600	AT5G35830.1	Potri.007G008600			AT4G27050	9		AT2G17330	29			AT1G12450		AT5G53750	AT2G29590		AT1G63480	AT4G33490		AT1G73060
AT1G12970									AT3G04160	Potri.011G018000	AT3G54070.1	Potri.007G008700			AT4G28380	9		AT2G18940	29			AT1G12500		AT5G53870	AT2G29900		AT1G63490	AT4G33550		AT1G74880
AT1G12990									AT3G04400	Potri.011G018100	AT4G14390.1	Potri.007G008800	AT4G37830.1		AT4G28860	9		AT2G20100	29			AT1G12780		AT5G53980	AT2G29990		AT1G63520	AT4G33810		AT1G75170
AT1G13000									AT3G04560	Potri.011G018500	AT3G54070.1	Potri.007G010300	AT2G22480.1		AT4G29990	9		AT2G20290	29			AT1G13130		AT5G54010	AT2G30050		AT1G63660	AT4G33850		AT1G75400
AT1G13020									AT3G04580	Potri.011G019200	AT3G18670.1	Potri.007G010800	AT2G22540.1		AT4G30490	9		AT2G21480	29			AT1G13450		AT5G54130	AT2G30070		AT1G63690	AT4G34220		AT1G76770
AT1G13030									AT3G04590	Potri.011G019300	AT4G14390.1	Potri.007G011400	AT4G38050.1		AT4G30790	9		AT2G22200	29			AT1G13900		AT5G54160	AT2G30100		AT1G63700	AT4G34560		AT1G76990
AT1G13040									AT3G04600	Potri.011G019600	AT3G18670.1	Potri.007G011900	AT2G22600.1		AT4G30910	9		AT2G24681	29			AT1G14190		AT5G54250	AT2G30210		AT1G63840	AT4G35130		AT1G77270
AT1G13050									AT3G04610	Potri.011G019700		Potri.007G013600	AT1G19860.1		AT4G32060	9		AT2G27420	29			AT1G14240		AT5G54380	AT2G30230		AT1G63850	AT4G35190		AT1G78080
AT1G13060									AT3G04680	Potri.011G020200	AT3G54070.1	Potri.007G014400	AT2G18060.1		AT4G32610	9		AT2G27870	29			AT1G14440		AT5G54510	AT2G30330		AT1G63880	AT4G35670		AT1G79040
AT1G13070									AT3G04750	Potri.011G020500	AT3G54070.1	Potri.007G016300	AT2G16460.1		AT4G33300	9		AT2G30650	29			AT1G14890		AT5G54660	AT2G30360		AT1G63910	AT4G35720		AT1G80300
AT1G13080									AT3G04790	Potri.011G020700	AT3G18670.1	Potri.007G017200	AT5G17280.1		AT4G34140	9		AT2G32415	29			AT1G15960		AT5G54680	AT2G30490		AT1G63980	AT4G35730		AT2G01670
AT1G13090									AT3G04820	Potri.011G024200	AT4G26340.1	Potri.007G017600	AT3G51050.1		AT4G34160	9		AT2G33640	29			AT1G16480		AT5G54770	AT2G30590		AT1G64040	AT4G35900		AT2G04230
AT1G13100									AT3G04830	Potri.011G025500	AT1G11570.2	Potri.007G017900	AT3G51040.1		AT4G35800	9		AT2G34990	29			AT1G16500		AT5G54850	AT2G30720		AT1G64060	AT4G35970		AT2G05310
AT1G13110									AT3G04880	Potri.011G026700	AT4G21200.1	Potri.007G018500	AT4G36390.1		AT4G35985	9		AT2G36190	29			AT1G16520		AT5G54860	AT2G30780		AT1G64090	AT4G36150		AT2G14260
AT1G13120									AT3G04950	Potri.011G027400	AT4G05220.1	Potri.007G023300	AT5G03260.1		AT4G36515	9		AT2G37440	29			AT1G17090		AT5G55160	AT2G30880		AT1G64140	AT4G36280		AT2G15580
AT1G13130									AT3G04970	Potri.011G031500	AT4G21310.1	Potri.007G023600	AT2G18300.2		AT4G36690	9		AT2G40670	29			AT1G17360		AT5G55490	AT2G30910		AT1G64230	AT4G36710		AT2G15960
AT1G13140									AT3G05350	Potri.011G039500	AT4G27280.1	Potri.007G025800	AT1G75170.1		AT4G36860	9		AT2G41940	29			AT1G17950		AT5G55630	AT2G30920		AT1G64280	AT4G37010		AT2G15980
AT1G13150									AT3G05480	Potri.011G040800	AT5G45490.1	Potri.007G028200	AT5G25620.2		AT4G36870	9		AT2G42510	29			AT1G17960		AT5G56170	AT2G30942		AT1G64350	AT4G37320		AT2G17040
AT1G13160									AT3G05625	Potri.011G041400	AT4G21430.1	Potri.007G029000	AT5G12440.1		AT4G36980	9		AT2G42560	29			AT1G19170		AT5G56220	AT2G31090		AT1G64355	AT4G37340		AT2G17710
AT1G13170									AT3G05640	Potri.011G042600	AT4G21500.1	Potri.007G029300	AT4G36720.1		AT4G37520	9		AT2G42885	29			AT1G19230		AT5G56350	AT2G31400		AT1G64360	AT4G37360		AT2G18050
AT1G13180									AT3G05660	Potri.011G043600	AT4G32010.1	Potri.007G031900	AT3G50770.1		AT4G38225	9		AT2G43470	29			AT1G19300		AT5G56420	AT2G31440		AT1G64490	AT4G37400		AT2G18790
AT1G13190									AT3G05675	Potri.011G044200	AT4G21570.1	Potri.007G033000	AT2G23740.2		AT4G38230	9		AT2G44740	29			AT1G19700		AT5G56680	AT2G31490		AT1G64500	AT4G37840		AT2G19270
AT1G13195									AT3G05710	Potri.011G045900	AT1G11120.2	Potri.007G033600	AT4G37235.1		AT4G38240	9		AT2G44830	29			AT1G19940		AT5G56750	AT2G31510		AT1G64510	AT4G37950		AT2G19540
AT1G13200									AT3G06050	Potri.011G046700	AT1G61110.1	Potri.007G035100	AT3G50390.1		AT4G38270	9		AT2G46310	29			AT1G20030		AT5G56780	AT2G31570		AT1G64520	AT4G38530		AT2G20260
AT1G13210									AT3G06060	Potri.011G047500	AT5G60850.1	Potri.007G041100	AT4G37080.2		AT4G38290	9		AT2G47230	29			AT1G20110		AT5G56860	AT2G31670		AT1G64550	AT4G38770		AT2G20410
AT1G13220									AT3G06080	Potri.011G061000	AT5G54010.1	Potri.007G043300	AT3G50370.1		AT4G38350	9		AT2G47300	29			AT1G20390		AT5G57130	AT2G31890		AT1G64560	AT4G38880		AT2G20790
AT1G13230									AT3G06145	Potri.011G064100	AT1G28580.1	Potri.007G045400	AT2G23420.1		AT4G38360	9		AT3G05152	29			AT1G20550		AT5G57150	AT2G31930		AT1G64570	AT4G38990		AT2G23090
AT1G13250									AT3G06150	Potri.011G066800	AT5G43060.1	Potri.007G046800			AT4G38470	9		AT3G05180	29			AT1G20850		AT5G57580	AT2G32070		AT1G64620	AT4G39190		AT2G23200
AT1G13260									AT3G06170	Potri.011G070800	AT5G53560.1	Potri.007G047000	AT5G67210.1		AT4G38600	9		AT3G05215	29			AT1G21780		AT5G57630	AT2G32080		AT1G64630	AT4G39330		AT2G23950
AT1G13270									AT3G06200	Potri.011G077800	AT5G46530.1	Potri.007G047500	AT4G36890.1		AT4G39220	9		AT3G06360	29			AT1G21810		AT5G57770	AT2G32210		AT1G64650	AT4G39380		AT2G25180
AT1G13280									AT3G06350	Potri.011G078100	AT5G08430.1	Potri.007G047600	AT5G43060.1		AT4G39390	9		AT3G06962	29			AT1G22480		AT5G58300	AT2G32240		AT1G64680	AT4G39410		AT2G26660
AT1G13290									AT3G06400	Potri.011G078500	AT1G29380.1	Potri.007G047700	AT3G50120.1		AT5G01400	9		AT3G07500	29			AT1G22610		AT5G58400	AT2G32250		AT1G64720	AT4G39480		AT2G27330
AT1G13300									AT3G06780	Potri.011G078600		Potri.007G047800	AT4G39220.1		AT5G01520	9		AT3G08800	29			AT1G22650		AT5G58660	AT2G32300		AT1G64750	AT4G39590		AT2G27980
AT1G13310									AT3G06850	Potri.011G081000	AT1G30260.1	Potri.007G048200	AT5G67250.1		AT5G01970	9		AT3G10680	29			AT1G23040		AT5G59510	AT2G32440		AT1G64760	AT4G39650		AT2G28070
AT1G13320									AT3G06920	Potri.011G089100	AT5G42570.1	Potri.007G050700	AT2G23150.1		AT5G02810	9		AT3G12430	29			AT1G23260		AT5G59550	AT2G32560		AT1G64770	AT4G39740		AT2G29140
AT1G13330									AT3G07030	Potri.011G089500	AT3G20475.1	Potri.007G052700	AT2G23093.1		AT5G04460	9		AT3G13140	29			AT1G23470		AT5G60160	AT2G32600		AT1G64850	AT4G39770		AT2G29650
AT1G13340									AT3G07040	Potri.011G095100	AT3G14570.1	Potri.007G054100	AT2G23070.1		AT5G06660	9		AT3G13970	29			AT1G24030		AT5G60450	AT2G32670		AT1G64970	AT5G01370		AT2G30570
AT1G13350									AT3G07050	Potri.011G095600	AT1G78440.1	Potri.007G054500			AT5G07340	9		AT3G16070	29			AT1G24440		AT5G60800	AT2G32700		AT1G64990	AT5G01480		AT2G30600
AT1G13370									AT3G07130	Potri.011G102200	AT4G16580.1	Potri.007G055300	AT4G37630.2		AT5G08190	9		AT3G16320	29			AT1G24600		AT5G60850	AT2G32720		AT1G65010	AT5G02180		AT2G31130
AT1G13370									AT3G07160	Potri.011G102300	AT4G16580.1	Potri.007G057400	AT4G36050.2		AT5G08230	9		AT3G17070	29			AT1G24764		AT5G60900	AT2G32730		AT1G65020	AT5G02260		AT2G31160
AT1G13380									AT3G07300	Potri.011G102400		Potri.007G058400	AT4G38040.1		AT5G08450	9		AT3G17340	29			AT1G26290		AT5G61390	AT2G32800		AT1G65220	AT5G02370		AT2G31200
AT1G13400									AT3G07350	Potri.011G103900	AT1G78580.1	Potri.007G061400	AT4G35840.1		AT5G08560	9		AT3G22780	29			AT1G26300		AT5G62000	AT2G32810		AT1G65260	AT5G02460		AT2G35840
AT1G13410									AT3G07500	Potri.011G107500		Potri.007G061500	AT2G17800.1		AT5G08780	9		AT3G23270	29			AT1G26570		AT5G62150	AT2G32850		AT1G65280	AT5G02540		AT2G35940
AT1G13420									AT3G07530	Potri.011G108700		Potri.007G063100	AT4G35500.1		AT5G10060	9		AT3G26350	29			AT1G26620		AT5G62180	AT2G32900		AT1G65290	AT5G02600		AT2G36930
AT1G13430									AT3G07720	Potri.011G112400	AT3G14440.1	Potri.007G063600	AT4G35890.1		AT5G11170	9		AT3G29255	29			AT1G26820		AT5G62200	AT2G32910		AT1G65370	AT5G03150		AT2G37050
AT1G13440									AT3G07800	Potri.011G112600		Potri.007G067500	AT1G31340.1		AT5G11680	9		AT3G30764	29			AT1G27340		AT5G62280	AT2G32950		AT1G65440	AT5G03420		AT2G37340
AT1G13450									AT3G07860	Potri.011G114500	AT5G53980.1	Potri.007G070400	AT3G19780.1		AT5G11710	9		AT3G32914	29			AT1G27380		AT5G62520	AT2G32970		AT1G65490	AT5G03600		AT2G37410
AT1G13460									AT3G07870	Potri.011G116600	AT1G53163.1	Potri.007G072500	AT5G08280.1		AT5G11850	9		AT3G36659	29			AT1G27440		AT5G62680	AT2G32980		AT1G65510	AT5G03620		AT2G38340
AT1G13470									AT3G07910	Potri.011G117800	AT5G53870.1	Potri.007G075800			AT5G12310	9		AT3G43920	29			AT1G27690		AT5G62850	AT2G33040		AT1G65540	AT5G03840		AT2G41250
AT1G13540									AT3G08850	Potri.011G121500	AT4G14103.2	Potri.007G078400	AT2G20860.1		AT5G12400	9		AT3G44042	29			AT1G27920		AT5G62890	AT2G33150		AT1G65580	AT5G03930		AT2G42760
AT1G13560									AT3G08920	Potri.011G122000	AT5G53750.1	Potri.007G082100	AT5G64930.1		AT5G13460	9		AT3G45680	29			AT1G28470		AT5G62940	AT2G33310		AT1G65590	AT5G03960		AT2G43010
AT1G13570									AT3G08950	Potri.011G125300	AT4G27280.1	Potri.007G086600	AT5G10050.1		AT5G14170	9		AT3G47150	29			AT1G29050		AT5G63090	AT2G33385		AT1G65720	AT5G04330		AT2G43020
AT1G13580									AT3G09210	Potri.011G126400	AT4G27360.1	Potri.007G087200	AT2G22125.1		AT5G14470	9		AT3G49250	29			AT1G29060		AT5G63380	AT2G33390		AT1G65840	AT5G04380		AT2G45510
AT1G13590									AT3G09320	Potri.011G129700	AT5G54510.1	Potri.007G088800			AT5G15460	9		AT3G56570	29			AT1G29200		AT5G63460	AT2G33510		AT1G65880	AT5G04400		AT2G46220
AT1G13600									AT3G09360	Potri.011G131800	AT5G54660.1	Potri.007G093300	AT5G64970.1		AT5G16040	9		AT3G56700	29			AT1G29230		AT5G63520	AT2G33520		AT1G65930	AT5G04680		AT3G01470
AT1G13610									AT3G09580	Potri.011G134900	AT5G54770.1	Potri.007G093700	AT5G65220.1		AT5G16110	9		AT3G57670	29			AT1G29590		AT5G64310	AT2G33540		AT1G65950	AT5G04730		AT3G02550
AT1G13630									AT3G09640	Potri.011G135400	AT3G20570.1	Potri.007G093800	AT4G39920.1		AT5G16280	9		AT3G58650	29			AT1G31470		AT5G64360	AT2G33580		AT1G65980	AT5G04770		AT3G05760
AT1G13640									AT3G09650	Potri.011G136500	AT4G21780.1	Potri.007G095400	AT5G10310.1		AT5G17290	9		AT3G60580	29			AT1G32100		AT5G64530	AT2G33585		AT1G66150	AT5G04960		AT3G06130
AT1G13650									AT3G09660	Potri.011G136600	AT5G54850.1	Potri.007G097000	AT3G06868.1		AT5G17440	9		AT3G63450	29			AT1G32740		AT5G64620	AT2G33640		AT1G66180	AT5G04980		AT3G06240
AT1G13670									AT3G09800	Potri.011G137300	AT5G54860.1	Potri.007G097900	AT5G63770.1		AT5G20610	9		AT4G02710	29			AT1G32850		AT5G64700	AT2G33700		AT1G66200	AT5G05150		AT3G09350
AT1G13680									AT3G09850	Potri.011G140400	AT1G78380.1	Potri.007G098000	AT3G19640.1		AT5G21160	9		AT4G02810	29			AT1G35460		AT5G65140	AT2G33735		AT1G66230	AT5G05260		AT3G09390
AT1G13690									AT3G10030	Potri.011G144000	AT1G22240.1	Potri.007G105300	AT1G49780.1		AT5G22200	9		AT4G03760	29			AT1G35780		AT5G65160	AT2G33740		AT1G66240	AT5G05350		AT3G09740
AT1G13700									AT3G10380	Potri.011G145100	AT2G17420.1	Potri.007G109000	AT5G64070.1		AT5G23090	9		AT4G04400	29			AT1G43040		AT5G65590	AT2G33860		AT1G66260	AT5G05790		AT3G10190
AT1G13710									AT3G10390	Potri.011G147900	AT5G47610.1	Potri.007G113000	AT4G24570.1		AT5G23590	9		AT4G05502	29			AT1G43790		AT5G65700	AT2G33990		AT1G66330	AT5G05840		AT3G10985
AT1G13730									AT3G10640	Potri.011G149000	AT3G30340.1	Potri.007G114200			AT5G24352	9		AT4G07680	29			AT1G47410		AT5G65920	AT2G34010		AT1G66400	AT5G05850		AT3G12780
AT1G13740									AT3G10740	Potri.011G149100	AT1G63310.1	Potri.007G116300	AT5G64390.1		AT5G24500	9		AT4G12290	29			AT1G48240		AT5G66320	AT2G34090		AT1G66660	AT5G05880		AT3G13062
AT1G13750									AT3G10760	Potri.011G149500	AT2G18196.1	Potri.007G116900	AT1G77120.1		AT5G24620	9		AT4G12580	29			AT1G48280		AT5G66350	AT2G34150		AT1G66670	AT5G06080		AT3G13570
AT1G13760									AT3G10910	Potri.011G150900	AT1G32960.1	Potri.007G119200	AT1G11480.2		AT5G24630	9		AT4G12900	29			AT1G49880		AT5G66390	AT2G34250		AT1G66800	AT5G06200		AT3G13620
AT1G13790									AT3G10940	Potri.011G151000	AT4G10500.1	Potri.007G121500	AT3G21870.1		AT5G25170	9		AT4G13345	29			AT1G49890		AT5G66880	AT2G34400		AT1G66810	AT5G06250		AT3G13730
AT1G13800									AT3G11090	Potri.011G153100	AT1G64700.1	Potri.007G123000	AT3G03800.1		AT5G25540	9		AT4G14190	29			AT1G51540		AT5G66900	AT2G34410		AT1G66880	AT5G06265		AT3G15353
AT1G13810									AT3G11240	Potri.011G157100	AT1G30650.1	Potri.007G123300	AT4G05320.1		AT5G25630	9		AT4G15233	29			AT1G51640		AT5G67210	AT2G34430		AT1G66960	AT5G06510		AT3G15460
AT1G13830									AT3G11270	Potri.011G157200		Potri.007G125100	AT1G70250.1		AT5G26751	9		AT4G18050	29			AT1G53110		AT5G67590	AT2G34580		AT1G66970	AT5G06550		AT3G15760
AT1G13860									AT3G11310	Potri.011G165300		Potri.007G125600	AT1G66920.1		AT5G27410	9		AT4G21323	29			AT1G53290		AT5G67610	AT2G34660		AT1G67030	AT5G06740		AT3G16500
AT1G13870									AT3G11320	Potri.011G167200	AT5G23810.1	Potri.007G126200	AT5G38260.1		AT5G27860	9		AT4G25000	29			AT1G54160			AT2G34690		AT1G67050	AT5G06839		AT3G16910
AT1G13880									AT3G11460	Potri.012G002700	AT1G07430.1	Potri.007G127400	AT2G31440.1		AT5G28330	9		AT4G26930	29			AT1G54480			AT2G34790		AT1G67070	AT5G06850		AT3G19290
AT1G13890									AT3G11470	Potri.012G004500	AT5G24660.1	Potri.007G129900	AT1G30890.1		AT5G28770	9		AT4G29380	29			AT1G54790			AT2G34900		AT1G67080	AT5G07030		AT3G19510
AT1G13900									AT3G11710	Potri.012G007200	AT4G27590.1	Potri.007G130900	AT1G06110.1		AT5G28913	9		AT4G29620	29			AT1G55180			AT2G34930		AT1G67090	AT5G07520		AT3G19895
AT1G13910									AT3G11800	Potri.012G015300		Potri.007G131300	AT1G06130.2		AT5G32450	9		AT4G33230	29			AT1G55190			AT2G34980		AT1G67120	AT5G07530		AT3G21215
AT1G13920									AT3G11830	Potri.012G017800	AT5G24318.1	Potri.007G135200	AT5G46070.1		AT5G35210	9		AT4G33810	29			AT1G55265			AT2G35020		AT1G67140	AT5G07580		AT3G21790
AT1G13930									AT3G11920	Potri.012G018400	AT5G45470.1	Potri.007G135300	AT4G28500.1		AT5G37370	9		AT4G34220	29			AT1G55810			AT2G35100		AT1G67230	AT5G07660		AT3G21810
AT1G13940									AT3G12130	Potri.012G018500	AT5G45470.1	Potri.007G135400	AT1G28440.1		AT5G37540	9		AT4G35190	29			AT1G55910			AT2G35110		AT1G67300	AT5G07760		AT3G22810
AT1G13950									AT3G12250	Potri.012G019400	AT3G24770.1	Potri.007G136800	AT2G20562.1		AT5G39785	9		AT4G35610	29			AT1G56270			AT2G35120		AT1G67320	AT5G07850		AT3G23590
AT1G13960									AT3G12290	Potri.012G024600	AT5G53560.1	Potri.007G137900	AT5G53970.1		AT5G40890	9		AT5G02540	29			AT1G56720			AT2G35130		AT1G67340	AT5G07990		AT3G44110
AT1G13970									AT3G12360	Potri.012G031400	AT5G53190.1	Potri.007G138300	AT1G03790.1		AT5G41550	9		AT5G04400	29			AT1G57670			AT2G35230		AT1G67350	AT5G08170		AT3G44260
AT1G13980									AT3G12480	Potri.012G032400	AT3G14470.1	Potri.007G139200	AT4G28380.1		AT5G42050	9		AT5G05350	29			AT1G57870			AT2G35290		AT1G67430	AT5G08360		AT3G45740
AT1G13990									AT3G12590	Potri.012G037200	AT1G73370.1	Potri.007G139300	AT2G20650.1		AT5G42560	9		AT5G06550	29			AT1G57990			AT2G35330		AT1G67480	AT5G08565		AT3G45980
AT1G14000									AT3G12600	Potri.012G038100	AT3G17730.1	Potri.007G140500	AT1G05680.1		AT5G43560	9		AT5G06740	29			AT1G58070			AT2G35350		AT1G67510	AT5G09500		AT3G48000
AT1G14020									AT3G12640	Potri.012G042100	AT5G16560.1	Potri.007G146200	AT2G31890.1		AT5G44180	9		AT5G07520	29			AT1G58370			AT2G35360		AT1G67560	AT5G09720		AT3G48530
AT1G14030									AT3G12770	Potri.012G043000	AT3G02850.1	Potri.007G147300	AT2G44160.1		AT5G45440	9		AT5G08360	29			AT1G59850			AT2G35380		AT1G67650	AT5G09800		AT3G49530
AT1G14040									AT3G12810	Potri.012G043100		Potri.008G002300	AT5G08390.1		AT5G47430	9		AT5G10580	29			AT1G60810			AT2G35510		AT1G67680	AT5G09970		AT3G51550
AT1G14060									AT3G12940	Potri.012G049300	AT3G18080.1	Potri.008G003000	AT5G23390.1		AT5G47680	9		AT5G13475	29			AT1G62700			AT2G35630		AT1G67700	AT5G10510		AT3G51880
AT1G14070									AT3G13050	Potri.012G053200	AT1G27170.2	Potri.008G005900	AT1G16840.1		AT5G47960	9		AT5G14980	29			AT1G62820			AT2G35658		AT1G67750	AT5G10580		AT3G52105
AT1G14080									AT3G13060	Potri.012G054100	AT3G18260.1	Potri.008G006000	AT1G16860.1		AT5G48610	9		AT5G17260	29			AT1G62990			AT2G35680		AT1G67865	AT5G10900		AT3G52180
AT1G14090									AT3G13080	Potri.012G056400	AT1G73850.1	Potri.008G006500	AT1G71070.1		AT5G48800	9		AT5G18840	29			AT1G63120			AT2G35760		AT1G67890	AT5G11050		AT3G52430
AT1G14110									AT3G13160	Potri.012G058300	AT5G23100.1	Potri.008G006600			AT5G49360	9		AT5G19090	29			AT1G63430			AT2G35840		AT1G67910	AT5G11100		AT3G53690
AT1G14110									AT3G13300	Potri.012G069200	AT3G19000.1	Potri.008G006700	AT2G39770.1		AT5G49840	9		AT5G19340	29			AT1G63520			AT2G35910		AT1G67950	AT5G11220		AT3G54000
AT1G14120									AT3G13310	Potri.012G070100	AT2G27140.1	Potri.008G007000	AT3G21150.1		AT5G51180	9		AT5G20110	29			AT1G63640			AT2G36060		AT1G67970	AT5G11320		AT3G54290
AT1G14130									AT3G13340	Potri.012G070300	AT3G01280.1	Potri.008G007500	AT1G51590.1		AT5G51620	9		AT5G22150	29			AT1G63910			AT2G36090		AT1G68010	AT5G11810		AT3G55140
AT1G14140									AT3G13530	Potri.012G074600	AT3G48080.1	Potri.008G008700	AT4G31540.1		AT5G52280	9		AT5G23100	29			AT1G66690			AT2G36210		AT1G68050	AT5G11820		AT3G56710
AT1G14150									AT3G13540	Potri.012G079800	AT2G36330.1	Potri.008G008900	AT1G51650.1		AT5G55100	9		AT5G24220	29			AT1G66810			AT2G36290		AT1G68060	AT5G11860		AT3G56880
AT1G14180									AT3G13550	Potri.012G080400	AT5G14750.1	Potri.008G009500	AT1G17745.1		AT5G56190	9		AT5G24320	29			AT1G66820			AT2G36300		AT1G68100	AT5G11930		AT3G57300
AT1G14185									AT3G13600	Potri.012G081100	AT5G62520.1	Potri.008G009800	AT1G51660.1		AT5G56850	9		AT5G24950	29			AT1G68200			AT2G36310		AT1G68120	AT5G11940		AT3G59990
AT1G14190									AT3G13682	Potri.012G081300	AT5G62940.1	Potri.008G012000	AT5G50350.1		AT5G57410	9		AT5G25400	29			AT1G68585			AT2G36320		AT1G68190	AT5G12080		AT3G60810
AT1G14200									AT3G13800	Potri.012G081500	AT3G48190.1	Potri.008G012400	AT5G06390.1		AT5G57610	9		AT5G25530	29			AT1G68600			AT2G36350		AT1G68200	AT5G12350		AT3G61220
AT1G14210									AT3G13845	Potri.012G083000	AT1G69040.2	Potri.008G012700	AT5G16010.1		AT5G58040	9		AT5G27220	29			AT1G68660			AT2G36450		AT1G68300	AT5G12370		AT3G61460
AT1G14220									AT3G13920	Potri.012G084600	AT1G55150.1	Potri.008G014400	AT5G04930.1		AT5G58100	9		AT5G28463	29			AT1G69370			AT2G36680		AT1G68330	AT5G13170		AT3G61860
AT1G14230									AT3G14080	Potri.012G084700	AT5G47740.1	Potri.008G018300	AT3G10640.1		AT5G58200	9		AT5G28490	29			AT1G69680			AT2G36840		AT1G68410	AT5G13790		AT3G62410
AT1G14240									AT3G14120	Potri.012G084800	AT5G50160.1	Potri.008G018400	AT5G04840.1		AT5G58290	9		AT5G35608	29			AT1G70500			AT2G36850		AT1G68440	AT5G13930		AT3G63220
AT1G14250									AT3G14160	Potri.012G085800		Potri.008G018600	AT3G52060.1		AT5G58540	9		AT5G35660	29			AT1G70550			AT2G36880		AT1G68460	AT5G14330		AT3G63300
AT1G14260									AT3G14180	Potri.012G085900		Potri.008G025300	AT4G40070.1		AT5G59840	9		AT5G37170	29			AT1G70690			AT2G36895		AT1G68490	AT5G14580		AT4G00830
AT1G14270									AT3G14460	Potri.012G086200		Potri.008G027400	AT3G52200.1		AT5G60440	9		AT5G38000	29			AT1G71695			AT2G36900		AT1G68560	AT5G14610		AT4G03420
AT1G14280									AT3G14470	Potri.012G090400	AT3G01680.1	Potri.008G029400	AT5G04480.1		AT5G60640	9		AT5G40480	29			AT1G71930			AT2G36960		AT1G68570	AT5G14940		AT4G03510
AT1G14290									AT3G14580	Potri.012G093600	AT4G24810.2	Potri.008G029800	AT1G22060.1		AT5G60980	9		AT5G40970	29			AT1G72180			AT2G37035		AT1G68610	AT5G14980		AT4G04330
AT1G14300									AT3G14620	Potri.012G095200	AT5G60160.1	Potri.008G030000	AT5G36930.2		AT5G61150	9		AT5G41820	29			AT1G72200			AT2G37040		AT1G68660	AT5G15120		AT4G04614
AT1G14310									AT3G14720	Potri.012G096900	AT5G63460.1	Potri.008G030100	AT5G04460.1		AT5G61960	9		AT5G42146	29			AT1G72220			AT2G37060		AT1G68690	AT5G15480		AT4G09350
AT1G14320									AT3G14730	Potri.012G097400	AT5G50400.1	Potri.008G030200	AT3G52790.1		AT5G62600	9		AT5G42340	29			AT1G72830			AT2G37090		AT1G68720	AT5G15780		AT4G09650
AT1G14330									AT3G14770	Potri.012G098000	AT4G24900.1	Potri.008G034500	AT1G67410.1		AT5G63905	9		AT5G46530	29			AT1G72990			AT2G37110		AT1G68725	AT5G15800		AT4G10070
AT1G14340									AT3G14840	Potri.012G100300		Potri.008G035300	AT3G10380.1		AT5G64160	9		AT5G47020	29			AT1G73410			AT2G37150		AT1G68760	AT5G15950		AT4G10430
AT1G14345									AT3G14910	Potri.012G100600	AT5G63520.1	Potri.008G038500	AT4G14145.1		AT5G64360	9		AT5G50360	29			AT1G73640			AT2G37170		AT1G68790	AT5G16540		AT4G10920
AT1G14350									AT3G14930	Potri.012G101100	AT3G02230.1	Potri.008G038600	AT5G03250.1		AT5G64390	9		AT5G50940	29			AT1G73655			AT2G37195		AT1G68810	AT5G16690		AT4G12610
AT1G14360									AT3G14980	Potri.012G101200	AT5G13090.1	Potri.008G038900	AT4G32890.1		AT5G65110	9		AT5G53740	29			AT1G73750			AT2G37200		AT1G68830	AT5G17170		AT4G12640
AT1G14370									AT3G15010	Potri.012G101800	AT5G50710.1	Potri.008G039200	AT5G17530.3		AT5G65950	9		AT5G54220	29			AT1G74690			AT2G37520		AT1G68910	AT5G17220		AT4G13540
AT1G14380									AT3G15030	Potri.012G103300	AT3G26935.1	Potri.008G040300	AT3G01390.1		AT5G66030	9		AT5G57810	29			AT1G74760			AT2G37585		AT1G69030	AT5G17250		AT4G14200
AT1G14390									AT3G15040	Potri.012G103500	AT5G13180.1	Potri.008G043800	AT3G52300.1		AT5G66200	9		AT5G60470	29			AT1G74770			AT2G37750		AT1G69050	AT5G17260		AT4G14210
AT1G14400									AT3G15130	Potri.012G103900	AT5G50860.1	Potri.008G045400	AT2G39260.1		AT5G66930	9		AT5G60480	29			AT1G75020			AT2G37770		AT1G69080	AT5G17450		AT4G14580
AT1G14410									AT3G15140	Potri.012G110500		Potri.008G048100	AT5G13560.1		AT1G01170	10		AT5G60560	29			AT1G75090			AT2G38060		AT1G69160	AT5G17860		AT4G17940
AT1G14420									AT3G15210	Potri.012G116000	AT5G45160.1	Potri.008G049000	AT2G39420.1		AT1G04550	10		AT5G62260	29			AT1G75170			AT2G38080		AT1G69220	AT5G18290		AT4G19190
AT1G14430									AT3G15260	Potri.012G118600	AT3G06880.2	Potri.008G051600	AT5G65750.1		AT1G16350	10		AT5G62550	29			AT1G75410			AT2G38120		AT1G69250	AT5G18510		AT4G19640
AT1G14440									AT3G15280	Potri.012G120300	AT1G10155.1	Potri.008G052800	AT1G65520.1		AT1G17890	10		AT5G65710	29			AT1G75550			AT2G38270		AT1G69260	AT5G18840		AT4G19840
AT1G14450									AT3G15351	Potri.012G121600		Potri.008G055700	AT2G39630.1		AT1G20830	10		AT5G67460	29			AT1G75730			AT2G38320		AT1G69360	AT5G18970		AT4G22260
AT1G14460									AT3G15360	Potri.012G130900	AT5G62200.1	Potri.008G060400	AT3G11397.1		AT1G27530	10		AT1G02575	39			AT1G75840			AT2G38360		AT1G69410	AT5G19040		AT4G22890
AT1G14470									AT3G15390	Potri.012G133600	AT4G25500.1	Potri.008G060600	AT5G05980.2		AT1G29070	10		AT1G06280	39			AT1G76020			AT2G38420		AT1G69420	AT5G19090		AT4G26850
AT1G14480									AT3G15605	Potri.012G137600	AT1G29670.1	Potri.008G062800			AT1G42960	10		AT1G08390	39			AT1G76250			AT2G38440		AT1G69490	AT5G19200		AT4G28240
AT1G14490									AT3G15660	Potri.012G140000	AT1G73040.1	Potri.008G063400	AT5G05820.1		AT1G48350	10		AT1G10380	39			AT1G77280			AT2G38580		AT1G69510	AT5G19260		AT4G29190
AT1G14510									AT3G16090	Potri.012G141200	AT1G63300.1	Potri.008G063700	AT4G18440.1		AT1G56230	10		AT1G10760	39			AT1G77770			AT2G38670		AT1G69530	AT5G19340		AT4G32420
AT1G14530									AT3G16100	Potri.012G141800	AT5G52390.1	Potri.008G063800	AT3G55800.1		AT1G78110	10		AT1G15460	39			AT1G78120			AT2G38780		AT1G69580	AT5G19580		AT4G35740
AT1G14540									AT3G16290	Potri.012G141900		Potri.008G063900	AT4G32870.1		AT2G02510	10		AT1G23550	39			AT1G78130			AT2G38800		AT1G69620	AT5G20110		AT4G35770
AT1G14550									AT3G16370	Potri.012G144900	AT4G25640.1	Potri.008G065800	AT3G55830.1		AT2G04630	10		AT1G27560	39			AT1G79110			AT2G38905		AT1G69700	AT5G20400		AT4G36720
AT1G14560									AT3G16560	Potri.013G000400	AT5G26710.1	Potri.008G068400	AT3G08510.3		AT2G20550	10		AT1G32505	39			AT1G79420			AT2G39050		AT1G69730	AT5G20420		AT4G37130
AT1G14570									AT3G16640	Potri.013G000500	AT1G09560.1	Potri.008G068600	AT5G05660.1		AT2G20930	10		AT1G40083	39			AT1G79620			AT2G39260		AT1G69750	AT5G20860		AT4G38210
AT1G14580									AT3G17430	Potri.013G002200	AT1G11910.1	Potri.008G068700	AT3G55950.1		AT2G28060	10		AT1G41896	39			AT1G80630			AT2G39420		AT1G69760	AT5G20870		AT4G39210
AT1G14610									AT3G17450	Potri.013G003100	AT3G62200.1	Potri.008G069700	AT5G05570.1		AT2G35635	10		AT1G42320	39			AT1G80940			AT2G39445		AT1G69780	AT5G20950		AT4G39400
AT1G14620									AT3G17650	Potri.013G009400	AT1G15690.1	Potri.008G069900	AT3G55990.1		AT2G36460	10		AT1G43250	39			AT2G01070			AT2G39570		AT1G69790	AT5G21100		AT5G02770
AT1G14640									AT3G17810	Potri.013G013200	AT3G05620.1	Potri.008G072100	AT5G07150.1		AT2G37050	10		AT1G43620	39			AT2G01190			AT2G39630		AT1G69850	AT5G22590		AT5G02880
AT1G14650									AT3G17890	Potri.013G015700	AT4G27190.1	Potri.008G073200	AT2G40316.1		AT2G37660	10		AT1G44935	39			AT2G01300			AT2G39650		AT1G69950	AT5G22740		AT5G04280
AT1G14660									AT3G18020	Potri.013G016000	AT1G61190.1	Potri.008G073300	AT2G40320.1		AT2G38170	10		AT1G47395	39			AT2G01910			AT2G39750		AT1G69980	AT5G22820		AT5G04440
AT1G14670									AT3G18100	Potri.013G016200		Potri.008G073700	AT2G40370.1		AT2G47590	10		AT1G49270	39			AT2G02040			AT2G39760		AT1G70060	AT5G22870		AT5G04750
AT1G14680									AT3G18165	Potri.013G016300	AT4G27220.1	Potri.008G073900	AT3G51740.1		AT3G06240	10		AT1G50130	39			AT2G02540			AT2G39770		AT1G70100	AT5G23300		AT5G08560
AT1G14685									AT3G18240	Potri.013G017700	AT5G27690.1	Potri.008G074800	AT2G40410.2		AT3G07520	10		AT1G50250	39			AT2G02800			AT2G39805		AT1G70130	AT5G23310		AT5G11530
AT1G14687									AT3G18270	Potri.013G019200	AT3G50700.1	Potri.008G075400	AT3G56190.1		AT3G13400	10		AT1G51340	39			AT2G02810			AT2G39840		AT1G70160	AT5G23690		AT5G12200
AT1G14700									AT3G18290	Potri.013G027200	AT5G27370.1	Potri.008G075800	AT5G36170.1		AT3G14020	10		AT1G58130	39			AT2G03200			AT2G39890		AT1G70250	AT5G23810		AT5G19940
AT1G14710									AT3G18380	Potri.013G028300	AT3G21510.1	Potri.008G076300	AT3G03310.1		AT3G18410	10		AT1G58260	39			AT2G03350			AT2G39960		AT1G70320	AT5G23830		AT5G20620
AT1G14720									AT3G18420	Potri.013G029600	AT5G53560.1	Potri.008G078200	AT5G16260.1		AT3G46030	10		AT1G64780	39			AT2G03450			AT2G40090		AT1G70370	AT5G24080		AT5G21960
AT1G14730									AT3G18560	Potri.013G029900	AT3G06350.1	Potri.008G079700	AT5G16300.1		AT3G56240	10		AT1G69660	39			AT2G04850			AT2G40110		AT1G70420	AT5G24090		AT5G22060
AT1G14740									AT3G18720	Potri.013G031800		Potri.008G081100	AT1G79330.1		AT3G57030	10		AT1G70210	39			AT2G05210			AT2G40316		AT1G70430	AT5G24320		AT5G22300
AT1G14750									AT3G18830	Potri.013G031900		Potri.008G081400	AT1G79390.1		AT4G01310	10		AT1G73700	39			AT2G05320			AT2G40320		AT1G70500	AT5G24480		AT5G22340
AT1G14760									AT3G18840	Potri.013G032700	AT3G04945.1	Potri.008G083600	AT1G16310.1		AT4G09760	10		AT1G80130	39			AT2G11810			AT2G40370		AT1G70510	AT5G24950		AT5G22920
AT1G14770									AT3G18880	Potri.013G037900	AT1G79590.1	Potri.008G084100	AT1G16290.1		AT4G25480	10		AT2G01680	39			AT2G14095			AT2G40410		AT1G70530	AT5G24960		AT5G24470
AT1G14780									AT3G18940	Potri.013G040200	AT3G63380.1	Potri.008G084400	AT1G79550.1		AT4G25970	10		AT2G04060	39			AT2G15320			AT2G40470		AT1G70580	AT5G25380		AT5G24670
AT1G14790									AT3G18970	Potri.013G043100	AT1G01225.1	Potri.008G085300	AT3G19870.1		AT4G40060	10		AT2G06400	39			AT2G15570			AT2G40475		AT1G70590	AT5G25400		AT5G24800
AT1G14790									AT3G19220	Potri.013G054000	AT3G04070.1	Potri.008G086000	AT1G69600.1		AT5G13180	10		AT2G07791	39			AT2G15760			AT2G40540		AT1G70600	AT5G25420		AT5G26040
AT1G14800									AT3G19300	Potri.013G054700	AT1G54400.1	Potri.008G086400	AT2G02970.1		AT5G15320	10		AT2G09515	39			AT2G16710			AT2G40810		AT1G70620	AT5G25530		AT5G27860
AT1G14810									AT3G19340	Potri.013G054800	AT1G54400.1	Potri.008G088200	AT2G03060.2		AT5G16400	10		AT2G10430	39			AT2G16720			AT2G40890		AT1G70650	AT5G25810		AT5G28300
AT1G14820									AT3G19553	Potri.013G054900	AT1G54400.1	Potri.008G092300	AT1G69390.1		AT5G19350	10		AT2G15370	39			AT2G17710			AT2G40950		AT1G70670	AT5G25820		AT5G37720
AT1G14830									AT3G19740	Potri.013G055400		Potri.008G092400	AT1G69380.1		AT5G38520	10		AT2G23510	39			AT2G17940			AT2G40980		AT1G70690	AT5G25950		AT5G40010
AT1G14840									AT3G19810	Potri.013G055500	AT5G17980.1	Potri.008G092600	AT1G69370.1		AT5G44320	10		AT2G23590	39			AT2G18170			AT2G41060		AT1G70710	AT5G26200		AT5G40530
AT1G14850									AT3G19830	Potri.013G056400	AT3G13540.1	Potri.008G093100	AT1G69340.1		AT5G51920	10		AT2G27030	39			AT2G18300			AT2G41350		AT1G70780	AT5G26260		AT5G42560
AT1G14870									AT3G20070	Potri.013G056500	AT3G13540.1	Potri.008G094300	AT3G29360.1		AT5G54240	10		AT2G39560	39			AT2G18720			AT2G41430		AT1G70830	AT5G26280		AT5G42850
AT1G14880									AT3G20390	Potri.013G057100	AT3G03860.1	Potri.008G094700	AT3G27960.1		AT5G58740	10		AT2G39800	39			AT2G19780			AT2G41460		AT1G70880	AT5G27140		AT5G42950
AT1G14890									AT3G20475	Potri.013G058600	AT1G64770.1	Potri.008G094800	AT2G03480.1		AT5G63510	10		AT2G41020	39			AT2G20650			AT2G41475		AT1G70890	AT5G27220		AT5G43270
AT1G14900									AT3G20530	Potri.013G060200	AT3G04030.3	Potri.008G094900			AT5G66680	10		AT2G41290	39			AT2G21180			AT2G41480		AT1G70920	AT5G27830		AT5G45110
AT1G14910									AT3G20680	Potri.013G062200		Potri.008G095500	AT2G03530.1		AT1G01230	13		AT2G42200	39			AT2G21300			AT2G41520		AT1G70940	AT5G28080		AT5G47230
AT1G14920									AT3G20730	Potri.013G062300		Potri.008G096100	AT5G61040.1		AT1G01710	13		AT2G46790	39			AT2G21970			AT2G41560		AT1G71010	AT5G28190		AT5G47560
AT1G14930									AT3G20820	Potri.013G062400		Potri.008G097100	AT2G03690.1		AT1G02860	13		AT3G04140	39			AT2G22120			AT2G41610		AT1G71030	AT5G28490		AT5G47830
AT1G14940									AT3G20860	Potri.013G065900	AT5G17850.1	Potri.008G099300	AT3G17390.1		AT1G04960	13		AT3G08055	39			AT2G23760			AT2G41690		AT1G71040	AT5G28620		AT5G48440
AT1G14950									AT3G20930	Potri.013G067000	AT5G17800.1	Potri.008G099400	AT3G15580.1		AT1G06760	13		AT3G11200	39			AT2G24040			AT2G41760		AT1G71070	AT5G28640		AT5G48930
AT1G14960									AT3G21175	Potri.013G069600	AT3G03620.1	Potri.008G102900	AT1G07750.1		AT1G09270	13		AT3G13810	39			AT2G24240			AT2G41770		AT1G71080	AT5G28700		AT5G53120
AT1G14970									AT3G21180	Potri.013G073300	AT5G07990.1	Potri.008G103500	AT3G06590.1		AT1G10140	13		AT3G18260	39			AT2G24570			AT2G41900		AT1G71330	AT5G28780		AT5G53400
AT1G14980									AT3G21200	Potri.013G074400	AT5G17540.1	Potri.008G103900	AT5G49480.1		AT1G10200	13		AT3G20450	39			AT2G24660			AT2G41905		AT1G71340	AT5G28880		AT5G53420
AT1G14990									AT3G21280	Potri.013G074500	AT5G17540.1	Potri.008G105300	AT5G49460.1		AT1G14210	13		AT3G20870	39			AT2G25940			AT2G42010		AT1G71380	AT5G28970		AT5G53490
AT1G15000									AT3G21290	Potri.013G076300	AT1G64890.1	Potri.008G105500	AT3G04690.1		AT1G14890	13		AT3G32899	39			AT2G26290			AT2G42070		AT1G71410	AT5G29020		AT5G53850
AT1G15010									AT3G21295	Potri.013G083000	AT4G13070.1	Potri.008G105600	AT4G24972.1		AT1G16840	13		AT3G42383	39			AT2G26670			AT2G42130		AT1G71420	AT5G30102		AT5G53880
AT1G15020									AT3G21430	Potri.013G088600	AT5G17020.1	Potri.008G105800	AT3G66654.1		AT1G17110	13		AT3G42580	39			AT2G26740			AT2G42160		AT1G71500	AT5G30420		AT5G54140
AT1G15030									AT3G21510	Potri.013G091900	AT3G14172.1	Potri.008G106800	AT2G47410.2		AT1G20440	13		AT3G43350	39			AT2G26800			AT2G42250		AT1G71695	AT5G30500		AT5G54960
AT1G15040									AT3G21610	Potri.013G095500	AT4G10120.1	Potri.008G109500	AT1G13480.1		AT1G20770	13		AT3G43990	39			AT2G26940			AT2G42410		AT1G71730	AT5G30545		AT5G56040
AT1G15040									AT3G21690	Potri.013G099400	AT1G07160.1	Potri.008G112200	AT2G03890.1		AT1G28670	13		AT3G44820	39			AT2G27740			AT2G42520		AT1G71830	AT5G33200		AT5G56520
AT1G15050									AT3G21710	Potri.013G102600	AT1G71692.1	Potri.008G112300	AT1G13635.1		AT1G29050	13		AT3G46487	39			AT2G27920			AT2G42620		AT1G71860	AT5G33340		AT5G56850
AT1G15060									AT3G21740	Potri.013G102700	AT1G76690.1	Potri.008G113700	AT3G02360.1		AT1G31850	13		AT3G60720	39			AT2G27950			AT2G42670		AT1G71880	AT5G33370		AT5G57110
AT1G15080									AT3G21780	Potri.013G107500	AT1G35460.1	Potri.008G117500	AT1G25550.1		AT1G32400	13		AT3G61590	39			AT2G28110			AT2G42700		AT1G71900	AT5G34450		AT5G57850
AT1G15100									AT3G22320	Potri.013G113800	AT1G77855.1	Potri.008G118500	AT3G25800.1		AT1G32540	13		AT3G63110	39			AT2G28200			AT2G42760		AT1G71930	AT5G34770		AT5G62740
AT1G15110									AT3G22370	Potri.013G115200	AT1G22710.1	Potri.008G123800	AT1G68430.1		AT1G43790	13		AT4G03610	39			AT2G28250			AT2G42780		AT1G71940	AT5G34780		AT5G63670
AT1G15120									AT3G22440	Potri.013G116300	AT3G02430.1	Potri.008G124000	AT2G01260.2		AT1G44770	13		AT4G03770	39			AT2G28760			AT2G42810		AT1G71950	AT5G34870		AT5G67030
AT1G15130									AT3G22470	Potri.013G117600	AT3G56770.1	Potri.008G125900	AT2G01140.1		AT1G47420	13		AT4G05585	39			AT2G28930			AT2G42880		AT1G71960	AT5G34895		AT5G67600
AT1G15140									AT3G22590	Potri.013G119900	AT1G60500.1	Potri.008G127100	AT1G71120.1		AT1G52270	13		AT4G05597	39			AT2G29050			AT2G43040		AT1G71970	AT5G34960		AT1G02560
AT1G15150									AT3G22600	Potri.013G120000	AT1G60500.1	Potri.008G128600	AT1G23030.1		AT1G55360	13		AT4G06548	39			AT2G29130			AT2G43070		AT1G72020	AT5G35025		AT1G02680
AT1G15160									AT3G22660	Potri.013G121300	AT4G35160.1	Potri.008G128900	AT2G01350.1		AT1G56330	13		AT4G06646	39			AT2G29890			AT2G43080		AT1G72030	AT5G35260		AT1G03130
AT1G15170									AT3G22942	Potri.013G121400	AT4G35160.1	Potri.008G129100	AT1G23040.1		AT1G61100	13		AT4G07666	39			AT2G31090			AT2G43160		AT1G72090	AT5G35270		AT1G04390
AT1G15180									AT3G22970	Potri.013G121900	AT4G35160.1	Potri.008G129200	AT1G70985.1		AT1G61730	13		AT4G07720	39			AT2G31110			AT2G43210		AT1G72150	AT5G35280		AT1G05500
AT1G15190									AT3G23255	Potri.013G122000	AT4G35160.1	Potri.008G129400	AT1G70940.1		AT1G62380	13		AT4G08275	39			AT2G31120			AT2G43320		AT1G72160	AT5G35300		AT1G05805
AT1G15200									AT3G23330	Potri.013G122400	AT4G35160.1	Potri.008G129700			AT1G62480	13		AT4G08995	39			AT2G31570			AT2G43330		AT1G72180	AT5G35390		AT1G06040
AT1G15210									AT3G23510	Potri.013G122500	AT4G35160.1	Potri.008G130300	AT2G01470.1		AT1G69460	13		AT4G13000	39			AT2G31980			AT2G43350		AT1G72190	AT5G35660		AT1G06680
AT1G15220									AT3G23780	Potri.013G122900	AT4G35160.1	Potri.008G134100	AT1G67920.1		AT1G70370	13		AT4G13030	39			AT2G32510			AT2G43410		AT1G72200	AT5G36075		AT1G07170
AT1G15230									AT3G23900	Potri.013G123000	AT1G28510.1	Potri.008G141300	AT2G30050.1		AT1G72710	13		AT4G15610	39			AT2G32720			AT2G43420		AT1G72220	AT5G36110		AT1G08630
AT1G15250									AT3G24000	Potri.013G124600	AT1G60500.1	Potri.008G141600			AT1G75800	13		AT4G16030	39			AT2G32910			AT2G43790		AT1G72230	AT5G36210		AT1G08920
AT1G15260									AT3G24100	Potri.013G130100	AT1G53035.1	Potri.008G142800	AT1G14570.1		AT1G76020	13		AT4G18570	39			AT2G33390			AT2G43940		AT1G72300	AT5G37090		AT1G09060
AT1G15270									AT3G24170	Potri.013G130300	AT4G03600.1	Potri.008G143600	AT3G18420.1		AT1G76150	13		AT4G20140	39			AT2G33570			AT2G43970		AT1G72310	AT5G37160		AT1G09070
AT1G15280									AT3G24200	Potri.013G132000	AT5G56170.1	Potri.008G144200	AT2G02160.1		AT1G76490	13		AT4G20370	39			AT2G34150			AT2G44080		AT1G72370	AT5G37170		AT1G09280
AT1G15290									AT3G24440	Potri.013G132100	AT1G03687.1	Potri.008G144700	AT2G02220.1		AT1G77740	13		AT4G21820	39			AT2G34790			AT2G44130		AT1G72410	AT5G37180		AT1G09660
AT1G15300									AT3G24490	Potri.013G133800	AT1G03670.1	Potri.008G144900	AT1G10850.1		AT2G01970	13		AT4G24480	39			AT2G35110			AT2G44150		AT1G72430	AT5G37450		AT1G11290
AT1G15310									AT3G24506	Potri.013G133900	AT1G03670.1	Potri.008G145900	AT1G24030.2		AT2G02180	13		AT4G25433	39			AT2G35210			AT2G44160		AT1G72510	AT5G37500		AT1G11650
AT1G15320									AT3G24550	Potri.013G134400	AT2G02990.1	Potri.008G146000	AT1G24040.1		AT2G05710	13		AT4G25790	39			AT2G35290			AT2G44360		AT1G72530	AT5G37560		AT1G11700
AT1G15330									AT3G24560	Potri.013G146300	AT4G31980.1	Potri.008G147300	AT1G60160.1		AT2G15320	13		AT4G26330	39			AT2G35860			AT2G44430		AT1G72650	AT5G37600		AT1G12520
AT1G15340									AT3G24570	Potri.013G146400	AT3G50150.1	Potri.008G149300	AT4G14220.1		AT2G16700	13		AT4G29580	39			AT2G36710			AT2G44500		AT1G72700	AT5G37790		AT1G13120
AT1G15350									AT3G24590	Potri.013G146600	AT4G31980.1	Potri.008G150500	AT4G19600.1		AT2G19810	13		AT4G30120	39			AT2G37090			AT2G44520		AT1G72710	AT5G38000		AT1G14030
AT1G15360									AT3G24670	Potri.013G146700	AT4G31980.1	Potri.008G152200	AT5G43150.1		AT2G20740	13		AT4G33160	39			AT2G37300			AT2G44610		AT1G72770	AT5G38350		AT1G14370
AT1G15370									AT3G24800	Potri.013G149200	AT2G31180.1	Potri.008G152300	AT3G04910.1		AT2G21190	13		AT4G35130	39			AT2G37540			AT2G44680		AT1G72790	AT5G38530		AT1G14870
AT1G15380									AT3G24860	Potri.013G154100	AT2G40435.1	Potri.008G152600	AT4G14920.1		AT2G27470	13		AT4G35270	39			AT2G37585			AT2G44710		AT1G72900	AT5G38780		AT1G15290
AT1G15390									AT3G25150	Potri.013G156300		Potri.008G155100	AT3G22600.1		AT2G29995	13		AT4G35670	39			AT2G37750			AT2G44730		AT1G72910	AT5G38970		AT1G15400
AT1G15400									AT3G25430	Potri.013G156500	AT5G58400.1	Potri.008G155200	AT3G22620.1		AT2G30060	13		AT4G36570	39			AT2G38060			AT2G44740		AT1G72920	AT5G39000		AT1G15750
AT1G15410									AT3G25510	Potri.013G157000	AT3G10910.1	Potri.008G155500	AT3G22630.1		AT2G30600	13		AT4G37320	39			AT2G38080			AT2G44745		AT1G72930	AT5G39070		AT1G19000
AT1G15420									AT3G25530	Potri.013G158200	AT3G10870.1	Potri.008G156000	AT3G22750.1		AT2G30970	13		AT5G01480	39			AT2G38320			AT2G44830		AT1G72940	AT5G39310		AT1G20020
AT1G15430									AT3G25680	Potri.014G005900	AT1G70210.1	Potri.008G156200	AT3G22790.1		AT2G31360	13		AT5G03295	39			AT2G38340			AT2G44970		AT1G72990	AT5G39340		AT1G20160
AT1G15440									AT3G25780	Potri.014G007000	AT4G10810.1	Potri.008G156800	AT4G14746.1		AT2G33150	13		AT5G05790	39			AT2G38480			AT2G45010		AT1G73030	AT5G39350		AT1G21680
AT1G15460									AT3G25800	Potri.014G009000	AT1G70210.1	Potri.008G161700	AT4G14660.1		AT2G35610	13		AT5G14940	39			AT2G38820			AT2G45040		AT1G73060	AT5G39560		AT1G24610
AT1G15470									AT3G25840	Potri.014G012400	AT2G14520.1	Potri.008G162800	AT3G23090.1		AT2G38310	13		AT5G15950	39			AT2G39710			AT2G45140		AT1G73110	AT5G39700		AT1G26110
AT1G15480									AT3G25910	Potri.014G013200		Potri.008G163300	AT1G04300.1		AT2G43120	13		AT5G16540	39			AT2G40070			AT2G45190		AT1G73130	AT5G39970		AT1G26230
AT1G15490									AT3G26300	Potri.014G013400	AT1G59530.1	Potri.008G170700	AT2G33390.1		AT2G44790	13		AT5G17450	39			AT2G40090			AT2G45200		AT1G73170	AT5G39980		AT1G27300
AT1G15500									AT3G26560	Potri.014G014300	AT3G49810.1	Potri.008G174600	AT1G04610.1		AT2G45140	13		AT5G19040	39			AT2G40120			AT2G45220		AT1G73190	AT5G40480		AT1G27450
AT1G15510									AT3G26618	Potri.014G019200	AT5G48810.1	Potri.008G176300	AT3G01860.1		AT2G45770	13		AT5G22820	39			AT2G40370			AT2G45290		AT1G73200	AT5G40820		AT1G28140
AT1G15520									AT3G26630	Potri.014G020900	AT5G01450.1	Potri.008G176900	AT1G67510.1		AT3G03250	13		AT5G25030	39			AT2G41230			AT2G45300		AT1G73230	AT5G40960		AT1G31910
AT1G15530									AT3G26750	Potri.014G021300		Potri.008G177500	AT5G43230.1		AT3G04830	13		AT5G35416	39			AT2G41330			AT2G45360		AT1G73330	AT5G40970		AT1G33055
AT1G15550									AT3G27100	Potri.014G022400	AT1G02740.1	Potri.008G177700	AT1G76340.1		AT3G04930	13		AT5G40790	39			AT2G41600			AT2G45400		AT1G73350	AT5G41640		AT1G43710
AT1G15560									AT3G27320	Potri.014G029000	AT5G42900.3	Potri.008G178600	AT1G27850.1		AT3G06750	13		AT5G42720	39			AT2G41610			AT2G45420		AT1G73380	AT5G41710		AT1G43770
AT1G15570									AT3G27870	Potri.014G030100	AT1G18210.1	Potri.008G179800	AT3G26000.1		AT3G08780	13		AT5G44670	39			AT2G41700			AT2G45500		AT1G73390	AT5G41820		AT1G44780
AT1G15580									AT3G27890	Potri.014G030300		Potri.008G180600	AT3G27320.1		AT3G09740	13		AT5G48070	39			AT2G41720			AT2G45530		AT1G73440	AT5G41830		AT1G47128
AT1G15590									AT3G27970	Potri.014G030500	AT5G42380.1	Potri.008G182700	AT1G13180.1		AT3G09920	13		AT5G51310	39			AT2G41740			AT2G45540		AT1G73490	AT5G42170		AT1G48600
AT1G15600									AT3G28345	Potri.014G030600		Potri.008G185200	AT3G26370.1		AT3G12490	13		AT5G52830	39			AT2G41760			AT2G45550		AT1G73500	AT5G42340		AT1G49740
AT1G15640									AT3G28430	Potri.014G030700	AT1G18890.1	Potri.008G188900	AT1G60810.1		AT3G12980	13		AT5G54060	39			AT2G42890			AT2G45600		AT1G73540	AT5G42370		AT1G49970
AT1G15660									AT3G28470	Potri.014G030800		Potri.008G189700	AT1G23540.1		AT3G13772	13		AT5G54130	39			AT2G43420			AT2G45610		AT1G73590	AT5G42480		AT1G50420
AT1G15670									AT3G28730	Potri.014G030900	AT5G42380.1	Potri.008G189900	AT1G23750.1		AT3G13930	13		AT5G54660	39			AT2G43840			AT2G45640		AT1G73640	AT5G42720		AT1G50660
AT1G15690									AT3G28890	Potri.014G035000	AT5G42680.1	Potri.008G190300			AT3G14150	13		AT5G59250	39			AT2G44260			AT2G45660		AT1G73760	AT5G42990		AT1G50920
AT1G15700									AT3G29230	Potri.014G038900	AT3G23330.1	Potri.008G190500	AT1G59650.1		AT3G14310	13		AT5G65040	39			AT2G44430			AT2G45670		AT1G73805	AT5G43120		AT1G54500
AT1G15710									AT3G29400	Potri.014G039500		Potri.008G191600	AT1G10430.1		AT3G14960	13		AT1G02630	40			AT2G44690			AT2G45690		AT1G73820	AT5G43140		AT1G55110
AT1G15720									AT3G29770	Potri.014G041500	AT2G18600.1	Potri.008G192500	AT1G59900.1		AT3G17810	13		AT1G04778	40			AT2G45040			AT2G45740		AT1G73870	AT5G43370		AT1G55610
AT1G15730									AT3G29830	Potri.014G050500	AT1G34050.1	Potri.008G192800	AT1G70100.3		AT3G17820	13		AT1G08160	40			AT2G45130			AT2G45910		AT1G73960	AT5G43380		AT1G56280
AT1G15740									AT3G30380	Potri.014G050600	AT5G51160.1	Potri.008G193200	AT1G51980.1		AT3G20570	13		AT1G23300	40			AT2G45420			AT2G46000		AT1G73980	AT5G43410		AT1G58180
AT1G15750									AT3G30390	Potri.014G050700	AT5G51160.1	Potri.008G194500			AT3G20820	13		AT1G23350	40			AT2G45890			AT2G46020		AT1G74050	AT5G43800		AT1G59720
AT1G15780									AT3G33520	Potri.014G051300	AT4G17070.1	Potri.008G194600	AT3G17900.1		AT3G25220	13		AT1G32140	40			AT2G46225			AT2G46080		AT1G74060	AT5G43810		AT1G59740
AT1G15790									AT3G42050	Potri.014G053700	AT3G60470.1	Potri.008G195400			AT3G26370	13		AT1G53770	40			AT2G46300			AT2G46150		AT1G74090	AT5G44010		AT1G60000
AT1G15810									AT3G42170	Potri.014G053900	AT2G28580.1	Potri.008G195500	AT3G07630.1		AT3G26950	13		AT1G73850	40			AT2G46620			AT2G46170		AT1G74230	AT5G44150		AT1G60870
AT1G15810									AT3G42630	Potri.014G054800	AT3G60450.1	Potri.008G197000	AT5G18830.3		AT3G47370	13		AT1G79760	40			AT2G46710			AT2G46180		AT1G74250	AT5G44300		AT1G61255
AT1G15820									AT3G42640	Potri.014G055700	AT2G44940.1	Potri.008G199200	AT4G15470.1		AT3G51660	13		AT2G17610	40			AT2G46760			AT2G46210		AT1G74270	AT5G44550		AT1G61900
AT1G15830									AT3G42960	Potri.014G057400	AT4G31810.1	Potri.008G199300	AT3G06250.1		AT3G56480	13		AT2G36307	40			AT2G47350			AT2G46225		AT1G74320	AT5G44630		AT1G62750
AT1G15840									AT3G43590	Potri.014G057700	AT1G02065.1	Potri.008G201000			AT3G57520	13		AT2G40900	40			AT2G47500			AT2G46300		AT1G74390	AT5G44670		AT1G62780
AT1G15850									AT3G43920	Potri.014G057800	AT1G27370.1	Potri.008G201600	AT3G23590.1		AT3G58760	13		AT2G42620	40			AT2G47670			AT2G46495		AT1G74440	AT5G45000		AT1G67080
AT1G15860									AT3G44370	Potri.014G063400		Potri.008G202100	AT4G14240.1		AT3G59360	13		AT2G46630	40			AT2G47700			AT2G46550		AT1G74470	AT5G45210		AT1G67120
AT1G15870									AT3G44510	Potri.014G063900	AT5G17680.1	Potri.008G202600	AT5G19070.1		AT3G59920	13		AT3G06020	40			AT3G01010			AT2G46560		AT1G74510	AT5G45540		AT1G67700
AT1G15880									AT3G45400	Potri.014G064800	AT4G14370.1	Potri.008G206300	AT1G64260.1		AT3G62560	13		AT3G07540	40			AT3G01070			AT2G46580		AT1G74520	AT5G46050		AT1G68010
AT1G15890									AT3G45600	Potri.014G066900	AT3G60690.1	Potri.008G211200	AT4G16070.1		AT4G02570	13		AT3G09000	40			AT3G01650			AT2G46620		AT1G74690	AT5G46200		AT1G68300
AT1G15900									AT3G45890	Potri.014G067000	AT3G60720.1	Potri.008G219900	AT4G15930.1		AT4G04770	13		AT3G12890	40			AT3G01760			AT2G46690		AT1G74730	AT5G46240		AT1G68730
AT1G15910									AT3G46350	Potri.014G069000	AT5G62280.1	Potri.008G221300	AT2G47710.1		AT4G11380	13		AT3G20260	40			AT3G01810			AT2G46710		AT1G74740	AT5G46280		AT1G68830
AT1G15920									AT3G46450	Potri.014G069900		Potri.008G221400	AT3G16630.1		AT4G12000	13		AT3G28420	40			AT3G01860			AT2G46770		AT1G74840	AT5G46540		AT1G70650
AT1G15930									AT3G46540	Potri.014G073700	AT4G25420.1	Potri.008G221500	AT4G15880.1		AT4G12110	13		AT3G46890	40			AT3G02070			AT2G46900		AT1G74880	AT5G47020		AT1G71040
AT1G15940									AT3G46550	Potri.014G077400	AT4G00770.1	Potri.008G223000	AT3G16630.1		AT4G12590	13		AT3G50800	40			AT3G03210			AT2G47000		AT1G74910	AT5G47580		AT1G71500
AT1G15950									AT3G46580	Potri.014G081200	AT3G61250.1	Potri.008G224000	AT3G13410.1		AT4G16695	13		AT3G57500	40			AT3G03470			AT2G47010		AT1G74930	AT5G48070		AT1G72510
AT1G15960									AT3G46630	Potri.014G081600	AT2G45830.1	Potri.008G224100	AT4G02570.1		AT4G17895	13		AT3G62070	40			AT3G03530			AT2G47140		AT1G74940	AT5G48550		AT1G72770
AT1G15980									AT3G46740	Potri.014G093600		Potri.008G226200	AT3G16630.1		AT4G22330	13		AT4G02290	40			AT3G03690			AT2G47270		AT1G75010	AT5G48690		AT1G73980
AT1G15990									AT3G46940	Potri.014G096300	AT2G46410.1	Potri.008G226400	AT2G47710.1		AT4G22758	13		AT4G11680	40			AT3G03770			AT2G47350		AT1G75020	AT5G48940		AT1G74730
AT1G16000									AT3G47000	Potri.014G098300	AT5G36000.1	Potri.009G001700	AT5G22850.1		AT4G24060	13		AT4G16200	40			AT3G04060			AT2G47360		AT1G75030	AT5G49180		AT1G74840
AT1G16010									AT3G47350	Potri.014G102500	AT2G46630.1	Potri.009G002400	AT1G08190.1		AT4G28770	13		AT4G28640	40			AT3G05030			AT2G47410		AT1G75080	AT5G49430		AT1G75350
AT1G16020									AT3G47400	Potri.014G102700	AT2G46660.1	Potri.009G003200	AT2G27930.1		AT4G31140	13		AT4G31730	40			AT3G05180			AT2G47500		AT1G75090	AT5G49470		AT1G75390
AT1G16030									AT3G47470	Potri.014G103000	AT2G46680.1	Potri.009G006500	AT2G28110.1		AT4G31770	13		AT4G39410	40			AT3G05270			AT2G47590		AT1G75100	AT5G49660		AT1G75560
AT1G16040									AT3G47570	Potri.014G103100		Potri.009G006900	AT2G28100.1		AT4G33080	13		AT5G02600	40			AT3G05470			AT2G47600		AT1G75170	AT5G49690		AT1G76010
AT1G16060									AT3G47840	Potri.014G103200		Potri.009G007900	AT3G45040.1		AT4G33530	13		AT5G07030	40			AT3G05630			AT2G47640		AT1G75180	AT5G50350		AT1G76050
AT1G16070									AT3G47850	Potri.014G106100	AT4G01410.1	Potri.009G010400	AT2G28250.1		AT4G34590	13		AT5G15120	40			AT3G06035			AT2G47690		AT1G75190	AT5G50360		AT1G76560
AT1G16080									AT3G47890	Potri.014G108500	AT3G30340.1	Potri.009G010900	AT5G60700.1		AT4G35570	13		AT5G19260	40			AT3G06080			AT2G47710		AT1G75250	AT5G50740		AT1G79080
AT1G16090									AT3G47930	Potri.014G110000	AT1G27680.1	Potri.009G011000	AT2G28310.1		AT4G35830	13		AT5G20950	40			AT3G06770			AT2G47890		AT1G75280	AT5G50760		AT1G79730
AT1G16130									AT3G48110	Potri.014G110800	AT3G62040.1	Potri.009G011200	AT2G28320.1		AT4G35920	13		AT5G22740	40			AT3G07020			AT2G47960		AT1G75310	AT5G50800		AT1G80070
AT1G16150									AT3G48240	Potri.014G115200	AT2G47115.1	Potri.009G012900	AT5G60550.1		AT4G36820	13		AT5G27830	40			AT3G07940			AT2G48060		AT1G75350	AT5G50940		AT1G80440
AT1G16160									AT3G48250	Potri.014G115800		Potri.009G019600	AT3G44220.1		AT4G37790	13		AT5G41030	40			AT3G08490			AT2G48150		AT1G75370	AT5G51030		AT2G01100
AT1G16170									AT3G48260	Potri.014G123700	AT1G67030.1	Potri.009G019800	AT2G27260.1		AT4G37820	13		AT5G53830	40			AT3G08500			AT3G01150		AT1G75380	AT5G51060		AT2G01860
AT1G16180									AT3G48270	Potri.014G126600		Potri.009G022800	AT1G17020.1		AT4G38790	13		AT5G64080	40			AT3G08890			AT3G01175		AT1G75390	AT5G51090		AT2G01970
AT1G16190									AT3G48730	Potri.014G127500	AT4G02370.1	Potri.009G024000	AT1G31350.1		AT5G09760	13		AT1G02800	43			AT3G09310			AT3G01180		AT1G75400	AT5G51310		AT2G02800
AT1G16210									AT3G48810	Potri.014G129000	AT3G62860.1	Potri.009G024700	AT2G31930.1		AT5G18120	13		AT1G05000	43			AT3G09320			AT3G01280		AT1G75410	AT5G51520		AT2G13360
AT1G16220									AT3G48880	Potri.014G134200	AT3G62950.1	Potri.009G026300	AT1G07850.1		AT5G19460	13		AT1G05283	43			AT3G09560			AT3G01380		AT1G75450	AT5G51600		AT2G16800
AT1G16240									AT3G49170	Potri.014G134300	AT2G47880.1	Potri.009G026700	AT3G46200.1		AT5G23575	13		AT1G05440	43			AT3G09760			AT3G01390		AT1G75460	AT5G51640		AT2G16940
AT1G16260									AT3G49290	Potri.014G135300	AT5G62000.1	Potri.009G027500	AT5G59790.1		AT5G24580	13		AT1G05647	43			AT3G09980			AT3G01400		AT1G75500	AT5G51760		AT2G17520
AT1G16270									AT3G49400	Potri.014G136600	AT2G48020.1	Potri.009G028500	AT5G59960.1		AT5G25890	13		AT1G06810	43			AT3G10080			AT3G01440		AT1G75510	AT5G52290		AT2G17787
AT1G16280									AT3G49410	Potri.014G137700	AT4G02940.1	Potri.009G032100	AT5G59410.1		AT5G27660	13		AT1G06830	43			AT3G10410			AT3G01460		AT1G75550	AT5G52680		AT2G18710
AT1G16290									AT3G49490	Potri.014G137800		Potri.009G034700	AT3G55530.1		AT5G52410	13		AT1G09890	43			AT3G10490			AT3G01560		AT1G75560	AT5G52830		AT2G20725
AT1G16300									AT3G49600	Potri.014G139300	AT3G63110.1	Potri.009G040600	AT5G58980.1		AT5G53590	13		AT1G09960	43			AT3G10550			AT3G01640		AT1G75600	AT5G53320		AT2G21150
AT1G16310									AT3G49601	Potri.014G140000	AT5G47920.1	Potri.009G041100	AT4G37300.1		AT5G54910	13		AT1G10300	43			AT3G10740			AT3G01720		AT1G75630	AT5G53740		AT2G22170
AT1G16330									AT3G49660	Potri.014G140600	AT5G19090.1	Potri.009G042100	AT2G29590.1		AT5G57015	13		AT1G10680	43			AT3G10760			AT3G01810		AT1G75680	AT5G53830		AT2G22240
AT1G16340									AT3G49725	Potri.014G145100	AT5G13930.1	Potri.009G042500	AT2G38080.1		AT5G57330	13		AT1G11120	43			AT3G10810			AT3G01850		AT1G75690	AT5G53890		AT2G22420
AT1G16350									AT3G49780	Potri.014G146700	AT5G16740.1	Potri.009G045400	AT3G47160.1		AT5G59910	13		AT1G11570	43			AT3G11490			AT3G01860		AT1G75730	AT5G53920		AT2G23390
AT1G16360									AT3G49800	Potri.014G146800	AT2G01420.2	Potri.009G045900	AT5G60440.1		AT5G62090	13		AT1G12180	43			AT3G12110			AT3G01900		AT1G75750	AT5G53980		AT2G24280
AT1G16370									AT3G49940	Potri.014G148800	AT2G32000.1	Potri.009G051800	AT5G12470.1		AT5G64570	13		AT1G12665	43			AT3G12955			AT3G02050		AT1G75800	AT5G54010		AT2G25910
AT1G16380									AT3G50190	Potri.014G149700	AT3G59010.1	Potri.009G052800	AT3G20920.1		AT5G64905	13		AT1G12855	43			AT3G14280			AT3G02090		AT1G75840	AT5G54060		AT2G25970
AT1G16390									AT3G50430	Potri.014G153400	AT2G05710.1	Potri.009G053900	AT5G12870.1		AT5G66760	13		AT1G12930	43			AT3G14360			AT3G02100		AT1G75860	AT5G54090		AT2G26170
AT1G16400									AT3G50560	Potri.014G154500	AT4G22010.1	Potri.009G055100	AT3G51970.1		AT5G67540	13		AT1G12940	43			AT3G14720			AT3G02360		AT1G75950	AT5G54130		AT2G26510
AT1G16410									AT3G50670	Potri.014G154700	AT4G26910.1	Potri.009G058100	AT5G13690.1		AT1G01240	14		AT1G13200	43			AT3G14920			AT3G02420		AT1G76010	AT5G54220		AT2G26975
AT1G16420									AT3G50790	Potri.014G156100	AT3G21620.1	Potri.009G061000	AT2G41900.1		AT1G01780	14		AT1G13400	43			AT3G15050			AT3G02470		AT1G76020	AT5G54660		AT2G26980
AT1G16430									AT3G50860	Potri.014G156800	AT2G32640.1	Potri.009G062700			AT1G02305	14		AT1G13480	43			AT3G15220			AT3G02540		AT1G76030	AT5G54700		AT2G27090
AT1G16440									AT3G51000	Potri.014G161000	AT5G35670.1	Potri.009G064600	AT3G52120.1		AT1G02640	14		AT1G15560	43			AT3G15250			AT3G02570		AT1G76040	AT5G55000		AT2G27490
AT1G16460									AT3G51060	Potri.014G161100	AT1G04950.1	Potri.009G067600	AT5G19473.1		AT1G03900	14		AT1G15840	43			AT3G15410			AT3G02645		AT1G76050	AT5G55010		AT2G28470
AT1G16470									AT3G51120	Potri.014G171100	AT5G03795.1	Potri.009G069500	AT1G62350.1		AT1G03930	14		AT1G16830	43			AT3G16090			AT3G02680		AT1G76080	AT5G55020		AT2G28840
AT1G16480									AT3G51390	Potri.014G176300	AT3G07510.1	Potri.009G069700	AT5G19390.3		AT1G04970	14		AT1G18191	43			AT3G16540			AT3G02700		AT1G76100	AT5G55350		AT2G28930
AT1G16490									AT3G51660	Potri.014G180200	AT1G08840.1	Potri.009G073600	AT1G07120.1		AT1G05805	14		AT1G18370	43			AT3G16570			AT3G02740		AT1G76110	AT5G55730		AT2G28940
AT1G16500									AT3G51970	Potri.014G190300	AT5G55160.1	Potri.009G073700	AT5G54960.1		AT1G06550	14		AT1G18400	43			AT3G16920			AT3G02750		AT1G76120	AT5G56110		AT2G30580
AT1G16510									AT3G52080	Potri.014G192800	AT1G04080.1	Potri.009G074000			AT1G06670	14		AT1G20065	43			AT3G18295			AT3G02780		AT1G76150	AT5G56350		AT2G30695
AT1G16520									AT3G52090	Potri.014G196700	AT1G75210.1	Potri.009G074300	AT3G51780.1		AT1G08010	14		AT1G20790	43			AT3G18660			AT3G02830		AT1G76250	AT5G56590		AT2G30970
AT1G16530									AT3G52170	Potri.015G000700	AT5G24630.5	Potri.009G075200	AT2G30100.1		AT1G08340	14		AT1G21880	43			AT3G19290			AT3G02875		AT1G76260	AT5G56730		AT2G31280
AT1G16540									AT3G52260	Potri.015G000800	AT5G24620.1	Potri.009G075600	AT5G58530.1		AT1G08920	14		AT1G22590	43			AT3G19310			AT3G02970		AT1G76350	AT5G57090		AT2G31810
AT1G16560									AT3G52320	Potri.015G002200	AT5G24490.1	Potri.009G076200	AT1G07080.1		AT1G09210	14		AT1G22770	43			AT3G19460			AT3G03050		AT1G76410	AT5G57320		AT2G31840
AT1G16570									AT3G52560	Potri.015G002400	AT5G53730.1	Potri.009G082400	AT3G49720.1		AT1G09430	14		AT1G22980	43			AT3G20290			AT3G03070		AT1G76450	AT5G57350		AT2G32950
AT1G16590									AT3G52570	Potri.015G003400		Potri.009G085100	AT4G14960.2		AT1G09440	14		AT1G23037	43			AT3G20860			AT3G03160		AT1G76460	AT5G57450		AT2G33410
AT1G16610									AT3G52620	Potri.015G003500	AT1G05260.1	Potri.009G085500			AT1G09610	14		AT1G23080	43			AT3G20960			AT3G03210		AT1G76490	AT5G57810		AT2G33550
AT1G16640									AT3G52660	Potri.015G003600	AT1G05260.1	Potri.009G086800	AT1G49960.1		AT1G09620	14		AT1G23205	43			AT3G21550			AT3G03305		AT1G76520	AT5G58750		AT2G33560
AT1G16650									AT3G52710	Potri.015G003800	AT4G27590.1	Potri.009G087200	AT1G10200.1		AT1G09770	14		AT1G23530	43			AT3G21890			AT3G03310		AT1G76560	AT5G58830		AT2G34470
AT1G16670									AT3G52905	Potri.015G004200	AT5G54130.2	Potri.009G087400	AT3G49870.1		AT1G10290	14		AT1G23620	43			AT3G22070			AT3G03330		AT1G76570	AT5G58860		AT2G35060
AT1G16680									AT3G52960	Potri.015G010000		Potri.009G088900	AT2G14740.1		AT1G10670	14		AT1G23990	43			AT3G23170			AT3G03430		AT1G76720	AT5G58900		AT2G35260
AT1G16690									AT3G53270	Potri.015G010100	AT5G24318.1	Potri.009G089100	AT2G14835.1		AT1G12420	14		AT1G24735	43			AT3G23200			AT3G03550		AT1G76730	AT5G59040		AT2G35830
AT1G16700									AT3G53320	Potri.015G013400	AT5G24260.1	Potri.009G090600	AT2G14860.1		AT1G12780	14		AT1G26780	43			AT3G23590			AT3G03570		AT1G76770	AT5G59120		AT2G37970
AT1G16705									AT3G53340	Potri.015G029100	AT1G73370.1	Potri.009G092500	AT4G34280.1		AT1G13635	14		AT1G26790	43			AT3G23980			AT3G03610		AT1G76780	AT5G59250		AT2G38120
AT1G16710									AT3G53570	Potri.015G030200	AT3G17730.1	Potri.009G093200	AT4G34270.1		AT1G14710	14		AT1G27008	43			AT3G24550			AT3G03690		AT1G76810	AT5G59760		AT2G38610
AT1G16720									AT3G53700	Potri.015G031600	AT5G16560.1	Potri.009G095900	AT2G15240.1		AT1G15020	14		AT1G28180	43			AT3G24720			AT3G03770		AT1G76820	AT5G59810		AT2G40060
AT1G16730									AT3G53810	Potri.015G035100		Potri.009G096200	AT3G19460.1		AT1G15740	14		AT1G28530	43			AT3G25900			AT3G03790		AT1G76850	AT5G59930		AT2G40140
AT1G16740									AT3G53970	Potri.015G035300	AT3G17830.1	Potri.009G096600	AT4G34200.1		AT1G18700	14		AT1G30670	43			AT3G26125			AT3G03800		AT1G76870	AT5G60010		AT2G40430
AT1G16750									AT3G54020	Potri.015G041100	AT1G22640.1	Potri.009G100000			AT1G19080	14		AT1G30780	43			AT3G26400			AT3G03810		AT1G76900	AT5G60040		AT2G40460
AT1G16760									AT3G54040	Potri.015G041900	AT1G15125.1	Potri.009G100100	AT2G15530.1		AT1G19430	14		AT1G31090	43			AT3G26670			AT3G03940		AT1G76920	AT5G60130		AT2G41710
AT1G16770									AT3G54050	Potri.015G042000	AT2G29460.1	Potri.009G100800	AT4G34030.1		AT1G19870	14		AT1G31400	43			AT3G27070			AT3G04040		AT1G76960	AT5G60470		AT2G42610
AT1G16780									AT3G54070	Potri.015G042300	AT3G18170.1	Potri.009G101500	AT3G19280.1		AT1G19940	14		AT1G31630	43			AT3G27200			AT3G04090		AT1G76990	AT5G60520		AT2G43790
AT1G16790									AT3G54130	Potri.015G044300	AT3G18260.1	Potri.009G101800	AT3G19260.1		AT1G20010	14		AT1G31835	43			AT3G27320			AT3G04120		AT1G77080	AT5G60730		AT2G45460
AT1G16800									AT3G54170	Potri.015G045400	AT1G68390.1	Potri.009G105000	AT2G03550.1		AT1G20696	14		AT1G32570	43			AT3G27350			AT3G04240		AT1G77110	AT5G60760		AT2G46020
AT1G16810									AT3G54190	Potri.015G046900	AT1G73850.1	Potri.009G105700	AT3G50530.1		AT1G20920	14		AT1G32840	43			AT3G27930			AT3G04280		AT1G77120	AT5G60780		AT2G46530
AT1G16820									AT3G54390	Potri.015G060500		Potri.009G107800	AT2G15860.1		AT1G21830	14		AT1G33500	43			AT3G27960			AT3G04350		AT1G77130	AT5G61290		AT3G02450
AT1G16820									AT3G54460	Potri.015G060600	AT2G36640.1	Potri.009G115000	AT3G18820.1		AT1G22470	14		AT1G33540	43			AT3G28920			AT3G04380		AT1G77140	AT5G61470		AT3G02730
AT1G16830									AT3G54500	Potri.015G062000	AT5G61390.1	Potri.009G116000	AT1G79010.1		AT1G23040	14		AT1G34400	43			AT3G29360			AT3G04440		AT1G77180	AT5G62140		AT3G03340
AT1G16840									AT3G54610	Potri.015G064800	AT2G27140.1	Potri.009G116300	AT2G16250.1		AT1G23390	14		AT1G35625	43			AT3G29630			AT3G04460		AT1G77270	AT5G62230		AT3G04670
AT1G16850									AT3G54800	Potri.015G065700	AT2G47140.1	Potri.009G122100	AT4G39050.1		AT1G23800	14		AT1G35995	43			AT3G30720			AT3G04470		AT1G77280	AT5G62250		AT3G05170
AT1G16860									AT3G54880	Potri.015G068800		Potri.009G122300	AT2G21370.1		AT1G24120	14		AT1G36010	43			AT3G32400			AT3G04530		AT1G77360	AT5G62260		AT3G05530
AT1G16870									AT3G54970	Potri.015G073200	AT5G40240.2	Potri.009G124600	AT4G34700.1		AT1G24440	14		AT1G36660	43			AT3G42950			AT3G04580		AT1G77380	AT5G62340		AT3G06580
AT1G16880									AT3G55060	Potri.015G074300	AT5G62850.1	Potri.009G125000	AT1G75630.2		AT1G24600	14		AT1G37000	43			AT3G43190			AT3G04690		AT1G77400	AT5G62550		AT3G08010
AT1G16890									AT3G55360	Potri.015G074500	AT4G20970.1	Potri.009G131900	AT4G34940.1		AT1G26440	14		AT1G37120	43			AT3G44730			AT3G04780		AT1G77450	AT5G62650		AT3G08940
AT1G16900									AT3G55440	Potri.015G074900	AT3G47990.1	Potri.009G134200	AT1G20080.1		AT1G26690	14		AT1G40087	43			AT3G45040			AT3G04790		AT1G77480	AT5G62850		AT3G09050
AT1G16910									AT3G55520	Potri.015G077100	AT5G62940.1	Potri.009G134600	AT3G51290.2		AT1G26830	14		AT1G42602	43			AT3G45280			AT3G04810		AT1G77540	AT5G62940		AT3G09310
AT1G16920									AT3G55530	Potri.015G077300	AT4G32180.1	Potri.009G134700	AT2G16750.1		AT1G27350	14		AT1G45231	43			AT3G45490			AT3G04830		AT1G77690	AT5G62960		AT3G09600
AT1G16940									AT3G55580	Potri.015G078800	AT5G17990.1	Potri.009G134900	AT4G35040.1		AT1G27380	14		AT1G47860	43			AT3G45710			AT3G04880		AT1G77710	AT5G63060		AT3G10260
AT1G16950									AT3G55600	Potri.015G080200	AT4G10790.1	Potri.009G136000	AT2G16920.1		AT1G27440	14		AT1G48095	43			AT3G45870			AT3G04910		AT1G77740	AT5G63740		AT3G10405
AT1G16970									AT3G55640	Potri.015G086000	AT1G13080.1	Potri.009G138000	AT4G38500.1		AT1G27630	14		AT1G48130	43			AT3G47400			AT3G05000		AT1G77760	AT5G63850		AT3G10850
AT1G16980									AT3G55730	Potri.015G088900	AT3G48425.1	Potri.009G138800	AT1G12400.1		AT1G28060	14		AT1G48360	43			AT3G47420			AT3G05010		AT1G77770	AT5G64080		AT3G11110
AT1G17000									AT3G55960	Potri.015G092300	AT5G63380.1	Potri.009G140400	AT5G39130.1		AT1G29200	14		AT1G48930	43			AT3G48880			AT3G05090		AT1G77800	AT5G65040		AT3G11410
AT1G17010									AT3G55990	Potri.015G098200	AT3G27030.1	Potri.009G146700	AT2G36350.1		AT1G29900	14		AT1G49370	43			AT3G49060			AT3G05270		AT1G77890	AT5G65140		AT3G12390
AT1G17020									AT3G56130	Potri.015G099800	AT5G50710.1	Potri.009G147500	AT2G27740.1		AT1G29950	14		AT1G49430	43			AT3G49070			AT3G05545		AT1G77930	AT5G65390		AT3G12580
AT1G17040									AT3G56250	Potri.015G100300	AT1G69040.2	Potri.009G149300	AT3G52730.1		AT1G31490	14		AT1G49660	43			AT3G49260			AT3G05580		AT1G77940	AT5G65500		AT3G13040
AT1G17050									AT3G56320	Potri.015G101500	AT5G50790.1	Potri.009G150000	AT4G12080.1		AT1G31720	14		AT1G49930	43			AT3G49880			AT3G05660		AT1G78000	AT5G65710		AT3G13275
AT1G17060									AT3G56640	Potri.015G102200	AT3G48770.1	Potri.009G150200	AT5G22760.1		AT1G31730	14		AT1G50220	43			AT3G50220			AT3G05670		AT1G78020	AT5G66150		AT3G13460
AT1G17070									AT3G56970	Potri.015G102300	AT3G48770.1	Potri.009G151200	AT1G06340.1		AT1G31935	14		AT1G50390	43			AT3G50500			AT3G05690		AT1G78040	AT5G66530		AT3G15190
AT1G17080									AT3G57050	Potri.015G102700	AT3G48770.1	Potri.009G157500	AT2G02970.1		AT1G32100	14		AT1G50400	43			AT3G51090			AT3G05700		AT1G78080	AT5G67070		AT3G15290
AT1G17080									AT3G57220	Potri.015G102800	AT3G48770.1	Potri.009G157900	AT5G21040.1		AT1G32470	14		AT1G51210	43			AT3G51190			AT3G05725		AT1G78100	AT5G67400		AT3G15354
AT1G17090									AT3G57230	Potri.015G102900	AT3G48770.1	Potri.009G158800	AT5G21070.1		AT1G32740	14		AT1G51930	43			AT3G51300			AT3G05940		AT1G78110	AT5G67460		AT3G15540
AT1G17100									AT3G57330	Potri.015G103100	AT3G48770.1	Potri.009G159100			AT1G32750	14		AT1G52060	43			AT3G51630			AT3G05975		AT1G78150			AT3G17930
AT1G17100									AT3G57430	Potri.015G103200		Potri.009G160200	AT1G08370.1		AT1G33490	14		AT1G53023	43			AT3G52370			AT3G05990		AT1G78200			AT3G18390
AT1G17110									AT3G57530	Potri.015G107300	AT5G45540.1	Potri.009G161400	AT5G06270.1		AT1G34844	14		AT1G54940	43			AT3G52550			AT3G06035		AT1G78290			AT3G18790
AT1G17120									AT3G57600	Potri.015G107500	AT5G45470.1	Potri.009G162500	AT2G27285.1		AT1G35620	14		AT1G54957	43			AT3G52820			AT3G06140		AT1G78370			AT3G19900
AT1G17130									AT3G57660	Potri.015G112600	AT5G45160.1	Potri.009G164000	AT3G52740.1		AT1G44790	14		AT1G55070	43			AT3G52900			AT3G06180		AT1G78380			AT3G20230
AT1G17140									AT3G58040	Potri.015G114000		Potri.009G164200	AT1G67190.1		AT1G48160	14		AT1G55535	43			AT3G53030			AT3G06250		AT1G78420			AT3G20550
AT1G17145									AT3G58060	Potri.015G117300	AT3G06880.2	Potri.009G165400	AT4G38370.1		AT1G48410	14		AT1G55700	43			AT3G53350			AT3G06330		AT1G78430			AT3G22450
AT1G17150									AT3G58110	Potri.015G118600	AT3G18670.1	Potri.009G166000	AT2G17200.1		AT1G48850	14		AT1G55865	43			AT3G53540			AT3G06350		AT1G78460			AT3G22960
AT1G17160									AT3G58180	Potri.015G119700	AT5G04690.1	Potri.009G167700	AT2G23240.2		AT1G50590	14		AT1G56030	43			AT3G53620			AT3G06590		AT1G78490			AT3G23340
AT1G17170									AT3G58500	Potri.015G119800	AT3G18670.1	Potri.009G168500	AT4G35300.1		AT1G50670	14		AT1G57590	43			AT3G53950			AT3G06720		AT1G78510			AT3G24050
AT1G17180									AT3G58590	Potri.015G120100	AT1G10155.1	Potri.009G168800	AT4G35320.1		AT1G51680	14		AT1G59660	43			AT3G54120			AT3G06868		AT1G78670			AT3G25470
AT1G17190									AT3G58640	Potri.015G120200	AT1G10155.1	Potri.009G168900	AT4G35350.1		AT1G52760	14		AT1G60995	43			AT3G56050			AT3G06880		AT1G78680			AT3G26070
AT1G17200									AT3G58680	Potri.015G120300	AT5G24560.1	Potri.009G169800	AT4G38200.1		AT1G52780	14		AT1G61760	43			AT3G56230			AT3G07020		AT1G78780			AT3G26085
AT1G17210									AT3G58790	Potri.015G122000	AT5G38280.1	Potri.010G001900	AT3G17440.2		AT1G53290	14		AT1G61830	43			AT3G56590			AT3G07040		AT1G78800			AT3G26710
AT1G17220									AT3G59090	Potri.015G127600	AT1G68180.1	Potri.010G003000	AT2G47000.1		AT1G53730	14		AT1G62210	43			AT3G56730			AT3G07080		AT1G78860			AT3G27010
AT1G17230									AT3G59280	Potri.015G132900	AT5G62200.1	Potri.010G003100	AT1G48280.1		AT1G54270	14		AT1G62590	43			AT3G56740			AT3G07100		AT1G78870			AT3G27090
AT1G17240									AT3G59430	Potri.015G136300	AT5G52020.1	Potri.010G003300	AT1G48310.1		AT1G54790	14		AT1G64480	43			AT3G57070			AT3G07130		AT1G78890			AT3G27830
AT1G17250									AT3G59500	Potri.015G137100	AT5G62180.1	Potri.010G003500	AT5G28050.1		AT1G55810	14		AT1G65090	43			AT3G57420			AT3G07220		AT1G78900			AT3G32940
AT1G17260									AT3G59510	Potri.015G137500	AT5G62150.1	Potri.010G004300	AT1G57560.1		AT1G56220	14		AT1G65620	43			AT3G58600			AT3G07270		AT1G79000			AT3G43540
AT1G17275									AT3G59580	Potri.015G140600	AT5G52190.1	Potri.010G006300	AT3G16785.1		AT1G58350	14		AT1G67110	43			AT3G58650			AT3G07400		AT1G79040			AT3G44620
AT1G17280									AT3G59600	Potri.015G140700		Potri.010G006900			AT1G59610	14		AT1G67990	43			AT3G58780			AT3G07510		AT1G79080			AT3G45880
AT1G17290									AT3G59780	Potri.015G143200	AT5G23730.1	Potri.010G007000	AT3G16760.1		AT1G60140	14		AT1G68250	43			AT3G59690			AT3G07580		AT1G79110			AT3G47500
AT1G17300									AT3G59800	Potri.015G145300	AT4G20850.1	Potri.010G011700	AT5G49120.1		AT1G60710	14		AT1G68390	43			AT3G60020			AT3G07630		AT1G79180			AT3G47620
AT1G17310									AT3G59820	Potri.016G003600		Potri.010G013200	AT5G49060.1		AT1G60810	14		AT1G68880	43			AT3G60080			AT3G07660		AT1G79280			AT3G48890
AT1G17330									AT3G59890	Potri.016G011200	AT1G53440.1	Potri.010G013500	AT3G16630.1		AT1G60900	14		AT1G69560	43			AT3G60520			AT3G07790		AT1G79420			AT3G49430
AT1G17340									AT3G60030	Potri.016G015700	AT3G21760.1	Potri.010G019000	AT3G06350.1		AT1G60940	14		AT1G70460	43			AT3G60590			AT3G07810		AT1G79550			AT3G50820
AT1G17350									AT3G60160	Potri.016G016900	AT3G21750.1	Potri.010G020600	AT3G06350.1		AT1G61667	14		AT1G71150	43			AT3G60600			AT3G07940		AT1G79600			AT3G51820
AT1G17360									AT3G60360	Potri.016G025300	AT1G73100.1	Potri.010G027900	AT4G03000.1		AT1G62790	14		AT1G75260	43			AT3G61090			AT3G07950		AT1G79610			AT3G52140
AT1G17370									AT3G60580	Potri.016G028500		Potri.010G028000	AT5G18920.1		AT1G62990	14		AT1G75780	43			AT3G61690			AT3G07960		AT1G79620			AT3G52220
AT1G17380									AT3G60590	Potri.016G028600	AT2G36110.1	Potri.010G028800	AT1G03350.1		AT1G63120	14		AT1G76220	43			AT3G62020			AT3G07970		AT1G79640			AT3G54210
AT1G17390									AT3G60780	Potri.016G029200	AT1G65440.2	Potri.010G030400			AT1G63300	14		AT1G76310	43			AT3G62160			AT3G08500		AT1G79700			AT3G54230
AT1G17410									AT3G60820	Potri.016G030400	AT3G56900.1	Potri.010G031300			AT1G63980	14		AT1G76740	43			AT3G62730			AT3G08505		AT1G79730			AT3G55460
AT1G17420									AT3G60850	Potri.016G033600	AT5G05130.1	Potri.010G031900	AT5G19180.1		AT1G65930	14		AT1G76930	43			AT3G63120			AT3G08510		AT1G79750			AT3G57080
AT1G17430									AT3G60890	Potri.016G039300	AT3G50150.1	Potri.010G032800	AT1G10370.1		AT1G66230	14		AT1G77730	43			AT4G00220			AT3G08550		AT1G79770			AT3G61060
AT1G17440									AT3G61170	Potri.016G040100	AT3G50150.1	Potri.010G033400	AT3G06035.1		AT1G66810	14		AT1G78720	43			AT4G00230			AT3G08590		AT1G79790			AT3G61080
AT1G17450									AT3G61180	Potri.016G043100	AT2G41560.1	Potri.010G033900	AT3G17900.1		AT1G67050	14		AT1G80090	43			AT4G00330			AT3G08610		AT1G79820			AT3G61850
AT1G17455									AT3G61200	Potri.016G044700	AT3G07000.1	Potri.010G038000			AT1G67230	14		AT1G80640	43			AT4G00850			AT3G08650		AT1G79830			AT3G62550
AT1G17460									AT3G61230	Potri.016G046800	AT1G51130.1	Potri.010G038100	AT1G70100.3		AT1G67510	14		AT1G80740	43			AT4G01960			AT3G08670		AT1G79870			AT3G63410
AT1G17470									AT3G61415	Potri.016G047200	AT5G22355.1	Potri.010G038200	AT1G10460.1		AT1G67680	14		AT2G01660	43			AT4G02075			AT3G08710		AT1G79890			AT3G63490
AT1G17480									AT3G61590	Potri.016G049300	AT5G06850.1	Potri.010G038800			AT1G68440	14		AT2G01810	43			AT4G02170			AT3G08760		AT1G79940			AT3G63520
AT1G17490									AT3G61600	Potri.016G054400	AT3G57540.1	Potri.010G038900	AT1G27210.1		AT1G68725	14		AT2G02150	43			AT4G02320			AT3G08850		AT1G79970			AT4G01150
AT1G17500									AT3G61690	Potri.016G057800	AT5G45730.1	Potri.010G039600	AT1G69980.1		AT1G69050	14		AT2G02390	43			AT4G02350			AT3G08890		AT1G80040			AT4G02120
AT1G17510									AT3G61780	Potri.016G064400		Potri.010G039700	AT1G10430.1		AT1G69530	14		AT2G02640	43			AT4G03260			AT3G09085		AT1G80070			AT4G02210
AT1G17520									AT3G61890	Potri.016G071800	AT3G52490.1	Potri.010G039900	AT1G59820.1		AT1G69760	14		AT2G03480	43			AT4G03320			AT3G09180		AT1G80160			AT4G03520
AT1G17530									AT3G62000	Potri.016G074800	AT3G11570.1	Potri.010G040100	AT1G59650.1		AT1G70160	14		AT2G03940	43			AT4G03340			AT3G09280		AT1G80170			AT4G04970
AT1G17540									AT3G62020	Potri.016G075800	AT1G12910.1	Potri.010G041200	AT1G10600.1		AT1G70690	14		AT2G04032	43			AT4G04220			AT3G09320		AT1G80180			AT4G05160
AT1G17545									AT3G62080	Potri.016G077500	AT3G52600.1	Potri.010G041300	AT1G23710.1		AT1G71010	14		AT2G04130	43			AT4G04320			AT3G09390		AT1G80245			AT4G08150
AT1G17550									AT3G62260	Potri.016G080400	AT2G37390.1	Potri.010G042700	AT1G10670.1		AT1G71380	14		AT2G04180	43			AT4G04460			AT3G09770		AT1G80300			AT4G08350
AT1G17560									AT3G62420	Potri.016G083600	AT2G37260.1	Potri.010G043700	AT1G70520.1		AT1G71970	14		AT2G04460	43			AT4G05030			AT3G09830		AT1G80360			AT4G08950
AT1G17580									AT3G62800	Potri.016G092600	AT3G50950.1	Potri.010G043800	AT1G70520.1		AT1G72150	14		AT2G04560	43			AT4G05060			AT3G09970		AT1G80420			AT4G09830
AT1G17590									AT3G62830	Potri.016G092700	AT1G53430.1	Potri.010G048200	AT3G26400.1		AT1G72160	14		AT2G05340	43			AT4G07950			AT3G10020		AT1G80440			AT4G09890
AT1G17600									AT3G62980	Potri.016G092800	AT3G51740.1	Potri.010G048500	AT3G26370.1		AT1G72430	14		AT2G05870	43			AT4G08160			AT3G10030		AT1G80500			AT4G11560
AT1G17610									AT3G63000	Potri.016G096600	AT3G10060.1	Potri.010G049900	AT3G26130.1		AT1G73380	14		AT2G06166	43			AT4G09990			AT3G10150		AT1G80570			AT4G11655
AT1G17615									AT3G63095	Potri.016G097300	AT2G36720.1	Potri.010G050000	AT5G40580.1		AT1G73640	14		AT2G06330	43			AT4G10390			AT3G10230		AT1G80780			AT4G12080
AT1G17620									AT3G63150	Potri.016G103500	AT3G53960.1	Potri.010G051500	AT1G13180.1		AT1G74456	14		AT2G07100	43			AT4G11820			AT3G10330		AT1G80790			AT4G14030
AT1G17630									AT3G63340	Potri.016G106800	AT3G54040.1	Potri.010G055000	AT1G13450.1		AT1G74690	14		AT2G07425	43			AT4G12080			AT3G10370		AT1G80800			AT4G14710
AT1G17640									AT3G63370	Potri.016G108200	AT5G56420.1	Potri.010G056200	AT1G27850.1		AT1G74740	14		AT2G07555	43			AT4G12250			AT3G10380		AT1G80870			AT4G17600
AT1G17650									AT3G63390	Potri.016G109800	AT2G38000.1	Potri.010G057400	AT5G08530.1		AT1G74910	14		AT2G07630	43			AT4G12320			AT3G10390		AT1G80920			AT4G19040
AT1G17665									AT3G63470	Potri.016G115500	AT3G51860.1	Potri.010G062000	AT3G23980.1		AT1G75190	14		AT2G09390	43			AT4G12350			AT3G10400		AT1G80930			AT4G20010
AT1G17680									AT3G63500	Potri.016G115600		Potri.010G064800	AT4G13450.1		AT1G75370	14		AT2G09930	43			AT4G12910			AT3G10410		AT1G80940			AT4G22160
AT1G17690									AT3G66654	Potri.016G115700		Potri.010G064900	AT3G24315.1		AT1G75380	14		AT2G09950	43			AT4G12980			AT3G10480		AT1G80950			AT4G22200
AT1G17700									AT4G00020	Potri.016G120800	AT5G01310.1	Potri.010G065900	AT2G05590.2		AT1G75400	14		AT2G10253	43			AT4G13345			AT3G10540		AT1G80980			AT4G24020
AT1G17710									AT4G00080	Potri.016G122800	AT3G59140.1	Potri.010G067100	AT2G33385.2		AT1G76900	14		AT2G11030	43			AT4G13980			AT3G10550		AT2G01060			AT4G24060
AT1G17720									AT4G00090	Potri.016G124000	AT3G51750.1	Potri.010G067200	AT2G33390.1		AT1G77130	14		AT2G11190	43			AT4G14200			AT3G10640		AT2G01070			AT4G25570
AT1G17730									AT4G00231	Potri.016G125200	AT1G07030.1	Potri.010G069100	AT3G23410.1		AT1G77800	14		AT2G11230	43			AT4G14940			AT3G10700		AT2G01080			AT4G27540
AT1G17745									AT4G00350	Potri.016G127200	AT4G38495.1	Potri.010G071400	AT1G08650.1		AT1G79180	14		AT2G11780	43			AT4G15093			AT3G10740		AT2G01090			AT4G31115
AT1G17745									AT4G00440	Potri.016G135800	AT2G38540.1	Potri.010G073000	AT3G23200.1		AT1G79620	14		AT2G12405	43			AT4G15430			AT3G10760		AT2G01100			AT4G31170
AT1G17750									AT4G00490	Potri.016G136000	AT5G01870.1	Potri.010G073300	AT1G06620.1		AT1G79730	14		AT2G12407	43			AT4G17220			AT3G10815		AT2G01110			AT4G31770
AT1G17760									AT4G00525	Potri.016G136800		Potri.010G073600	AT5G43500.2		AT1G79985	14		AT2G12750	43			AT4G17483			AT3G10860		AT2G01140			AT4G32260
AT1G17770									AT4G00530	Potri.016G137900	AT3G56400.1	Potri.010G075000	AT1G04300.3		AT1G80170	14		AT2G12760	43			AT4G17670			AT3G11130		AT2G01190			AT4G32480
AT1G17790									AT4G00800	Potri.016G139200	AT5G58300.1	Potri.010G076200	AT3G23090.1		AT1G80500	14		AT2G13116	43			AT4G17870			AT3G11310		AT2G01210			AT4G33150
AT1G17800									AT4G00820	Potri.016G143000	AT2G38640.1	Potri.010G076300			AT1G80920	14		AT2G13250	43			AT4G17890			AT3G11330		AT2G01220			AT4G33300
AT1G17810									AT4G00840	Potri.017G001700	AT1G05610.1	Potri.010G076500	AT4G14500.1		AT1G80930	14		AT2G13500	43			AT4G18050			AT3G11397		AT2G01250			AT4G33890
AT1G17830									AT4G00850	Potri.017G002400	AT2G01050.1	Potri.010G077700	AT1G04260.1		AT2G01470	14		AT2G13700	43			AT4G18230			AT3G11470		AT2G01270			AT4G33920
AT1G17840									AT4G00910	Potri.017G007600	AT5G48380.1	Potri.010G079100	AT4G14615.1		AT2G01720	14		AT2G13705	43			AT4G18425			AT3G11590		AT2G01320			AT4G33990
AT1G17850									AT4G01020	Potri.017G010300	AT5G53390.1	Potri.010G086300	AT1G05430.1		AT2G01820	14		AT2G13860	43			AT4G18550			AT3G11750		AT2G01460			AT4G34200
AT1G17860									AT4G01050	Potri.017G010800	AT5G17680.1	Potri.010G087200	AT1G05420.1		AT2G02710	14		AT2G13890	43			AT4G18640			AT3G11780		AT2G01470			AT4G34412
AT1G17870									AT4G01100	Potri.017G011800	AT5G17680.1	Potri.010G088200	AT5G43150.1		AT2G03450	14		AT2G13910	43			AT4G18720			AT3G11980		AT2G01490			AT4G35100
AT1G17880									AT4G01200	Potri.017G015300	AT3G14460.1	Potri.010G090800	AT3G05990.1		AT2G03510	14		AT2G14000	43			AT4G18780			AT3G12010		AT2G01540			AT4G35790
AT1G17890									AT4G01210	Potri.017G015900	AT2G20562.1	Potri.010G091500	AT5G19280.1		AT2G04690	14		AT2G14320	43			AT4G19040			AT3G12100		AT2G01570			AT4G36730
AT1G17910									AT4G01240	Potri.017G016800	AT5G46070.1	Potri.010G093400	AT1G69780.1		AT2G11890	14		AT2G14661	43			AT4G19110			AT3G12120		AT2G01600			AT4G38100
AT1G17920									AT4G01270	Potri.017G017100	AT1G03840.2	Potri.010G093600	AT2G02860.1		AT2G13975	14		AT2G14670	43			AT4G19420			AT3G12150		AT2G01610			AT4G38460
AT1G17930									AT4G01570	Potri.017G019900	AT4G37650.1	Potri.010G095800	AT1G24040.1		AT2G14170	14		AT2G16120	43			AT4G19640			AT3G12160		AT2G01670			AT4G39090
AT1G17950									AT4G01590	Potri.017G020500	AT3G42170.1	Potri.010G095900	AT1G24030.1		AT2G14890	14		AT2G16450	43			AT4G20260			AT3G12170		AT2G01720			AT4G39720
AT1G17960									AT4G01880	Potri.017G021300	AT4G15880.1	Potri.010G096000	AT1G24020.1		AT2G16940	14		AT2G16460	43			AT4G22680			AT3G12200		AT2G01735			AT5G01700
AT1G17970									AT4G02040	Potri.017G023200	AT2G43490.1	Potri.010G101400	AT2G01930.1		AT2G17530	14		AT2G16535	43			AT4G22850			AT3G12260		AT2G01820			AT5G02120
AT1G17980									AT4G02070	Potri.017G023700	AT3G60470.1	Potri.010G102300	AT1G14720.1		AT2G17800	14		AT2G16580	43			AT4G22920			AT3G12350		AT2G01850			AT5G03415
AT1G17990									AT4G02080	Potri.017G023800	AT2G28580.1	Potri.010G107800			AT2G18160	14		AT2G17600	43			AT4G23400			AT3G12560		AT2G01860			AT5G03530
AT1G18000									AT4G02110	Potri.017G023900	AT4G16580.1	Potri.010G108100	AT2G01660.2		AT2G19480	14		AT2G18380	43			AT4G24120			AT3G12570		AT2G01880			AT5G03610
AT1G18010									AT4G02280	Potri.017G024300	AT3G60470.1	Potri.010G109500	AT1G70730.1		AT2G19790	14		AT2G18800	43			AT4G24430			AT3G12580		AT2G01910			AT5G05550
AT1G18020									AT4G02380	Potri.017G025100	AT3G60470.1	Potri.010G110000	AT2G01600.1		AT2G19830	14		AT2G18900	43			AT4G26220			AT3G12650		AT2G01930			AT5G06060
AT1G18030									AT4G02390	Potri.017G025900	AT4G37650.1	Potri.010G111800	AT2G01470.1		AT2G20680	14		AT2G19410	43			AT4G26790			AT3G12685		AT2G01950			AT5G06210
AT1G18040									AT4G02400	Potri.017G028100	AT5G10610.1	Potri.010G113100	AT1G23050.1		AT2G20760	14		AT2G20616	43			AT4G26940			AT3G12740		AT2G01970			AT5G06350
AT1G18050									AT4G02425	Potri.017G028200	AT5G10610.1	Potri.010G113200			AT2G21300	14		AT2G21210	43			AT4G27430			AT3G12800		AT2G01990			AT5G06400
AT1G18060									AT4G02440	Potri.017G028800	AT4G17300.1	Potri.010G113300	AT1G23040.1		AT2G21380	14		AT2G21450	43			AT4G27435			AT3G12955		AT2G02050			AT5G07740
AT1G18070									AT4G02510	Potri.017G031800	AT2G47680.1	Potri.010G115200	AT1G71090.1		AT2G21660	14		AT2G21880	43			AT4G27750			AT3G13050		AT2G02160			AT5G08100
AT1G18080									AT4G02630	Potri.017G034700	AT1G66980.1	Potri.010G116200			AT2G22670	14		AT2G22620	43			AT4G28140			AT3G13060		AT2G02180			AT5G09460
AT1G18090									AT4G02720	Potri.017G035500	AT1G66980.1	Potri.010G117900	AT2G01140.1		AT2G23360	14		AT2G23000	43			AT4G28370			AT3G13130		AT2G02480			AT5G09920
AT1G18100									AT4G02920	Potri.017G036700	AT5G40390.1	Potri.010G118000	AT1G15100.1		AT2G23430	14		AT2G23050	43			AT4G28500			AT3G13235		AT2G02510			AT5G10380
AT1G18100									AT4G03020	Potri.017G037900	AT1G05260.1	Potri.010G119800			AT2G23560	14		AT2G24510	43			AT4G28550			AT3G13275		AT2G02570			AT5G13020
AT1G18130									AT4G03090	Potri.017G038000	AT1G05260.1	Potri.010G120700	AT2G01260.1		AT2G24140	14		AT2G25230	43			AT4G28640			AT3G13300		AT2G02650			AT5G13630
AT1G18140									AT4G03100	Potri.017G040800	AT4G15210.1	Potri.010G121500	AT1G25380.1		AT2G25670	14		AT2G25630	43			AT4G29950			AT3G13340		AT2G02710			AT5G15730
AT1G18150									AT4G03110	Potri.017G041600	AT3G22104.1	Potri.010G121800	AT1G68390.1		AT2G25760	14		AT2G25780	43			AT4G30500			AT3G13410		AT2G02760			AT5G16120
AT1G18160									AT4G03130	Potri.017G044600	AT5G64360.2	Potri.010G122000	AT1G25375.1		AT2G25900	14		AT2G26135	43			AT4G30670			AT3G13530		AT2G02800			AT5G18650
AT1G18170									AT4G03560	Potri.017G046200	AT3G45140.1	Potri.010G122700	AT1G25370.1		AT2G25910	14		AT2G26270	43			AT4G32010			AT3G13650		AT2G02820			AT5G18860
AT1G18180									AT4G04210	Potri.017G050200	AT5G64310.1	Potri.010G126000	AT1G13360.1		AT2G26340	14		AT2G28180	43			AT4G32280			AT3G13690		AT2G02860			AT5G20510
AT1G18190									AT4G04790	Potri.017G051100	AT1G70840.1	Potri.010G127500	AT3G25800.1		AT2G26800	14		AT2G28830	43			AT4G32350			AT3G13750		AT2G02870			AT5G20700
AT1G18200									AT4G04870	Potri.017G052900	AT1G02170.1	Potri.010G128900	AT1G25550.1		AT2G27020	14		AT2G29150	43			AT4G33330			AT3G13930		AT2G02960			AT5G21170
AT1G18210									AT4G04885	Potri.017G053000	AT1G02170.1	Potri.010G129600	AT1G13245.1		AT2G27330	14		AT2G29500	43			AT4G33810			AT3G14010		AT2G03120			AT5G21940
AT1G18220									AT4G04920	Potri.017G055700	AT4G13600.1	Potri.010G132500	AT1G68725.1		AT2G27730	14		AT2G30220	43			AT4G33950			AT3G14020		AT2G03140			AT5G22040
AT1G18250									AT4G04950	Potri.017G056100	AT3G01320.2	Potri.010G134200	AT1G13570.1		AT2G28110	14		AT2G30505	43			AT4G34215			AT3G14067		AT2G03150			AT5G23040
AT1G18260									AT4G05000	Potri.017G059900	AT4G14010.1	Potri.010G135700			AT2G28305	14		AT2G31760	43			AT4G34320			AT3G14075		AT2G03200			AT5G23760
AT1G18270									AT4G05200	Potri.017G063300	AT5G13180.1	Potri.010G136500	AT1G68940.1		AT2G28315	14		AT2G31770	43			AT4G34500			AT3G14100		AT2G03280			AT5G24590
AT1G18280									AT4G05320	Potri.017G063500	AT3G02040.1	Potri.010G137000	AT5G03490.1		AT2G28760	14		AT2G32750	43			AT4G34610			AT3G14110		AT2G03450			AT5G26742
AT1G18290									AT4G05420	Potri.017G064600	AT3G27027.1	Potri.010G137200	AT1G13630.2		AT2G28840	14		AT2G33350	43			AT4G34630			AT3G14160		AT2G03460			AT5G28750
AT1G18310									AT4G06599	Potri.017G065900	AT1G07705.2	Potri.010G137300	AT1G13635.1		AT2G29890	14		AT2G33530	43			AT4G34930			AT3G14170		AT2G03470			AT5G30510
AT1G18320									AT4G06634	Potri.017G066300	AT5G14250.1	Potri.010G141000	AT5G49330.1		AT2G29960	14		AT2G33705	43			AT4G35350			AT3G14205		AT2G03510			AT5G38520
AT1G18330									AT4G08310	Potri.017G067900	AT5G18610.1	Potri.010G141600	AT3G16920.1		AT2G30490	14		AT2G33750	43			AT4G35550			AT3G14270		AT2G03730			AT5G39660
AT1G18340									AT4G08455	Potri.017G069600	AT5G40870.1	Potri.010G141700	AT4G16150.1		AT2G31110	14		AT2G34020	43			AT4G35950			AT3G14360		AT2G03740			AT5G40370
AT1G18350									AT4G08850	Potri.017G071000	AT3G01680.1	Potri.010G142800	AT4G16260.1		AT2G31390	14		AT2G34530	43			AT4G36540			AT3G14400		AT2G03750			AT5G40500
AT1G18360									AT4G08900	Potri.017G073700	AT3G28150.1	Potri.010G146900	AT5G49480.1		AT2G31400	14		AT2G34700	43			AT4G36870			AT3G14460		AT2G03820			AT5G41350
AT1G18370									AT4G09510	Potri.017G076700	AT5G39950.1	Potri.010G147300			AT2G32850	14		AT2G35890	43			AT4G36890			AT3G14470		AT2G03890			AT5G42190
AT1G18380									AT4G09550	Potri.017G078300	AT2G01420.2	Potri.010G147400	AT3G17100.1		AT2G32980	14		AT2G35990	43			AT4G36920			AT3G14750		AT2G04230			AT5G42690
AT1G18390									AT4G09570	Potri.017G088500	AT2G27035.1	Potri.010G151400	AT3G17240.1		AT2G33310	14		AT2G36050	43			AT4G37280			AT3G14770		AT2G04305			AT5G43310
AT1G18400									AT4G09980	Potri.017G089800	AT5G15410.2	Potri.010G153400	AT3G15580.1		AT2G33385	14		AT2G36330	43			AT4G37880			AT3G14830		AT2G04350			AT5G43940
AT1G18410									AT4G10130	Potri.017G089900	AT5G15410.2	Potri.010G153500	AT1G02500.1		AT2G33800	14		AT2G37590	43			AT4G38950			AT3G14920		AT2G04390			AT5G44650
AT1G18440									AT4G10320	Potri.017G094700	AT5G39080.1	Potri.010G154700	AT4G12560.1		AT2G33830	14		AT2G38840	43			AT4G39320			AT3G15010		AT2G04400			AT5G46840
AT1G18450									AT4G10360	Potri.017G096900	AT3G29770.1	Potri.010G155300	AT5G47540.1		AT2G33990	14		AT2G39180	43			AT5G01190			AT3G15050		AT2G04410			AT5G47370
AT1G18460									AT4G10380	Potri.017G097300		Potri.010G156200	AT5G47530.1		AT2G34070	14		AT2G39930	43			AT5G01360			AT3G15090		AT2G04520			AT5G50250
AT1G18470									AT4G10490	Potri.017G100500	AT3G45080.1	Potri.010G156400	AT5G47540.1		AT2G34430	14		AT2G40030	43			AT5G01520			AT3G15120		AT2G04550			AT5G51070
AT1G18480									AT4G10710	Potri.017G100600	AT5G15780.1	Potri.010G156600	AT5G47530.1		AT2G35860	14		AT2G40116	43			AT5G01700			AT3G15140		AT2G04630			AT5G51110
AT1G18485									AT4G10730	Potri.017G103100	AT5G36930.2	Potri.010G157800	AT2G03640.2		AT2G36310	14		AT2G40720	43			AT5G01730			AT3G15220		AT2G04690			AT5G51120
AT1G18490									AT4G10780	Potri.017G105900	AT5G38840.1	Potri.010G159600	AT1G26610.1		AT2G36355	14		AT2G40740	43			AT5G01920			AT3G15350		AT2G04700			AT5G56190
AT1G18500									AT4G10925	Potri.017G108200	AT5G03340.1	Potri.010G159800	AT5G15490.1		AT2G36950	14		AT2G42065	43			AT5G01970			AT3G15360		AT2G04780			AT5G57345
AT1G18510									AT4G10950	Potri.017G108300	AT5G38760.1	Potri.010G159900	AT1G26560.1		AT2G37090	14		AT2G42090	43			AT5G02010			AT3G15430		AT2G04850			AT5G57480
AT1G18520									AT4G10955	Potri.017G108400	AT5G38760.1	Potri.010G160500	AT1G13900.1		AT2G37120	14		AT2G43040	43			AT5G02420			AT3G15470		AT2G05070			AT5G57610
AT1G18530									AT4G11080	Potri.017G109500	AT3G30841.1	Potri.010G162000	AT1G13940.1		AT2G37450	14		AT2G43870	43			AT5G02440			AT3G15480		AT2G05100			AT5G57655
AT1G18540									AT4G11260	Potri.017G109800	AT3G19660.1	Potri.010G163400	AT1G26650.1		AT2G38080	14		AT2G44030	43			AT5G02560			AT3G15580		AT2G05210			AT5G58070
AT1G18550									AT4G11400	Potri.017G110500	AT5G14700.1	Potri.010G167800			AT2G38400	14		AT2G44798	43			AT5G02620			AT3G15810		AT2G05220			AT5G58240
AT1G18560									AT4G11800	Potri.017G112000	AT1G67260.1	Potri.010G169100	AT2G02970.1		AT2G38820	14		AT3G02100	43			AT5G03160			AT3G15880		AT2G05310			AT5G58270
AT1G18570									AT4G11820	Potri.017G112300	AT2G37630.1	Potri.010G173100	AT2G40980.1		AT2G39110	14		AT3G02125	43			AT5G03260			AT3G15890		AT2G05520			AT5G62600
AT1G18580									AT4G12010	Potri.017G113800		Potri.010G174200	AT1G79420.1		AT2G39630	14		AT3G03730	43			AT5G04200			AT3G15920		AT2G05540			AT5G63020
AT1G18590									AT4G12020	Potri.017G114200	AT5G38450.1	Potri.010G176200	AT2G21820.1		AT2G39900	14		AT3G04340	43			AT5G04540			AT3G15940		AT2G05620			AT5G63620
AT1G18600									AT4G12430	Potri.017G116800		Potri.010G177200	AT5G16300.3		AT2G39960	14		AT3G05155	43			AT5G04840			AT3G16030		AT2G05710			AT5G64040
AT1G18610									AT4G12540	Potri.017G119800	AT2G47485.1	Potri.010G178200	AT5G16290.1		AT2G40320	14		AT3G05940	43			AT5G05390			AT3G16090		AT2G05790			AT5G64940
AT1G18620									AT4G12680	Potri.017G126300	AT1G66430.1	Potri.010G180500	AT3G59360.1		AT2G40650	14		AT3G05960	43			AT5G05540			AT3G16270		AT2G05810			AT5G65210
AT1G18630									AT4G12690	Potri.017G126500	AT5G37790.1	Potri.010G181900	AT3G56190.2		AT2G40890	14		AT3G09550	43			AT5G06370			AT3G16340		AT2G05830			AT5G65430
AT1G18640									AT4G12740	Potri.017G128900	AT4G09460.1	Potri.010G182800	AT4G14270.1		AT2G42160	14		AT3G10710	43			AT5G06610			AT3G16520		AT2G05840			AT5G65620
AT1G18650									AT4G12910	Potri.017G130800	AT5G37660.2	Potri.010G183500	AT5G05390.1		AT2G42500	14		AT3G10900	43			AT5G06670			AT3G16565		AT2G05920			AT5G66290
AT1G18660									AT4G13010	Potri.017G137100	AT5G55490.1	Potri.010G183600	AT2G40370.1		AT2G42780	14		AT3G11860	43			AT5G06930			AT3G16620		AT2G05940			AT5G67570
AT1G18670									AT4G13070	Potri.017G137600	AT5G16560.1	Potri.010G184000	AT2G40320.1		AT2G43060	14		AT3G12420	43			AT5G07000			AT3G16630		AT2G06210			AT5G67620
AT1G18680									AT4G13160	Potri.017G139100	AT5G37180.1	Potri.010G184100	AT5G05450.1		AT2G43070	14		AT3G12981	43			AT5G07080			AT3G16760		AT2G06470			AT5G67640
AT1G18690									AT4G13530	Potri.017G139500	AT1G65910.1	Potri.010G185000	AT3G56080.1		AT2G43490	14		AT3G13010	43			AT5G07220			AT3G16785		AT2G06510			AT1G01060
AT1G18700									AT4G13550	Potri.017G140200	AT1G65780.1	Potri.010G185600	AT5G05520.1		AT2G43945	14		AT3G13830	43			AT5G07800			AT3G16840		AT2G06520			AT1G02475
AT1G18710									AT4G13650	Potri.017G140300	AT1G65810.1	Potri.010G187600	AT3G55990.1		AT2G44670	14		AT3G16200	43			AT5G08370			AT3G16890		AT2G06530			AT1G02860
AT1G18720									AT4G13670	Potri.017G140500	AT1G65810.1	Potri.010G188100	AT5G05610.1		AT2G45170	14		AT3G16370	43			AT5G08390			AT3G16920		AT2G06990			AT1G03055
AT1G18730									AT4G13730	Potri.017G145500	AT2G37900.1	Potri.010G188300			AT2G45200	14		AT3G17310	43			AT5G08480			AT3G17000		AT2G07050			AT1G03160
AT1G18740									AT4G13780	Potri.017G147000	AT1G01490.1	Potri.010G188600	AT3G55950.1		AT2G45300	14		AT3G17980	43			AT5G08560			AT3G17100		AT2G07190			AT1G04550
AT1G18750									AT4G13870	Potri.017G147200	AT1G01490.1	Potri.010G188700	AT5G05660.1		AT2G45810	14		AT3G19200	43			AT5G09460			AT3G17240		AT2G07340			AT1G04970
AT1G18800									AT4G14010	Potri.017G154700	AT1G48480.1	Potri.010G190000	AT2G40110.1		AT2G45850	14		AT3G19560	43			AT5G09480			AT3G17390		AT2G07677			AT1G04985
AT1G18810									AT4G14050	Potri.018G002700	AT2G21080.1	Potri.010G192700	AT2G39960.1		AT2G46225	14		AT3G20030	43			AT5G11540			AT3G17440		AT2G07687			AT1G05570
AT1G18830									AT4G14145	Potri.018G005300	AT5G14750.1	Potri.010G193100	AT2G38080.1		AT2G46760	14		AT3G20990	43			AT5G11710			AT3G17670		AT2G07698			AT1G06230
AT1G18840									AT4G14270	Potri.018G006000	AT2G24520.1	Potri.010G193200	AT4G32870.1		AT2G47470	14		AT3G21590	43			AT5G11790			AT3G17850		AT2G07706			AT1G07110
AT1G18850									AT4G14410	Potri.018G007200		Potri.010G193300	AT3G55800.1		AT2G47500	14		AT3G21965	43			AT5G12250			AT3G17900		AT2G07711			AT1G08370
AT1G18860									AT4G14420	Potri.018G014600	AT5G10770.1	Potri.010G194800			AT2G47935	14		AT3G22020	43			AT5G12370			AT3G17980		AT2G07715			AT1G09575
AT1G18870									AT4G14450	Potri.018G014800	AT5G10770.1	Potri.010G197800	AT5G05980.2		AT3G01200	14		AT3G22880	43			AT5G12870			AT3G18210		AT2G07723			AT1G10320
AT1G18880									AT4G14455	Potri.018G015800	AT2G02240.1	Potri.010G197900	AT4G38040.1		AT3G01690	14		AT3G24600	43			AT5G12950			AT3G18420		AT2G07727			AT1G10480
AT1G18890									AT4G14465	Potri.018G022900	AT5G25260.1	Potri.010G198100			AT3G01810	14		AT3G25100	43			AT5G13820			AT3G18480		AT2G09990			AT1G11080
AT1G18890									AT4G14550	Potri.018G025100	AT5G20280.1	Potri.010G198800	AT2G39770.1		AT3G01860	14		AT3G25485	43			AT5G14210			AT3G18660		AT2G10940			AT1G11360
AT1G18900									AT4G14640	Potri.018G025900	AT2G45180.1	Potri.010G200100	AT3G55560.1		AT3G01865	14		AT3G26140	43			AT5G14410			AT3G18670		AT2G11000			AT1G12410
AT1G18910									AT4G14660	Potri.018G029900	AT3G15680.1	Potri.010G202800	AT3G55480.2		AT3G02930	14		AT3G28010	43			AT5G14510			AT3G18820		AT2G11240			AT1G12680
AT1G18930									AT4G14746	Potri.018G031600	AT2G25600.1	Potri.010G203500	AT3G55440.1		AT3G03150	14		AT3G28223	43			AT5G14550			AT3G18860		AT2G11620			AT1G13340
AT1G18940									AT4G14805	Potri.018G040000		Potri.010G203800	AT3G55430.1		AT3G03210	14		AT3G28855	43			AT5G14570			AT3G18870		AT2G11810			AT1G13360
AT1G18950									AT4G14860	Potri.018G041900	AT4G28880.1	Potri.010G211100	AT3G07100.1		AT3G03470	14		AT3G28955	43			AT5G15180			AT3G19080		AT2G11890			AT1G13690
AT1G18970									AT4G14890	Potri.018G046900	AT5G20885.1	Potri.010G214900	AT3G55030.1		AT3G03960	14		AT3G29220	43			AT5G15210			AT3G19150		AT2G11910			AT1G14340
AT1G18980									AT4G14965	Potri.018G051300	AT5G07990.1	Potri.010G215500	AT3G55005.1		AT3G04720	14		AT3G29450	43			AT5G15490			AT3G19184		AT2G12400			AT1G17430
AT1G18990									AT4G15030	Potri.018G053600	AT5G56860.1	Potri.010G216600	AT2G37060.1		AT3G05060	14		AT3G29470	43			AT5G15630			AT3G19260		AT2G12480			AT1G17720
AT1G19000									AT4G15080	Potri.018G054900	AT5G56750.1	Potri.010G217200	AT2G38905.1		AT3G05710	14		AT3G29820	43			AT5G15790			AT3G19270		AT2G13100			AT1G17730
AT1G19010									AT4G15410	Potri.018G066300	AT1G72740.2	Potri.010G217300	AT5G51960.1		AT3G06035	14		AT3G30145	43			AT5G16490			AT3G19280		AT2G13290			AT1G17950
AT1G19020									AT4G15530	Potri.018G066400	AT2G19570.1	Potri.010G217400	AT5G63220.1		AT3G06483	14		AT3G30187	43			AT5G16570			AT3G19380		AT2G13360			AT1G19270
AT1G19025									AT4G15730	Potri.018G066900	AT2G26695.1	Potri.010G219900	AT4G25030.1		AT3G06580	14		AT3G30212	43			AT5G16870			AT3G19420		AT2G13370			AT1G20670
AT1G19030									AT4G15820	Potri.018G070000	AT5G56680.1	Potri.010G220900	AT3G07950.1		AT3G06650	14		AT3G30335	43			AT5G16880			AT3G19460		AT2G13430			AT1G20950
AT1G19040									AT4G15880	Potri.018G074200	AT2G03500.1	Potri.010G222000	AT3G01390.1		AT3G07020	14		AT3G30680	43			AT5G17420			AT3G19553		AT2G13560			AT1G23800
AT1G19050									AT4G15920	Potri.018G074700	AT1G03670.1	Potri.010G223300	AT3G60530.1		AT3G07310	14		AT3G30711	43			AT5G17600			AT3G19640		AT2G13770			AT1G23860
AT1G19060									AT4G16060	Potri.018G075000	AT3G24503.1	Potri.010G224300	AT5G03300.1		AT3G08030	14		AT3G31425	43			AT5G18130			AT3G19720		AT2G13820			AT1G24100
AT1G19080									AT4G16070	Potri.018G077400	AT4G14400.1	Potri.010G224700	AT5G04240.1		AT3G10405	14		AT3G32250	43			AT5G18270			AT3G19770		AT2G14160			AT1G24440
AT1G19090									AT4G16110	Potri.018G077600	AT1G03670.1	Potri.010G227200	AT3G10390.1		AT3G10500	14		AT3G32385	43			AT5G18460			AT3G19780		AT2G14170			AT1G25480
AT1G19100									AT4G16180	Potri.018G077800		Potri.010G227800	AT3G54880.1		AT3G11490	14		AT3G32435	43			AT5G18830			AT3G19860		AT2G14260			AT1G25530
AT1G19110									AT4G16280	Potri.018G078200	AT1G03670.1	Potri.010G229500	AT4G25240.1		AT3G11910	14		AT3G32445	43			AT5G18900			AT3G19870		AT2G14530			AT1G27730
AT1G19120									AT4G16370	Potri.018G078900	AT3G13227.1	Potri.010G229600	AT5G03530.1		AT3G13780	14		AT3G32990	43			AT5G19870			AT3G19950		AT2G14560			AT1G27970
AT1G19130									AT4G16390	Potri.018G084700	AT5G51130.1	Potri.010G230000	AT5G58330.3		AT3G14170	14		AT3G33235	43			AT5G20580			AT3G19960		AT2G14680			AT1G28060
AT1G19140									AT4G16470	Potri.018G085300	AT2G20020.1	Potri.010G230300	AT5G04420.1		AT3G14920	14		AT3G42140	43			AT5G23130			AT3G20060		AT2G14720			AT1G28330
AT1G19150									AT4G16510	Potri.018G086500	AT4G29110.1	Potri.010G231000	AT3G52790.1		AT3G15040	14		AT3G42280	43			AT5G23340			AT3G20340		AT2G14750			AT1G29400
AT1G19160									AT4G16566	Potri.018G087100	AT3G28345.1	Potri.010G232800	AT3G10540.1		AT3G15050	14		AT3G42310	43			AT5G23400			AT3G20640		AT2G14835			AT1G29500
AT1G19170									AT4G16640	Potri.018G087200		Potri.010G232900			AT3G15610	14		AT3G42432	43			AT5G23550			AT3G20720		AT2G14880			AT1G29700
AT1G19180									AT4G16700	Potri.018G088100	AT5G25930.1	Potri.010G235600	AT3G52900.1		AT3G16340	14		AT3G42438	43			AT5G23750			AT3G20860		AT2G14890			AT1G31490
AT1G19190									AT4G16710	Potri.018G090600	AT3G11710.1	Potri.010G235900	AT5G04670.1		AT3G16630	14		AT3G42472	43			AT5G23800			AT3G20920		AT2G15020			AT1G32230
AT1G19200									AT4G16800	Potri.018G099000	AT5G57770.1	Potri.010G236100	AT5G22510.1		AT3G16760	14		AT3G43040	43			AT5G23870			AT3G20970		AT2G15050			AT1G33050
AT1G19210									AT4G16850	Potri.018G101400	AT3G02468.1	Potri.010G236600			AT3G17680	14		AT3G43050	43			AT5G24390			AT3G21150		AT2G15080			AT1G43650
AT1G19220									AT4G16860	Potri.018G101500	AT3G02470.1	Potri.010G237400	AT3G20970.1		AT3G17940	14		AT3G43080	43			AT5G24510			AT3G21240		AT2G15110			AT1G43670
AT1G19230									AT4G17080	Potri.018G101600	AT2G18660.1	Potri.010G244800	AT5G04870.1		AT3G18035	14		AT3G43083	43			AT5G24570			AT3G21280		AT2G15230			AT1G44446
AT1G19240									AT4G17085	Potri.018G102000	AT2G23970.1	Potri.010G244900	AT5G06390.1		AT3G18280	14		AT3G43444	43			AT5G25280			AT3G21510		AT2G15240			AT1G45976
AT1G19250									AT4G17090	Potri.018G104400		Potri.010G248300	AT3G56850.1		AT3G18790	14		AT3G44793	43			AT5G26330			AT3G21530		AT2G15280			AT1G49310
AT1G19260									AT4G17150	Potri.018G104500		Potri.010G249300	AT1G51660.1		AT3G19370	14		AT3G44810	43			AT5G27710			AT3G21570		AT2G15320			AT1G52565
AT1G19270									AT4G17510	Potri.018G109700	AT2G24270.4	Potri.010G249500	AT1G73050.1		AT3G19420	14		AT3G45170	43			AT5G34850			AT3G21610		AT2G15570			AT1G54100
AT1G19290									AT4G17950	Potri.018G111900	AT4G19810.1	Potri.010G249600	AT1G17745.1		AT3G19910	14		AT3G45360	43			AT5G35080			AT3G21690		AT2G15580			AT1G54470
AT1G19300									AT4G18030	Potri.018G114400	AT5G35090.1	Potri.010G251200	AT3G47570.1		AT3G19960	14		AT3G45810	43			AT5G35750			AT3G21710		AT2G15880			AT1G55325
AT1G19310									AT4G18260	Potri.018G114800		Potri.010G252400	AT1G16860.1		AT3G20470	14		AT3G46050	43			AT5G35960			AT3G21790		AT2G15890			AT1G56010
AT1G19320									AT4G18490	Potri.018G124100	AT5G33280.1	Potri.010G252600			AT3G21610	14		AT3G46490	43			AT5G36260			AT3G21870		AT2G15900			AT1G58200
AT1G19330									AT4G18670	Potri.018G131300	AT4G13730.1	Potri.010G253500	AT1G78900.1		AT3G22072	14		AT3G46680	43			AT5G37310			AT3G22260		AT2G15960			AT1G60900
AT1G19340									AT4G18710	Potri.018G132800	AT5G07610.1	Potri.010G254400	AT3G54540.1		AT3G22415	14		AT3G46750	43			AT5G38310			AT3G22270		AT2G16400			AT1G61250
AT1G19350									AT4G18800	Potri.018G138700	AT2G17220.1	Potri.010G255600	AT5G23450.3		AT3G23080	14		AT3G47830	43			AT5G38610			AT3G22290		AT2G16500			AT1G61660
AT1G19360									AT4G18880	Potri.018G140900	AT5G57130.1	Potri.011G000900	AT4G04860.1		AT3G23090	14		AT3G48835	43			AT5G38900			AT3G22380		AT2G16510			AT1G61740
AT1G19370									AT4G18905	Potri.018G141500	AT5G57150.2	Potri.011G002400	AT3G21690.1		AT3G23600	14		AT3G49700	43			AT5G39350			AT3G22430		AT2G16600			AT1G64060
AT1G19380									AT4G18950	Potri.018G141600	AT5G57150.1	Potri.011G004700	AT1G11790.1		AT3G24040	14		AT3G50200	43			AT5G39380			AT3G22600		AT2G16630			AT1G64140
AT1G19390									AT4G19050	Potri.018G146000	AT2G06990.1	Potri.011G009800	AT4G22120.1		AT3G25640	14		AT3G50301	43			AT5G39760			AT3G22620		AT2G16640			AT1G65260
AT1G19410									AT4G19160	Potri.018G150500		Potri.011G015600	AT1G12000.1		AT3G27160	14		AT3G50580	43			AT5G40020			AT3G22630		AT2G16660			AT1G66880
AT1G19430									AT4G19400	Potri.019G002800	AT4G10780.1	Potri.011G015900	AT1G12000.1		AT3G27350	14		AT3G50850	43			AT5G40470			AT3G22640		AT2G16700			AT1G67090
AT1G19440									AT4G19420	Potri.019G004500	AT5G44120.3	Potri.011G021000	AT1G62390.1		AT3G27820	14		AT3G51700	43			AT5G40740			AT3G22750		AT2G16720			AT1G67560
AT1G19450									AT4G19440	Potri.019G005000	AT1G07650.2	Potri.011G021700	AT2G32950.1		AT3G27960	14		AT3G53550	43			AT5G41180			AT3G22790		AT2G16790			AT1G68050
AT1G19460									AT4G19550	Potri.019G005100	AT1G53430.1	Potri.011G024500	AT1G68680.1		AT3G28970	14		AT3G54770	43			AT5G42560			AT3G22950		AT2G16800			AT1G68310
AT1G19470									AT4G19645	Potri.019G007900	AT3G14840.2	Potri.011G025700	AT1G61790.1		AT3G29170	14		AT3G58440	43			AT5G42690			AT3G23090		AT2G16860			AT1G68660
AT1G19480									AT4G19670	Potri.019G009800	AT3G14840.2	Potri.011G033100	AT5G54500.2		AT3G29200	14		AT3G59860	43			AT5G43070			AT3G23165		AT2G16890			AT1G69360
AT1G19485									AT4G19810	Potri.019G012000	AT4G05430.1	Potri.011G033400	AT4G21380.1		AT3G42950	14		AT3G61340	43			AT5G44030			AT3G23200		AT2G16930			AT1G70250
AT1G19500									AT4G19890	Potri.019G015600		Potri.011G034100	AT1G11340.1		AT3G43220	14		AT3G62280	43			AT5G44750			AT3G23240		AT2G16940			AT1G70530
AT1G19510									AT4G20020	Potri.019G021900	AT3G11770.1	Potri.011G035600	AT4G21380.1		AT3G43300	14		AT4G00500	43			AT5G45020			AT3G23280		AT2G16950			AT1G70590
AT1G19520									AT4G20060	Potri.019G026900	AT4G13440.1	Potri.011G036000	AT1G11340.1		AT3G45160	14		AT4G00910	43			AT5G45710			AT3G23410		AT2G16980			AT1G70670
AT1G19525									AT4G20090	Potri.019G028800	AT4G13440.1	Potri.011G036200			AT3G45870	14		AT4G01340	43			AT5G45970			AT3G23430		AT2G17020			AT1G70710
AT1G19530									AT4G20140	Potri.019G032600	AT5G56350.1	Potri.011G037100	AT4G21380.1		AT3G47350	14		AT4G02960	43			AT5G46115			AT3G23580		AT2G17040			AT1G71080
AT1G19540									AT4G20150	Potri.019G032700	AT3G04030.3	Potri.011G041700	AT4G05070.1		AT3G48320	14		AT4G03555	43			AT5G46340			AT3G23590		AT2G17200			AT1G71960
AT1G19550									AT4G20300	Potri.019G036400	AT3G13540.1	Potri.011G043400	AT1G11240.1		AT3G49260	14		AT4G03795	43			AT5G46910			AT3G23640		AT2G17240			AT1G72030
AT1G19570									AT4G20740	Potri.019G037400	AT5G20950.1	Potri.011G044300	AT2G28470.1		AT3G50530	14		AT4G04555	43			AT5G47180			AT3G23830		AT2G17350			AT1G72650
AT1G19580									AT4G20850	Potri.019G037700	AT1G54400.1	Potri.011G045200	AT2G20840.1		AT3G50590	14		AT4G05612	43			AT5G47635			AT3G23900		AT2G17360			AT1G72920
AT1G19600									AT4G20960	Potri.019G038500		Potri.011G045300	AT1G61240.1		AT3G51000	14		AT4G06503	43			AT5G47730			AT3G23920		AT2G17380			AT1G73500
AT1G19610									AT4G20970	Potri.019G038900	AT5G39890.1	Potri.011G046500	AT1G11090.1		AT3G51030	14		AT4G06510	43			AT5G47820			AT3G23980		AT2G17390			AT1G73885
AT1G19620									AT4G20980	Potri.019G039000	AT3G03770.1	Potri.011G051700	AT2G20710.1		AT3G51310	14		AT4G06539	43			AT5G48640			AT3G24010		AT2G17450			AT1G74320
AT1G19630									AT4G21065	Potri.019G040200	AT5G17860.1	Potri.011G052500	AT4G21700.1		AT3G51330	14		AT4G06551	43			AT5G48740			AT3G24090		AT2G17520			AT1G75380
AT1G19640									AT4G21090	Potri.019G040900	AT1G69560.1	Potri.011G053000	AT1G28240.1		AT3G51730	14		AT4G06608	43			AT5G48910			AT3G24100		AT2G17530			AT1G75730
AT1G19650									AT4G21105	Potri.019G041500	AT1G22430.1	Potri.011G053100	AT4G04960.1		AT3G51850	14		AT4G07340	43			AT5G49060			AT3G24120		AT2G17640			AT1G75750
AT1G19660									AT4G21220	Potri.019G041600	AT4G22110.1	Potri.011G053200	AT4G04960.1		AT3G51860	14		AT4G08020	43			AT5G49460			AT3G24160		AT2G17710			AT1G75860
AT1G19670									AT4G21300	Potri.019G043900	AT3G03550.1	Potri.011G057400			AT3G51870	14		AT4G08032	43			AT5G49570			AT3G24180		AT2G17800			AT1G76520
AT1G19680									AT4G21540	Potri.019G047200	AT5G16760.1	Potri.011G060700	AT4G26580.1		AT3G51880	14		AT4G08395	43			AT5G49690			AT3G24315		AT2G17830			AT1G77540
AT1G19690									AT4G21660	Potri.019G049500	AT1G65060.1	Potri.011G061100	AT4G26580.1		AT3G53610	14		AT4G08710	43			AT5G49710			AT3G24350		AT2G17880			AT1G77710
AT1G19700									AT4G21670	Potri.019G059300	AT2G40740.1	Potri.011G061500	AT5G45970.1		AT3G53990	14		AT4G09660	43			AT5G49720			AT3G24420		AT2G17940			AT1G79180
AT1G19710									AT4G21705	Potri.019G067400	AT5G25810.1	Potri.011G065000	AT2G34090.2		AT3G54260	14		AT4G11040	43			AT5G49800			AT3G24515		AT2G17970			AT1G79790
AT1G19715									AT4G21780	Potri.019G068800	AT1G66350.1	Potri.011G066100	AT2G34150.1		AT3G54290	14		AT4G11400	43			AT5G49900			AT3G24530		AT2G17975			AT1G80040
AT1G19730									AT4G21790	Potri.019G071000	AT3G49190.1	Potri.011G067400	AT4G18640.1		AT3G54540	14		AT4G11470	43			AT5G50420			AT3G24730		AT2G17990			AT1G80245
AT1G19740									AT4G21880	Potri.019G076800	AT1G71692.1	Potri.011G068300	AT1G29200.2		AT3G54810	14		AT4G13250	43			AT5G51890			AT3G24740		AT2G18020			AT1G80920
AT1G19750									AT4G22120	Potri.019G078000		Potri.011G068400			AT3G54880	14		AT4G13690	43			AT5G52560			AT3G24800		AT2G18040			AT2G01060
AT1G19750									AT4G22140	Potri.019G083900	AT1G22690.1	Potri.011G069600	AT4G18780.1		AT3G55005	14		AT4G14080	43			AT5G53590			AT3G25040		AT2G18050			AT2G01460
AT1G19770									AT4G22330	Potri.019G086000	AT1G71860.1	Potri.011G071200	AT1G29330.1		AT3G55140	14		AT4G14140	43			AT5G54570			AT3G25070		AT2G18060			AT2G01490
AT1G19780									AT4G22360	Potri.019G088200	AT1G17860.1	Potri.011G073700	AT1G07650.2		AT3G55520	14		AT4G14240	43			AT5G54670			AT3G25800		AT2G18110			AT2G01570
AT1G19800									AT4G22720	Potri.019G089000	AT1G68810.1	Potri.011G077500	AT4G18060.1		AT3G55900	14		AT4G16970	43			AT5G54690			AT3G25840		AT2G18120			AT2G02760
AT1G19830									AT4G22860	Potri.019G095900	AT5G17680.1	Potri.011G077900	AT3G47810.1		AT3G55920	14		AT4G17920	43			AT5G55550			AT3G25900		AT2G18160			AT2G05830
AT1G19835									AT4G22920	Potri.019G096700	AT2G43780.1	Potri.011G079400	AT2G34410.1		AT3G55990	14		AT4G18465	43			AT5G55950			AT3G25910		AT2G18170			AT2G13290
AT1G19850									AT4G22950	Potri.019G097800	AT5G17680.1	Potri.011G082900	AT5G46170.1		AT3G56230	14		AT4G18660	43			AT5G55970			AT3G26000		AT2G18220			AT2G14750
AT1G19860									AT4G23140	Potri.019G098700	AT5G17680.1	Potri.011G084400	AT5G46210.1		AT3G56460	14		AT4G18910	43			AT5G56270			AT3G26020		AT2G18240			AT2G15900
AT1G19870									AT4G23440	Potri.019G102300		Potri.011G087900	AT4G26640.2		AT3G57410	14		AT4G22430	43			AT5G57070			AT3G26040		AT2G18245			AT2G20890
AT1G19880									AT4G23850	Potri.019G106000	AT4G03500.1	Potri.011G088100	AT3G07810.2		AT3G57420	14		AT4G23550	43			AT5G57080			AT3G26130		AT2G18280			AT2G20920
AT1G19890									AT4G23890	Potri.019G106600	AT2G31820.1	Potri.011G090900	AT1G30450.1		AT3G57650	14		AT4G24040	43			AT5G57670			AT3G26330		AT2G18290			AT2G22360
AT1G19900									AT4G24220	Potri.019G108000	AT2G31820.1	Potri.011G092600	AT5G55290.1		AT3G59470	14		AT4G24250	43			AT5G57680			AT3G26370		AT2G18300			AT2G25640
AT1G19910									AT4G24240	Potri.019G114800	AT4G12010.1	Potri.011G094800	AT5G55970.1		AT3G59690	14		AT4G25010	43			AT5G57770			AT3G26400		AT2G18340			AT2G27350
AT1G19920									AT4G24270	Potri.019G115500	AT1G25520.1	Potri.011G096500	AT3G15050.1		AT3G59990	14		AT4G29270	43			AT5G58120			AT3G26670		AT2G18440			AT2G28200
AT1G19930									AT4G24290	Potri.019G118000	AT1G03940.1	Potri.011G098100	AT1G30480.1		AT3G60600	14		AT4G29710	43			AT5G58540			AT3G26680		AT2G18470			AT2G28720
AT1G19940									AT4G24480	Potri.019G119500	AT4G03260.1	Potri.011G098200	AT3G29130.2		AT3G61050	14		AT4G30070	43			AT5G58970			AT3G26700		AT2G18500			AT2G28800
AT1G19950									AT4G24500	Potri.019G126800	AT2G40435.1	Potri.011G098500	AT4G21160.1		AT3G61415	14		AT4G30150	43			AT5G59050			AT3G26780		AT2G18520			AT2G31260
AT1G19960									AT4G24540	Potri.019G129200		Potri.011G100900	AT4G05330.1		AT3G61750	14		AT4G30670	43			AT5G59290			AT3G26850		AT2G18530			AT2G31945
AT1G19970									AT4G24570	Potri.019G131000	AT2G30500.1	Potri.011G102100	AT1G78540.2		AT3G62020	14		AT4G30980	43			AT5G59400			AT3G26890		AT2G18560			AT2G32260
AT1G19980									AT4G24580	Potri.T002000		Potri.011G107900	AT2G34250.1		AT3G62420	14		AT4G33260	43			AT5G59845			AT3G26922		AT2G18570			AT2G32700
AT1G20010									AT4G24630	Potri.T002300	AT5G36930.2	Potri.011G109700	AT3G14920.1		AT3G63460	14		AT4G35720	43			AT5G60020			AT3G26980		AT2G18710			AT2G33150
AT1G20020									AT4G24690	Potri.T011200	AT2G02130.1	Potri.011G112800	AT3G14400.1		AT4G00440	14		AT4G35970	43			AT5G60490			AT3G27000		AT2G18750			AT2G33470
AT1G20030									AT4G24910	Potri.T024000	AT4G27280.1	Potri.011G116300	AT3G15220.1		AT4G01330	14		AT4G36710	43			AT5G60660			AT3G27010		AT2G18790			AT2G33510
AT1G20050									AT4G24920	Potri.T029300		Potri.011G119700	AT4G27500.1		AT4G02450	14		AT4G37840	43			AT5G60720			AT3G27020		AT2G18880			AT2G33730
AT1G20070									AT4G25030	Potri.T029500		Potri.011G120200	AT5G60020.1		AT4G03175	14		AT4G38770	43			AT5G60860			AT3G27090		AT2G18960			AT2G36950
AT1G20080									AT4G25200	Potri.T030800		Potri.011G120300	AT5G60020.1		AT4G03180	14		AT4G39330	43			AT5G60940			AT3G27100		AT2G18990			AT2G37200
AT1G20090									AT4G25210	Potri.T030900		Potri.011G120800	AT4G27470.1		AT4G07455	14		AT4G39650	43			AT5G61340			AT3G27200		AT2G19270			AT2G37975
AT1G20100									AT4G25250	Potri.T031100		Potri.011G121900	AT3G15430.1		AT4G08350	14		AT4G39810	43			AT5G62150			AT3G27310		AT2G19310			AT2G38800
AT1G20110									AT4G25370	Potri.T035000	AT3G62760.1	Potri.011G122100	AT4G27450.1		AT4G08685	14		AT5G01345	43			AT5G62380			AT3G27320		AT2G19330			AT2G38820
AT1G20120									AT4G25450	Potri.T035400	AT1G02930.1	Potri.011G122500	AT3G15470.1		AT4G08690	14		AT5G01420	43			AT5G62500			AT3G27530		AT2G19350			AT2G39570
AT1G20130									AT4G25500	Potri.T041000		Potri.011G122600	AT1G61065.1		AT4G08930	14		AT5G02260	43			AT5G62880			AT3G27820		AT2G19390			AT2G39760
AT1G20140									AT4G25680	Potri.T043100	AT5G08391.1	Potri.011G122700	AT4G27435.1		AT4G10790	14		AT5G02400	43			AT5G62900			AT3G27890		AT2G19450			AT2G41130
AT1G20150									AT4G25720	Potri.T043300	AT3G27030.1	Potri.011G122900	AT4G27430.1		AT4G11960	14		AT5G03600	43			AT5G64340			AT3G27960		AT2G19480			AT2G44670
AT1G20160									AT4G25770	Potri.T043600		Potri.011G125500	AT1G11360.1		AT4G12340	14		AT5G03930	43			AT5G64390			AT3G28030		AT2G19540			AT2G45440
AT1G20180									AT4G25960	Potri.T043900	AT3G01980.1	Potri.011G126200	AT5G54110.1		AT4G12350	14		AT5G03960	43			AT5G64690			AT3G28450		AT2G19630			AT2G45770
AT1G20190									AT4G26060	Potri.T044700	AT5G08450.1	Potri.011G126300	AT5G54240.1		AT4G12770	14		AT5G05260	43			AT5G64850			AT3G28540		AT2G19710			AT2G45850
AT1G20200									AT4G26090	Potri.T047500	AT5G17680.1	Potri.011G127000	AT5G54310.1		AT4G12980	14		AT5G06250	43			AT5G64880			AT3G28715		AT2G19730			AT2G47710
AT1G20220									AT4G26270	Potri.T047700	AT1G69550.1	Potri.011G127100			AT4G15093	14		AT5G06905	43			AT5G65110			AT3G28860		AT2G19740			AT3G01860
AT1G20230									AT4G26410	Potri.T047900	AT5G17680.1	Potri.011G129200	AT4G27290.1		AT4G15470	14		AT5G07660	43			AT5G65290			AT3G28970		AT2G19750			AT3G02890
AT1G20260									AT4G26455	Potri.T048300	AT1G69550.1	Potri.011G129400	AT4G27270.1		AT4G15802	14		AT5G07850	43			AT5G66310			AT3G29010		AT2G19790			AT3G03360
AT1G20270									AT4G26630	Potri.T048800	AT2G20142.1	Potri.011G132600	AT5G54690.1		AT4G16070	14		AT5G09210	43			AT5G66330			AT3G29130		AT2G19800			AT3G05290
AT1G20280									AT4G26680	Potri.T049000	AT4G12010.1	Potri.011G132800	AT3G20720.2		AT4G16520	14		AT5G09675	43			AT5G67210			AT3G29180		AT2G19810			AT3G06483
AT1G20290									AT4G26760	Potri.T049200	AT5G27550.1	Potri.011G135900	AT5G54800.1		AT4G16660	14		AT5G09720	43			AT5G67230			AT3G29200		AT2G19830			AT3G07565
AT1G20300									AT4G26910	Potri.T049400	AT4G12010.1	Potri.011G136700	AT4G27060.1		AT4G17220	14		AT5G09800	43			AT1G06090			AT3G29270		AT2G20010			AT3G09770
AT1G20310									AT4G26965	Potri.T050000	AT5G27550.1	Potri.011G136800			AT4G17890	14		AT5G09970	43			AT1G14185			AT3G29360		AT2G20050			AT3G10250
AT1G20330									AT4G27000	Potri.T050100	AT4G12010.1	Potri.011G138300			AT4G18780	14		AT5G11220	43			AT1G23460			AT3G29760		AT2G20060			AT3G10350
AT1G20340									AT4G27190	Potri.T059500	AT3G03270.2	Potri.011G140200	AT1G17200.1		AT4G19110	14		AT5G11810	43			AT1G24610			AT3G30300		AT2G20120			AT3G10550
AT1G20350									AT4G27220	Potri.T062200		Potri.011G141400	AT3G15120.1		AT4G20330	14		AT5G12080	43			AT1G29550			AT3G33530		AT2G20142			AT3G11560
AT1G20370									AT4G27290	Potri.T062800	AT2G19930.1	Potri.011G141900	AT1G55790.1		AT4G24015	14		AT5G13170	43			AT5G33210			AT3G42050		AT2G20170			AT3G11690
AT1G20380									AT4G27330	Potri.T063200	AT4G15450.1	Potri.011G143400	AT3G12955.1		AT4G24550	14		AT5G13790	43			AT1G51550			AT3G42170		AT2G20190			AT3G11810
AT1G20390									AT4G27340	Potri.T067300	AT3G01680.1	Potri.011G145300	AT5G63870.1		AT4G26000	14		AT5G15480	43			AT1G55270			AT3G42880		AT2G20230			AT3G12630
AT1G20400									AT4G27450	Potri.T071600	AT3G21230.1	Potri.011G146300	AT2G04160.1		AT4G26130	14		AT5G15780	43			AT1G57980			AT3G42950		AT2G20260			AT3G12800
AT1G20410									AT4G27585	Potri.T072000		Potri.011G146700	AT5G65930.1		AT4G26580	14		AT5G17250	43			AT1G59840			AT3G43190		AT2G20280			AT3G13225
AT1G20430									AT4G27620	Potri.T083100	AT2G37710.1	Potri.011G147500	AT4G10430.1		AT4G26650	14		AT5G18510	43			AT1G66700			AT3G43240		AT2G20360			AT3G13670
AT1G20440									AT4G27660	Potri.T083500	AT3G53810.1	Potri.011G147600	AT1G33170.1		AT4G27120	14		AT5G19200	43			AT2G26750			AT3G43520		AT2G20370			AT3G13780
AT1G20450									AT4G27680	Potri.T084300	AT5G60900.1	Potri.011G149200	AT2G45530.1		AT4G27430	14		AT5G20635	43			AT2G38330			AT3G44190		AT2G20410			AT3G13790
AT1G20480									AT4G27745	Potri.T084500	AT5G60900.1	Potri.011G152500	AT4G10570.1		AT4G27435	14		AT5G20860	43			AT1G61270			AT3G44220		AT2G20450			AT3G14205
AT1G20490									AT4G27750	Potri.T084600	AT5G60900.1	Potri.011G153300	AT2G46770.1		AT4G27450	14		AT5G22090	43			AT5G24380			AT3G44370		AT2G20490			AT3G16780
AT1G20510									AT4G27800	Potri.T087900	AT4G27190.1	Potri.011G153700	AT2G35630.1		AT4G27960	14		AT5G22792	43			AT5G38600			AT3G44480		AT2G20530			AT3G17940
AT1G20520									AT4G27870	Potri.T088300	AT1G10155.1	Potri.011G154600	AT2G36840.1		AT4G28500	14		AT5G22870	43			AT5G44040			AT3G44850		AT2G20550			AT3G18140
AT1G20530									AT4G27950	Potri.T088600	AT1G10155.1	Potri.011G155100	AT1G30810.1		AT4G29190	14		AT5G23300	43			AT4G34920			AT3G45020		AT2G20570			AT3G20340
AT1G20540									AT4G28025	Potri.T093000	AT2G44930.1	Potri.011G156100	AT1G30620.1		AT4G30200	14		AT5G23830	43			AT5G01930			AT3G45040		AT2G20610			AT3G20640
AT1G20550									AT4G28080	Potri.T093300	AT3G60470.1	Potri.011G158500	AT1G11770.1		AT4G31880	14		AT5G24318	43			AT5G03170			AT3G45140		AT2G20650			AT3G22170
AT1G20560									AT4G28190	Potri.T096600	AT5G10610.1	Potri.011G159000	AT1G23460.1		AT4G32070	14		AT5G25820	43			AT5G12960			AT3G45190		AT2G20670			AT3G22550
AT1G20570									AT4G28220	Potri.T096700	AT3G60470.1	Potri.011G164900	AT5G56020.1		AT4G32285	14		AT5G26015	43			AT3G53530			AT3G45400		AT2G20680			AT3G22740
AT1G20575									AT4G28310	Potri.T101000	AT2G32280.1	Potri.011G169300	AT5G56270.1		AT4G32330	14		AT5G26090	43			AT1G01210			AT3G45630		AT2G20700			AT3G23020
AT1G20580									AT4G28440	Potri.T103500	AT3G63380.1	Potri.011G169400			AT4G33090	14		AT5G26146	43			AT4G12310			AT3G45770		AT2G20725			AT3G23600
AT1G20590									AT4G28540	Potri.T105400	AT5G16560.1	Potri.011G169500			AT4G33150	14		AT5G26260	43			AT3G03540			AT3G45830		AT2G20740			AT3G23640
AT1G20610									AT4G28590	Potri.T107200	AT1G77120.1	Potri.012G002100	AT5G53140.1		AT4G33330	14		AT5G26345	43			AT3G10480			AT3G45940		AT2G20750			AT3G25070
AT1G20620									AT4G28730	Potri.T108000	AT1G01490.1	Potri.012G004700	AT5G24630.6		AT4G33380	14		AT5G26594	43			AT2G41770			AT3G46060		AT2G20760			AT3G26100
AT1G20630									AT4G28850	Potri.T108100	AT2G37900.1	Potri.012G004900	AT3G49550.1		AT4G33945	14		AT5G27925	43			AT1G02460			AT3G46200		AT2G20780			AT3G26570
AT1G20640									AT4G28940	Potri.T114600	AT3G50160.1	Potri.012G006200	AT5G06390.1		AT4G34050	14		AT5G27947	43			AT1G43910			AT3G46220		AT2G20790			AT3G27310
AT1G20650									AT4G28990	Potri.T114800	AT3G50160.1	Potri.012G007100			AT4G34610	14		AT5G28190	43			AT1G66020			AT3G46440		AT2G20815			AT3G28210
AT1G20670									AT4G29000	Potri.T114900	AT3G50160.1	Potri.012G015100	AT5G24270.1		AT4G35335	14		AT5G28287	43			AT2G18800			AT3G46830		AT2G20820			AT3G29170
AT1G20680									AT4G29040	Potri.T119500		Potri.012G015500	AT4G27880.1		AT4G36040	14		AT5G28640	43			AT2G28780			AT3G46920		AT2G20850			AT3G44880
AT1G20690									AT4G29060	Potri.T119700		Potri.012G016200	AT3G49260.3		AT4G36890	14		AT5G28730	43			AT2G30490			AT3G47160		AT2G20890			AT3G46130
AT1G20693									AT4G29110	Potri.T119900		Potri.012G016300	AT5G51150.1		AT4G37240	14		AT5G28780	43			AT2G38180			AT3G47400		AT2G20920			AT3G47340
AT1G20696									AT4G29120	Potri.T120100		Potri.012G016600	AT5G53020.1		AT4G39040	14		AT5G28916	43			AT2G44300			AT3G47570		AT2G20930			AT3G48120
AT1G20700									AT4G29490	Potri.T123300	AT5G45160.1	Potri.012G017000	AT5G53045.1		AT4G39980	14		AT5G29026	43			AT3G06020			AT3G47610		AT2G21050			AT3G51500
AT1G20720									AT4G29540	Potri.T128700	AT4G03230.1	Potri.012G017200	AT5G53060.1		AT5G00780	14		AT5G29720	43			AT3G06720			AT3G47670		AT2G21160			AT3G51620
AT1G20730									AT4G30100	Potri.T130500	AT3G14470.1	Potri.012G017700	AT4G27780.1		AT5G01360	14		AT5G30545	43			AT3G11750			AT3G47700		AT2G21170			AT3G51950
AT1G20750									AT4G30390	Potri.T132000	AT4G25835.1	Potri.012G017900			AT5G01640	14		AT5G31842	43			AT3G29635			AT3G47810		AT2G21180			AT3G52850
AT1G20760									AT4G30440	Potri.T136700	AT5G38260.1	Potri.012G018000			AT5G02160	14		AT5G31891	43			AT3G43630			AT3G47890		AT2G21190			AT3G53500
AT1G20770									AT4G30630	Potri.T137400	AT3G24520.1	Potri.012G022200	AT5G64180.1		AT5G03160	14		AT5G32408	43			AT3G61490			AT3G47940		AT2G21195			AT3G53920
AT1G20780									AT4G30700	Potri.T138500	AT3G50170.1	Potri.012G022400	AT4G27670.1		AT5G04720	14		AT5G33050	43			AT4G20210			AT3G47990		AT2G21240			AT3G53990
AT1G20800									AT4G30710	Potri.T144300	AT1G13130.1	Potri.012G023500	AT1G57680.1		AT5G05210	14		AT5G33204	43			AT4G27730			AT3G48030		AT2G21250			AT3G54660
AT1G20810									AT4G30820	Potri.T155000	AT3G43790.2	Potri.012G027800	AT5G53550.1		AT5G05540	14		AT5G33251	43			AT4G29200			AT3G48050		AT2G21290			AT3G54900
AT1G20823									AT4G30840	Potri.T156000	AT2G36830.1	Potri.012G028300	AT5G53550.1		AT5G05930	14		AT5G33370	43			AT5G09760			AT3G48140		AT2G21300			AT3G57520
AT1G20830									AT4G30870	Potri.T162900	AT3G22142.1	Potri.012G028400	AT5G53550.1		AT5G06370	14		AT5G33431	43			AT5G19730			AT3G48195		AT2G21330			AT3G57870
AT1G20840									AT4G30920	Potri.T163900	AT2G41380.1	Potri.012G030600			AT5G06600	14		AT5G34450	43			AT5G26930			AT3G48200		AT2G21380			AT3G58810
AT1G20850									AT4G30935	Potri.T170200	AT5G53390.1	Potri.012G032000	AT3G61640.1		AT5G06710	14		AT5G34844	43			AT5G38970			AT3G48330		AT2G21385			AT3G59470
AT1G20860									AT4G30990	Potri.T170700		Potri.012G033000	AT4G27960.2		AT5G06720	14		AT5G34960	43			AT5G42680			AT3G48700		AT2G21390			AT3G61350
AT1G20870									AT4G31160	Potri.T173000	AT1G73040.1	Potri.012G034100	AT2G22590.1		AT5G06930	14		AT5G34965	43			AT5G47500			AT3G48800		AT2G21510			AT3G61960
AT1G20880									AT4G31200			Potri.012G036500	AT5G20600.1		AT5G07960	14		AT5G35270	43			AT5G66815			AT3G48890		AT2G21520			AT3G63540
AT1G20890									AT4G31270			Potri.012G036600	AT5G23130.1		AT5G08080	14		AT5G35375	43						AT3G48990		AT2G21580			AT4G01610
AT1G20900									AT4G31300			Potri.012G036700	AT3G19950.1		AT5G08370	14		AT5G35780	43						AT3G49070		AT2G21600			AT4G01995
AT1G20910									AT4G31340			Potri.012G042700	AT1G48440.1		AT5G08420	14		AT5G36075	43						AT3G49190		AT2G21660			AT4G02560
AT1G20920									AT4G31540			Potri.012G045300	AT1G48540.1		AT5G08770	14		AT5G37145	43						AT3G49260		AT2G21820			AT4G03280
AT1G20930									AT4G31550			Potri.012G045600	AT1G18290.1		AT5G10010	14		AT5G37160	43						AT3G49390		AT2G21870			AT4G04770
AT1G20940									AT4G31560			Potri.012G052000	AT4G35410.2		AT5G10350	14		AT5G37445	43						AT3G49400		AT2G21960			AT4G05070
AT1G20950									AT4G31580			Potri.012G053700	AT1G73750.1		AT5G10860	14		AT5G37450	43						AT3G49420		AT2G21970			AT4G08230
AT1G20960									AT4G31600			Potri.012G055000	AT1G48760.1		AT5G11960	14		AT5G37470	43						AT3G49500		AT2G22080			AT4G08920
AT1G20970									AT4G31720			Potri.012G055200	AT1G25370.1		AT5G12250	14		AT5G38096	43						AT3G49550		AT2G22125			AT4G10770
AT1G20980									AT4G31730			Potri.012G055300	AT1G48780.1		AT5G12300	14		AT5G38100	43						AT3G49590		AT2G22170			AT4G11530
AT1G21000									AT4G31805			Potri.012G055700	AT1G73830.1		AT5G12870	14		AT5G39000	43						AT3G49645		AT2G22240			AT4G12300
AT1G21010									AT4G31820			Potri.012G055800	AT1G48840.1		AT5G13010	14		AT5G39070	43						AT3G49660		AT2G22330			AT4G12760
AT1G21020									AT4G31860			Potri.012G057000			AT5G13020	14		AT5G39350	43						AT3G49720		AT2G22360			AT4G13200
AT1G21030									AT4G31990			Potri.012G057300	AT5G08160.2		AT5G13090	14		AT5G40382	43						AT3G49800		AT2G22420			AT4G16310
AT1G21040									AT4G32010			Potri.012G061000	AT3G18480.1		AT5G13820	14		AT5G41290	43						AT3G49870		AT2G22425			AT4G17330
AT1G21050									AT4G32060			Potri.012G062500	AT5G17400.1		AT5G14030	14		AT5G41640	43						AT3G49880		AT2G22470			AT4G20860
AT1G21060									AT4G32105			Potri.012G065300	AT5G08139.1		AT5G14550	14		AT5G41710	43						AT3G49940		AT2G22480			AT4G22150
AT1G21065									AT4G32160			Potri.012G067500	AT5G07800.1		AT5G15210	14		AT5G41830	43						AT3G50120		AT2G22540			AT4G22320
AT1G21070									AT4G32175			Potri.012G068900	AT3G47610.1		AT5G15410	14		AT5G42170	43						AT3G50180		AT2G22560			AT4G23630
AT1G21080									AT4G32180			Potri.012G069900	AT1G74690.1		AT5G15630	14		AT5G42370	43						AT3G50370		AT2G22650			AT4G23980
AT1G21090									AT4G32272			Potri.012G070500	AT5G62740.1		AT5G15730	14		AT5G43370	43						AT3G50380		AT2G22660			AT4G24230
AT1G21100									AT4G32360			Potri.012G071600	AT5G62670.1		AT5G16600	14		AT5G44010	43						AT3G50390		AT2G22670			AT4G25230
AT1G21110									AT4G32430			Potri.012G072300	AT5G40010.1		AT5G16630	14		AT5G44550	43						AT3G50520		AT2G22840			AT4G25880
AT1G21120									AT4G32800			Potri.012G072800	AT5G13050.1		AT5G16730	14		AT5G45000	43						AT3G50530		AT2G22970			AT4G27130
AT1G21120									AT4G32930			Potri.012G073300	AT1G10430.1		AT5G16780	14		AT5G45210	43						AT3G50590		AT2G22990			AT4G29070
AT1G21130									AT4G33070			Potri.012G074300			AT5G17420	14		AT5G46280	43						AT3G50770		AT2G23070			AT4G29940
AT1G21140									AT4G33080			Potri.012G078900	AT1G60190.1		AT5G18830	14		AT5G46540	43						AT3G50845		AT2G23080			AT4G30790
AT1G21160									AT4G33090			Potri.012G080100	AT1G27500.1		AT5G19390	14		AT5G47290	43						AT3G50930		AT2G23090			AT4G31330
AT1G21170									AT4G33170			Potri.012G080600			AT5G19480	14		AT5G48940	43						AT3G51000		AT2G23200			AT4G31410
AT1G21190									AT4G33180			Potri.012G080700			AT5G20165	14		AT5G49180	43						AT3G51040		AT2G23290			AT4G31420
AT1G21200									AT4G33270			Potri.012G085100	AT5G63135.1		AT5G21930	14		AT5G49470	43						AT3G51050		AT2G23350			AT4G31880
AT1G21210									AT4G33350			Potri.012G089700	AT4G24740.1		AT5G22050	14		AT5G51330	43						AT3G51100		AT2G23360			AT4G32020
AT1G21220									AT4G33440			Potri.012G095300	AT5G63400.1		AT5G22080	14		AT5G51600	43						AT3G51130		AT2G23380			AT4G32250
AT1G21230									AT4G33470			Potri.012G096100	AT4G24840.1		AT5G22640	14		AT5G51640	43						AT3G51150		AT2G23390			AT4G32440
AT1G21240									AT4G33495			Potri.012G096300	AT4G02480.1		AT5G22875	14		AT5G51760	43						AT3G51290		AT2G23430			AT4G32810
AT1G21250									AT4G33565			Potri.012G104500	AT5G23670.1		AT5G22920	14		AT5G51790	43						AT3G51325		AT2G23550			AT4G33030
AT1G21270									AT4G33600			Potri.012G106400	AT5G13980.1		AT5G23550	14		AT5G52290	43						AT3G51330		AT2G23560			AT4G33630
AT1G21290									AT4G33620			Potri.012G109200	AT5G61840.1		AT5G23750	14		AT5G52680	43						AT3G51520		AT2G23600			AT4G33690
AT1G21300									AT4G33640			Potri.012G109600	AT5G61840.1		AT5G23870	14		AT5G52700	43						AT3G51550		AT2G23610			AT4G34350
AT1G21310									AT4G33740			Potri.012G110400	AT1G78680.1		AT5G24310	14		AT5G53320	43						AT3G51580		AT2G23680			AT4G35090
AT1G21312									AT4G33985			Potri.012G111200	AT5G61780.1		AT5G24450	14		AT5G54090	43						AT3G51650		AT2G23760			AT4G35800
AT1G21340									AT4G34110			Potri.012G111500	AT5G61750.1		AT5G25070	14		AT5G54148	43						AT3G51730		AT2G23770			AT4G36400
AT1G21350									AT4G34131			Potri.012G113400	AT5G19910.1		AT5G25265	14		AT5G56590	43						AT3G51740		AT2G23810			AT4G36690
AT1G21360									AT4G34138			Potri.012G113700	AT5G51150.1		AT5G25280	14		AT5G56820	43						AT3G51770		AT2G23930			AT5G01850
AT1G21370									AT4G34150			Potri.012G118900	AT3G54230.2		AT5G27430	14		AT5G59040	43						AT3G51780		AT2G23950			AT5G02790
AT1G21370									AT4G34215			Potri.012G122800	AT2G35130.1		AT5G27640	14		AT5G59760	43						AT3G51820		AT2G24060			AT5G03455
AT1G21380									AT4G34280			Potri.012G123800	AT1G53540.1		AT5G28050	14		AT5G60040	43						AT3G51830		AT2G24140			AT5G03560
AT1G21400									AT4G34310			Potri.012G124400	AT2G35110.1		AT5G32440	14		AT5G62960	43						AT3G51840		AT2G24160			AT5G04810
AT1G21410									AT4G34340			Potri.012G125500	AT5G05010.1		AT5G35200	14		AT5G63625	43						AT3G51895		AT2G24170			AT5G05690
AT1G21430									AT4G34430			Potri.012G126100	AT5G51460.2		AT5G35620	14		AT5G65500	43						AT3G51940		AT2G24220			AT5G06690
AT1G21440									AT4G34440			Potri.012G130000	AT4G22820.1		AT5G35790	14		AT5G66816	43						AT3G51950		AT2G24240			AT5G06980
AT1G21450									AT4G34500			Potri.012G130100	AT4G22820.1		AT5G37310	14		AT1G05200	64						AT3G51970		AT2G24260			AT5G09220
AT1G21460									AT4G34620			Potri.012G130200	AT5G51690.1		AT5G37478	14		AT1G12540	64						AT3G51980		AT2G24270			AT5G09880
AT1G21480									AT4G34760			Potri.012G130800	AT5G62200.1		AT5G38830	14		AT1G54030	64						AT3G51990		AT2G24280			AT5G10860
AT1G21500									AT4G34850			Potri.012G134800	AT4G25440.1		AT5G40530	14		AT1G68230	64						AT3G52060		AT2G24320			AT5G11090
AT1G21510									AT4G34960			Potri.012G136700	AT1G76250.1		AT5G40760	14		AT2G07806	64						AT3G52105		AT2G24340			AT5G11330
AT1G21540									AT4G35070			Potri.012G138500	AT5G52210.1		AT5G42020	14		AT2G36650	64						AT3G52120		AT2G24360			AT5G12950
AT1G21550									AT4G35190			Potri.012G139300	AT4G00730.1		AT5G42180	14		AT3G01835	64						AT3G52190		AT2G24400			AT5G14780
AT1G21560									AT4G35220			Potri.012G140200	AT5G23730.1		AT5G42220	14		AT3G54390	64						AT3G52200		AT2G24440			AT5G16800
AT1G21570									AT4G35240			Potri.012G140600	AT5G52270.1		AT5G42620	14		AT3G56370	64						AT3G52220		AT2G24500			AT5G16810
AT1G21580									AT4G35300			Potri.012G142300	AT5G23870.3		AT5G42710	14		AT3G56620	64						AT3G52300		AT2G24550			AT5G18130
AT1G21590									AT4G35530			Potri.012G142800	AT4G25600.1		AT5G42890	14		AT4G28470	64						AT3G52360		AT2G24600			AT5G18140
AT1G21600									AT4G35580			Potri.013G003700	AT1G56720.1		AT5G42940	14		AT4G39480	64						AT3G52470		AT2G24630			AT5G18670
AT1G21610									AT4G35720			Potri.013G003800			AT5G43320	14		AT5G04330	64						AT3G52480		AT2G24650			AT5G18980
AT1G21630									AT4G35730			Potri.013G004300			AT5G43700	14		AT5G43380	64						AT3G52570		AT2G24660			AT5G20300
AT1G21640									AT4G35750			Potri.013G004400	AT1G09430.1		AT5G43830	14		AT5G55730	64						AT3G52610		AT2G24762			AT5G20570
AT1G21650									AT4G35780			Potri.013G006000	AT1G08060.1		AT5G44030	14		AT5G65274	64						AT3G52660		AT2G24790			AT5G22860
AT1G21660									AT4G35890			Potri.013G006200	AT1G09330.1		AT5G44790	14		AT5G65390	64						AT3G52710		AT2G24830			AT5G24350
AT1G21670									AT4G36280			Potri.013G006300			AT5G45970	14		AT5G66530	64						AT3G52730		AT2G24940			AT5G24690
AT1G21680									AT4G36480			Potri.013G009100	AT1G56420.1		AT5G46115	14		AT5G67070	64						AT3G52740		AT2G24945			AT5G26751
AT1G21690									AT4G36630			Potri.013G009900	AT4G02080.1		AT5G46150	14		AT1G05291	65						AT3G52790		AT2G25010			AT5G28770
AT1G21700									AT4G36750			Potri.013G010500	AT3G58650.1		AT5G46420	14		AT1G06323	65						AT3G52880		AT2G25070			AT5G34940
AT1G21710									AT4G36800			Potri.013G011400	AT3G05670.1		AT5G46630	14		AT1G14686	65						AT3G52900		AT2G25170			AT5G37930
AT1G21720									AT4G36810			Potri.013G011500	AT2G47500.1		AT5G47480	14		AT1G17650	65						AT3G52960		AT2G25180			AT5G40640
AT1G21730									AT4G36950			Potri.013G013800	AT4G15920.1		AT5G47770	14		AT1G18870	65						AT3G53010		AT2G25210			AT5G41010
AT1G21740									AT4G36980			Potri.013G015900	AT4G27190.1		AT5G47780	14		AT1G20925	65						AT3G53030		AT2G25220			AT5G41761
AT1G21750									AT4G37100			Potri.013G016100	AT3G05545.1		AT5G47820	14		AT1G25580	65						AT3G53090		AT2G25250			AT5G43180
AT1G21760									AT4G37190			Potri.013G016600	AT4G27190.1		AT5G48020	14		AT1G26760	65						AT3G53150		AT2G25310			AT5G43260
AT1G21760									AT4G37270			Potri.013G023400	AT5G27490.1		AT5G48180	14		AT1G27120	65						AT3G53220		AT2G25320			AT5G43920
AT1G21770									AT4G37740			Potri.013G023600	AT1G54920.2		AT5G48580	14		AT1G29010	65						AT3G53390		AT2G25350			AT5G45710
AT1G21780									AT4G37850			Potri.013G025700	AT1G54820.1		AT5G49450	14		AT1G33870	65						AT3G53400		AT2G25430			AT5G46190
AT1G21790									AT4G37860			Potri.013G031000	AT3G05000.1		AT5G49460	14		AT1G34050	65						AT3G53490		AT2G25450			AT5G46420
AT1G21810									AT4G38070			Potri.013G031400	AT1G08820.1		AT5G50850	14		AT1G36610	65						AT3G53520		AT2G25460			AT5G46600
AT1G21830									AT4G38130			Potri.013G035200	AT4G14880.1		AT5G52210	14		AT1G50690	65						AT3G53690		AT2G25510			AT5G47080
AT1G21830									AT4G38170			Potri.013G035500	AT4G14880.1		AT5G53170	14		AT1G53920	65						AT3G53710		AT2G25590			AT5G47240
AT1G21840									AT4G38180			Potri.013G039400	AT3G04790.1		AT5G53350	14		AT1G60620	65						AT3G54020		AT2G25640			AT5G51180
AT1G21850									AT4G38250			Potri.013G039500	AT3G04780.1		AT5G53480	14		AT1G62260	65						AT3G54040		AT2G25670			AT5G51920
AT1G21860									AT4G38470			Potri.013G044100	AT3G04580.1		AT5G53490	14		AT1G62710	65						AT3G54100		AT2G25690			AT5G52430
AT1G21870									AT4G38495			Potri.013G047300	AT5G28850.2		AT5G54500	14		AT1G65710	65						AT3G54140		AT2G25760			AT5G53130
AT1G21880									AT4G38620			Potri.013G049400	AT5G32470.1		AT5G54530	14		AT1G66590	65						AT3G54190		AT2G25900			AT5G54310
AT1G21890									AT4G38650			Potri.013G050100	AT5G18460.1		AT5G54569	14		AT1G69100	65						AT3G54200		AT2G25910			AT5G54585
AT1G21900									AT4G38690			Potri.013G050900	AT5G18460.1		AT5G54640	14		AT1G69110	65						AT3G54220		AT2G25920			AT5G56240
AT1G21910									AT4G38800			Potri.013G051100	AT5G33370.1		AT5G54680	14		AT1G75620	65						AT3G54230		AT2G25970			AT5G58320
AT1G21920									AT4G38900			Potri.013G051500	AT4G11150.1		AT5G54690	14		AT1G78030	65						AT3G54360		AT2G26020			AT5G58350
AT1G21930									AT4G38960			Potri.013G055300	AT3G03790.2		AT5G56360	14		AT2G01800	65						AT3G54540		AT2G26080			AT5G58620
AT1G21945									AT4G38970			Potri.013G055800			AT5G56650	14		AT2G02320	65						AT3G54640		AT2G26140			AT5G58740
AT1G21945									AT4G39070			Potri.013G060000	AT5G60900.1		AT5G56750	14		AT2G03930	65						AT3G54680		AT2G26170			AT5G60340
AT1G21950									AT4G39140			Potri.013G060600			AT5G57655	14		AT2G05171	65						AT3G54840		AT2G26240			AT5G62865
AT1G21970									AT4G39150			Potri.013G061800	AT5G17920.1		AT5G58320	14		AT2G10470	65						AT3G54880		AT2G26250			AT5G65110
AT1G21980									AT4G39160			Potri.013G062900	AT2G36900.1		AT5G58375	14		AT2G30230	65						AT3G54980		AT2G26280			AT5G65630
AT1G22010									AT4G39230			Potri.013G064200	AT5G15120.1		AT5G58470	14		AT2G34660	65						AT3G55005		AT2G26290			AT5G65690
AT1G22015									AT4G39250			Potri.013G066000	AT5G17840.1		AT5G58970	14		AT2G46410	65						AT3G55030		AT2G26340			AT5G66070
AT1G22020									AT4G39280			Potri.013G066200	AT3G03690.1		AT5G59613	14		AT3G17580	65						AT3G55070		AT2G26430			AT5G66570
AT1G22030									AT4G39410			Potri.013G066300			AT5G59960	14		AT3G21210	65						AT3G55320		AT2G26460			AT1G01730
AT1G22040									AT4G39460			Potri.013G067300	AT5G17770.1		AT5G60020	14		AT3G23130	65						AT3G55380		AT2G26500			AT1G02120
AT1G22050									AT4G39520			Potri.013G067400	AT3G45400.1		AT5G60720	14		AT3G23380	65						AT3G55430		AT2G26510			AT1G02150
AT1G22060									AT4G39630			Potri.013G068100	AT1G72550.1		AT5G60940	14		AT3G28040	65						AT3G55440		AT2G26640			AT1G03100
AT1G22070									AT4G39660			Potri.013G073800	AT5G17570.1		AT5G61590	14		AT3G43000	65						AT3G55480		AT2G26650			AT1G03290
AT1G22080									AT4G39680			Potri.013G078700	AT3G42050.1		AT5G61840	14		AT3G44640	65						AT3G55530		AT2G26660			AT1G04770
AT1G22090									AT4G39700			Potri.013G078800			AT5G62880	14		AT3G45310	65						AT3G55560		AT2G26730			AT1G04960
AT1G22110									AT4G39830			Potri.013G079400			AT5G63400	14		AT3G45670	65						AT3G55640		AT2G26740			AT1G07040
AT1G22130									AT4G39860			Potri.013G079500	AT2G23910.1		AT5G63530	14		AT3G47430	65						AT3G55800		AT2G26750			AT1G07230
AT1G22140									AT4G40030			Potri.013G079700	AT3G10480.3		AT5G64030	14		AT3G52470	65						AT3G55830		AT2G26800			AT1G08720
AT1G22150									AT5G01110			Potri.013G082100	AT3G03070.1		AT5G64340	14		AT3G53780	65						AT3G55950		AT2G26810			AT1G08800
AT1G22160									AT5G01750			Potri.013G083400	AT2G40540.1		AT5G64460	14		AT3G55760	65						AT3G55990		AT2G26940			AT1G09195
AT1G22170									AT5G01920			Potri.013G083700	AT3G56250.1		AT5G64880	14		AT3G57010	65						AT3G56080		AT2G26980			AT1G10890
AT1G22180									AT5G01950			Potri.013G083800	AT3G56230.1		AT5G64910	14		AT3G58950	65						AT3G56190		AT2G27020			AT1G13245
AT1G22190									AT5G02030			Potri.013G085100	AT3G49190.1		AT5G65630	14		AT3G60490	65						AT3G56230		AT2G27080			AT1G13450
AT1G22200									AT5G02190			Potri.013G085500	AT3G02750.1		AT5G65660	14		AT3G61830	65						AT3G56250		AT2G27090			AT1G15370
AT1G22210									AT5G02390			Potri.013G086600	AT5G16490.1		AT5G65900	14		AT3G63320	65						AT3G56460		AT2G27170			AT1G16180
AT1G22240									AT5G02410			Potri.013G086700	AT5G36290.1		AT5G65910	14		AT4G05120	65						AT3G56590		AT2G27260			AT1G16240
AT1G22270									AT5G02520			Potri.013G087200	AT1G65380.1		AT5G65940	14		AT4G06658	65						AT3G56630		AT2G27270			AT1G18470
AT1G22275									AT5G02750			Potri.013G087900	AT3G44370.1		AT5G66290	14		AT4G07931	65						AT3G56710		AT2G27285			AT1G18720
AT1G22280									AT5G02810			Potri.013G088800	AT5G17060.1		AT5G67590	14		AT4G08750	65						AT3G56740		AT2G27330			AT1G19400
AT1G22290									AT5G02860			Potri.013G091700	AT3G54190.1		AT1G01460	18		AT4G10200	65						AT3G56840		AT2G27350			AT1G21065
AT1G22300									AT5G02950			Potri.013G094000	AT2G19130.1		AT1G08050	18		AT4G13440	65						AT3G56850		AT2G27360			AT1G21580
AT1G22310									AT5G03280			Potri.013G095100	AT4G10150.1		AT1G11330	18		AT4G14230	65						AT3G57030		AT2G27440			AT1G21610
AT1G22330									AT5G03290			Potri.013G095800	AT2G19130.1		AT1G16850	18		AT4G14276	65						AT3G57040		AT2G27470			AT1G21630
AT1G22335									AT5G03380			Potri.013G096000	AT2G19130.1		AT1G18680	18		AT4G14723	65						AT3G57070		AT2G27490			AT1G23260
AT1G22340									AT5G03720			Potri.013G096400	AT2G19130.1		AT1G18710	18		AT4G18350	65						AT3G57340		AT2G27530			AT1G24300
AT1G22360									AT5G03880			Potri.013G098700	AT1G22870.1		AT1G29980	18		AT4G18810	65						AT3G57430		AT2G27600			AT1G24530
AT1G22370									AT5G03900			Potri.013G099900	AT4G10050.1		AT1G35350	18		AT4G18870	65						AT3G57550		AT2G27710			AT1G26580
AT1G22380									AT5G03960			Potri.013G102000	AT4G10000.1		AT1G47130	18		AT4G21380	65						AT3G57620		AT2G27720			AT1G26850
AT1G22400									AT5G04130			Potri.013G102200	AT1G33800.1		AT1G51660	18		AT4G28700	65						AT3G57710		AT2G27730			AT1G30270
AT1G22410									AT5G04140			Potri.013G102800	AT1G76690.1		AT1G51670	18		AT4G28930	65						AT3G57870		AT2G27740			AT1G30810
AT1G22420									AT5G04190			Potri.013G102900	AT1G76690.1		AT1G59740	18		AT4G33850	65						AT3G57880		AT2G27750			AT1G31130
AT1G22430									AT5G04200			Potri.013G103000	AT1G76690.1		AT1G67120	18		AT4G35730	65						AT3G57990		AT2G27860			AT1G31870
AT1G22440									AT5G04320			Potri.013G105300	AT4G09150.2		AT1G68760	18		AT4G39380	65						AT3G58030		AT2G27900			AT1G32160
AT1G22450									AT5G04560			Potri.013G112800	AT1G71950.1		AT1G70130	18		AT4G39770	65						AT3G58040		AT2G27920			AT1G32750
AT1G22460									AT5G04590			Potri.013G113100	AT1G71930.1		AT1G73805	18		AT5G02180	65						AT3G58050		AT2G27950			AT1G33970
AT1G22480									AT5G04760			Potri.013G114000			AT2G23680	18		AT5G03150	65						AT3G58090		AT2G27960			AT1G33980
AT1G22490									AT5G04770			Potri.013G117100	AT1G34220.2		AT2G24600	18		AT5G04980	65						AT3G58170		AT2G27980			AT1G36160
AT1G22500									AT5G04830			Potri.013G117900	AT3G58600.1		AT2G28510	18		AT5G05850	65						AT3G58460		AT2G28000			AT1G48450
AT1G22510									AT5G04870			Potri.013G126400	AT2G26710.1		AT2G31840	18		AT5G17170	65						AT3G58520		AT2G28060			AT1G48900
AT1G22520									AT5G04910			Potri.013G127200	AT3G59690.1		AT2G43570	18		AT5G21100	65						AT3G58580		AT2G28070			AT1G51200
AT1G22530									AT5G05080			Potri.013G127500	AT1G18480.1		AT3G05510	18		AT5G35280	65						AT3G58600		AT2G28080			AT1G51720
AT1G22540									AT5G05140			Potri.013G128100	AT5G49960.1		AT3G06470	18		AT5G37090	65						AT3G58630		AT2G28100			AT1G52870
AT1G22550									AT5G05240			Potri.013G129100	AT5G09950.1		AT3G06890	18		AT5G39560	65						AT3G58650		AT2G28110			AT1G53750
AT1G22570									AT5G05570			Potri.013G131600	AT4G28300.1		AT3G12580	18		AT5G42330	65						AT3G58730		AT2G28190			AT1G54140
AT1G22590									AT5G05740			Potri.013G131700	AT1G03700.1		AT3G25882	18		AT5G42990	65						AT3G58750		AT2G28200			AT1G54710
AT1G22600									AT5G05800			Potri.013G134800	AT3G51000.1		AT3G26960	18		AT5G53260	65						AT3G58970		AT2G28240			AT1G59750
AT1G22610									AT5G05840			Potri.013G134900	AT4G02340.1		AT3G28600	18		AT5G56350	65						AT3G59090		AT2G28250			AT1G60960
AT1G22620									AT5G06043			Potri.013G135100	AT3G51000.1		AT3G28980	18		AT5G60380	65						AT3G59110		AT2G28290			AT1G63490
AT1G22630									AT5G06100			Potri.013G135200	AT2G20780.1		AT3G43250	18		AT5G61455	65						AT3G59290		AT2G28305			AT1G64720
AT1G22640									AT5G06120			Potri.013G147300	AT2G20800.1		AT3G46616	18		AT5G62140	65						AT3G59310		AT2G28310			AT1G64850
AT1G22650									AT5G06140			Potri.013G147400	AT2G20800.1		AT3G48630	18		AT5G63060	65						AT3G59360		AT2G28350			AT1G65020
AT1G22660									AT5G06160			Potri.013G147600	AT1G12470.1		AT3G54420	18		AT5G65140	65						AT3G59470		AT2G28370			AT1G65540
AT1G22670									AT5G06290			Potri.013G148700	AT4G28100.1		AT3G62640	18		AT1G05550	67						AT3G59510		AT2G28410			AT1G65930
AT1G22690									AT5G06310			Potri.013G150600	AT4G03230.1		AT4G15450	18		AT1G06440	67						AT3G59520		AT2G28420			AT1G66240
AT1G22700									AT5G06600			Potri.013G150700	AT4G03230.1		AT4G26070	18		AT1G12200	67						AT3G59600		AT2G28470			AT1G66345
AT1G22710									AT5G06680			Potri.013G152700	AT2G30210.1		AT4G34412	18		AT1G14780	67						AT3G59690		AT2G28510			AT1G68490
AT1G22720									AT5G06710			Potri.013G153500	AT5G01720.1		AT4G38190	18		AT1G17350	67						AT3G59900		AT2G28540			AT1G69060
AT1G22730									AT5G06720			Potri.013G153600			AT5G02490	18		AT1G19790	67						AT3G59970		AT2G28550			AT1G72180
AT1G22740									AT5G06770			Potri.013G154600	AT1G06900.1		AT5G03204	18		AT1G28360	67						AT3G60080		AT2G28570			AT1G75180
AT1G22750									AT5G06810			Potri.013G154800	AT1G06890.1		AT5G22530	18		AT1G29090	67						AT3G60240		AT2G28600			AT1G75280
AT1G22760									AT5G07010			Potri.013G155000			AT5G22670	18		AT1G32690	67						AT3G60260		AT2G28630			AT1G75500
AT1G22770									AT5G07270			Potri.013G155600	AT2G30360.1		AT5G23850	18		AT1G35730	67						AT3G60360		AT2G28660			AT1G75510
AT1G22780									AT5G07400			Potri.013G156100	AT1G06930.1		AT5G25910	18		AT1G43730	67						AT3G60370		AT2G28720			AT1G77800
AT1G22790									AT5G07610			Potri.014G001000	AT3G13060.2		AT5G42830	18		AT1G56490	67						AT3G60380		AT2G28760			AT1G77930
AT1G22800									AT5G07630			Potri.014G004700	AT2G22640.1		AT5G52050	18		AT1G61010	67						AT3G60410		AT2G28780			AT1G78290
AT1G22810									AT5G07800			Potri.014G004900	AT5G67580.1		AT5G58620	18		AT1G68500	67						AT3G60520		AT2G28790			AT1G78420
AT1G22830									AT5G07830			Potri.014G006600	AT3G49800.1		AT5G61010	18		AT1G71870	67						AT3G60530		AT2G28800			AT1G79610
AT1G22840									AT5G07900			Potri.014G008400	AT3G49800.1		AT5G61090	18		AT1G77700	67						AT3G60540		AT2G28840			AT1G80160
AT1G22850									AT5G08110			Potri.014G014200	AT3G49800.1		AT5G61820	18		AT1G78580	67						AT3G60550		AT2G28870			AT1G80930
AT1G22860									AT5G08340			Potri.014G015000	AT4G33800.1		AT5G65280	18		AT2G02026	67						AT3G60580		AT2G28890			AT2G01110
AT1G22870									AT5G08410			Potri.014G015200			AT1G01510	21		AT2G05180	67						AT3G60600		AT2G28910			AT2G01910
AT1G22880									AT5G08450			Potri.014G016400	AT3G01400.1		AT1G02335	21		AT2G16740	67						AT3G60640		AT2G28930			AT2G02180
AT1G22885									AT5G08460			Potri.014G016700	AT4G37630.2		AT1G04040	21		AT2G18196	67						AT3G60680		AT2G28940			AT2G02570
AT1G22890									AT5G08490			Potri.014G017800	AT5G43140.1		AT1G04340	21		AT2G26490	67						AT3G60800		AT2G28950			AT2G02710
AT1G22900									AT5G08510			Potri.014G018000	AT5G43130.2		AT1G04990	21		AT2G30933	67						AT3G60860		AT2G29050			AT2G03140
AT1G22910									AT5G08520			Potri.014G019100	AT1G27700.1		AT1G06420	21		AT2G31010	67						AT3G60910		AT2G29130			AT2G04550
AT1G22920									AT5G08535			Potri.014G021200			AT1G10320	21		AT2G32170	67						AT3G61050		AT2G29140			AT2G06025
AT1G22930									AT5G08550			Potri.014G021900	AT1G47200.1		AT1G11190	21		AT2G41890	67						AT3G61140		AT2G29210			AT2G06210
AT1G22940									AT5G08630			Potri.014G022600	AT3G53010.1		AT1G12260	21		AT2G47160	67						AT3G61200		AT2G29320			AT2G06530
AT1G22960									AT5G09310			Potri.014G023700			AT1G14480	21		AT3G04815	67						AT3G61360		AT2G29360			AT2G13370
AT1G22970									AT5G09330			Potri.014G024000	AT1G60060.1		AT1G17360	21		AT3G05340	67						AT3G61415		AT2G29650			AT2G16485
AT1G22980									AT5G09360			Potri.014G024700	AT5G47820.1		AT1G17370	21		AT3G14850	67						AT3G61590		AT2G29660			AT2G17975
AT1G22985									AT5G09520			Potri.014G036300	AT1G47310.1		AT1G17430	21		AT3G15602	67						AT3G61600		AT2G29700			AT2G19390
AT1G22990									AT5G09570			Potri.014G037300	AT4G31940.1		AT1G18250	21		AT3G15990	67						AT3G61620		AT2G29740			AT2G19710
AT1G23000									AT5G09580			Potri.014G037500	AT4G31940.1		AT1G19880	21		AT3G22510	67						AT3G61640		AT2G29890			AT2G21180
AT1G23010									AT5G09650			Potri.014G039100	AT1G47550.2		AT1G20050	21		AT3G30110	67						AT3G61660		AT2G29960			AT2G23360
AT1G23020									AT5G09830			Potri.014G039200	AT5G53220.1		AT1G20090	21		AT3G30821	67						AT3G61680		AT2G29970			AT2G23810
AT1G23030									AT5G09840			Potri.014G040300	AT1G19300.1		AT1G20330	21		AT3G43240	67						AT3G61690		AT2G29980			AT2G25170
AT1G23040									AT5G09900			Potri.014G042300	AT1G47740.1		AT1G21750	21		AT3G47010	67						AT3G61740		AT2G29995			AT2G25760
AT1G23050									AT5G10010			Potri.014G042400			AT1G22510	21		AT3G50650	67						AT3G61750		AT2G30010			AT2G26140
AT1G23060									AT5G10070			Potri.014G042700	AT1G19360.1		AT1G22530	21		AT3G58620	67						AT3G61790		AT2G30050			AT2G27600
AT1G23070									AT5G10140			Potri.014G044100	AT5G46940.1		AT1G22550	21		AT3G59210	67						AT3G61800		AT2G30060			AT2G27930
AT1G23080									AT5G10190			Potri.014G045200	AT4G01710.1		AT1G22882	21		AT4G02750	67						AT3G62020		AT2G30110			AT2G30950
AT1G23090									AT5G10250			Potri.014G045300	AT3G60380.1		AT1G23460	21		AT4G11870	67						AT3G62140		AT2G30140			AT2G31930
AT1G23100									AT5G10270			Potri.014G045500	AT2G35680.1		AT1G24170	21		AT4G15390	67						AT3G62160		AT2G30350			AT2G32970
AT1G23120									AT5G10600			Potri.014G047500	AT2G44830.1		AT1G27320	21		AT4G15400	67						AT3G62200		AT2G30390			AT2G33435
AT1G23130									AT5G10630			Potri.014G047600	AT1G02120.1		AT1G27690	21		AT4G16141	67						AT3G62240		AT2G30490			AT2G33540
AT1G23140									AT5G10710			Potri.014G049400	AT1G02130.1		AT1G28250	21		AT4G19800	67						AT3G62420		AT2G30500			AT2G33620
AT1G23160									AT5G10720			Potri.014G051200	AT2G44730.1		AT1G28290	21		AT4G22730	67						AT3G62450		AT2G30520			AT2G35610
[truncated: 21,619 more rows]
